# Supplementary material for: Reconciled rat and human metabolic networks for comparative toxicogenomics and biomarker predictions
Source: Nat Commun. 2017 Feb 8;8:14250. doi: 10.1038/ncomms14250 (PMC5309818; doi:10.1038/ncomms14250)
Supplement: Supplementary Data 1 — Changelog of new reactions added to the stoichiometric matrix and modifications to metabolite annotations, reaction annotations, and gene-protein-reaction associations. [file ncomms14250-s2.xlsx]

## Sheet: Overview
Supplementary Data 1: Changelog of new reactions added to the stoichiometric matrix and modifications to metabolite annotations, reaction annotations, and gene-protein-reaction associations
Abbreviation	Description
rxn_id	unique reaction identifiers starting with RCR9 indicate new reactions; RCR stands for Ratcon reaction
cpd_id	unique metabolite compound identifiers starting with m9 indicate new metabolites
met_id	unique metabolite/compartment identifiers end with the single letter code for each compartment
coef	stoichiometric coefficient describing the amount a metabolite is consumed (negative) or produced (positive) in a reaction from the S-matrix
variable	variable name for an annotation column that was modified
variable: rxn_direction	reaction directionality was defined for new reactions or redefined for old reactions: f (forward-only; default); rf (bi-directional); r (reverse-only); x (disabled in both models)
action: add	by adding an annotation value to a variable, the new annotation is added to a list of existing annotations which are separated by the delimeter ';'. This list is then concatenated into a single value separated by ';' for all unique values (so adding an existing annotation has no effect)
action: replace	by replacing an annotation value for a variable, any existing annotations are removed and any actions in the changelog with a lower index (left-most column) are ignored, then the new value is added (this means more annotations can be added after replacement if the changelog index is larger)
note	brief note, usually the resource or external identifier that contributed to the annotation
comment	description of motivation or consequence for a specific change
reference	PubMed identifiers that contributed to the updated annotation
phase	reconstruction phase during which the annotation was made; although some changes were not necessarily relevant, this column provides a general idea of the purpose of making changes
date	estimated date (month/day/year) a each batch of updates was applied to iRno/iHsa
confidence	arbitrary confidence score for updates: 1 (automated assignment, low confidence); 2 (assignment from external database with minimal inspection); 3 (assignment from external database with thorough inspection or quick literature investigation); 4 (assignment with strong support from literature, high confidence)

## Sheet: GPR Associations
index	rxn_id	action	variable	value	note	comment	reference	phase	confidence	date
1	RCR10123	replace	gpr_hsa	5297;5298;55300;55361				updating KEGG annotations	2	2015-02-09
2	RCR10123	replace	gpr_rno	114554;305419;64161;81747				updating KEGG annotations	2	2015-02-09
3	RCR10134	replace	gpr_hsa	221264;10201;29922;4830;4831;4832;4833;654364;8382				updating KEGG annotations	2	2015-02-09
4	RCR10134	replace	gpr_rno	171566;191575;58964;685679;688903;83782;85269				updating KEGG annotations	2	2015-02-09
5	RCR10224	replace	gpr_hsa	5286;5287;5288				updating KEGG annotations	2	2015-02-09
6	RCR10224	replace	gpr_rno	116720;289021;361632				updating KEGG annotations	2	2015-02-09
7	RCR10235	replace	gpr_hsa	221264;10201;29922;4830;4831;4832;4833;654364;8382				updating KEGG annotations	2	2015-02-09
8	RCR10235	replace	gpr_rno	171566;191575;58964;685679;688903;83782;85269				updating KEGG annotations	2	2015-02-09
9	RCR10268	replace	gpr_hsa	4522				updating KEGG annotations	2	2015-02-09
10	RCR10268	replace	gpr_rno	64300				updating KEGG annotations	2	2015-02-09
11	RCR10287	replace	gpr_hsa	107;108;109;111;112;113;114;115;196883;55811				updating KEGG annotations	2	2015-02-09
12	RCR10287	replace	gpr_rno	25289;29241;305509;54223;59320;64508;64532;81636;84420				updating KEGG annotations	2	2015-02-09
13	RCR10301	replace	gpr_hsa	1633				updating KEGG annotations	2	2015-02-09
14	RCR10301	replace	gpr_rno	79127				updating KEGG annotations	2	2015-02-09
15	RCR10337	replace	gpr_hsa	257202;2876;2877;2878;2880;2882;493869				updating KEGG annotations	2	2015-02-09
16	RCR10337	replace	gpr_rno	113919;24404;259233;29326;298376;64317				updating KEGG annotations	2	2015-02-09
17	RCR10381	replace	gpr_hsa	254531;54947;79888				updating KEGG annotations	2	2015-02-09
18	RCR10381	replace	gpr_rno	296048;100359680;361467				updating KEGG annotations	2	2015-02-09
19	RCR10404	replace	gpr_hsa	5290;5291;5293;5294				updating KEGG annotations	2	2015-02-09
20	RCR10404	replace	gpr_rno	170911;298947;366508;85243				updating KEGG annotations	2	2015-02-09
21	RCR10409	replace	gpr_hsa	3635;3636				updating KEGG annotations	2	2015-02-09
22	RCR10409	replace	gpr_rno	54259;65038				updating KEGG annotations	2	2015-02-09
23	RCR10410	replace	gpr_hsa	4534				updating KEGG annotations	2	2015-02-09
24	RCR10410	replace	gpr_rno	288762				updating KEGG annotations	2	2015-02-09
25	RCR10411	replace	gpr_hsa	3631;8821				updating KEGG annotations	2	2015-02-09
26	RCR10411	replace	gpr_rno	116699				updating KEGG annotations	2	2015-02-09
27	RCR10412	replace	gpr_hsa	4534				updating KEGG annotations	2	2015-02-09
28	RCR10412	replace	gpr_rno	288762				updating KEGG annotations	2	2015-02-09
29	RCR10416	replace	gpr_hsa	5289				updating KEGG annotations	2	2015-02-09
30	RCR10416	replace	gpr_rno	65052				updating KEGG annotations	2	2015-02-09
31	RCR10496	replace	gpr_hsa	132;1633				updating KEGG annotations	2	2015-02-09
32	RCR10496	replace	gpr_rno	25368;79127				updating KEGG annotations	2	2015-02-09
33	RCR10500	replace	gpr_hsa	100526794;115024;22978;30833;4907;51251;56953;84618;93034				updating KEGG annotations	2	2015-02-09
34	RCR10500	replace	gpr_rno	100360582;287368;298881;312373;313574;360629;58813				updating KEGG annotations	2	2015-02-09
35	RCR10501	replace	gpr_hsa	221264;10201;29922;4830;4831;4832;4833;654364;8382				updating KEGG annotations	2	2015-02-09
36	RCR10501	replace	gpr_rno	171566;191575;58964;685679;688903;83782;85269				updating KEGG annotations	2	2015-02-09
37	RCR10551	replace	gpr_hsa	54498				updating KEGG annotations	2	2015-02-09
38	RCR10551	replace	gpr_rno	308652;501620				updating KEGG annotations	2	2015-02-09
39	RCR10689	replace	gpr_hsa	1056;119548;3990;5406;5407;5408;57104;80339;8513;9388				updating KEGG annotations	2	2015-02-09
40	RCR10689	replace	gpr_rno	24254;100911615;117554;24538;25702;291437;361676;50682;84028				updating KEGG annotations	2	2015-02-09
41	RCR10690	replace	gpr_hsa	1056;119548;3990;5406;5407;5408;57104;80339;8513;9388				updating KEGG annotations	2	2015-02-09
42	RCR10690	replace	gpr_rno	24254;100911615;117554;24538;25702;291437;361676;50682;84028				updating KEGG annotations	2	2015-02-09
43	RCR10691	replace	gpr_hsa	1056;119548;3990;5406;5407;5408;57104;80339;8513;9388				updating KEGG annotations	2	2015-02-09
44	RCR10691	replace	gpr_rno	24254;100911615;117554;24538;25702;291437;361676;50682;84028				updating KEGG annotations	2	2015-02-09
45	RCR10864	replace	gpr_hsa	10434;10908;23659;375775				updating KEGG annotations	2	2015-02-09
46	RCR10864	replace	gpr_rno	192259;246246;25514;361401				updating KEGG annotations	2	2015-02-09
47	RCR11057	replace	gpr_hsa	6652				updating KEGG annotations	2	2015-02-09
48	RCR11057	replace	gpr_rno	24788				updating KEGG annotations	2	2015-02-09
49	RCR11061	replace	gpr_hsa	10327				updating KEGG annotations	2	2015-02-09
50	RCR11061	replace	gpr_rno	78959				updating KEGG annotations	2	2015-02-09
51	RCR11062	replace	gpr_hsa	51084				updating KEGG annotations	2	2015-02-09
52	RCR11062	replace	gpr_rno	290277				updating KEGG annotations	2	2015-02-09
53	RCR11087	replace	gpr_hsa	160287;3939;3945;3948;92483				updating KEGG annotations	2	2015-02-09
54	RCR11087	replace	gpr_rno	24533;24534;29634;369018				updating KEGG annotations	2	2015-02-09
55	RCR11152	replace	gpr_hsa	100526794;115024;22978;30833;4907;51251;56953;84618;93034				updating KEGG annotations	2	2015-02-09
56	RCR11152	replace	gpr_rno	100360582;287368;298881;312373;313574;360629;58813				updating KEGG annotations	2	2015-02-09
57	RCR11198	replace	gpr_hsa	100526794;115024;22978;30833;4907;51251;56953;84618;93034				updating KEGG annotations	2	2015-02-09
58	RCR11198	replace	gpr_rno	100360582;287368;298881;312373;313574;360629;58813				updating KEGG annotations	2	2015-02-09
59	RCR11199	replace	gpr_hsa	100526794;115024;22978;30833;4907;51251;56953;84618;93034				updating KEGG annotations	2	2015-02-09
60	RCR11199	replace	gpr_rno	100360582;287368;298881;312373;313574;360629;58813				updating KEGG annotations	2	2015-02-09
61	RCR11200	replace	gpr_hsa	100526794;115024;22978;30833;4907;51251;56953;84618;93034				updating KEGG annotations	2	2015-02-09
62	RCR11200	replace	gpr_rno	100360582;287368;298881;312373;313574;360629;58813				updating KEGG annotations	2	2015-02-09
63	RCR11201	replace	gpr_hsa	100526794;115024;22978;30833;4907;51251;56953;84618;93034				updating KEGG annotations	2	2015-02-09
64	RCR11201	replace	gpr_rno	100360582;287368;298881;312373;313574;360629;58813				updating KEGG annotations	2	2015-02-09
65	RCR11202	replace	gpr_hsa	100526794;115024;22978;30833;4907;51251;56953;84618;93034				updating KEGG annotations	2	2015-02-09
66	RCR11202	replace	gpr_rno	100360582;287368;298881;312373;313574;360629;58813				updating KEGG annotations	2	2015-02-09
67	RCR11212	replace	gpr_hsa	221264;10201;29922;4830;4831;4832;4833;654364;8382				updating KEGG annotations	2	2015-02-09
68	RCR11212	replace	gpr_rno	171566;191575;58964;685679;688903;83782;85269				updating KEGG annotations	2	2015-02-09
69	RCR11213	replace	gpr_hsa	221264;10201;29922;4830;4831;4832;4833;654364;8382				updating KEGG annotations	2	2015-02-09
70	RCR11213	replace	gpr_rno	171566;191575;58964;685679;688903;83782;85269				updating KEGG annotations	2	2015-02-09
71	RCR11219	replace	gpr_hsa	54963;7371;83549				updating KEGG annotations	2	2015-02-09
72	RCR11219	replace	gpr_rno	304944;311864;499956				updating KEGG annotations	2	2015-02-09
73	RCR11505	replace	gpr_hsa	257202;2876;2877;2878;2880;2882;493869				updating KEGG annotations	2	2015-02-09
74	RCR11505	replace	gpr_rno	113919;24404;259233;29326;298376;64317				updating KEGG annotations	2	2015-02-09
75	RCR11540	replace	gpr_hsa	80896				updating KEGG annotations	2	2015-02-09
76	RCR11540	replace	gpr_rno	304860				updating KEGG annotations	2	2015-02-09
77	RCR11680	replace	gpr_hsa	9380				updating KEGG annotations	2	2015-02-09
78	RCR11680	replace	gpr_rno	680021				updating KEGG annotations	2	2015-02-09
79	RCR12496	replace	gpr_hsa	1056;119548;3990;5406;5407;5408;57104;80339;8513;9388				updating KEGG annotations	2	2015-02-09
80	RCR12496	replace	gpr_rno	24254;100911615;117554;24538;25702;291437;361676;50682;84028				updating KEGG annotations	2	2015-02-09
81	RCR12497	replace	gpr_hsa	1056;119548;3990;5406;5407;5408;57104;80339;8513;9388				updating KEGG annotations	2	2015-02-09
82	RCR12497	replace	gpr_rno	24254;100911615;117554;24538;25702;291437;361676;50682;84028				updating KEGG annotations	2	2015-02-09
83	RCR12498	replace	gpr_hsa	1056;119548;3990;5406;5407;5408;57104;80339;8513;9388				updating KEGG annotations	2	2015-02-09
84	RCR12498	replace	gpr_rno	24254;100911615;117554;24538;25702;291437;361676;50682;84028				updating KEGG annotations	2	2015-02-09
85	RCR12825	replace	gpr_hsa	10269				updating KEGG annotations	2	2015-02-09
86	RCR12825	replace	gpr_rno	313564				updating KEGG annotations	2	2015-02-09
87	RCR12849	replace	gpr_hsa	6715;6716;79644				updating KEGG annotations	2	2015-02-09
88	RCR12849	replace	gpr_rno	24950;64677;305291				updating KEGG annotations	2	2015-02-09
89	RCR12953	replace	gpr_hsa	1545				updating KEGG annotations	2	2015-02-09
90	RCR12953	replace	gpr_rno	25426				updating KEGG annotations	2	2015-02-09
91	RCR12954	replace	gpr_hsa	1545				updating KEGG annotations	2	2015-02-09
92	RCR12954	replace	gpr_rno	25426				updating KEGG annotations	2	2015-02-09
93	RCR12964	replace	gpr_hsa	1576;1577				updating KEGG annotations	2	2015-02-09
94	RCR12964	replace	gpr_rno	171352;252931;25642;266682				updating KEGG annotations	2	2015-02-09
95	RCR12965	replace	gpr_hsa	1576;1577				updating KEGG annotations	2	2015-02-09
96	RCR12965	replace	gpr_rno	171352;252931;25642;266682				updating KEGG annotations	2	2015-02-09
97	RCR13174	replace	gpr_hsa	10434;10908;23659;375775				updating KEGG annotations	2	2015-02-09
98	RCR13174	replace	gpr_rno	192259;246246;25514;361401				updating KEGG annotations	2	2015-02-09
99	RCR13234	replace	gpr_hsa	28				updating KEGG annotations	2	2015-02-09
100	RCR13234	replace	gpr_rno	100301568;65270				updating KEGG annotations	2	2015-02-09
101	RCR13235	replace	gpr_hsa	28				updating KEGG annotations	2	2015-02-09
102	RCR13235	replace	gpr_rno	100301568;65270				updating KEGG annotations	2	2015-02-09
103	RCR13241	replace	gpr_hsa	28				updating KEGG annotations	2	2015-02-09
104	RCR13241	replace	gpr_rno	100301568;65270				updating KEGG annotations	2	2015-02-09
105	RCR13243	replace	gpr_hsa	28				updating KEGG annotations	2	2015-02-09
106	RCR13243	replace	gpr_rno	100301568;65270				updating KEGG annotations	2	2015-02-09
107	RCR13246	replace	gpr_hsa	28				updating KEGG annotations	2	2015-02-09
108	RCR13246	replace	gpr_rno	100301568;65270				updating KEGG annotations	2	2015-02-09
109	RCR13258	replace	gpr_hsa	28				updating KEGG annotations	2	2015-02-09
110	RCR13258	replace	gpr_rno	100301568;65270				updating KEGG annotations	2	2015-02-09
111	RCR13259	replace	gpr_hsa	28				updating KEGG annotations	2	2015-02-09
112	RCR13259	replace	gpr_rno	100301568;65270				updating KEGG annotations	2	2015-02-09
113	RCR13262	replace	gpr_hsa	28				updating KEGG annotations	2	2015-02-09
114	RCR13262	replace	gpr_rno	100301568;65270				updating KEGG annotations	2	2015-02-09
115	RCR13745	replace	gpr_hsa	27231;54981				updating KEGG annotations	2	2015-02-09
116	RCR13745	replace	gpr_rno	499330				updating KEGG annotations	2	2015-02-09
117	RCR13795	replace	gpr_hsa	4534				updating KEGG annotations	2	2015-02-09
118	RCR13795	replace	gpr_rno	288762				updating KEGG annotations	2	2015-02-09
119	RCR13867	replace	gpr_hsa	9104				updating KEGG annotations	2	2015-02-09
120	RCR13867	replace	gpr_rno	25106				updating KEGG annotations	2	2015-02-09
121	RCR14186	replace	gpr_hsa	7167				updating KEGG annotations	2	2015-02-09
122	RCR14186	replace	gpr_rno	100911515;24849				updating KEGG annotations	2	2015-02-09
123	RCR14243	replace	gpr_hsa	3251				updating KEGG annotations	2	2015-02-09
124	RCR14243	replace	gpr_rno	103689983;24465				updating KEGG annotations	2	2015-02-09
125	RCR14282	replace	gpr_hsa	339983				updating KEGG annotations	2	2015-02-09
126	RCR14282	replace	gpr_rno	289727				updating KEGG annotations	2	2015-02-09
127	RCR14408	replace	gpr_hsa	1491				updating KEGG annotations	2	2015-02-09
128	RCR14408	replace	gpr_rno	24962				updating KEGG annotations	2	2015-02-09
129	RCR14513	replace	gpr_hsa	1056;119548;3990;5406;5407;5408;57104;80339;8513;9388				updating KEGG annotations	2	2015-02-09
130	RCR14513	replace	gpr_rno	24254;100911615;117554;24538;25702;291437;361676;50682;84028				updating KEGG annotations	2	2015-02-09
131	RCR14622	replace	gpr_hsa	1066				updating KEGG annotations	2	2015-02-09
132	RCR14622	replace	gpr_rno	113902;24346;29225				updating KEGG annotations	2	2015-02-09
133	RCR14627	replace	gpr_hsa	80270				updating KEGG annotations	2	2015-02-09
134	RCR14627	replace	gpr_rno	246211				updating KEGG annotations	2	2015-02-09
135	RCR14680	replace	gpr_hsa	5290;5291;5293;5294				updating KEGG annotations	2	2015-02-09
136	RCR14680	replace	gpr_rno	170911;298947;366508;85243				updating KEGG annotations	2	2015-02-09
137	RCR14681	replace	gpr_hsa	3633;4952;56623;8867;8871				updating KEGG annotations	2	2015-02-09
138	RCR14681	replace	gpr_rno	114089;317576;362590;84018;85238				updating KEGG annotations	2	2015-02-09
139	RCR14682	replace	gpr_hsa	113026;23236;51196;5330;5331;5332;5333;5335;5336;84812;89869				updating KEGG annotations	2	2015-02-09
140	RCR14682	replace	gpr_rno	114633;140693;24654;24655;25031;25738;287745;29322;29337;497197;85240				updating KEGG annotations	2	2015-02-09
141	RCR14683	replace	gpr_hsa	138429;23396;8394;8395				updating KEGG annotations	2	2015-02-09
142	RCR14683	replace	gpr_rno	309419;314641;365865				updating KEGG annotations	2	2015-02-09
143	RCR14685	replace	gpr_hsa	5305;79837;8396				updating KEGG annotations	2	2015-02-09
144	RCR14685	replace	gpr_rno	116723;140607;89812				updating KEGG annotations	2	2015-02-09
145	RCR14750	replace	gpr_hsa	119391;221357;2938;2939;2940;2941;2944;2946;2947;2948;2949;2950;2952;2953;373156;4257;4258;4259;653689;9446				updating KEGG annotations	2	2015-02-09
146	RCR14750	replace	gpr_rno	100912430;102550391;114846;171341;24421;24422;24423;24424;24426;25260;289197;29487;295037;297029;300850;309465;494499;494500;499689;501110;64352;81869				updating KEGG annotations	2	2015-02-09
147	RCR20034	replace	gpr_hsa	221264;10201;29922;4830;4831;4832;4833;654364;8382				updating KEGG annotations	2	2015-02-09
148	RCR20034	replace	gpr_rno	171566;191575;58964;685679;688903;83782;85269				updating KEGG annotations	2	2015-02-09
149	RCR20060	replace	gpr_hsa	221264;10201;29922;4830;4831;4832;4833;654364;8382				updating KEGG annotations	2	2015-02-09
150	RCR20060	replace	gpr_rno	171566;191575;58964;685679;688903;83782;85269				updating KEGG annotations	2	2015-02-09
151	RCR20198	replace	gpr_hsa	221264;10201;29922;4830;4831;4832;4833;654364;8382				updating KEGG annotations	2	2015-02-09
152	RCR20198	replace	gpr_rno	171566;191575;58964;685679;688903;83782;85269				updating KEGG annotations	2	2015-02-09
153	RCR30137	replace	gpr_hsa	257202;2876;2877;2878;2880;2882;493869				updating KEGG annotations	2	2015-02-09
154	RCR30137	replace	gpr_rno	113919;24404;259233;29326;298376;64317				updating KEGG annotations	2	2015-02-09
155	RCR30275	replace	gpr_hsa	1056;119548;3990;5406;5407;5408;57104;80339;8513;9388				updating KEGG annotations	2	2015-02-09
156	RCR30275	replace	gpr_rno	24254;100911615;117554;24538;25702;291437;361676;50682;84028				updating KEGG annotations	2	2015-02-09
157	RCR30511	replace	gpr_hsa	377841;953;956				updating KEGG annotations	2	2015-02-09
158	RCR30511	replace	gpr_rno	316077;613267;64519				updating KEGG annotations	2	2015-02-09
159	RCR30515	replace	gpr_hsa	8611;8612;8613				updating KEGG annotations	2	2015-02-09
160	RCR30515	replace	gpr_rno	192270;246115;64369				updating KEGG annotations	2	2015-02-09
161	RCR10165	replace	gpr_hsa	847				formulating biomass components and curating bile acid metabolism	3	2015-06-10
162	RCR10165	replace	gpr_rno	24248				formulating biomass components and curating bile acid metabolism	3	2015-06-10
163	RCR10229	replace	gpr_hsa	11238;23632;377677;759;760;761;762;763;765;766;767;768;771				formulating biomass components and curating bile acid metabolism	3	2015-06-10
164	RCR10229	replace	gpr_rno	288360;291819;297814;298657;302669;310218;313495;363085;499566;54232;54233;791259;54231;29242				formulating biomass components and curating bile acid metabolism	3	2015-06-10
165	RCR10267	replace	gpr_hsa	5335;113026;5333;84812;23236;5330;5331;5332;5336;51196;89869				formulating biomass components and curating bile acid metabolism	3	2015-06-10
166	RCR10267	replace	gpr_rno	25738;140693;24655;287745;24654;25031;29322;85240;29337;114633;497197				formulating biomass components and curating bile acid metabolism	3	2015-06-10
167	RCR10275	replace	gpr_hsa	(5160;5161):5162:1737:1738	pdh complex			formulating biomass components and curating bile acid metabolism	3	2015-06-10
168	RCR10275	replace	gpr_rno	(117098;29554):289950:81654:298942	pdh complex			formulating biomass components and curating bile acid metabolism	3	2015-06-10
169	RCR10328	replace	gpr_hsa		excessively large GPR rule removed			formulating biomass components and curating bile acid metabolism	1	2015-06-10
170	RCR10328	replace	gpr_rno		excessively large GPR rule removed			formulating biomass components and curating bile acid metabolism	1	2015-06-10
171	RCR10382	replace	gpr_hsa	10317	no gpr previously			formulating biomass components and curating bile acid metabolism	3	2015-06-10
172	RCR10382	replace	gpr_rno	288161	no gpr previously			formulating biomass components and curating bile acid metabolism	3	2015-06-10
173	RCR10436	replace	gpr_hsa	27068;5464;58497;64077				formulating biomass components and curating bile acid metabolism	3	2015-06-10
174	RCR10436	replace	gpr_rno	294504;310664;310856;361663				formulating biomass components and curating bile acid metabolism	3	2015-06-10
175	RCR10446	replace	gpr_hsa	(5160;5161):5162				formulating biomass components and curating bile acid metabolism	3	2015-06-10
176	RCR10446	replace	gpr_rno	(117098;29554):289950				formulating biomass components and curating bile acid metabolism	3	2015-06-10
177	RCR10565	replace	gpr_hsa	54344:8813:8818	R01009			formulating biomass components and curating bile acid metabolism	3	2015-06-10
178	RCR10565	replace	gpr_rno	296394:29640:502017	R01009			formulating biomass components and curating bile acid metabolism	3	2015-06-10
179	RCR10607	replace	gpr_hsa	847				formulating biomass components and curating bile acid metabolism	3	2015-06-10
180	RCR10607	replace	gpr_rno	24248				formulating biomass components and curating bile acid metabolism	3	2015-06-10
181	RCR10699	replace	gpr_hsa		excessively large GPR rule removed			formulating biomass components and curating bile acid metabolism	1	2015-06-10
182	RCR10699	replace	gpr_rno		excessively large GPR rule removed			formulating biomass components and curating bile acid metabolism	1	2015-06-10
183	RCR10888	replace	gpr_hsa		excessively large GPR rule removed			formulating biomass components and curating bile acid metabolism	1	2015-06-10
184	RCR10888	replace	gpr_rno		excessively large GPR rule removed			formulating biomass components and curating bile acid metabolism	1	2015-06-10
185	RCR10947	replace	gpr_hsa	5335;113026;5333;84812;23236;5330;5331;5332;5336;51196;89869				formulating biomass components and curating bile acid metabolism	3	2015-06-10
186	RCR10947	replace	gpr_rno	25738;140693;24655;287745;24654;25031;29322;85240;29337;114633;497197				formulating biomass components and curating bile acid metabolism	3	2015-06-10
187	RCR10962	replace	gpr_hsa	1738:2653:2731:275	R01221			formulating biomass components and curating bile acid metabolism	3	2015-06-10
188	RCR10962	replace	gpr_rno	309312:298942:306586:171133	R01221			formulating biomass components and curating bile acid metabolism	3	2015-06-10
189	RCR10997	replace	gpr_hsa		excessively large GPR rule removed			formulating biomass components and curating bile acid metabolism	1	2015-06-10
190	RCR10997	replace	gpr_rno		excessively large GPR rule removed			formulating biomass components and curating bile acid metabolism	1	2015-06-10
191	RCR11003	replace	gpr_hsa		excessively large GPR rule removed			formulating biomass components and curating bile acid metabolism	1	2015-06-10
192	RCR11003	replace	gpr_rno		excessively large GPR rule removed			formulating biomass components and curating bile acid metabolism	1	2015-06-10
193	RCR11005	replace	gpr_hsa		excessively large GPR rule removed			formulating biomass components and curating bile acid metabolism	1	2015-06-10
194	RCR11005	replace	gpr_rno		excessively large GPR rule removed			formulating biomass components and curating bile acid metabolism	1	2015-06-10
195	RCR11006	replace	gpr_hsa		excessively large GPR rule removed			formulating biomass components and curating bile acid metabolism	1	2015-06-10
196	RCR11006	replace	gpr_rno		excessively large GPR rule removed			formulating biomass components and curating bile acid metabolism	1	2015-06-10
197	RCR11007	replace	gpr_hsa	847				formulating biomass components and curating bile acid metabolism	3	2015-06-10
198	RCR11007	replace	gpr_rno	24248				formulating biomass components and curating bile acid metabolism	3	2015-06-10
199	RCR11010	replace	gpr_hsa		excessively large GPR rule removed			formulating biomass components and curating bile acid metabolism	1	2015-06-10
200	RCR11010	replace	gpr_rno		excessively large GPR rule removed			formulating biomass components and curating bile acid metabolism	1	2015-06-10
201	RCR11095	replace	gpr_hsa		excessively large GPR rule removed			formulating biomass components and curating bile acid metabolism	1	2015-06-10
202	RCR11095	replace	gpr_rno		excessively large GPR rule removed			formulating biomass components and curating bile acid metabolism	1	2015-06-10
203	RCR11116	replace	gpr_hsa	100507855;122481;158067;203;204;205;26289;390877;102157402;221264				formulating biomass components and curating bile acid metabolism	3	2015-06-10
204	RCR11116	replace	gpr_rno	24183;24184;29223;301115;311833;314416;365985;102238592;294521				formulating biomass components and curating bile acid metabolism	3	2015-06-10
205	RCR11318	replace	gpr_hsa	1738:2653:2731:275	glycine cleavage system			formulating biomass components and curating bile acid metabolism	3	2015-06-10
206	RCR11318	replace	gpr_rno	309312:298942:306586:171133	glycine cleavage system			formulating biomass components and curating bile acid metabolism	3	2015-06-10
207	RCR11320	replace	gpr_hsa	1738	R03815			formulating biomass components and curating bile acid metabolism	3	2015-06-10
208	RCR11320	replace	gpr_rno	298942	R03815			formulating biomass components and curating bile acid metabolism	3	2015-06-10
209	RCR11338	replace	gpr_hsa		excessively large GPR rule removed			formulating biomass components and curating bile acid metabolism	1	2015-06-10
210	RCR11338	replace	gpr_rno		excessively large GPR rule removed			formulating biomass components and curating bile acid metabolism	1	2015-06-10
211	RCR11339	replace	gpr_hsa		excessively large GPR rule removed			formulating biomass components and curating bile acid metabolism	1	2015-06-10
212	RCR11339	replace	gpr_rno		excessively large GPR rule removed			formulating biomass components and curating bile acid metabolism	1	2015-06-10
213	RCR11340	replace	gpr_hsa		excessively large GPR rule removed			formulating biomass components and curating bile acid metabolism	1	2015-06-10
214	RCR11340	replace	gpr_rno		excessively large GPR rule removed			formulating biomass components and curating bile acid metabolism	1	2015-06-10
215	RCR11348	replace	gpr_hsa		excessively large GPR rule removed			formulating biomass components and curating bile acid metabolism	1	2015-06-10
216	RCR11348	replace	gpr_rno		excessively large GPR rule removed			formulating biomass components and curating bile acid metabolism	1	2015-06-10
217	RCR11349	replace	gpr_hsa		excessively large GPR rule removed			formulating biomass components and curating bile acid metabolism	1	2015-06-10
218	RCR11349	replace	gpr_rno		excessively large GPR rule removed			formulating biomass components and curating bile acid metabolism	1	2015-06-10
219	RCR11350	replace	gpr_hsa		excessively large GPR rule removed			formulating biomass components and curating bile acid metabolism	1	2015-06-10
220	RCR11350	replace	gpr_rno		excessively large GPR rule removed			formulating biomass components and curating bile acid metabolism	1	2015-06-10
221	RCR11403	replace	gpr_hsa		excessively large GPR rule removed			formulating biomass components and curating bile acid metabolism	1	2015-06-10
222	RCR11403	replace	gpr_rno		excessively large GPR rule removed			formulating biomass components and curating bile acid metabolism	1	2015-06-10
223	RCR11441	replace	gpr_hsa		excessively large GPR rule removed			formulating biomass components and curating bile acid metabolism	1	2015-06-10
224	RCR11441	replace	gpr_rno		excessively large GPR rule removed			formulating biomass components and curating bile acid metabolism	1	2015-06-10
225	RCR11442	replace	gpr_hsa		excessively large GPR rule removed			formulating biomass components and curating bile acid metabolism	1	2015-06-10
226	RCR11442	replace	gpr_rno		excessively large GPR rule removed			formulating biomass components and curating bile acid metabolism	1	2015-06-10
227	RCR11447	replace	gpr_hsa		excessively large GPR rule removed			formulating biomass components and curating bile acid metabolism	1	2015-06-10
228	RCR11447	replace	gpr_rno		excessively large GPR rule removed			formulating biomass components and curating bile acid metabolism	1	2015-06-10
229	RCR11451	replace	gpr_hsa		excessively large GPR rule removed			formulating biomass components and curating bile acid metabolism	1	2015-06-10
230	RCR11451	replace	gpr_rno		excessively large GPR rule removed			formulating biomass components and curating bile acid metabolism	1	2015-06-10
231	RCR11455	replace	gpr_hsa		excessively large GPR rule removed			formulating biomass components and curating bile acid metabolism	1	2015-06-10
232	RCR11455	replace	gpr_rno		excessively large GPR rule removed			formulating biomass components and curating bile acid metabolism	1	2015-06-10
233	RCR11456	replace	gpr_hsa		excessively large GPR rule removed			formulating biomass components and curating bile acid metabolism	1	2015-06-10
234	RCR11456	replace	gpr_rno		excessively large GPR rule removed			formulating biomass components and curating bile acid metabolism	1	2015-06-10
235	RCR11555	replace	gpr_hsa		excessively large GPR rule removed			formulating biomass components and curating bile acid metabolism	1	2015-06-10
236	RCR11555	replace	gpr_rno		excessively large GPR rule removed			formulating biomass components and curating bile acid metabolism	1	2015-06-10
237	RCR11618	replace	gpr_hsa		excessively large GPR rule removed			formulating biomass components and curating bile acid metabolism	1	2015-06-10
238	RCR11618	replace	gpr_rno		excessively large GPR rule removed			formulating biomass components and curating bile acid metabolism	1	2015-06-10
239	RCR11619	replace	gpr_hsa		excessively large GPR rule removed			formulating biomass components and curating bile acid metabolism	1	2015-06-10
240	RCR11619	replace	gpr_rno		excessively large GPR rule removed			formulating biomass components and curating bile acid metabolism	1	2015-06-10
241	RCR11625	replace	gpr_hsa		excessively large GPR rule removed			formulating biomass components and curating bile acid metabolism	1	2015-06-10
242	RCR11625	replace	gpr_rno		excessively large GPR rule removed			formulating biomass components and curating bile acid metabolism	1	2015-06-10
243	RCR11626	replace	gpr_hsa		excessively large GPR rule removed			formulating biomass components and curating bile acid metabolism	1	2015-06-10
244	RCR11626	replace	gpr_rno		excessively large GPR rule removed			formulating biomass components and curating bile acid metabolism	1	2015-06-10
245	RCR11627	replace	gpr_hsa		excessively large GPR rule removed			formulating biomass components and curating bile acid metabolism	1	2015-06-10
246	RCR11627	replace	gpr_rno		excessively large GPR rule removed			formulating biomass components and curating bile acid metabolism	1	2015-06-10
247	RCR11630	replace	gpr_hsa		excessively large GPR rule removed			formulating biomass components and curating bile acid metabolism	1	2015-06-10
248	RCR11630	replace	gpr_rno		excessively large GPR rule removed			formulating biomass components and curating bile acid metabolism	1	2015-06-10
249	RCR11632	replace	gpr_hsa		excessively large GPR rule removed			formulating biomass components and curating bile acid metabolism	1	2015-06-10
250	RCR11632	replace	gpr_rno		excessively large GPR rule removed			formulating biomass components and curating bile acid metabolism	1	2015-06-10
251	RCR11634	replace	gpr_hsa		excessively large GPR rule removed			formulating biomass components and curating bile acid metabolism	1	2015-06-10
252	RCR11634	replace	gpr_rno		excessively large GPR rule removed			formulating biomass components and curating bile acid metabolism	1	2015-06-10
253	RCR11636	replace	gpr_hsa		excessively large GPR rule removed			formulating biomass components and curating bile acid metabolism	1	2015-06-10
254	RCR11636	replace	gpr_rno		excessively large GPR rule removed			formulating biomass components and curating bile acid metabolism	1	2015-06-10
255	RCR11637	replace	gpr_hsa		excessively large GPR rule removed			formulating biomass components and curating bile acid metabolism	1	2015-06-10
256	RCR11637	replace	gpr_rno		excessively large GPR rule removed			formulating biomass components and curating bile acid metabolism	1	2015-06-10
257	RCR11638	replace	gpr_hsa		excessively large GPR rule removed			formulating biomass components and curating bile acid metabolism	1	2015-06-10
258	RCR11638	replace	gpr_rno		excessively large GPR rule removed			formulating biomass components and curating bile acid metabolism	1	2015-06-10
259	RCR11639	replace	gpr_hsa		excessively large GPR rule removed			formulating biomass components and curating bile acid metabolism	1	2015-06-10
260	RCR11639	replace	gpr_rno		excessively large GPR rule removed			formulating biomass components and curating bile acid metabolism	1	2015-06-10
261	RCR11640	replace	gpr_hsa		excessively large GPR rule removed			formulating biomass components and curating bile acid metabolism	1	2015-06-10
262	RCR11640	replace	gpr_rno		excessively large GPR rule removed			formulating biomass components and curating bile acid metabolism	1	2015-06-10
263	RCR11641	replace	gpr_hsa		excessively large GPR rule removed			formulating biomass components and curating bile acid metabolism	1	2015-06-10
264	RCR11641	replace	gpr_rno		excessively large GPR rule removed			formulating biomass components and curating bile acid metabolism	1	2015-06-10
265	RCR11642	replace	gpr_hsa		excessively large GPR rule removed			formulating biomass components and curating bile acid metabolism	1	2015-06-10
266	RCR11642	replace	gpr_rno		excessively large GPR rule removed			formulating biomass components and curating bile acid metabolism	1	2015-06-10
267	RCR11643	replace	gpr_hsa		excessively large GPR rule removed			formulating biomass components and curating bile acid metabolism	1	2015-06-10
268	RCR11643	replace	gpr_rno		excessively large GPR rule removed			formulating biomass components and curating bile acid metabolism	1	2015-06-10
269	RCR11671	replace	gpr_hsa	1738:1743:(4967;55753)	R08549			formulating biomass components and curating bile acid metabolism	3	2015-06-10
270	RCR11671	replace	gpr_rno	298942:299201:(290566;360975)	R08549			formulating biomass components and curating bile acid metabolism	3	2015-06-10
271	RCR11936	replace	gpr_hsa		excessively large GPR rule removed			formulating biomass components and curating bile acid metabolism	1	2015-06-10
272	RCR11936	replace	gpr_rno		excessively large GPR rule removed			formulating biomass components and curating bile acid metabolism	1	2015-06-10
273	RCR11937	replace	gpr_hsa		excessively large GPR rule removed			formulating biomass components and curating bile acid metabolism	1	2015-06-10
274	RCR11937	replace	gpr_rno		excessively large GPR rule removed			formulating biomass components and curating bile acid metabolism	1	2015-06-10
275	RCR11940	replace	gpr_hsa		excessively large GPR rule removed			formulating biomass components and curating bile acid metabolism	1	2015-06-10
276	RCR11940	replace	gpr_rno		excessively large GPR rule removed			formulating biomass components and curating bile acid metabolism	1	2015-06-10
277	RCR11941	replace	gpr_hsa		excessively large GPR rule removed			formulating biomass components and curating bile acid metabolism	1	2015-06-10
278	RCR11941	replace	gpr_rno		excessively large GPR rule removed			formulating biomass components and curating bile acid metabolism	1	2015-06-10
279	RCR11942	replace	gpr_hsa		excessively large GPR rule removed			formulating biomass components and curating bile acid metabolism	1	2015-06-10
280	RCR11942	replace	gpr_rno		excessively large GPR rule removed			formulating biomass components and curating bile acid metabolism	1	2015-06-10
281	RCR11943	replace	gpr_hsa		excessively large GPR rule removed			formulating biomass components and curating bile acid metabolism	1	2015-06-10
282	RCR11943	replace	gpr_rno		excessively large GPR rule removed			formulating biomass components and curating bile acid metabolism	1	2015-06-10
283	RCR12120	replace	gpr_hsa	66002				formulating biomass components and curating bile acid metabolism	3	2015-06-10
284	RCR12120	replace	gpr_rno	56266				formulating biomass components and curating bile acid metabolism	3	2015-06-10
285	RCR12152	replace	gpr_hsa		excessively large GPR rule removed			formulating biomass components and curating bile acid metabolism	1	2015-06-10
286	RCR12152	replace	gpr_rno		excessively large GPR rule removed			formulating biomass components and curating bile acid metabolism	1	2015-06-10
287	RCR12159	replace	gpr_hsa		excessively large GPR rule removed			formulating biomass components and curating bile acid metabolism	1	2015-06-10
288	RCR12159	replace	gpr_rno		excessively large GPR rule removed			formulating biomass components and curating bile acid metabolism	1	2015-06-10
289	RCR12160	replace	gpr_hsa		excessively large GPR rule removed			formulating biomass components and curating bile acid metabolism	1	2015-06-10
290	RCR12160	replace	gpr_rno		excessively large GPR rule removed			formulating biomass components and curating bile acid metabolism	1	2015-06-10
291	RCR12161	replace	gpr_hsa		excessively large GPR rule removed			formulating biomass components and curating bile acid metabolism	1	2015-06-10
292	RCR12161	replace	gpr_rno		excessively large GPR rule removed			formulating biomass components and curating bile acid metabolism	1	2015-06-10
293	RCR12162	replace	gpr_hsa		excessively large GPR rule removed			formulating biomass components and curating bile acid metabolism	1	2015-06-10
294	RCR12162	replace	gpr_rno		excessively large GPR rule removed			formulating biomass components and curating bile acid metabolism	1	2015-06-10
295	RCR12163	replace	gpr_hsa		excessively large GPR rule removed			formulating biomass components and curating bile acid metabolism	1	2015-06-10
296	RCR12163	replace	gpr_rno		excessively large GPR rule removed			formulating biomass components and curating bile acid metabolism	1	2015-06-10
297	RCR12164	replace	gpr_hsa		excessively large GPR rule removed			formulating biomass components and curating bile acid metabolism	1	2015-06-10
298	RCR12164	replace	gpr_rno		excessively large GPR rule removed			formulating biomass components and curating bile acid metabolism	1	2015-06-10
299	RCR12173	replace	gpr_hsa		excessively large GPR rule removed			formulating biomass components and curating bile acid metabolism	1	2015-06-10
300	RCR12173	replace	gpr_rno		excessively large GPR rule removed			formulating biomass components and curating bile acid metabolism	1	2015-06-10
301	RCR12174	replace	gpr_hsa		excessively large GPR rule removed			formulating biomass components and curating bile acid metabolism	1	2015-06-10
302	RCR12174	replace	gpr_rno		excessively large GPR rule removed			formulating biomass components and curating bile acid metabolism	1	2015-06-10
303	RCR12179	replace	gpr_hsa		excessively large GPR rule removed			formulating biomass components and curating bile acid metabolism	1	2015-06-10
304	RCR12179	replace	gpr_rno		excessively large GPR rule removed			formulating biomass components and curating bile acid metabolism	1	2015-06-10
305	RCR12192	replace	gpr_hsa		excessively large GPR rule removed			formulating biomass components and curating bile acid metabolism	1	2015-06-10
306	RCR12192	replace	gpr_rno		excessively large GPR rule removed			formulating biomass components and curating bile acid metabolism	1	2015-06-10
307	RCR12193	replace	gpr_hsa		excessively large GPR rule removed			formulating biomass components and curating bile acid metabolism	1	2015-06-10
308	RCR12193	replace	gpr_rno		excessively large GPR rule removed			formulating biomass components and curating bile acid metabolism	1	2015-06-10
309	RCR12194	replace	gpr_hsa		excessively large GPR rule removed			formulating biomass components and curating bile acid metabolism	1	2015-06-10
310	RCR12194	replace	gpr_rno		excessively large GPR rule removed			formulating biomass components and curating bile acid metabolism	1	2015-06-10
311	RCR12195	replace	gpr_hsa		excessively large GPR rule removed			formulating biomass components and curating bile acid metabolism	1	2015-06-10
312	RCR12195	replace	gpr_rno		excessively large GPR rule removed			formulating biomass components and curating bile acid metabolism	1	2015-06-10
313	RCR12856	replace	gpr_hsa		excessively large GPR rule removed			formulating biomass components and curating bile acid metabolism	1	2015-06-10
314	RCR12856	replace	gpr_rno		excessively large GPR rule removed			formulating biomass components and curating bile acid metabolism	1	2015-06-10
315	RCR12876	replace	gpr_hsa	8644	R02209/R02207			formulating biomass components and curating bile acid metabolism	3	2015-06-10
316	RCR12876	replace	gpr_rno	171516	R02209/R02207			formulating biomass components and curating bile acid metabolism	3	2015-06-10
317	RCR12973	replace	gpr_hsa		excessively large GPR rule removed			formulating biomass components and curating bile acid metabolism	1	2015-06-10
318	RCR12973	replace	gpr_rno		excessively large GPR rule removed			formulating biomass components and curating bile acid metabolism	1	2015-06-10
319	RCR12974	replace	gpr_hsa		excessively large GPR rule removed			formulating biomass components and curating bile acid metabolism	1	2015-06-10
320	RCR12974	replace	gpr_rno		excessively large GPR rule removed			formulating biomass components and curating bile acid metabolism	1	2015-06-10
321	RCR12975	replace	gpr_hsa		excessively large GPR rule removed			formulating biomass components and curating bile acid metabolism	1	2015-06-10
322	RCR12975	replace	gpr_rno		excessively large GPR rule removed			formulating biomass components and curating bile acid metabolism	1	2015-06-10
323	RCR12976	replace	gpr_hsa		excessively large GPR rule removed			formulating biomass components and curating bile acid metabolism	1	2015-06-10
324	RCR12976	replace	gpr_rno		excessively large GPR rule removed			formulating biomass components and curating bile acid metabolism	1	2015-06-10
325	RCR12977	replace	gpr_hsa		excessively large GPR rule removed			formulating biomass components and curating bile acid metabolism	1	2015-06-10
326	RCR12977	replace	gpr_rno		excessively large GPR rule removed			formulating biomass components and curating bile acid metabolism	1	2015-06-10
327	RCR12978	replace	gpr_hsa		excessively large GPR rule removed			formulating biomass components and curating bile acid metabolism	1	2015-06-10
328	RCR12978	replace	gpr_rno		excessively large GPR rule removed			formulating biomass components and curating bile acid metabolism	1	2015-06-10
329	RCR12979	replace	gpr_hsa		excessively large GPR rule removed			formulating biomass components and curating bile acid metabolism	1	2015-06-10
330	RCR12979	replace	gpr_rno		excessively large GPR rule removed			formulating biomass components and curating bile acid metabolism	1	2015-06-10
331	RCR12980	replace	gpr_hsa		excessively large GPR rule removed			formulating biomass components and curating bile acid metabolism	1	2015-06-10
332	RCR12980	replace	gpr_rno		excessively large GPR rule removed			formulating biomass components and curating bile acid metabolism	1	2015-06-10
333	RCR12983	replace	gpr_hsa		excessively large GPR rule removed			formulating biomass components and curating bile acid metabolism	1	2015-06-10
334	RCR12983	replace	gpr_rno		excessively large GPR rule removed			formulating biomass components and curating bile acid metabolism	1	2015-06-10
335	RCR12984	replace	gpr_hsa		excessively large GPR rule removed			formulating biomass components and curating bile acid metabolism	1	2015-06-10
336	RCR12984	replace	gpr_rno		excessively large GPR rule removed			formulating biomass components and curating bile acid metabolism	1	2015-06-10
337	RCR12985	replace	gpr_hsa		excessively large GPR rule removed			formulating biomass components and curating bile acid metabolism	1	2015-06-10
338	RCR12985	replace	gpr_rno		excessively large GPR rule removed			formulating biomass components and curating bile acid metabolism	1	2015-06-10
339	RCR12986	replace	gpr_hsa		excessively large GPR rule removed			formulating biomass components and curating bile acid metabolism	1	2015-06-10
340	RCR12986	replace	gpr_rno		excessively large GPR rule removed			formulating biomass components and curating bile acid metabolism	1	2015-06-10
341	RCR12989	replace	gpr_hsa		excessively large GPR rule removed			formulating biomass components and curating bile acid metabolism	1	2015-06-10
342	RCR12989	replace	gpr_rno		excessively large GPR rule removed			formulating biomass components and curating bile acid metabolism	1	2015-06-10
343	RCR12990	replace	gpr_hsa		excessively large GPR rule removed			formulating biomass components and curating bile acid metabolism	1	2015-06-10
344	RCR12990	replace	gpr_rno		excessively large GPR rule removed			formulating biomass components and curating bile acid metabolism	1	2015-06-10
345	RCR12991	replace	gpr_hsa		excessively large GPR rule removed			formulating biomass components and curating bile acid metabolism	1	2015-06-10
346	RCR12991	replace	gpr_rno		excessively large GPR rule removed			formulating biomass components and curating bile acid metabolism	1	2015-06-10
347	RCR12992	replace	gpr_hsa		excessively large GPR rule removed			formulating biomass components and curating bile acid metabolism	1	2015-06-10
348	RCR12992	replace	gpr_rno		excessively large GPR rule removed			formulating biomass components and curating bile acid metabolism	1	2015-06-10
349	RCR12995	replace	gpr_hsa		excessively large GPR rule removed			formulating biomass components and curating bile acid metabolism	1	2015-06-10
350	RCR12995	replace	gpr_rno		excessively large GPR rule removed			formulating biomass components and curating bile acid metabolism	1	2015-06-10
351	RCR12996	replace	gpr_hsa		excessively large GPR rule removed			formulating biomass components and curating bile acid metabolism	1	2015-06-10
352	RCR12996	replace	gpr_rno		excessively large GPR rule removed			formulating biomass components and curating bile acid metabolism	1	2015-06-10
353	RCR12997	replace	gpr_hsa		excessively large GPR rule removed			formulating biomass components and curating bile acid metabolism	1	2015-06-10
354	RCR12997	replace	gpr_rno		excessively large GPR rule removed			formulating biomass components and curating bile acid metabolism	1	2015-06-10
355	RCR12998	replace	gpr_hsa		excessively large GPR rule removed			formulating biomass components and curating bile acid metabolism	1	2015-06-10
356	RCR12998	replace	gpr_rno		excessively large GPR rule removed			formulating biomass components and curating bile acid metabolism	1	2015-06-10
357	RCR12999	replace	gpr_hsa		excessively large GPR rule removed			formulating biomass components and curating bile acid metabolism	1	2015-06-10
358	RCR12999	replace	gpr_rno		excessively large GPR rule removed			formulating biomass components and curating bile acid metabolism	1	2015-06-10
359	RCR13000	replace	gpr_hsa		excessively large GPR rule removed			formulating biomass components and curating bile acid metabolism	1	2015-06-10
360	RCR13000	replace	gpr_rno		excessively large GPR rule removed			formulating biomass components and curating bile acid metabolism	1	2015-06-10
361	RCR13001	replace	gpr_hsa		excessively large GPR rule removed			formulating biomass components and curating bile acid metabolism	1	2015-06-10
362	RCR13001	replace	gpr_rno		excessively large GPR rule removed			formulating biomass components and curating bile acid metabolism	1	2015-06-10
363	RCR13002	replace	gpr_hsa		excessively large GPR rule removed			formulating biomass components and curating bile acid metabolism	1	2015-06-10
364	RCR13002	replace	gpr_rno		excessively large GPR rule removed			formulating biomass components and curating bile acid metabolism	1	2015-06-10
365	RCR13142	replace	gpr_hsa	11145;100137049;123745;255189;26279;283748;30814;391013;50487;5319;5320;5321;5322;64600;81579;8398;8399;84647;8605;8681;151056				formulating biomass components and curating bile acid metabolism	3	2015-06-10
366	RCR13142	replace	gpr_rno	24913;24653;289733;29354;29359;29387;29526;296091;29692;298579;311341;360426;362039;367415;690388;691810;691905;691907;192259				formulating biomass components and curating bile acid metabolism	3	2015-06-10
367	RCR13151	replace	gpr_hsa	11145;100137049;123745;255189;26279;283748;30814;391013;50487;5319;5320;5321;5322;64600;81579;8398;8399;84647;8605;8681;151056				formulating biomass components and curating bile acid metabolism	3	2015-06-10
368	RCR13151	replace	gpr_rno	24913;24653;289733;29354;29359;29387;29526;296091;29692;298579;311341;360426;362039;367415;690388;691810;691905;691907;192259				formulating biomass components and curating bile acid metabolism	3	2015-06-10
369	RCR13173	replace	gpr_hsa	11145;100137049;123745;255189;26279;283748;30814;391013;50487;5319;5320;5321;5322;64600;81579;8398;8399;84647;8605;8681;151056				formulating biomass components and curating bile acid metabolism	3	2015-06-10
370	RCR13173	replace	gpr_rno	24913;24653;289733;29354;29359;29387;29526;296091;29692;298579;311341;360426;362039;367415;690388;691810;691905;691907;192259				formulating biomass components and curating bile acid metabolism	3	2015-06-10
371	RCR13278	replace	gpr_hsa		excessively large GPR rule removed			formulating biomass components and curating bile acid metabolism	1	2015-06-10
372	RCR13278	replace	gpr_rno		excessively large GPR rule removed			formulating biomass components and curating bile acid metabolism	1	2015-06-10
373	RCR13321	replace	gpr_hsa	10901;873;874				formulating biomass components and curating bile acid metabolism	3	2015-06-10
374	RCR13321	replace	gpr_rno	266686;29224;304078;100360507				formulating biomass components and curating bile acid metabolism	3	2015-06-10
375	RCR13347	replace	gpr_hsa		excessively large GPR rule removed			formulating biomass components and curating bile acid metabolism	1	2015-06-10
376	RCR13347	replace	gpr_rno		excessively large GPR rule removed			formulating biomass components and curating bile acid metabolism	1	2015-06-10
377	RCR13348	replace	gpr_hsa		excessively large GPR rule removed			formulating biomass components and curating bile acid metabolism	1	2015-06-10
378	RCR13348	replace	gpr_rno		excessively large GPR rule removed			formulating biomass components and curating bile acid metabolism	1	2015-06-10
379	RCR13352	replace	gpr_hsa		excessively large GPR rule removed			formulating biomass components and curating bile acid metabolism	1	2015-06-10
380	RCR13352	replace	gpr_rno		excessively large GPR rule removed			formulating biomass components and curating bile acid metabolism	1	2015-06-10
381	RCR13359	replace	gpr_hsa		excessively large GPR rule removed			formulating biomass components and curating bile acid metabolism	1	2015-06-10
382	RCR13359	replace	gpr_rno		excessively large GPR rule removed			formulating biomass components and curating bile acid metabolism	1	2015-06-10
383	RCR13364	replace	gpr_hsa	11145;100137049;123745;255189;26279;283748;30814;391013;50487;5319;5320;5321;5322;64600;81579;8398;8399;84647;8605;8681;151056				formulating biomass components and curating bile acid metabolism	3	2015-06-10
384	RCR13364	replace	gpr_rno	24913;24653;289733;29354;29359;29387;29526;296091;29692;298579;311341;360426;362039;367415;690388;691810;691905;691907;192259				formulating biomass components and curating bile acid metabolism	3	2015-06-10
385	RCR13366	replace	gpr_hsa	11145;100137049;123745;255189;26279;283748;30814;391013;50487;5319;5320;5321;5322;64600;81579;8398;8399;84647;8605;8681;151056				formulating biomass components and curating bile acid metabolism	3	2015-06-10
386	RCR13366	replace	gpr_rno	24913;24653;289733;29354;29359;29387;29526;296091;29692;298579;311341;360426;362039;367415;690388;691810;691905;691907;192259				formulating biomass components and curating bile acid metabolism	3	2015-06-10
387	RCR13367	replace	gpr_hsa		excessively large GPR rule removed			formulating biomass components and curating bile acid metabolism	1	2015-06-10
388	RCR13367	replace	gpr_rno		excessively large GPR rule removed			formulating biomass components and curating bile acid metabolism	1	2015-06-10
389	RCR13677	replace	gpr_hsa		excessively large GPR rule removed			formulating biomass components and curating bile acid metabolism	1	2015-06-10
390	RCR13677	replace	gpr_rno		excessively large GPR rule removed			formulating biomass components and curating bile acid metabolism	1	2015-06-10
391	RCR13777	replace	gpr_hsa		excessively large GPR rule removed			formulating biomass components and curating bile acid metabolism	1	2015-06-10
392	RCR13777	replace	gpr_rno		excessively large GPR rule removed			formulating biomass components and curating bile acid metabolism	1	2015-06-10
393	RCR13884	replace	gpr_hsa		excessively large GPR rule removed			formulating biomass components and curating bile acid metabolism	1	2015-06-10
394	RCR13884	replace	gpr_rno		excessively large GPR rule removed			formulating biomass components and curating bile acid metabolism	1	2015-06-10
395	RCR13900	replace	gpr_hsa		excessively large GPR rule removed			formulating biomass components and curating bile acid metabolism	1	2015-06-10
396	RCR13900	replace	gpr_rno		excessively large GPR rule removed			formulating biomass components and curating bile acid metabolism	1	2015-06-10
397	RCR13901	replace	gpr_hsa		excessively large GPR rule removed			formulating biomass components and curating bile acid metabolism	1	2015-06-10
398	RCR13901	replace	gpr_rno		excessively large GPR rule removed			formulating biomass components and curating bile acid metabolism	1	2015-06-10
399	RCR13905	replace	gpr_hsa		excessively large GPR rule removed			formulating biomass components and curating bile acid metabolism	1	2015-06-10
400	RCR13905	replace	gpr_rno		excessively large GPR rule removed			formulating biomass components and curating bile acid metabolism	1	2015-06-10
401	RCR13910	replace	gpr_hsa		excessively large GPR rule removed			formulating biomass components and curating bile acid metabolism	1	2015-06-10
402	RCR13910	replace	gpr_rno		excessively large GPR rule removed			formulating biomass components and curating bile acid metabolism	1	2015-06-10
403	RCR13986	replace	gpr_hsa		excessively large GPR rule removed			formulating biomass components and curating bile acid metabolism	1	2015-06-10
404	RCR13986	replace	gpr_rno		excessively large GPR rule removed			formulating biomass components and curating bile acid metabolism	1	2015-06-10
405	RCR13987	replace	gpr_hsa		excessively large GPR rule removed			formulating biomass components and curating bile acid metabolism	1	2015-06-10
406	RCR13987	replace	gpr_rno		excessively large GPR rule removed			formulating biomass components and curating bile acid metabolism	1	2015-06-10
407	RCR13989	replace	gpr_hsa		excessively large GPR rule removed			formulating biomass components and curating bile acid metabolism	1	2015-06-10
408	RCR13989	replace	gpr_rno		excessively large GPR rule removed			formulating biomass components and curating bile acid metabolism	1	2015-06-10
409	RCR13990	replace	gpr_hsa		excessively large GPR rule removed			formulating biomass components and curating bile acid metabolism	1	2015-06-10
410	RCR13990	replace	gpr_rno		excessively large GPR rule removed			formulating biomass components and curating bile acid metabolism	1	2015-06-10
411	RCR13996	replace	gpr_hsa		excessively large GPR rule removed			formulating biomass components and curating bile acid metabolism	1	2015-06-10
412	RCR13996	replace	gpr_rno		excessively large GPR rule removed			formulating biomass components and curating bile acid metabolism	1	2015-06-10
413	RCR13997	replace	gpr_hsa		excessively large GPR rule removed			formulating biomass components and curating bile acid metabolism	1	2015-06-10
414	RCR13997	replace	gpr_rno		excessively large GPR rule removed			formulating biomass components and curating bile acid metabolism	1	2015-06-10
415	RCR13998	replace	gpr_hsa		excessively large GPR rule removed			formulating biomass components and curating bile acid metabolism	1	2015-06-10
416	RCR13998	replace	gpr_rno		excessively large GPR rule removed			formulating biomass components and curating bile acid metabolism	1	2015-06-10
417	RCR14007	replace	gpr_hsa		excessively large GPR rule removed			formulating biomass components and curating bile acid metabolism	1	2015-06-10
418	RCR14007	replace	gpr_rno		excessively large GPR rule removed			formulating biomass components and curating bile acid metabolism	1	2015-06-10
419	RCR14008	replace	gpr_hsa		excessively large GPR rule removed			formulating biomass components and curating bile acid metabolism	1	2015-06-10
420	RCR14008	replace	gpr_rno		excessively large GPR rule removed			formulating biomass components and curating bile acid metabolism	1	2015-06-10
421	RCR14009	replace	gpr_hsa		excessively large GPR rule removed			formulating biomass components and curating bile acid metabolism	1	2015-06-10
422	RCR14009	replace	gpr_rno		excessively large GPR rule removed			formulating biomass components and curating bile acid metabolism	1	2015-06-10
423	RCR14015	replace	gpr_hsa		excessively large GPR rule removed			formulating biomass components and curating bile acid metabolism	1	2015-06-10
424	RCR14015	replace	gpr_rno		excessively large GPR rule removed			formulating biomass components and curating bile acid metabolism	1	2015-06-10
425	RCR14016	replace	gpr_hsa		excessively large GPR rule removed			formulating biomass components and curating bile acid metabolism	1	2015-06-10
426	RCR14016	replace	gpr_rno		excessively large GPR rule removed			formulating biomass components and curating bile acid metabolism	1	2015-06-10
427	RCR14018	replace	gpr_hsa		excessively large GPR rule removed			formulating biomass components and curating bile acid metabolism	1	2015-06-10
428	RCR14018	replace	gpr_rno		excessively large GPR rule removed			formulating biomass components and curating bile acid metabolism	1	2015-06-10
429	RCR14023	replace	gpr_hsa		excessively large GPR rule removed			formulating biomass components and curating bile acid metabolism	1	2015-06-10
430	RCR14023	replace	gpr_rno		excessively large GPR rule removed			formulating biomass components and curating bile acid metabolism	1	2015-06-10
431	RCR14026	replace	gpr_hsa		excessively large GPR rule removed			formulating biomass components and curating bile acid metabolism	1	2015-06-10
432	RCR14026	replace	gpr_rno		excessively large GPR rule removed			formulating biomass components and curating bile acid metabolism	1	2015-06-10
433	RCR14031	replace	gpr_hsa		excessively large GPR rule removed			formulating biomass components and curating bile acid metabolism	1	2015-06-10
434	RCR14031	replace	gpr_rno		excessively large GPR rule removed			formulating biomass components and curating bile acid metabolism	1	2015-06-10
435	RCR14035	replace	gpr_hsa		excessively large GPR rule removed			formulating biomass components and curating bile acid metabolism	1	2015-06-10
436	RCR14035	replace	gpr_rno		excessively large GPR rule removed			formulating biomass components and curating bile acid metabolism	1	2015-06-10
437	RCR14041	replace	gpr_hsa		excessively large GPR rule removed			formulating biomass components and curating bile acid metabolism	1	2015-06-10
438	RCR14041	replace	gpr_rno		excessively large GPR rule removed			formulating biomass components and curating bile acid metabolism	1	2015-06-10
439	RCR14048	replace	gpr_hsa		excessively large GPR rule removed			formulating biomass components and curating bile acid metabolism	1	2015-06-10
440	RCR14048	replace	gpr_rno		excessively large GPR rule removed			formulating biomass components and curating bile acid metabolism	1	2015-06-10
441	RCR14058	replace	gpr_hsa		excessively large GPR rule removed			formulating biomass components and curating bile acid metabolism	1	2015-06-10
442	RCR14058	replace	gpr_rno		excessively large GPR rule removed			formulating biomass components and curating bile acid metabolism	1	2015-06-10
443	RCR14067	replace	gpr_hsa		excessively large GPR rule removed			formulating biomass components and curating bile acid metabolism	1	2015-06-10
444	RCR14067	replace	gpr_rno		excessively large GPR rule removed			formulating biomass components and curating bile acid metabolism	1	2015-06-10
445	RCR14078	replace	gpr_hsa		excessively large GPR rule removed			formulating biomass components and curating bile acid metabolism	1	2015-06-10
446	RCR14078	replace	gpr_rno		excessively large GPR rule removed			formulating biomass components and curating bile acid metabolism	1	2015-06-10
447	RCR14087	replace	gpr_hsa		excessively large GPR rule removed			formulating biomass components and curating bile acid metabolism	1	2015-06-10
448	RCR14087	replace	gpr_rno		excessively large GPR rule removed			formulating biomass components and curating bile acid metabolism	1	2015-06-10
449	RCR14088	replace	gpr_hsa		excessively large GPR rule removed			formulating biomass components and curating bile acid metabolism	1	2015-06-10
450	RCR14088	replace	gpr_rno		excessively large GPR rule removed			formulating biomass components and curating bile acid metabolism	1	2015-06-10
451	RCR14091	replace	gpr_hsa		excessively large GPR rule removed			formulating biomass components and curating bile acid metabolism	1	2015-06-10
452	RCR14091	replace	gpr_rno		excessively large GPR rule removed			formulating biomass components and curating bile acid metabolism	1	2015-06-10
453	RCR14092	replace	gpr_hsa		excessively large GPR rule removed			formulating biomass components and curating bile acid metabolism	1	2015-06-10
454	RCR14092	replace	gpr_rno		excessively large GPR rule removed			formulating biomass components and curating bile acid metabolism	1	2015-06-10
455	RCR14099	replace	gpr_hsa		excessively large GPR rule removed			formulating biomass components and curating bile acid metabolism	1	2015-06-10
456	RCR14099	replace	gpr_rno		excessively large GPR rule removed			formulating biomass components and curating bile acid metabolism	1	2015-06-10
457	RCR14100	replace	gpr_hsa		excessively large GPR rule removed			formulating biomass components and curating bile acid metabolism	1	2015-06-10
458	RCR14100	replace	gpr_rno		excessively large GPR rule removed			formulating biomass components and curating bile acid metabolism	1	2015-06-10
459	RCR14105	replace	gpr_hsa		excessively large GPR rule removed			formulating biomass components and curating bile acid metabolism	1	2015-06-10
460	RCR14105	replace	gpr_rno		excessively large GPR rule removed			formulating biomass components and curating bile acid metabolism	1	2015-06-10
461	RCR14126	replace	gpr_hsa	11238;23632;377677;759;761;763;765;766;767;768;771;760;762				formulating biomass components and curating bile acid metabolism	3	2015-06-10
462	RCR14126	replace	gpr_rno	288360;291819;297814;298657;302669;310218;313495;363085;499566;54232;54233;791259;54231;29242				formulating biomass components and curating bile acid metabolism	3	2015-06-10
463	RCR14321	replace	gpr_hsa	1738				formulating biomass components and curating bile acid metabolism	3	2015-06-10
464	RCR14321	replace	gpr_rno	298942				formulating biomass components and curating bile acid metabolism	3	2015-06-10
465	RCR14332	replace	gpr_hsa		excessively large GPR rule removed			formulating biomass components and curating bile acid metabolism	1	2015-06-10
466	RCR14332	replace	gpr_rno		excessively large GPR rule removed			formulating biomass components and curating bile acid metabolism	1	2015-06-10
467	RCR14353	replace	gpr_hsa		excessively large GPR rule removed			formulating biomass components and curating bile acid metabolism	1	2015-06-10
468	RCR14353	replace	gpr_rno		excessively large GPR rule removed			formulating biomass components and curating bile acid metabolism	1	2015-06-10
469	RCR14365	replace	gpr_hsa		excessively large GPR rule removed			formulating biomass components and curating bile acid metabolism	1	2015-06-10
470	RCR14365	replace	gpr_rno		excessively large GPR rule removed			formulating biomass components and curating bile acid metabolism	1	2015-06-10
471	RCR14376	replace	gpr_hsa		excessively large GPR rule removed			formulating biomass components and curating bile acid metabolism	1	2015-06-10
472	RCR14376	replace	gpr_rno		excessively large GPR rule removed			formulating biomass components and curating bile acid metabolism	1	2015-06-10
473	RCR14377	replace	gpr_hsa		excessively large GPR rule removed			formulating biomass components and curating bile acid metabolism	1	2015-06-10
474	RCR14377	replace	gpr_rno		excessively large GPR rule removed			formulating biomass components and curating bile acid metabolism	1	2015-06-10
475	RCR14380	replace	gpr_hsa		excessively large GPR rule removed			formulating biomass components and curating bile acid metabolism	1	2015-06-10
476	RCR14380	replace	gpr_rno		excessively large GPR rule removed			formulating biomass components and curating bile acid metabolism	1	2015-06-10
477	RCR14383	replace	gpr_hsa		excessively large GPR rule removed			formulating biomass components and curating bile acid metabolism	1	2015-06-10
478	RCR14383	replace	gpr_rno		excessively large GPR rule removed			formulating biomass components and curating bile acid metabolism	1	2015-06-10
479	RCR14386	replace	gpr_hsa		excessively large GPR rule removed			formulating biomass components and curating bile acid metabolism	1	2015-06-10
480	RCR14386	replace	gpr_rno		excessively large GPR rule removed			formulating biomass components and curating bile acid metabolism	1	2015-06-10
481	RCR14387	replace	gpr_hsa		excessively large GPR rule removed			formulating biomass components and curating bile acid metabolism	1	2015-06-10
482	RCR14387	replace	gpr_rno		excessively large GPR rule removed			formulating biomass components and curating bile acid metabolism	1	2015-06-10
483	RCR14388	replace	gpr_hsa		excessively large GPR rule removed			formulating biomass components and curating bile acid metabolism	1	2015-06-10
484	RCR14388	replace	gpr_rno		excessively large GPR rule removed			formulating biomass components and curating bile acid metabolism	1	2015-06-10
485	RCR14389	replace	gpr_hsa		excessively large GPR rule removed			formulating biomass components and curating bile acid metabolism	1	2015-06-10
486	RCR14389	replace	gpr_rno		excessively large GPR rule removed			formulating biomass components and curating bile acid metabolism	1	2015-06-10
487	RCR14390	replace	gpr_hsa		excessively large GPR rule removed			formulating biomass components and curating bile acid metabolism	1	2015-06-10
488	RCR14390	replace	gpr_rno		excessively large GPR rule removed			formulating biomass components and curating bile acid metabolism	1	2015-06-10
489	RCR14391	replace	gpr_hsa		excessively large GPR rule removed			formulating biomass components and curating bile acid metabolism	1	2015-06-10
490	RCR14391	replace	gpr_rno		excessively large GPR rule removed			formulating biomass components and curating bile acid metabolism	1	2015-06-10
491	RCR14392	replace	gpr_hsa		excessively large GPR rule removed			formulating biomass components and curating bile acid metabolism	1	2015-06-10
492	RCR14392	replace	gpr_rno		excessively large GPR rule removed			formulating biomass components and curating bile acid metabolism	1	2015-06-10
493	RCR14478	replace	gpr_hsa		excessively large GPR rule removed			formulating biomass components and curating bile acid metabolism	1	2015-06-10
494	RCR14478	replace	gpr_rno		excessively large GPR rule removed			formulating biomass components and curating bile acid metabolism	1	2015-06-10
495	RCR14487	replace	gpr_hsa		excessively large GPR rule removed			formulating biomass components and curating bile acid metabolism	1	2015-06-10
496	RCR14487	replace	gpr_rno		excessively large GPR rule removed			formulating biomass components and curating bile acid metabolism	1	2015-06-10
497	RCR14488	replace	gpr_hsa		excessively large GPR rule removed			formulating biomass components and curating bile acid metabolism	1	2015-06-10
498	RCR14488	replace	gpr_rno		excessively large GPR rule removed			formulating biomass components and curating bile acid metabolism	1	2015-06-10
499	RCR14497	replace	gpr_hsa		excessively large GPR rule removed			formulating biomass components and curating bile acid metabolism	1	2015-06-10
500	RCR14497	replace	gpr_rno		excessively large GPR rule removed			formulating biomass components and curating bile acid metabolism	1	2015-06-10
501	RCR14498	replace	gpr_hsa		excessively large GPR rule removed			formulating biomass components and curating bile acid metabolism	1	2015-06-10
502	RCR14498	replace	gpr_rno		excessively large GPR rule removed			formulating biomass components and curating bile acid metabolism	1	2015-06-10
503	RCR14545	replace	gpr_hsa	3283;3284				formulating biomass components and curating bile acid metabolism	3	2015-06-10
504	RCR14545	replace	gpr_rno	682974;29632;360348	Hsd3b;Hsd3b6;Hsd3b1			formulating biomass components and curating bile acid metabolism	3	2015-06-10
505	RCR14579	replace	gpr_hsa	56985	no gpr previously			formulating biomass components and curating bile acid metabolism	3	2015-06-10
506	RCR14579	replace	gpr_rno	287406	no gpr previously			formulating biomass components and curating bile acid metabolism	3	2015-06-10
507	RCR14584	replace	gpr_hsa	11145;100137049;123745;255189;26279;283748;30814;391013;50487;5319;5320;5321;5322;64600;81579;8398;8399;84647;8605;8681;151056				formulating biomass components and curating bile acid metabolism	3	2015-06-10
508	RCR14584	replace	gpr_rno	24913;24653;289733;29354;29359;29387;29526;296091;29692;298579;311341;360426;362039;367415;690388;691810;691905;691907;192259				formulating biomass components and curating bile acid metabolism	3	2015-06-10
509	RCR14611	replace	gpr_hsa		excessively large GPR rule removed			formulating biomass components and curating bile acid metabolism	1	2015-06-10
510	RCR14611	replace	gpr_rno		excessively large GPR rule removed			formulating biomass components and curating bile acid metabolism	1	2015-06-10
511	RCR14673	replace	gpr_hsa		excessively large GPR rule removed			formulating biomass components and curating bile acid metabolism	1	2015-06-10
512	RCR14673	replace	gpr_rno		excessively large GPR rule removed			formulating biomass components and curating bile acid metabolism	1	2015-06-10
513	RCR14703	replace	gpr_hsa		excessively large GPR rule removed			formulating biomass components and curating bile acid metabolism	1	2015-06-10
514	RCR14703	replace	gpr_rno		excessively large GPR rule removed			formulating biomass components and curating bile acid metabolism	1	2015-06-10
515	RCR14704	replace	gpr_hsa		excessively large GPR rule removed			formulating biomass components and curating bile acid metabolism	1	2015-06-10
516	RCR14704	replace	gpr_rno		excessively large GPR rule removed			formulating biomass components and curating bile acid metabolism	1	2015-06-10
517	RCR14705	replace	gpr_hsa		excessively large GPR rule removed			formulating biomass components and curating bile acid metabolism	1	2015-06-10
518	RCR14705	replace	gpr_rno		excessively large GPR rule removed			formulating biomass components and curating bile acid metabolism	1	2015-06-10
519	RCR14708	replace	gpr_hsa		excessively large GPR rule removed			formulating biomass components and curating bile acid metabolism	1	2015-06-10
520	RCR14708	replace	gpr_rno		excessively large GPR rule removed			formulating biomass components and curating bile acid metabolism	1	2015-06-10
521	RCR14715	replace	gpr_hsa		excessively large GPR rule removed			formulating biomass components and curating bile acid metabolism	1	2015-06-10
522	RCR14715	replace	gpr_rno		excessively large GPR rule removed			formulating biomass components and curating bile acid metabolism	1	2015-06-10
523	RCR14716	replace	gpr_hsa		excessively large GPR rule removed			formulating biomass components and curating bile acid metabolism	1	2015-06-10
524	RCR14716	replace	gpr_rno		excessively large GPR rule removed			formulating biomass components and curating bile acid metabolism	1	2015-06-10
525	RCR14719	replace	gpr_hsa		excessively large GPR rule removed			formulating biomass components and curating bile acid metabolism	1	2015-06-10
526	RCR14719	replace	gpr_rno		excessively large GPR rule removed			formulating biomass components and curating bile acid metabolism	1	2015-06-10
527	RCR14724	replace	gpr_hsa	(5160;5161):5162				formulating biomass components and curating bile acid metabolism	3	2015-06-10
528	RCR14724	replace	gpr_rno	(117098;29554):289950				formulating biomass components and curating bile acid metabolism	3	2015-06-10
529	RCR14735	replace	gpr_hsa		excessively large GPR rule removed			formulating biomass components and curating bile acid metabolism	1	2015-06-10
530	RCR14735	replace	gpr_rno		excessively large GPR rule removed			formulating biomass components and curating bile acid metabolism	1	2015-06-10
531	RCR14738	replace	gpr_hsa	27294	xenobiotic metabolism	27294; 8644; 1109; 1646; 1645		formulating biomass components and curating bile acid metabolism	3	2015-06-10
532	RCR14738	replace	gpr_rno	691002	xenobiotic metabolism	691002; 171516; 291283; 307092		formulating biomass components and curating bile acid metabolism	3	2015-06-10
533	RCR14748	replace	gpr_hsa		excessively large GPR rule removed			formulating biomass components and curating bile acid metabolism	1	2015-06-10
534	RCR14748	replace	gpr_rno		excessively large GPR rule removed			formulating biomass components and curating bile acid metabolism	1	2015-06-10
535	RCR14772	replace	gpr_hsa		excessively large GPR rule removed			formulating biomass components and curating bile acid metabolism	1	2015-06-10
536	RCR14772	replace	gpr_rno		excessively large GPR rule removed			formulating biomass components and curating bile acid metabolism	1	2015-06-10
537	RCR14773	replace	gpr_hsa		excessively large GPR rule removed			formulating biomass components and curating bile acid metabolism	1	2015-06-10
538	RCR14773	replace	gpr_rno		excessively large GPR rule removed			formulating biomass components and curating bile acid metabolism	1	2015-06-10
539	RCR14774	replace	gpr_hsa		excessively large GPR rule removed			formulating biomass components and curating bile acid metabolism	1	2015-06-10
540	RCR14774	replace	gpr_rno		excessively large GPR rule removed			formulating biomass components and curating bile acid metabolism	1	2015-06-10
541	RCR14775	replace	gpr_hsa		excessively large GPR rule removed			formulating biomass components and curating bile acid metabolism	1	2015-06-10
542	RCR14775	replace	gpr_rno		excessively large GPR rule removed			formulating biomass components and curating bile acid metabolism	1	2015-06-10
543	RCR14829	replace	gpr_hsa		excessively large GPR rule removed			formulating biomass components and curating bile acid metabolism	1	2015-06-10
544	RCR14829	replace	gpr_rno		excessively large GPR rule removed			formulating biomass components and curating bile acid metabolism	1	2015-06-10
545	RCR14830	replace	gpr_hsa		excessively large GPR rule removed			formulating biomass components and curating bile acid metabolism	1	2015-06-10
546	RCR14830	replace	gpr_rno		excessively large GPR rule removed			formulating biomass components and curating bile acid metabolism	1	2015-06-10
547	RCR14832	replace	gpr_hsa		excessively large GPR rule removed			formulating biomass components and curating bile acid metabolism	1	2015-06-10
548	RCR14832	replace	gpr_rno		excessively large GPR rule removed			formulating biomass components and curating bile acid metabolism	1	2015-06-10
549	RCR14833	replace	gpr_hsa		excessively large GPR rule removed			formulating biomass components and curating bile acid metabolism	1	2015-06-10
550	RCR14833	replace	gpr_rno		excessively large GPR rule removed			formulating biomass components and curating bile acid metabolism	1	2015-06-10
551	RCR20075	replace	gpr_hsa		not really human-specific, just poorly annotated			formulating biomass components and curating bile acid metabolism	3	2015-06-10
552	RCR20075	replace	gpr_rno		not really human-specific, just poorly annotated			formulating biomass components and curating bile acid metabolism	3	2015-06-10
553	RCR20085	replace	gpr_hsa	498:506:509:513:514:539:4508:(515;516;517):518:10476:521:9551:10632:522:4509	M00158	498:506:509:513:514:539:4508:(515;516;517):518:10476:521:9551:10632:522:4509		formulating biomass components and curating bile acid metabolism	3	2015-06-10
554	RCR20085	replace	gpr_rno	65262:171374:116550:245965:245958:192241:26197:(171375;100911417):(171082;114630;29754):641434:140608:(690441;689271):300677:94271:26196	M00158	65262:171374:116550:245965:245958:192241:26197:(171375;100911417):(171082;114630;29754):641434:140608:(690441689271):300677:94271:26196		formulating biomass components and curating bile acid metabolism	3	2015-06-10
555	RCR20098	replace	gpr_hsa	201232;387700;220963	rgd_orthology			formulating biomass components and curating bile acid metabolism	3	2015-06-10
556	RCR20098	replace	gpr_rno	309525;287451;687808	rgd_orthology			formulating biomass components and curating bile acid metabolism	3	2015-06-10
557	RCR20136	replace	gpr_hsa	25874;51660	rgd_orthology			formulating biomass components and curating bile acid metabolism	3	2015-06-10
558	RCR20136	replace	gpr_rno	171087;100359982	rgd_orthology			formulating biomass components and curating bile acid metabolism	3	2015-06-10
559	RCR20165	replace	gpr_hsa		excessively large GPR rule removed			formulating biomass components and curating bile acid metabolism	1	2015-06-10
560	RCR20165	replace	gpr_rno		excessively large GPR rule removed			formulating biomass components and curating bile acid metabolism	1	2015-06-10
561	RCR20226	replace	gpr_hsa		excessively large GPR rule removed			formulating biomass components and curating bile acid metabolism	1	2015-06-10
562	RCR20226	replace	gpr_rno		excessively large GPR rule removed			formulating biomass components and curating bile acid metabolism	1	2015-06-10
563	RCR20227	replace	gpr_hsa		excessively large GPR rule removed			formulating biomass components and curating bile acid metabolism	1	2015-06-10
564	RCR20227	replace	gpr_rno		excessively large GPR rule removed			formulating biomass components and curating bile acid metabolism	1	2015-06-10
565	RCR20334	replace	gpr_hsa	523:(525;526):(245973;528):51382:(529;90423):9296:(127124;534;9550):51606:(10312;23545;50617;535):533:527:(245972;9114):(155066;8992)				formulating biomass components and curating bile acid metabolism	3	2015-06-10
566	RCR20334	replace	gpr_rno	685232:(117596;312488):(299971;362802):299159:(297566;366545):116664:(289407;298103;368044):297797:(116455;293650;296981;29757):298451:170667:(291969;297932):(436582;94170)				formulating biomass components and curating bile acid metabolism	3	2015-06-10
567	RCR20741	replace	gpr_hsa		excessively large GPR rule removed			formulating biomass components and curating bile acid metabolism	1	2015-06-10
568	RCR20741	replace	gpr_rno		excessively large GPR rule removed			formulating biomass components and curating bile acid metabolism	1	2015-06-10
569	RCR20923	replace	gpr_hsa	201232;387700;220963	rgd_orthology			formulating biomass components and curating bile acid metabolism	3	2015-06-10
570	RCR20923	replace	gpr_rno	309525;287451;687808	rgd_orthology			formulating biomass components and curating bile acid metabolism	3	2015-06-10
571	RCR20968	replace	gpr_hsa		not really human-specific, just poorly annotated			formulating biomass components and curating bile acid metabolism	3	2015-06-10
572	RCR20968	replace	gpr_rno		not really human-specific, just poorly annotated			formulating biomass components and curating bile acid metabolism	3	2015-06-10
573	RCR21046	replace	gpr_hsa	1352:4514:4512:4513:(1327;84701):9377:1329:(1337;1339):(125965;1340):1345				formulating biomass components and curating bile acid metabolism	3	2015-06-10
574	RCR21046	replace	gpr_rno	691853:26204:26195:26198:(29445;84683):252934:94194:(25278;25282):(654441;688869):54322				formulating biomass components and curating bile acid metabolism	3	2015-06-10
575	RCR21047	replace	gpr_hsa	7386:1537:4519	ETC	7386; 7384; 7385; 27089; 7388; 4519; 10975; 7381; 29796; 440567; 1537		formulating biomass components and curating bile acid metabolism	3	2015-06-10
576	RCR21047	replace	gpr_rno	291103:300047:26192	ETC	291103; 293448; 301011; 497902; 366448; 26192; 690848; 362897; 100361126; 300047; 685322		formulating biomass components and curating bile acid metabolism	3	2015-06-10
577	RCR21048	replace	gpr_hsa	4535:4536:4537:4538:4539:4540:4541				formulating biomass components and curating bile acid metabolism	3	2015-06-10
578	RCR21048	replace	gpr_rno	26193:26194:26199:26201:26200:26202:26203				formulating biomass components and curating bile acid metabolism	3	2015-06-10
579	RCR21051	replace	gpr_hsa		excessively large GPR rule removed			formulating biomass components and curating bile acid metabolism	1	2015-06-10
580	RCR21051	replace	gpr_rno		excessively large GPR rule removed			formulating biomass components and curating bile acid metabolism	1	2015-06-10
581	RCR30254	replace	gpr_hsa	8972				formulating biomass components and curating bile acid metabolism	3	2015-06-10
582	RCR30254	replace	gpr_rno	312272				formulating biomass components and curating bile acid metabolism	3	2015-06-10
583	RCR30268	replace	gpr_hsa	11238;23632;377677;759;761;763;765;766;767;768;771;760;762				formulating biomass components and curating bile acid metabolism	3	2015-06-10
584	RCR30268	replace	gpr_rno	288360;291819;297814;298657;302669;310218;313495;363085;499566;54232;54233;791259;54231;29242				formulating biomass components and curating bile acid metabolism	3	2015-06-10
585	RCR30521	replace	gpr_hsa	248;249;250;251				formulating biomass components and curating bile acid metabolism	3	2015-06-10
586	RCR30521	replace	gpr_rno	100359675;24197;25586;64621				formulating biomass components and curating bile acid metabolism	3	2015-06-10
587	RCR40355	replace	gpr_hsa		excessively large GPR rule removed			formulating biomass components and curating bile acid metabolism	1	2015-06-10
588	RCR40355	replace	gpr_rno		excessively large GPR rule removed			formulating biomass components and curating bile acid metabolism	1	2015-06-10
589	RCR10583	replace	gpr_hsa	213	protein composition from ncbi	human albumin gene		formulating biomass components and curating bile acid metabolism	4	2015-07-10
590	RCR10583	replace	gpr_rno	0	protein composition from ncbi	human albumin gene		formulating biomass components and curating bile acid metabolism	4	2015-07-10
591	RCR11017	replace	gpr_hsa		excessively large GPR rule removed	objective function representative of ATP hydrolysis		formulating biomass components and curating bile acid metabolism	4	2015-07-10
592	RCR11017	replace	gpr_rno		excessively large GPR rule removed	objective function representative of ATP hydrolysis		formulating biomass components and curating bile acid metabolism	4	2015-07-10
593	RCR11624	replace	gpr_hsa	213	protein composition from ncbi	human albumin gene		formulating biomass components and curating bile acid metabolism	4	2015-07-10
594	RCR11624	replace	gpr_rno	0	protein composition from ncbi	human albumin gene		formulating biomass components and curating bile acid metabolism	4	2015-07-10
595	RCR14453	replace	gpr_hsa	213	protein composition from ncbi	human albumin gene		formulating biomass components and curating bile acid metabolism	4	2015-07-10
596	RCR14453	replace	gpr_rno	0	protein composition from ncbi	human albumin gene		formulating biomass components and curating bile acid metabolism	4	2015-07-10
597	RCR40006	replace	gpr_hsa	11136:6519:9057	adapted from Recon 2.04	tcdb:2.A.3.8.15		constructing complex GPR rules and verifying species-specific reactions	3	2015-07-10
598	RCR40006	replace	gpr_rno	116726:29484:307811	adapted from Recon 2.04	tcdb:2.A.3.8.15		constructing complex GPR rules and verifying species-specific reactions	3	2015-07-10
599	RCR40007	replace	gpr_hsa	11136:6519:9057	adapted from Recon 2.04	tcdb:2.A.3.8.15		constructing complex GPR rules and verifying species-specific reactions	3	2015-07-10
600	RCR40007	replace	gpr_rno	116726:29484:307811	adapted from Recon 2.04	tcdb:2.A.3.8.15		constructing complex GPR rules and verifying species-specific reactions	3	2015-07-10
601	RCR40010	replace	gpr_hsa	11136:6519:9057	adapted from Recon 2.04	tcdb:2.A.3.8.15		constructing complex GPR rules and verifying species-specific reactions	3	2015-07-10
602	RCR40010	replace	gpr_rno	116726:29484:307811	adapted from Recon 2.04	tcdb:2.A.3.8.15		constructing complex GPR rules and verifying species-specific reactions	3	2015-07-10
603	RCR40011	replace	gpr_hsa	11136:6519:9057	adapted from Recon 2.04	tcdb:2.A.3.8.15		constructing complex GPR rules and verifying species-specific reactions	3	2015-07-10
604	RCR40011	replace	gpr_rno	116726:29484:307811	adapted from Recon 2.04	tcdb:2.A.3.8.15		constructing complex GPR rules and verifying species-specific reactions	3	2015-07-10
605	RCR40018	replace	gpr_hsa	11136:6519:9057	adapted from Recon 2.04	tcdb:2.A.3.8.15		constructing complex GPR rules and verifying species-specific reactions	3	2015-07-10
606	RCR40018	replace	gpr_rno	116726:29484:307811	adapted from Recon 2.04	tcdb:2.A.3.8.15		constructing complex GPR rules and verifying species-specific reactions	3	2015-07-10
607	RCR40019	replace	gpr_hsa	11136:6519:9057	adapted from Recon 2.04	tcdb:2.A.3.8.15		constructing complex GPR rules and verifying species-specific reactions	3	2015-07-10
608	RCR40019	replace	gpr_rno	116726:29484:307811	adapted from Recon 2.04	tcdb:2.A.3.8.15		constructing complex GPR rules and verifying species-specific reactions	3	2015-07-10
609	RCR40026	replace	gpr_hsa	11136:6519:9057	adapted from Recon 2.04	tcdb:2.A.3.8.15		constructing complex GPR rules and verifying species-specific reactions	3	2015-07-10
610	RCR40026	replace	gpr_rno	116726:29484:307811	adapted from Recon 2.04	tcdb:2.A.3.8.15		constructing complex GPR rules and verifying species-specific reactions	3	2015-07-10
611	RCR40027	replace	gpr_hsa	11136:6519:9057	adapted from Recon 2.04	tcdb:2.A.3.8.15		constructing complex GPR rules and verifying species-specific reactions	3	2015-07-10
612	RCR40027	replace	gpr_rno	116726:29484:307811	adapted from Recon 2.04	tcdb:2.A.3.8.15		constructing complex GPR rules and verifying species-specific reactions	3	2015-07-10
613	RCR40071	replace	gpr_hsa	11136:6519:9057	adapted from Recon 2.04	tcdb:2.A.3.8.15		constructing complex GPR rules and verifying species-specific reactions	3	2015-07-10
614	RCR40071	replace	gpr_rno	116726:29484:307811	adapted from Recon 2.04	tcdb:2.A.3.8.15		constructing complex GPR rules and verifying species-specific reactions	3	2015-07-10
615	RCR40072	replace	gpr_hsa	11136:6519:9057	adapted from Recon 2.04	tcdb:2.A.3.8.15		constructing complex GPR rules and verifying species-specific reactions	3	2015-07-10
616	RCR40072	replace	gpr_rno	116726:29484:307811	adapted from Recon 2.04	tcdb:2.A.3.8.15		constructing complex GPR rules and verifying species-specific reactions	3	2015-07-10
617	RCR40124	replace	gpr_hsa	11136:6519:9057	adapted from Recon 2.04	tcdb:2.A.3.8.15		constructing complex GPR rules and verifying species-specific reactions	3	2015-07-10
618	RCR40124	replace	gpr_rno	116726:29484:307811	adapted from Recon 2.04	tcdb:2.A.3.8.15		constructing complex GPR rules and verifying species-specific reactions	3	2015-07-10
619	RCR40125	replace	gpr_hsa	11136:6519:9057	adapted from Recon 2.04	tcdb:2.A.3.8.15		constructing complex GPR rules and verifying species-specific reactions	3	2015-07-10
620	RCR40125	replace	gpr_rno	116726:29484:307811	adapted from Recon 2.04	tcdb:2.A.3.8.15		constructing complex GPR rules and verifying species-specific reactions	3	2015-07-10
621	RCR40126	replace	gpr_hsa	11136:6519:9057	adapted from Recon 2.04	tcdb:2.A.3.8.15		constructing complex GPR rules and verifying species-specific reactions	3	2015-07-10
622	RCR40126	replace	gpr_rno	116726:29484:307811	adapted from Recon 2.04	tcdb:2.A.3.8.15		constructing complex GPR rules and verifying species-specific reactions	3	2015-07-10
623	RCR40127	replace	gpr_hsa	11136:6519:9057	adapted from Recon 2.04	tcdb:2.A.3.8.15		constructing complex GPR rules and verifying species-specific reactions	3	2015-07-10
624	RCR40127	replace	gpr_rno	116726:29484:307811	adapted from Recon 2.04	tcdb:2.A.3.8.15		constructing complex GPR rules and verifying species-specific reactions	3	2015-07-10
625	RCR40159	replace	gpr_hsa	11136:6519:9057	adapted from Recon 2.04	tcdb:2.A.3.8.15		constructing complex GPR rules and verifying species-specific reactions	3	2015-07-10
626	RCR40159	replace	gpr_rno	116726:29484:307811	adapted from Recon 2.04	tcdb:2.A.3.8.15		constructing complex GPR rules and verifying species-specific reactions	3	2015-07-10
627	RCR40160	replace	gpr_hsa	11136:6519:9057	adapted from Recon 2.04	tcdb:2.A.3.8.15		constructing complex GPR rules and verifying species-specific reactions	3	2015-07-10
628	RCR40160	replace	gpr_rno	116726:29484:307811	adapted from Recon 2.04	tcdb:2.A.3.8.15		constructing complex GPR rules and verifying species-specific reactions	3	2015-07-10
629	RCR40250	replace	gpr_hsa	11136:6519:9057	adapted from Recon 2.04	tcdb:2.A.3.8.15		constructing complex GPR rules and verifying species-specific reactions	3	2015-07-10
630	RCR40250	replace	gpr_rno	116726:29484:307811	adapted from Recon 2.04	tcdb:2.A.3.8.15		constructing complex GPR rules and verifying species-specific reactions	3	2015-07-10
631	RCR40251	replace	gpr_hsa	11136:6519:9057	adapted from Recon 2.04	tcdb:2.A.3.8.15		constructing complex GPR rules and verifying species-specific reactions	3	2015-07-10
632	RCR40251	replace	gpr_rno	116726:29484:307811	adapted from Recon 2.04	tcdb:2.A.3.8.15		constructing complex GPR rules and verifying species-specific reactions	3	2015-07-10
633	RCR40252	replace	gpr_hsa	11136:6519:9057	adapted from Recon 2.04	tcdb:2.A.3.8.15		constructing complex GPR rules and verifying species-specific reactions	3	2015-07-10
634	RCR40252	replace	gpr_rno	116726:29484:307811	adapted from Recon 2.04	tcdb:2.A.3.8.15		constructing complex GPR rules and verifying species-specific reactions	3	2015-07-10
635	RCR40253	replace	gpr_hsa	11136:6519:9057	adapted from Recon 2.04	tcdb:2.A.3.8.15		constructing complex GPR rules and verifying species-specific reactions	3	2015-07-10
636	RCR40253	replace	gpr_rno	116726:29484:307811	adapted from Recon 2.04	tcdb:2.A.3.8.15		constructing complex GPR rules and verifying species-specific reactions	3	2015-07-10
637	RCR40254	replace	gpr_hsa	11136:6519:9057	adapted from Recon 2.04	tcdb:2.A.3.8.15		constructing complex GPR rules and verifying species-specific reactions	3	2015-07-10
638	RCR40254	replace	gpr_rno	116726:29484:307811	adapted from Recon 2.04	tcdb:2.A.3.8.15		constructing complex GPR rules and verifying species-specific reactions	3	2015-07-10
639	RCR40255	replace	gpr_hsa	11136:6519:9057	adapted from Recon 2.04	tcdb:2.A.3.8.15		constructing complex GPR rules and verifying species-specific reactions	3	2015-07-10
640	RCR40255	replace	gpr_rno	116726:29484:307811	adapted from Recon 2.04	tcdb:2.A.3.8.15		constructing complex GPR rules and verifying species-specific reactions	3	2015-07-10
641	RCR40256	replace	gpr_hsa	11136:6519:9057	adapted from Recon 2.04	tcdb:2.A.3.8.15		constructing complex GPR rules and verifying species-specific reactions	3	2015-07-10
642	RCR40256	replace	gpr_rno	116726:29484:307811	adapted from Recon 2.04	tcdb:2.A.3.8.15		constructing complex GPR rules and verifying species-specific reactions	3	2015-07-10
643	RCR40257	replace	gpr_hsa	11136:6519:9057	adapted from Recon 2.04	tcdb:2.A.3.8.15		constructing complex GPR rules and verifying species-specific reactions	3	2015-07-10
644	RCR40257	replace	gpr_rno	116726:29484:307811	adapted from Recon 2.04	tcdb:2.A.3.8.15		constructing complex GPR rules and verifying species-specific reactions	3	2015-07-10
645	RCR40258	replace	gpr_hsa	11136:6519:9057	adapted from Recon 2.04	tcdb:2.A.3.8.15		constructing complex GPR rules and verifying species-specific reactions	3	2015-07-10
646	RCR40258	replace	gpr_rno	116726:29484:307811	adapted from Recon 2.04	tcdb:2.A.3.8.15		constructing complex GPR rules and verifying species-specific reactions	3	2015-07-10
647	RCR40259	replace	gpr_hsa	11136:6519:9057	adapted from Recon 2.04	tcdb:2.A.3.8.15		constructing complex GPR rules and verifying species-specific reactions	3	2015-07-10
648	RCR40259	replace	gpr_rno	116726:29484:307811	adapted from Recon 2.04	tcdb:2.A.3.8.15		constructing complex GPR rules and verifying species-specific reactions	3	2015-07-10
649	RCR40260	replace	gpr_hsa	11136:6519:9057	adapted from Recon 2.04	tcdb:2.A.3.8.15		constructing complex GPR rules and verifying species-specific reactions	3	2015-07-10
650	RCR40260	replace	gpr_rno	116726:29484:307811	adapted from Recon 2.04	tcdb:2.A.3.8.15		constructing complex GPR rules and verifying species-specific reactions	3	2015-07-10
651	RCR40261	replace	gpr_hsa	11136:6519:9057	adapted from Recon 2.04	tcdb:2.A.3.8.15		constructing complex GPR rules and verifying species-specific reactions	3	2015-07-10
652	RCR40261	replace	gpr_rno	116726:29484:307811	adapted from Recon 2.04	tcdb:2.A.3.8.15		constructing complex GPR rules and verifying species-specific reactions	3	2015-07-10
653	RCR40262	replace	gpr_hsa	11136:6519:9057	adapted from Recon 2.04	tcdb:2.A.3.8.15		constructing complex GPR rules and verifying species-specific reactions	3	2015-07-10
654	RCR40262	replace	gpr_rno	116726:29484:307811	adapted from Recon 2.04	tcdb:2.A.3.8.15		constructing complex GPR rules and verifying species-specific reactions	3	2015-07-10
655	RCR40263	replace	gpr_hsa	11136:6519:9057	adapted from Recon 2.04	tcdb:2.A.3.8.15		constructing complex GPR rules and verifying species-specific reactions	3	2015-07-10
656	RCR40263	replace	gpr_rno	116726:29484:307811	adapted from Recon 2.04	tcdb:2.A.3.8.15		constructing complex GPR rules and verifying species-specific reactions	3	2015-07-10
657	RCR40300	replace	gpr_hsa	11136:6519:9057	adapted from Recon 2.04	tcdb:2.A.3.8.15		constructing complex GPR rules and verifying species-specific reactions	3	2015-07-10
658	RCR40300	replace	gpr_rno	116726:29484:307811	adapted from Recon 2.04	tcdb:2.A.3.8.15		constructing complex GPR rules and verifying species-specific reactions	3	2015-07-10
659	RCR40323	replace	gpr_hsa	28234:6579	adapted from Recon 2.04	tcdb:2.A.60.1.14		constructing complex GPR rules and verifying species-specific reactions	3	2015-07-10
660	RCR40323	replace	gpr_rno	58978:(50572;80900)	adapted from Recon 2.04	tcdb:2.A.60.1.14		constructing complex GPR rules and verifying species-specific reactions	3	2015-07-10
661	RCR40324	replace	gpr_hsa	28234:6579	adapted from Recon 2.04	tcdb:2.A.60.1.14		constructing complex GPR rules and verifying species-specific reactions	3	2015-07-10
662	RCR40324	replace	gpr_rno	58978:(50572;80900)	adapted from Recon 2.04	tcdb:2.A.60.1.14		constructing complex GPR rules and verifying species-specific reactions	3	2015-07-10
663	RCR40325	replace	gpr_hsa	28234:6579	adapted from Recon 2.04	tcdb:2.A.60.1.14		constructing complex GPR rules and verifying species-specific reactions	3	2015-07-10
664	RCR40325	replace	gpr_rno	58978:(50572;80900)	adapted from Recon 2.04	tcdb:2.A.60.1.14		constructing complex GPR rules and verifying species-specific reactions	3	2015-07-10
665	RCR40327	replace	gpr_hsa	28234:6579	adapted from Recon 2.04	tcdb:2.A.60.1.14		constructing complex GPR rules and verifying species-specific reactions	3	2015-07-10
666	RCR40327	replace	gpr_rno	58978:(50572;80900)	adapted from Recon 2.04	tcdb:2.A.60.1.14		constructing complex GPR rules and verifying species-specific reactions	3	2015-07-10
667	RCR40328	replace	gpr_hsa	28234:6579	adapted from Recon 2.04	tcdb:2.A.60.1.14		constructing complex GPR rules and verifying species-specific reactions	3	2015-07-10
668	RCR40328	replace	gpr_rno	58978:(50572;80900)	adapted from Recon 2.04	tcdb:2.A.60.1.14		constructing complex GPR rules and verifying species-specific reactions	3	2015-07-10
669	RCR40329	replace	gpr_hsa	28234:6579	adapted from Recon 2.04	tcdb:2.A.60.1.14		constructing complex GPR rules and verifying species-specific reactions	3	2015-07-10
670	RCR40329	replace	gpr_rno	58978:(50572;80900)	adapted from Recon 2.04	tcdb:2.A.60.1.14		constructing complex GPR rules and verifying species-specific reactions	3	2015-07-10
671	RCR40330	replace	gpr_hsa	28234:6579	adapted from Recon 2.04	tcdb:2.A.60.1.14		constructing complex GPR rules and verifying species-specific reactions	3	2015-07-10
672	RCR40330	replace	gpr_rno	58978:(50572;80900)	adapted from Recon 2.04	tcdb:2.A.60.1.14		constructing complex GPR rules and verifying species-specific reactions	3	2015-07-10
673	RCR40331	replace	gpr_hsa	28234:6579	adapted from Recon 2.04	tcdb:2.A.60.1.14		constructing complex GPR rules and verifying species-specific reactions	3	2015-07-10
674	RCR40331	replace	gpr_rno	58978:(50572;80900)	adapted from Recon 2.04	tcdb:2.A.60.1.14		constructing complex GPR rules and verifying species-specific reactions	3	2015-07-10
675	RCR40332	replace	gpr_hsa	28234:6579	adapted from Recon 2.04	tcdb:2.A.60.1.14		constructing complex GPR rules and verifying species-specific reactions	3	2015-07-10
676	RCR40332	replace	gpr_rno	58978:(50572;80900)	adapted from Recon 2.04	tcdb:2.A.60.1.14		constructing complex GPR rules and verifying species-specific reactions	3	2015-07-10
677	RCR40333	replace	gpr_hsa	28234:6579	adapted from Recon 2.04	tcdb:2.A.60.1.14		constructing complex GPR rules and verifying species-specific reactions	3	2015-07-10
678	RCR40333	replace	gpr_rno	58978:(50572;80900)	adapted from Recon 2.04	tcdb:2.A.60.1.14		constructing complex GPR rules and verifying species-specific reactions	3	2015-07-10
679	RCR40334	replace	gpr_hsa	28234:6579	adapted from Recon 2.04	tcdb:2.A.60.1.14		constructing complex GPR rules and verifying species-specific reactions	3	2015-07-10
680	RCR40334	replace	gpr_rno	58978:(50572;80900)	adapted from Recon 2.04	tcdb:2.A.60.1.14		constructing complex GPR rules and verifying species-specific reactions	3	2015-07-10
681	RCR40335	replace	gpr_hsa	28234:6579	adapted from Recon 2.04	tcdb:2.A.60.1.14		constructing complex GPR rules and verifying species-specific reactions	3	2015-07-10
682	RCR40335	replace	gpr_rno	58978:(50572;80900)	adapted from Recon 2.04	tcdb:2.A.60.1.14		constructing complex GPR rules and verifying species-specific reactions	3	2015-07-10
683	RCR40336	replace	gpr_hsa	28234:6579	adapted from Recon 2.04	tcdb:2.A.60.1.14		constructing complex GPR rules and verifying species-specific reactions	3	2015-07-10
684	RCR40336	replace	gpr_rno	58978:(50572;80900)	adapted from Recon 2.04	tcdb:2.A.60.1.14		constructing complex GPR rules and verifying species-specific reactions	3	2015-07-10
685	RCR40337	replace	gpr_hsa	28234:6579	adapted from Recon 2.04	tcdb:2.A.60.1.14		constructing complex GPR rules and verifying species-specific reactions	3	2015-07-10
686	RCR40337	replace	gpr_rno	58978:(50572;80900)	adapted from Recon 2.04	tcdb:2.A.60.1.14		constructing complex GPR rules and verifying species-specific reactions	3	2015-07-10
687	RCR40338	replace	gpr_hsa	28234:6579	adapted from Recon 2.04	tcdb:2.A.60.1.14		constructing complex GPR rules and verifying species-specific reactions	3	2015-07-10
688	RCR40338	replace	gpr_rno	58978:(50572;80900)	adapted from Recon 2.04	tcdb:2.A.60.1.14		constructing complex GPR rules and verifying species-specific reactions	3	2015-07-10
689	RCR40339	replace	gpr_hsa	28234:6579	adapted from Recon 2.04	tcdb:2.A.60.1.14		constructing complex GPR rules and verifying species-specific reactions	3	2015-07-10
690	RCR40339	replace	gpr_rno	58978:(50572;80900)	adapted from Recon 2.04	tcdb:2.A.60.1.14		constructing complex GPR rules and verifying species-specific reactions	3	2015-07-10
691	RCR40340	replace	gpr_hsa	28234:6579	adapted from Recon 2.04	tcdb:2.A.60.1.14		constructing complex GPR rules and verifying species-specific reactions	3	2015-07-10
692	RCR40340	replace	gpr_rno	58978:(50572;80900)	adapted from Recon 2.04	tcdb:2.A.60.1.14		constructing complex GPR rules and verifying species-specific reactions	3	2015-07-10
693	RCR40341	replace	gpr_hsa	28234:6579	adapted from Recon 2.04	tcdb:2.A.60.1.14		constructing complex GPR rules and verifying species-specific reactions	3	2015-07-10
694	RCR40341	replace	gpr_rno	58978:(50572;80900)	adapted from Recon 2.04	tcdb:2.A.60.1.14		constructing complex GPR rules and verifying species-specific reactions	3	2015-07-10
695	RCR40342	replace	gpr_hsa	28234:6579	adapted from Recon 2.04	tcdb:2.A.60.1.14		constructing complex GPR rules and verifying species-specific reactions	3	2015-07-10
696	RCR40342	replace	gpr_rno	58978:(50572;80900)	adapted from Recon 2.04	tcdb:2.A.60.1.14		constructing complex GPR rules and verifying species-specific reactions	3	2015-07-10
697	RCR40416	replace	gpr_hsa	28234:6579	adapted from Recon 2.04	tcdb:2.A.60.1.14		constructing complex GPR rules and verifying species-specific reactions	3	2015-07-10
698	RCR40416	replace	gpr_rno	58978:(50572;80900)	adapted from Recon 2.04	tcdb:2.A.60.1.14		constructing complex GPR rules and verifying species-specific reactions	3	2015-07-10
699	RCR40417	replace	gpr_hsa	28234:6579	adapted from Recon 2.04	tcdb:2.A.60.1.14		constructing complex GPR rules and verifying species-specific reactions	3	2015-07-10
700	RCR40417	replace	gpr_rno	58978:(50572;80900)	adapted from Recon 2.04	tcdb:2.A.60.1.14		constructing complex GPR rules and verifying species-specific reactions	3	2015-07-10
701	RCR40418	replace	gpr_hsa	28234:6579	adapted from Recon 2.04	tcdb:2.A.60.1.14		constructing complex GPR rules and verifying species-specific reactions	3	2015-07-10
702	RCR40418	replace	gpr_rno	58978:(50572;80900)	adapted from Recon 2.04	tcdb:2.A.60.1.14		constructing complex GPR rules and verifying species-specific reactions	3	2015-07-10
703	RCR40419	replace	gpr_hsa	28234:6579	adapted from Recon 2.04	tcdb:2.A.60.1.14		constructing complex GPR rules and verifying species-specific reactions	3	2015-07-10
704	RCR40419	replace	gpr_rno	58978:(50572;80900)	adapted from Recon 2.04	tcdb:2.A.60.1.14		constructing complex GPR rules and verifying species-specific reactions	3	2015-07-10
705	RCR40420	replace	gpr_hsa	28234:6579	adapted from Recon 2.04	tcdb:2.A.60.1.14		constructing complex GPR rules and verifying species-specific reactions	3	2015-07-10
706	RCR40420	replace	gpr_rno	58978:(50572;80900)	adapted from Recon 2.04	tcdb:2.A.60.1.14		constructing complex GPR rules and verifying species-specific reactions	3	2015-07-10
707	RCR40421	replace	gpr_hsa	28234:6579	adapted from Recon 2.04	tcdb:2.A.60.1.14		constructing complex GPR rules and verifying species-specific reactions	3	2015-07-10
708	RCR40421	replace	gpr_rno	58978:(50572;80900)	adapted from Recon 2.04	tcdb:2.A.60.1.14		constructing complex GPR rules and verifying species-specific reactions	3	2015-07-10
709	RCR40422	replace	gpr_hsa	28234:6579	adapted from Recon 2.04	tcdb:2.A.60.1.14		constructing complex GPR rules and verifying species-specific reactions	3	2015-07-10
710	RCR40422	replace	gpr_rno	58978:(50572;80900)	adapted from Recon 2.04	tcdb:2.A.60.1.14		constructing complex GPR rules and verifying species-specific reactions	3	2015-07-10
711	RCR40423	replace	gpr_hsa	28234:6579	adapted from Recon 2.04	tcdb:2.A.60.1.14		constructing complex GPR rules and verifying species-specific reactions	3	2015-07-10
712	RCR40423	replace	gpr_rno	58978:(50572;80900)	adapted from Recon 2.04	tcdb:2.A.60.1.14		constructing complex GPR rules and verifying species-specific reactions	3	2015-07-10
713	RCR40424	replace	gpr_hsa	28234:6579	adapted from Recon 2.04	tcdb:2.A.60.1.14		constructing complex GPR rules and verifying species-specific reactions	3	2015-07-10
714	RCR40424	replace	gpr_rno	58978:(50572;80900)	adapted from Recon 2.04	tcdb:2.A.60.1.14		constructing complex GPR rules and verifying species-specific reactions	3	2015-07-10
715	RCR40426	replace	gpr_hsa	1811;1836;10861;115019;115111;116369;284129	adapted from Recon 2.04	tcdb:2.A.53.2.2		constructing complex GPR rules and verifying species-specific reactions	3	2015-07-10
716	RCR40426	replace	gpr_rno	114629;117267;64076;297910;304784;309646;360670	adapted from Recon 2.04	tcdb:2.A.53.2.2		constructing complex GPR rules and verifying species-specific reactions	3	2015-07-10
717	RCR40433	replace	gpr_hsa	28234:6579	adapted from Recon 2.04	tcdb:2.A.60.1.14		constructing complex GPR rules and verifying species-specific reactions	3	2015-07-10
718	RCR40433	replace	gpr_rno	58978:(50572;80900)	adapted from Recon 2.04	tcdb:2.A.60.1.14		constructing complex GPR rules and verifying species-specific reactions	3	2015-07-10
719	RCR40434	replace	gpr_hsa	28234:6579	adapted from Recon 2.04	tcdb:2.A.60.1.14		constructing complex GPR rules and verifying species-specific reactions	3	2015-07-10
720	RCR40434	replace	gpr_rno	58978:(50572;80900)	adapted from Recon 2.04	tcdb:2.A.60.1.14		constructing complex GPR rules and verifying species-specific reactions	3	2015-07-10
721	RCR40435	replace	gpr_hsa	28234:6579	adapted from Recon 2.04	tcdb:2.A.60.1.14		constructing complex GPR rules and verifying species-specific reactions	3	2015-07-10
722	RCR40435	replace	gpr_rno	58978:(50572;80900)	adapted from Recon 2.04	tcdb:2.A.60.1.14		constructing complex GPR rules and verifying species-specific reactions	3	2015-07-10
723	RCR40436	replace	gpr_hsa	28234:6579	adapted from Recon 2.04	tcdb:2.A.60.1.14		constructing complex GPR rules and verifying species-specific reactions	3	2015-07-10
724	RCR40436	replace	gpr_rno	58978:(50572;80900)	adapted from Recon 2.04	tcdb:2.A.60.1.14		constructing complex GPR rules and verifying species-specific reactions	3	2015-07-10
725	RCR40518	replace	gpr_hsa	11136:6519:9057	adapted from Recon 2.04	tcdb:2.A.3.8.15		constructing complex GPR rules and verifying species-specific reactions	3	2015-07-10
726	RCR40518	replace	gpr_rno	116726:29484:307811	adapted from Recon 2.04	tcdb:2.A.3.8.15		constructing complex GPR rules and verifying species-specific reactions	3	2015-07-10
727	RCR40519	replace	gpr_hsa	11136:6519:9057	adapted from Recon 2.04	tcdb:2.A.3.8.15		constructing complex GPR rules and verifying species-specific reactions	3	2015-07-10
728	RCR40519	replace	gpr_rno	116726:29484:307811	adapted from Recon 2.04	tcdb:2.A.3.8.15		constructing complex GPR rules and verifying species-specific reactions	3	2015-07-10
729	RCR40520	replace	gpr_hsa	11136:6519:9057	adapted from Recon 2.04	tcdb:2.A.3.8.15		constructing complex GPR rules and verifying species-specific reactions	3	2015-07-10
730	RCR40520	replace	gpr_rno	116726:29484:307811	adapted from Recon 2.04	tcdb:2.A.3.8.15		constructing complex GPR rules and verifying species-specific reactions	3	2015-07-10
731	RCR40521	replace	gpr_hsa	11136:6519:9057	adapted from Recon 2.04	tcdb:2.A.3.8.15		constructing complex GPR rules and verifying species-specific reactions	3	2015-07-10
732	RCR40521	replace	gpr_rno	116726:29484:307811	adapted from Recon 2.04	tcdb:2.A.3.8.15		constructing complex GPR rules and verifying species-specific reactions	3	2015-07-10
733	RCR40522	replace	gpr_hsa	11136:6519:9057	adapted from Recon 2.04	tcdb:2.A.3.8.15		constructing complex GPR rules and verifying species-specific reactions	3	2015-07-10
734	RCR40522	replace	gpr_rno	116726:29484:307811	adapted from Recon 2.04	tcdb:2.A.3.8.15		constructing complex GPR rules and verifying species-specific reactions	3	2015-07-10
735	RCR40523	replace	gpr_hsa	11136:6519:9057	adapted from Recon 2.04	tcdb:2.A.3.8.15		constructing complex GPR rules and verifying species-specific reactions	3	2015-07-10
736	RCR40523	replace	gpr_rno	116726:29484:307811	adapted from Recon 2.04	tcdb:2.A.3.8.15		constructing complex GPR rules and verifying species-specific reactions	3	2015-07-10
737	RCR40524	replace	gpr_hsa	11136:6519:9057	adapted from Recon 2.04	tcdb:2.A.3.8.15		constructing complex GPR rules and verifying species-specific reactions	3	2015-07-10
738	RCR40524	replace	gpr_rno	116726:29484:307811	adapted from Recon 2.04	tcdb:2.A.3.8.15		constructing complex GPR rules and verifying species-specific reactions	3	2015-07-10
739	RCR40525	replace	gpr_hsa	11136:6519:9057	adapted from Recon 2.04	tcdb:2.A.3.8.15		constructing complex GPR rules and verifying species-specific reactions	3	2015-07-10
740	RCR40525	replace	gpr_rno	116726:29484:307811	adapted from Recon 2.04	tcdb:2.A.3.8.15		constructing complex GPR rules and verifying species-specific reactions	3	2015-07-10
741	RCR40526	replace	gpr_hsa	11136:6519:9057	adapted from Recon 2.04	tcdb:2.A.3.8.15		constructing complex GPR rules and verifying species-specific reactions	3	2015-07-10
742	RCR40526	replace	gpr_rno	116726:29484:307811	adapted from Recon 2.04	tcdb:2.A.3.8.15		constructing complex GPR rules and verifying species-specific reactions	3	2015-07-10
743	RCR40538	replace	gpr_hsa	28234:6579	adapted from Recon 2.04	tcdb:2.A.60.1.14		constructing complex GPR rules and verifying species-specific reactions	3	2015-07-10
744	RCR40538	replace	gpr_rno	58978:(50572;80900)	adapted from Recon 2.04	tcdb:2.A.60.1.14		constructing complex GPR rules and verifying species-specific reactions	3	2015-07-10
745	RCR40539	replace	gpr_hsa	28234:6579	adapted from Recon 2.04	tcdb:2.A.60.1.14		constructing complex GPR rules and verifying species-specific reactions	3	2015-07-10
746	RCR40539	replace	gpr_rno	58978:(50572;80900)	adapted from Recon 2.04	tcdb:2.A.60.1.14		constructing complex GPR rules and verifying species-specific reactions	3	2015-07-10
747	RCR40540	replace	gpr_hsa	28234:6579	adapted from Recon 2.04	tcdb:2.A.60.1.14		constructing complex GPR rules and verifying species-specific reactions	3	2015-07-10
748	RCR40540	replace	gpr_rno	58978:(50572;80900)	adapted from Recon 2.04	tcdb:2.A.60.1.14		constructing complex GPR rules and verifying species-specific reactions	3	2015-07-10
749	RCR40541	replace	gpr_hsa	28234:6579	adapted from Recon 2.04	tcdb:2.A.60.1.14		constructing complex GPR rules and verifying species-specific reactions	3	2015-07-10
750	RCR40541	replace	gpr_rno	58978:(50572;80900)	adapted from Recon 2.04	tcdb:2.A.60.1.14		constructing complex GPR rules and verifying species-specific reactions	3	2015-07-10
751	RCR40542	replace	gpr_hsa	28234:6579	adapted from Recon 2.04	tcdb:2.A.60.1.14		constructing complex GPR rules and verifying species-specific reactions	3	2015-07-10
752	RCR40542	replace	gpr_rno	58978:(50572;80900)	adapted from Recon 2.04	tcdb:2.A.60.1.14		constructing complex GPR rules and verifying species-specific reactions	3	2015-07-10
753	RCR40543	replace	gpr_hsa	28234:6579	adapted from Recon 2.04	tcdb:2.A.60.1.14		constructing complex GPR rules and verifying species-specific reactions	3	2015-07-10
754	RCR40543	replace	gpr_rno	58978:(50572;80900)	adapted from Recon 2.04	tcdb:2.A.60.1.14		constructing complex GPR rules and verifying species-specific reactions	3	2015-07-10
755	RCR40544	replace	gpr_hsa	28234:6579	adapted from Recon 2.04	tcdb:2.A.60.1.14		constructing complex GPR rules and verifying species-specific reactions	3	2015-07-10
756	RCR40544	replace	gpr_rno	58978:(50572;80900)	adapted from Recon 2.04	tcdb:2.A.60.1.14		constructing complex GPR rules and verifying species-specific reactions	3	2015-07-10
757	RCR40545	replace	gpr_hsa	28234:6579	adapted from Recon 2.04	tcdb:2.A.60.1.14		constructing complex GPR rules and verifying species-specific reactions	3	2015-07-10
758	RCR40545	replace	gpr_rno	58978:(50572;80900)	adapted from Recon 2.04	tcdb:2.A.60.1.14		constructing complex GPR rules and verifying species-specific reactions	3	2015-07-10
759	RCR40546	replace	gpr_hsa	28234:6579	adapted from Recon 2.04	tcdb:2.A.60.1.14		constructing complex GPR rules and verifying species-specific reactions	3	2015-07-10
760	RCR40546	replace	gpr_rno	58978:(50572;80900)	adapted from Recon 2.04	tcdb:2.A.60.1.14		constructing complex GPR rules and verifying species-specific reactions	3	2015-07-10
761	RCR40547	replace	gpr_hsa	28234:6579	adapted from Recon 2.04	tcdb:2.A.60.1.14		constructing complex GPR rules and verifying species-specific reactions	3	2015-07-10
762	RCR40547	replace	gpr_rno	58978:(50572;80900)	adapted from Recon 2.04	tcdb:2.A.60.1.14		constructing complex GPR rules and verifying species-specific reactions	3	2015-07-10
763	RCR40548	replace	gpr_hsa	28234:6579	adapted from Recon 2.04	tcdb:2.A.60.1.14		constructing complex GPR rules and verifying species-specific reactions	3	2015-07-10
764	RCR40548	replace	gpr_rno	58978:(50572;80900)	adapted from Recon 2.04	tcdb:2.A.60.1.14		constructing complex GPR rules and verifying species-specific reactions	3	2015-07-10
765	RCR40549	replace	gpr_hsa	28234:6579	adapted from Recon 2.04	tcdb:2.A.60.1.14		constructing complex GPR rules and verifying species-specific reactions	3	2015-07-10
766	RCR40549	replace	gpr_rno	58978:(50572;80900)	adapted from Recon 2.04	tcdb:2.A.60.1.14		constructing complex GPR rules and verifying species-specific reactions	3	2015-07-10
767	RCR40550	replace	gpr_hsa	28234:6579	adapted from Recon 2.04	tcdb:2.A.60.1.14		constructing complex GPR rules and verifying species-specific reactions	3	2015-07-10
768	RCR40550	replace	gpr_rno	58978:(50572;80900)	adapted from Recon 2.04	tcdb:2.A.60.1.14		constructing complex GPR rules and verifying species-specific reactions	3	2015-07-10
769	RCR40551	replace	gpr_hsa	28234:6579	adapted from Recon 2.04	tcdb:2.A.60.1.14		constructing complex GPR rules and verifying species-specific reactions	3	2015-07-10
770	RCR40551	replace	gpr_rno	58978:(50572;80900)	adapted from Recon 2.04	tcdb:2.A.60.1.14		constructing complex GPR rules and verifying species-specific reactions	3	2015-07-10
771	RCR40552	replace	gpr_hsa	28234:6579	adapted from Recon 2.04	tcdb:2.A.60.1.14		constructing complex GPR rules and verifying species-specific reactions	3	2015-07-10
772	RCR40552	replace	gpr_rno	58978:(50572;80900)	adapted from Recon 2.04	tcdb:2.A.60.1.14		constructing complex GPR rules and verifying species-specific reactions	3	2015-07-10
773	RCR40553	replace	gpr_hsa	28234:6579	adapted from Recon 2.04	tcdb:2.A.60.1.14		constructing complex GPR rules and verifying species-specific reactions	3	2015-07-10
774	RCR40553	replace	gpr_rno	58978:(50572;80900)	adapted from Recon 2.04	tcdb:2.A.60.1.14		constructing complex GPR rules and verifying species-specific reactions	3	2015-07-10
775	RCR40554	replace	gpr_hsa	28234:6579	adapted from Recon 2.04	tcdb:2.A.60.1.14		constructing complex GPR rules and verifying species-specific reactions	3	2015-07-10
776	RCR40554	replace	gpr_rno	58978:(50572;80900)	adapted from Recon 2.04	tcdb:2.A.60.1.14		constructing complex GPR rules and verifying species-specific reactions	3	2015-07-10
777	RCR40555	replace	gpr_hsa	28234:6579	adapted from Recon 2.04	tcdb:2.A.60.1.14		constructing complex GPR rules and verifying species-specific reactions	3	2015-07-10
778	RCR40555	replace	gpr_rno	58978:(50572;80900)	adapted from Recon 2.04	tcdb:2.A.60.1.14		constructing complex GPR rules and verifying species-specific reactions	3	2015-07-10
779	RCR40556	replace	gpr_hsa	28234:6579	adapted from Recon 2.04	tcdb:2.A.60.1.14		constructing complex GPR rules and verifying species-specific reactions	3	2015-07-10
780	RCR40556	replace	gpr_rno	58978:(50572;80900)	adapted from Recon 2.04	tcdb:2.A.60.1.14		constructing complex GPR rules and verifying species-specific reactions	3	2015-07-10
781	RCR40557	replace	gpr_hsa	28234:6579	adapted from Recon 2.04	tcdb:2.A.60.1.14		constructing complex GPR rules and verifying species-specific reactions	3	2015-07-10
782	RCR40557	replace	gpr_rno	58978:(50572;80900)	adapted from Recon 2.04	tcdb:2.A.60.1.14		constructing complex GPR rules and verifying species-specific reactions	3	2015-07-10
783	RCR40559	replace	gpr_hsa	28234:6579	adapted from Recon 2.04	tcdb:2.A.60.1.14		constructing complex GPR rules and verifying species-specific reactions	3	2015-07-10
784	RCR40559	replace	gpr_rno	58978:(50572;80900)	adapted from Recon 2.04	tcdb:2.A.60.1.14		constructing complex GPR rules and verifying species-specific reactions	3	2015-07-10
785	RCR40560	replace	gpr_hsa	6578	adapted from Recon 2.04	tcdb:2.A.60.1.2		constructing complex GPR rules and verifying species-specific reactions	3	2015-07-10
786	RCR40560	replace	gpr_rno	24546	adapted from Recon 2.04	tcdb:2.A.60.1.2		constructing complex GPR rules and verifying species-specific reactions	3	2015-07-10
787	RCR40561	replace	gpr_hsa	28234:6579	adapted from Recon 2.04	tcdb:2.A.60.1.14		constructing complex GPR rules and verifying species-specific reactions	3	2015-07-10
788	RCR40561	replace	gpr_rno	58978:(50572;80900)	adapted from Recon 2.04	tcdb:2.A.60.1.14		constructing complex GPR rules and verifying species-specific reactions	3	2015-07-10
789	RCR40567	replace	gpr_hsa	28234:6579	adapted from Recon 2.04	tcdb:2.A.60.1.14		constructing complex GPR rules and verifying species-specific reactions	3	2015-07-10
790	RCR40567	replace	gpr_rno	58978:(50572;80900)	adapted from Recon 2.04	tcdb:2.A.60.1.14		constructing complex GPR rules and verifying species-specific reactions	3	2015-07-10
791	RCR40568	replace	gpr_hsa	28234:6579	adapted from Recon 2.04	tcdb:2.A.60.1.14		constructing complex GPR rules and verifying species-specific reactions	3	2015-07-10
792	RCR40568	replace	gpr_rno	58978:(50572;80900)	adapted from Recon 2.04	tcdb:2.A.60.1.14		constructing complex GPR rules and verifying species-specific reactions	3	2015-07-10
793	RCR40569	replace	gpr_hsa	28234:6579	adapted from Recon 2.04	tcdb:2.A.60.1.14		constructing complex GPR rules and verifying species-specific reactions	3	2015-07-10
794	RCR40569	replace	gpr_rno	58978:(50572;80900)	adapted from Recon 2.04	tcdb:2.A.60.1.14		constructing complex GPR rules and verifying species-specific reactions	3	2015-07-10
795	RCR40570	replace	gpr_hsa	28234:6579	adapted from Recon 2.04	tcdb:2.A.60.1.14		constructing complex GPR rules and verifying species-specific reactions	3	2015-07-10
796	RCR40570	replace	gpr_rno	58978:(50572;80900)	adapted from Recon 2.04	tcdb:2.A.60.1.14		constructing complex GPR rules and verifying species-specific reactions	3	2015-07-10
797	RCR40571	replace	gpr_hsa	28234:6579	adapted from Recon 2.04	tcdb:2.A.60.1.14		constructing complex GPR rules and verifying species-specific reactions	3	2015-07-10
798	RCR40571	replace	gpr_rno	58978:(50572;80900)	adapted from Recon 2.04	tcdb:2.A.60.1.14		constructing complex GPR rules and verifying species-specific reactions	3	2015-07-10
799	RCR40572	replace	gpr_hsa	28234:6579	adapted from Recon 2.04	tcdb:2.A.60.1.14		constructing complex GPR rules and verifying species-specific reactions	3	2015-07-10
800	RCR40572	replace	gpr_rno	58978:(50572;80900)	adapted from Recon 2.04	tcdb:2.A.60.1.14		constructing complex GPR rules and verifying species-specific reactions	3	2015-07-10
801	RCR40573	replace	gpr_hsa	28234:6579	adapted from Recon 2.04	tcdb:2.A.60.1.14		constructing complex GPR rules and verifying species-specific reactions	3	2015-07-10
802	RCR40573	replace	gpr_rno	58978:(50572;80900)	adapted from Recon 2.04	tcdb:2.A.60.1.14		constructing complex GPR rules and verifying species-specific reactions	3	2015-07-10
803	RCR40574	replace	gpr_hsa	28234:6579	adapted from Recon 2.04	tcdb:2.A.60.1.14		constructing complex GPR rules and verifying species-specific reactions	3	2015-07-10
804	RCR40574	replace	gpr_rno	58978:(50572;80900)	adapted from Recon 2.04	tcdb:2.A.60.1.14		constructing complex GPR rules and verifying species-specific reactions	3	2015-07-10
805	RCR40575	replace	gpr_hsa	28234:6579	adapted from Recon 2.04	tcdb:2.A.60.1.14		constructing complex GPR rules and verifying species-specific reactions	3	2015-07-10
806	RCR40575	replace	gpr_rno	58978:(50572;80900)	adapted from Recon 2.04	tcdb:2.A.60.1.14		constructing complex GPR rules and verifying species-specific reactions	3	2015-07-10
807	RCR40667	replace	gpr_hsa	28234:6579	adapted from Recon 2.04	tcdb:2.A.60.1.14		constructing complex GPR rules and verifying species-specific reactions	3	2015-07-10
808	RCR40667	replace	gpr_rno	58978:(50572;80900)	adapted from Recon 2.04	tcdb:2.A.60.1.14		constructing complex GPR rules and verifying species-specific reactions	3	2015-07-10
809	RCR40668	replace	gpr_hsa	28234:6579	adapted from Recon 2.04	tcdb:2.A.60.1.14		constructing complex GPR rules and verifying species-specific reactions	3	2015-07-10
810	RCR40668	replace	gpr_rno	58978:(50572;80900)	adapted from Recon 2.04	tcdb:2.A.60.1.14		constructing complex GPR rules and verifying species-specific reactions	3	2015-07-10
811	RCR40669	replace	gpr_hsa	28234:6579	adapted from Recon 2.04	tcdb:2.A.60.1.14		constructing complex GPR rules and verifying species-specific reactions	3	2015-07-10
812	RCR40669	replace	gpr_rno	58978:(50572;80900)	adapted from Recon 2.04	tcdb:2.A.60.1.14		constructing complex GPR rules and verifying species-specific reactions	3	2015-07-10
813	RCR40882	replace	gpr_hsa	6578	adapted from Recon 2.04	tcdb:2.A.60.1.2		constructing complex GPR rules and verifying species-specific reactions	3	2015-07-10
814	RCR40882	replace	gpr_rno	24546	adapted from Recon 2.04	tcdb:2.A.60.1.2		constructing complex GPR rules and verifying species-specific reactions	3	2015-07-10
815	RCR40955	replace	gpr_hsa	6554	NTCP (6554 / 24777)	tcdb:2.A.28.1.1		constructing complex GPR rules and verifying species-specific reactions	3	2015-07-10
816	RCR40955	replace	gpr_rno	24777	NTCP (6554 / 24777)	tcdb:2.A.28.1.1		constructing complex GPR rules and verifying species-specific reactions	3	2015-07-10
817	RCR40956	replace	gpr_hsa	6554	NTCP (6554 / 24777)	tcdb:2.A.28.1.1		constructing complex GPR rules and verifying species-specific reactions	3	2015-07-10
818	RCR40956	replace	gpr_rno	24777	NTCP (6554 / 24777)	tcdb:2.A.28.1.1		constructing complex GPR rules and verifying species-specific reactions	3	2015-07-10
819	RCR40957	replace	gpr_hsa	6554	NTCP (6554 / 24777)	tcdb:2.A.28.1.1		constructing complex GPR rules and verifying species-specific reactions	3	2015-07-10
820	RCR40957	replace	gpr_rno	24777	NTCP (6554 / 24777)	tcdb:2.A.28.1.1		constructing complex GPR rules and verifying species-specific reactions	3	2015-07-10
821	RCR40958	replace	gpr_hsa	6554	NTCP (6554 / 24777)	tcdb:2.A.28.1.1		constructing complex GPR rules and verifying species-specific reactions	3	2015-07-10
822	RCR40958	replace	gpr_rno	24777	NTCP (6554 / 24777)	tcdb:2.A.28.1.1		constructing complex GPR rules and verifying species-specific reactions	3	2015-07-10
823	RCR40959	replace	gpr_hsa	6554	NTCP (6554 / 24777)	tcdb:2.A.28.1.1		constructing complex GPR rules and verifying species-specific reactions	3	2015-07-10
824	RCR40959	replace	gpr_rno	24777	NTCP (6554 / 24777)	tcdb:2.A.28.1.1		constructing complex GPR rules and verifying species-specific reactions	3	2015-07-10
825	RCR40960	replace	gpr_hsa	6554	NTCP (6554 / 24777)	tcdb:2.A.28.1.1		constructing complex GPR rules and verifying species-specific reactions	3	2015-07-10
826	RCR40960	replace	gpr_rno	24777	NTCP (6554 / 24777)	tcdb:2.A.28.1.1		constructing complex GPR rules and verifying species-specific reactions	3	2015-07-10
827	RCR40967	replace	gpr_hsa	28234:6579	adapted from Recon 2.04	tcdb:2.A.60.1.14		constructing complex GPR rules and verifying species-specific reactions	3	2015-07-10
828	RCR40967	replace	gpr_rno	58978:(50572;80900)	adapted from Recon 2.04	tcdb:2.A.60.1.14		constructing complex GPR rules and verifying species-specific reactions	3	2015-07-10
829	RCR40968	replace	gpr_hsa	28234:6579	adapted from Recon 2.04	tcdb:2.A.60.1.14		constructing complex GPR rules and verifying species-specific reactions	3	2015-07-10
830	RCR40968	replace	gpr_rno	58978:(50572;80900)	adapted from Recon 2.04	tcdb:2.A.60.1.14		constructing complex GPR rules and verifying species-specific reactions	3	2015-07-10
831	RCR40969	replace	gpr_hsa	28234:6579	adapted from Recon 2.04	tcdb:2.A.60.1.14		constructing complex GPR rules and verifying species-specific reactions	3	2015-07-10
832	RCR40969	replace	gpr_rno	58978:(50572;80900)	adapted from Recon 2.04	tcdb:2.A.60.1.14		constructing complex GPR rules and verifying species-specific reactions	3	2015-07-10
833	RCR41002	replace	gpr_hsa	486:(476;477;478;480):(23439;481;482;483)	adapted from Recon 2.04			constructing complex GPR rules and verifying species-specific reactions	3	2015-07-10
834	RCR41002	replace	gpr_rno	29639:(24211;24212;24213;29132):(24214;25390;25650;84396)	adapted from Recon 2.04			constructing complex GPR rules and verifying species-specific reactions	3	2015-07-10
835	RCR41024	replace	gpr_hsa	486:(476;477;478;480):(23439;481;482;483)	adapted from Recon 2.04			constructing complex GPR rules and verifying species-specific reactions	3	2015-07-10
836	RCR41024	replace	gpr_rno	29639:(24211;24212;24213;29132):(24214;25390;25650;84396)	adapted from Recon 2.04			constructing complex GPR rules and verifying species-specific reactions	3	2015-07-10
837	RCR41028	replace	gpr_hsa	6554	NTCP (6554 / 24777)	tcdb:2.A.28.1.1		constructing complex GPR rules and verifying species-specific reactions	3	2015-07-10
838	RCR41028	replace	gpr_rno	24777	NTCP (6554 / 24777)	tcdb:2.A.28.1.1		constructing complex GPR rules and verifying species-specific reactions	3	2015-07-10
839	RCR41029	replace	gpr_hsa	6554	NTCP (6554 / 24777)	tcdb:2.A.28.1.1		constructing complex GPR rules and verifying species-specific reactions	3	2015-07-10
840	RCR41029	replace	gpr_rno	24777	NTCP (6554 / 24777)	tcdb:2.A.28.1.1		constructing complex GPR rules and verifying species-specific reactions	3	2015-07-10
841	RCR41030	replace	gpr_hsa	6554	NTCP (6554 / 24777)	tcdb:2.A.28.1.1		constructing complex GPR rules and verifying species-specific reactions	3	2015-07-10
842	RCR41030	replace	gpr_rno	24777	NTCP (6554 / 24777)	tcdb:2.A.28.1.1		constructing complex GPR rules and verifying species-specific reactions	3	2015-07-10
843	RCR41031	replace	gpr_hsa	6554	NTCP (6554 / 24777)	tcdb:2.A.28.1.1		constructing complex GPR rules and verifying species-specific reactions	3	2015-07-10
844	RCR41031	replace	gpr_rno	24777	NTCP (6554 / 24777)	tcdb:2.A.28.1.1		constructing complex GPR rules and verifying species-specific reactions	3	2015-07-10
845	RCR41032	replace	gpr_hsa	6554	NTCP (6554 / 24777)	tcdb:2.A.28.1.1		constructing complex GPR rules and verifying species-specific reactions	3	2015-07-10
846	RCR41032	replace	gpr_rno	24777	NTCP (6554 / 24777)	tcdb:2.A.28.1.1		constructing complex GPR rules and verifying species-specific reactions	3	2015-07-10
847	RCR41409	replace	gpr_hsa	11136:6519:9057	adapted from Recon 2.04	tcdb:2.A.3.8.15		constructing complex GPR rules and verifying species-specific reactions	3	2015-07-10
848	RCR41409	replace	gpr_rno	116726:29484:307811	adapted from Recon 2.04	tcdb:2.A.3.8.15		constructing complex GPR rules and verifying species-specific reactions	3	2015-07-10
849	RCR41410	replace	gpr_hsa	11136:6519:9057	adapted from Recon 2.04	tcdb:2.A.3.8.15		constructing complex GPR rules and verifying species-specific reactions	3	2015-07-10
850	RCR41410	replace	gpr_rno	116726:29484:307811	adapted from Recon 2.04	tcdb:2.A.3.8.15		constructing complex GPR rules and verifying species-specific reactions	3	2015-07-10
851	RCR41411	replace	gpr_hsa	11136:6519:9057	adapted from Recon 2.04	tcdb:2.A.3.8.15		constructing complex GPR rules and verifying species-specific reactions	3	2015-07-10
852	RCR41411	replace	gpr_rno	116726:29484:307811	adapted from Recon 2.04	tcdb:2.A.3.8.15		constructing complex GPR rules and verifying species-specific reactions	3	2015-07-10
853	RCR41412	replace	gpr_hsa	11136:6519:9057	adapted from Recon 2.04	tcdb:2.A.3.8.15		constructing complex GPR rules and verifying species-specific reactions	3	2015-07-10
854	RCR41412	replace	gpr_rno	116726:29484:307811	adapted from Recon 2.04	tcdb:2.A.3.8.15		constructing complex GPR rules and verifying species-specific reactions	3	2015-07-10
855	RCR41413	replace	gpr_hsa	11136:6519:9057	adapted from Recon 2.04	tcdb:2.A.3.8.15		constructing complex GPR rules and verifying species-specific reactions	3	2015-07-10
856	RCR41413	replace	gpr_rno	116726:29484:307811	adapted from Recon 2.04	tcdb:2.A.3.8.15		constructing complex GPR rules and verifying species-specific reactions	3	2015-07-10
857	RCR41414	replace	gpr_hsa	11136:6519:9057	adapted from Recon 2.04	tcdb:2.A.3.8.15		constructing complex GPR rules and verifying species-specific reactions	3	2015-07-10
858	RCR41414	replace	gpr_rno	116726:29484:307811	adapted from Recon 2.04	tcdb:2.A.3.8.15		constructing complex GPR rules and verifying species-specific reactions	3	2015-07-10
859	RCR41415	replace	gpr_hsa	11136:6519:9057	adapted from Recon 2.04	tcdb:2.A.3.8.15		constructing complex GPR rules and verifying species-specific reactions	3	2015-07-10
860	RCR41415	replace	gpr_rno	116726:29484:307811	adapted from Recon 2.04	tcdb:2.A.3.8.15		constructing complex GPR rules and verifying species-specific reactions	3	2015-07-10
861	RCR41416	replace	gpr_hsa	11136:6519:9057	adapted from Recon 2.04	tcdb:2.A.3.8.15		constructing complex GPR rules and verifying species-specific reactions	3	2015-07-10
862	RCR41416	replace	gpr_rno	116726:29484:307811	adapted from Recon 2.04	tcdb:2.A.3.8.15		constructing complex GPR rules and verifying species-specific reactions	3	2015-07-10
863	RCR41417	replace	gpr_hsa	11136:6519:9057	adapted from Recon 2.04	tcdb:2.A.3.8.15		constructing complex GPR rules and verifying species-specific reactions	3	2015-07-10
864	RCR41417	replace	gpr_rno	116726:29484:307811	adapted from Recon 2.04	tcdb:2.A.3.8.15		constructing complex GPR rules and verifying species-specific reactions	3	2015-07-10
865	RCR41418	replace	gpr_hsa	11136:6519:9057	adapted from Recon 2.04	tcdb:2.A.3.8.15		constructing complex GPR rules and verifying species-specific reactions	3	2015-07-10
866	RCR41418	replace	gpr_rno	116726:29484:307811	adapted from Recon 2.04	tcdb:2.A.3.8.15		constructing complex GPR rules and verifying species-specific reactions	3	2015-07-10
867	RCR41419	replace	gpr_hsa	11136:6519:9057	adapted from Recon 2.04	tcdb:2.A.3.8.15		constructing complex GPR rules and verifying species-specific reactions	3	2015-07-10
868	RCR41419	replace	gpr_rno	116726:29484:307811	adapted from Recon 2.04	tcdb:2.A.3.8.15		constructing complex GPR rules and verifying species-specific reactions	3	2015-07-10
869	RCR41420	replace	gpr_hsa	11136:6519:9057	adapted from Recon 2.04	tcdb:2.A.3.8.15		constructing complex GPR rules and verifying species-specific reactions	3	2015-07-10
870	RCR41420	replace	gpr_rno	116726:29484:307811	adapted from Recon 2.04	tcdb:2.A.3.8.15		constructing complex GPR rules and verifying species-specific reactions	3	2015-07-10
871	RCR41421	replace	gpr_hsa	11136:6519:9057	adapted from Recon 2.04	tcdb:2.A.3.8.15		constructing complex GPR rules and verifying species-specific reactions	3	2015-07-10
872	RCR41421	replace	gpr_rno	116726:29484:307811	adapted from Recon 2.04	tcdb:2.A.3.8.15		constructing complex GPR rules and verifying species-specific reactions	3	2015-07-10
873	RCR41422	replace	gpr_hsa	11136:6519:9057	adapted from Recon 2.04	tcdb:2.A.3.8.15		constructing complex GPR rules and verifying species-specific reactions	3	2015-07-10
874	RCR41422	replace	gpr_rno	116726:29484:307811	adapted from Recon 2.04	tcdb:2.A.3.8.15		constructing complex GPR rules and verifying species-specific reactions	3	2015-07-10
875	RCR41423	replace	gpr_hsa	11136:6519:9057	adapted from Recon 2.04	tcdb:2.A.3.8.15		constructing complex GPR rules and verifying species-specific reactions	3	2015-07-10
876	RCR41423	replace	gpr_rno	116726:29484:307811	adapted from Recon 2.04	tcdb:2.A.3.8.15		constructing complex GPR rules and verifying species-specific reactions	3	2015-07-10
877	RCR41424	replace	gpr_hsa	11136:6519:9057	adapted from Recon 2.04	tcdb:2.A.3.8.15		constructing complex GPR rules and verifying species-specific reactions	3	2015-07-10
878	RCR41424	replace	gpr_rno	116726:29484:307811	adapted from Recon 2.04	tcdb:2.A.3.8.15		constructing complex GPR rules and verifying species-specific reactions	3	2015-07-10
879	RCR41425	replace	gpr_hsa	11136:6519:9057	adapted from Recon 2.04	tcdb:2.A.3.8.15		constructing complex GPR rules and verifying species-specific reactions	3	2015-07-10
880	RCR41425	replace	gpr_rno	116726:29484:307811	adapted from Recon 2.04	tcdb:2.A.3.8.15		constructing complex GPR rules and verifying species-specific reactions	3	2015-07-10
881	RCR41426	replace	gpr_hsa	11136:6519:9057	adapted from Recon 2.04	tcdb:2.A.3.8.15		constructing complex GPR rules and verifying species-specific reactions	3	2015-07-10
882	RCR41426	replace	gpr_rno	116726:29484:307811	adapted from Recon 2.04	tcdb:2.A.3.8.15		constructing complex GPR rules and verifying species-specific reactions	3	2015-07-10
883	RCR41427	replace	gpr_hsa	11136:6519:9057	adapted from Recon 2.04	tcdb:2.A.3.8.15		constructing complex GPR rules and verifying species-specific reactions	3	2015-07-10
884	RCR41427	replace	gpr_rno	116726:29484:307811	adapted from Recon 2.04	tcdb:2.A.3.8.15		constructing complex GPR rules and verifying species-specific reactions	3	2015-07-10
885	RCR41428	replace	gpr_hsa	11136:6519:9057	adapted from Recon 2.04	tcdb:2.A.3.8.15		constructing complex GPR rules and verifying species-specific reactions	3	2015-07-10
886	RCR41428	replace	gpr_rno	116726:29484:307811	adapted from Recon 2.04	tcdb:2.A.3.8.15		constructing complex GPR rules and verifying species-specific reactions	3	2015-07-10
887	RCR41429	replace	gpr_hsa	11136:6519:9057	adapted from Recon 2.04	tcdb:2.A.3.8.15		constructing complex GPR rules and verifying species-specific reactions	3	2015-07-10
888	RCR41429	replace	gpr_rno	116726:29484:307811	adapted from Recon 2.04	tcdb:2.A.3.8.15		constructing complex GPR rules and verifying species-specific reactions	3	2015-07-10
889	RCR41430	replace	gpr_hsa	11136:6519:9057	adapted from Recon 2.04	tcdb:2.A.3.8.15		constructing complex GPR rules and verifying species-specific reactions	3	2015-07-10
890	RCR41430	replace	gpr_rno	116726:29484:307811	adapted from Recon 2.04	tcdb:2.A.3.8.15		constructing complex GPR rules and verifying species-specific reactions	3	2015-07-10
891	RCR41431	replace	gpr_hsa	11136:6519:9057	adapted from Recon 2.04	tcdb:2.A.3.8.15		constructing complex GPR rules and verifying species-specific reactions	3	2015-07-10
892	RCR41431	replace	gpr_rno	116726:29484:307811	adapted from Recon 2.04	tcdb:2.A.3.8.15		constructing complex GPR rules and verifying species-specific reactions	3	2015-07-10
893	RCR41432	replace	gpr_hsa	11136:6519:9057	adapted from Recon 2.04	tcdb:2.A.3.8.15		constructing complex GPR rules and verifying species-specific reactions	3	2015-07-10
894	RCR41432	replace	gpr_rno	116726:29484:307811	adapted from Recon 2.04	tcdb:2.A.3.8.15		constructing complex GPR rules and verifying species-specific reactions	3	2015-07-10
895	RCR41433	replace	gpr_hsa	11136:6519:9057	adapted from Recon 2.04	tcdb:2.A.3.8.15		constructing complex GPR rules and verifying species-specific reactions	3	2015-07-10
896	RCR41433	replace	gpr_rno	116726:29484:307811	adapted from Recon 2.04	tcdb:2.A.3.8.15		constructing complex GPR rules and verifying species-specific reactions	3	2015-07-10
897	RCR41434	replace	gpr_hsa	11136:6519:9057	adapted from Recon 2.04	tcdb:2.A.3.8.15		constructing complex GPR rules and verifying species-specific reactions	3	2015-07-10
898	RCR41434	replace	gpr_rno	116726:29484:307811	adapted from Recon 2.04	tcdb:2.A.3.8.15		constructing complex GPR rules and verifying species-specific reactions	3	2015-07-10
899	RCR41435	replace	gpr_hsa	11136:6519:9057	adapted from Recon 2.04	tcdb:2.A.3.8.15		constructing complex GPR rules and verifying species-specific reactions	3	2015-07-10
900	RCR41435	replace	gpr_rno	116726:29484:307811	adapted from Recon 2.04	tcdb:2.A.3.8.15		constructing complex GPR rules and verifying species-specific reactions	3	2015-07-10
901	RCR41436	replace	gpr_hsa	11136:6519:9057	adapted from Recon 2.04	tcdb:2.A.3.8.15		constructing complex GPR rules and verifying species-specific reactions	3	2015-07-10
902	RCR41436	replace	gpr_rno	116726:29484:307811	adapted from Recon 2.04	tcdb:2.A.3.8.15		constructing complex GPR rules and verifying species-specific reactions	3	2015-07-10
903	RCR41437	replace	gpr_hsa	11136:6519:9057	adapted from Recon 2.04	tcdb:2.A.3.8.15		constructing complex GPR rules and verifying species-specific reactions	3	2015-07-10
904	RCR41437	replace	gpr_rno	116726:29484:307811	adapted from Recon 2.04	tcdb:2.A.3.8.15		constructing complex GPR rules and verifying species-specific reactions	3	2015-07-10
905	RCR41438	replace	gpr_hsa	11136:6519:9057	adapted from Recon 2.04	tcdb:2.A.3.8.15		constructing complex GPR rules and verifying species-specific reactions	3	2015-07-10
906	RCR41438	replace	gpr_rno	116726:29484:307811	adapted from Recon 2.04	tcdb:2.A.3.8.15		constructing complex GPR rules and verifying species-specific reactions	3	2015-07-10
907	RCR41439	replace	gpr_hsa	11136:6519:9057	adapted from Recon 2.04	tcdb:2.A.3.8.15		constructing complex GPR rules and verifying species-specific reactions	3	2015-07-10
908	RCR41439	replace	gpr_rno	116726:29484:307811	adapted from Recon 2.04	tcdb:2.A.3.8.15		constructing complex GPR rules and verifying species-specific reactions	3	2015-07-10
909	RCR41440	replace	gpr_hsa	11136:6519:9057	adapted from Recon 2.04	tcdb:2.A.3.8.15		constructing complex GPR rules and verifying species-specific reactions	3	2015-07-10
910	RCR41440	replace	gpr_rno	116726:29484:307811	adapted from Recon 2.04	tcdb:2.A.3.8.15		constructing complex GPR rules and verifying species-specific reactions	3	2015-07-10
911	RCR41441	replace	gpr_hsa	11136:6519:9057	adapted from Recon 2.04	tcdb:2.A.3.8.15		constructing complex GPR rules and verifying species-specific reactions	3	2015-07-10
912	RCR41441	replace	gpr_rno	116726:29484:307811	adapted from Recon 2.04	tcdb:2.A.3.8.15		constructing complex GPR rules and verifying species-specific reactions	3	2015-07-10
913	RCR41442	replace	gpr_hsa	11136:6519:9057	adapted from Recon 2.04	tcdb:2.A.3.8.15		constructing complex GPR rules and verifying species-specific reactions	3	2015-07-10
914	RCR41442	replace	gpr_rno	116726:29484:307811	adapted from Recon 2.04	tcdb:2.A.3.8.15		constructing complex GPR rules and verifying species-specific reactions	3	2015-07-10
915	RCR41443	replace	gpr_hsa	11136:6519:9057	adapted from Recon 2.04	tcdb:2.A.3.8.15		constructing complex GPR rules and verifying species-specific reactions	3	2015-07-10
916	RCR41443	replace	gpr_rno	116726:29484:307811	adapted from Recon 2.04	tcdb:2.A.3.8.15		constructing complex GPR rules and verifying species-specific reactions	3	2015-07-10
917	RCR41444	replace	gpr_hsa	11136:6519:9057	adapted from Recon 2.04	tcdb:2.A.3.8.15		constructing complex GPR rules and verifying species-specific reactions	3	2015-07-10
918	RCR41444	replace	gpr_rno	116726:29484:307811	adapted from Recon 2.04	tcdb:2.A.3.8.15		constructing complex GPR rules and verifying species-specific reactions	3	2015-07-10
919	RCR41445	replace	gpr_hsa	11136:6519:9057	adapted from Recon 2.04	tcdb:2.A.3.8.15		constructing complex GPR rules and verifying species-specific reactions	3	2015-07-10
920	RCR41445	replace	gpr_rno	116726:29484:307811	adapted from Recon 2.04	tcdb:2.A.3.8.15		constructing complex GPR rules and verifying species-specific reactions	3	2015-07-10
921	RCR41446	replace	gpr_hsa	11136:6519:9057	adapted from Recon 2.04	tcdb:2.A.3.8.15		constructing complex GPR rules and verifying species-specific reactions	3	2015-07-10
922	RCR41446	replace	gpr_rno	116726:29484:307811	adapted from Recon 2.04	tcdb:2.A.3.8.15		constructing complex GPR rules and verifying species-specific reactions	3	2015-07-10
923	RCR41447	replace	gpr_hsa	11136:6519:9057	adapted from Recon 2.04	tcdb:2.A.3.8.15		constructing complex GPR rules and verifying species-specific reactions	3	2015-07-10
924	RCR41447	replace	gpr_rno	116726:29484:307811	adapted from Recon 2.04	tcdb:2.A.3.8.15		constructing complex GPR rules and verifying species-specific reactions	3	2015-07-10
925	RCR41448	replace	gpr_hsa	11136:6519:9057	adapted from Recon 2.04	tcdb:2.A.3.8.15		constructing complex GPR rules and verifying species-specific reactions	3	2015-07-10
926	RCR41448	replace	gpr_rno	116726:29484:307811	adapted from Recon 2.04	tcdb:2.A.3.8.15		constructing complex GPR rules and verifying species-specific reactions	3	2015-07-10
927	RCR41449	replace	gpr_hsa	11136:6519:9057	adapted from Recon 2.04	tcdb:2.A.3.8.15		constructing complex GPR rules and verifying species-specific reactions	3	2015-07-10
928	RCR41449	replace	gpr_rno	116726:29484:307811	adapted from Recon 2.04	tcdb:2.A.3.8.15		constructing complex GPR rules and verifying species-specific reactions	3	2015-07-10
929	RCR41477	replace	gpr_hsa	28234:6579	adapted from Recon 2.04	tcdb:2.A.60.1.14		constructing complex GPR rules and verifying species-specific reactions	3	2015-07-10
930	RCR41477	replace	gpr_rno	58978:(50572;80900)	adapted from Recon 2.04	tcdb:2.A.60.1.14		constructing complex GPR rules and verifying species-specific reactions	3	2015-07-10
931	RCR41478	replace	gpr_hsa	28234:6579	adapted from Recon 2.04	tcdb:2.A.60.1.14		constructing complex GPR rules and verifying species-specific reactions	3	2015-07-10
932	RCR41478	replace	gpr_rno	58978:(50572;80900)	adapted from Recon 2.04	tcdb:2.A.60.1.14		constructing complex GPR rules and verifying species-specific reactions	3	2015-07-10
933	RCR41479	replace	gpr_hsa	28234:6579	adapted from Recon 2.04	tcdb:2.A.60.1.14		constructing complex GPR rules and verifying species-specific reactions	3	2015-07-10
934	RCR41479	replace	gpr_rno	58978:(50572;80900)	adapted from Recon 2.04	tcdb:2.A.60.1.14		constructing complex GPR rules and verifying species-specific reactions	3	2015-07-10
935	RCR41480	replace	gpr_hsa	28234:6579	adapted from Recon 2.04	tcdb:2.A.60.1.14		constructing complex GPR rules and verifying species-specific reactions	3	2015-07-10
936	RCR41480	replace	gpr_rno	58978:(50572;80900)	adapted from Recon 2.04	tcdb:2.A.60.1.14		constructing complex GPR rules and verifying species-specific reactions	3	2015-07-10
937	RCR41481	replace	gpr_hsa	28234:6579	adapted from Recon 2.04	tcdb:2.A.60.1.14		constructing complex GPR rules and verifying species-specific reactions	3	2015-07-10
938	RCR41481	replace	gpr_rno	58978:(50572;80900)	adapted from Recon 2.04	tcdb:2.A.60.1.14		constructing complex GPR rules and verifying species-specific reactions	3	2015-07-10
939	RCR41482	replace	gpr_hsa	28234:6579	adapted from Recon 2.04	tcdb:2.A.60.1.14		constructing complex GPR rules and verifying species-specific reactions	3	2015-07-10
940	RCR41482	replace	gpr_rno	58978:(50572;80900)	adapted from Recon 2.04	tcdb:2.A.60.1.14		constructing complex GPR rules and verifying species-specific reactions	3	2015-07-10
941	RCR41483	replace	gpr_hsa	28234:6579	adapted from Recon 2.04	tcdb:2.A.60.1.14		constructing complex GPR rules and verifying species-specific reactions	3	2015-07-10
942	RCR41483	replace	gpr_rno	58978:(50572;80900)	adapted from Recon 2.04	tcdb:2.A.60.1.14		constructing complex GPR rules and verifying species-specific reactions	3	2015-07-10
943	RCR41484	replace	gpr_hsa	28234:6579	adapted from Recon 2.04	tcdb:2.A.60.1.14		constructing complex GPR rules and verifying species-specific reactions	3	2015-07-10
944	RCR41484	replace	gpr_rno	58978:(50572;80900)	adapted from Recon 2.04	tcdb:2.A.60.1.14		constructing complex GPR rules and verifying species-specific reactions	3	2015-07-10
945	RCR41485	replace	gpr_hsa	28234:6579	adapted from Recon 2.04	tcdb:2.A.60.1.14		constructing complex GPR rules and verifying species-specific reactions	3	2015-07-10
946	RCR41485	replace	gpr_rno	58978:(50572;80900)	adapted from Recon 2.04	tcdb:2.A.60.1.14		constructing complex GPR rules and verifying species-specific reactions	3	2015-07-10
947	RCR41486	replace	gpr_hsa	28234:6579	adapted from Recon 2.04	tcdb:2.A.60.1.14		constructing complex GPR rules and verifying species-specific reactions	3	2015-07-10
948	RCR41486	replace	gpr_rno	58978:(50572;80900)	adapted from Recon 2.04	tcdb:2.A.60.1.14		constructing complex GPR rules and verifying species-specific reactions	3	2015-07-10
949	RCR41487	replace	gpr_hsa	28234:6579	adapted from Recon 2.04	tcdb:2.A.60.1.14		constructing complex GPR rules and verifying species-specific reactions	3	2015-07-10
950	RCR41487	replace	gpr_rno	58978:(50572;80900)	adapted from Recon 2.04	tcdb:2.A.60.1.14		constructing complex GPR rules and verifying species-specific reactions	3	2015-07-10
951	RCR41488	replace	gpr_hsa	28234:6579	adapted from Recon 2.04	tcdb:2.A.60.1.14		constructing complex GPR rules and verifying species-specific reactions	3	2015-07-10
952	RCR41488	replace	gpr_rno	58978:(50572;80900)	adapted from Recon 2.04	tcdb:2.A.60.1.14		constructing complex GPR rules and verifying species-specific reactions	3	2015-07-10
953	RCR41489	replace	gpr_hsa	28234:6579	adapted from Recon 2.04	tcdb:2.A.60.1.14		constructing complex GPR rules and verifying species-specific reactions	3	2015-07-10
954	RCR41489	replace	gpr_rno	58978:(50572;80900)	adapted from Recon 2.04	tcdb:2.A.60.1.14		constructing complex GPR rules and verifying species-specific reactions	3	2015-07-10
955	RCR41490	replace	gpr_hsa	28234:6579	adapted from Recon 2.04	tcdb:2.A.60.1.14		constructing complex GPR rules and verifying species-specific reactions	3	2015-07-10
956	RCR41490	replace	gpr_rno	58978:(50572;80900)	adapted from Recon 2.04	tcdb:2.A.60.1.14		constructing complex GPR rules and verifying species-specific reactions	3	2015-07-10
957	RCR41491	replace	gpr_hsa	28234:6579	adapted from Recon 2.04	tcdb:2.A.60.1.14		constructing complex GPR rules and verifying species-specific reactions	3	2015-07-10
958	RCR41491	replace	gpr_rno	58978:(50572;80900)	adapted from Recon 2.04	tcdb:2.A.60.1.14		constructing complex GPR rules and verifying species-specific reactions	3	2015-07-10
959	RCR41492	replace	gpr_hsa	28234:6579	adapted from Recon 2.04	tcdb:2.A.60.1.14		constructing complex GPR rules and verifying species-specific reactions	3	2015-07-10
960	RCR41492	replace	gpr_rno	58978:(50572;80900)	adapted from Recon 2.04	tcdb:2.A.60.1.14		constructing complex GPR rules and verifying species-specific reactions	3	2015-07-10
961	RCR41494	replace	gpr_hsa	28234:6579	adapted from Recon 2.04	tcdb:2.A.60.1.14		constructing complex GPR rules and verifying species-specific reactions	3	2015-07-10
962	RCR41494	replace	gpr_rno	58978:(50572;80900)	adapted from Recon 2.04	tcdb:2.A.60.1.14		constructing complex GPR rules and verifying species-specific reactions	3	2015-07-10
963	RCR41495	replace	gpr_hsa	28234:6579	adapted from Recon 2.04	tcdb:2.A.60.1.14		constructing complex GPR rules and verifying species-specific reactions	3	2015-07-10
964	RCR41495	replace	gpr_rno	58978:(50572;80900)	adapted from Recon 2.04	tcdb:2.A.60.1.14		constructing complex GPR rules and verifying species-specific reactions	3	2015-07-10
965	RCR41496	replace	gpr_hsa	28234:6579	adapted from Recon 2.04	tcdb:2.A.60.1.14		constructing complex GPR rules and verifying species-specific reactions	3	2015-07-10
966	RCR41496	replace	gpr_rno	58978:(50572;80900)	adapted from Recon 2.04	tcdb:2.A.60.1.14		constructing complex GPR rules and verifying species-specific reactions	3	2015-07-10
967	RCR41497	replace	gpr_hsa	28234:6579	adapted from Recon 2.04	tcdb:2.A.60.1.14		constructing complex GPR rules and verifying species-specific reactions	3	2015-07-10
968	RCR41497	replace	gpr_rno	58978:(50572;80900)	adapted from Recon 2.04	tcdb:2.A.60.1.14		constructing complex GPR rules and verifying species-specific reactions	3	2015-07-10
969	RCR41498	replace	gpr_hsa	28234:6579	adapted from Recon 2.04	tcdb:2.A.60.1.14		constructing complex GPR rules and verifying species-specific reactions	3	2015-07-10
970	RCR41498	replace	gpr_rno	58978:(50572;80900)	adapted from Recon 2.04	tcdb:2.A.60.1.14		constructing complex GPR rules and verifying species-specific reactions	3	2015-07-10
971	RCR41499	replace	gpr_hsa	28234:6579	adapted from Recon 2.04	tcdb:2.A.60.1.14		constructing complex GPR rules and verifying species-specific reactions	3	2015-07-10
972	RCR41499	replace	gpr_rno	58978:(50572;80900)	adapted from Recon 2.04	tcdb:2.A.60.1.14		constructing complex GPR rules and verifying species-specific reactions	3	2015-07-10
973	RCR41500	replace	gpr_hsa	28234:6579	adapted from Recon 2.04	tcdb:2.A.60.1.14		constructing complex GPR rules and verifying species-specific reactions	3	2015-07-10
974	RCR41500	replace	gpr_rno	58978:(50572;80900)	adapted from Recon 2.04	tcdb:2.A.60.1.14		constructing complex GPR rules and verifying species-specific reactions	3	2015-07-10
975	RCR41501	replace	gpr_hsa	28234:6579	adapted from Recon 2.04	tcdb:2.A.60.1.14		constructing complex GPR rules and verifying species-specific reactions	3	2015-07-10
976	RCR41501	replace	gpr_rno	58978:(50572;80900)	adapted from Recon 2.04	tcdb:2.A.60.1.14		constructing complex GPR rules and verifying species-specific reactions	3	2015-07-10
977	RCR41502	replace	gpr_hsa	28234:6579	adapted from Recon 2.04	tcdb:2.A.60.1.14		constructing complex GPR rules and verifying species-specific reactions	3	2015-07-10
978	RCR41502	replace	gpr_rno	58978:(50572;80900)	adapted from Recon 2.04	tcdb:2.A.60.1.14		constructing complex GPR rules and verifying species-specific reactions	3	2015-07-10
979	RCR41560	replace	gpr_hsa	6554	NTCP (6554 / 24777)	tcdb:2.A.28.1.1		constructing complex GPR rules and verifying species-specific reactions	3	2015-07-10
980	RCR41560	replace	gpr_rno	24777	NTCP (6554 / 24777)	tcdb:2.A.28.1.1		constructing complex GPR rules and verifying species-specific reactions	3	2015-07-10
981	RCR41573	replace	gpr_hsa	6554	NTCP (6554 / 24777)	tcdb:2.A.28.1.1		constructing complex GPR rules and verifying species-specific reactions	3	2015-07-10
982	RCR41573	replace	gpr_rno	24777	NTCP (6554 / 24777)	tcdb:2.A.28.1.1		constructing complex GPR rules and verifying species-specific reactions	3	2015-07-10
983	RCR41586	replace	gpr_hsa	496:(495;479)	adapted from Recon 2.04			constructing complex GPR rules and verifying species-specific reactions	3	2015-07-10
984	RCR41586	replace	gpr_rno	24217:(171028;24216)	adapted from Recon 2.04			constructing complex GPR rules and verifying species-specific reactions	3	2015-07-10
985	RCR90057	replace	gpr_hsa	8644	annotated as rat-specific in kegg; found human ortholog			constructing complex GPR rules and verifying species-specific reactions	3	2015-07-10
986	RCR90057	replace	gpr_rno	171516	annotated as rat-specific in kegg; found human ortholog			constructing complex GPR rules and verifying species-specific reactions	3	2015-07-10
987	RCR90058	replace	gpr_hsa	8644	annotated as rat-specific in kegg; found human ortholog			constructing complex GPR rules and verifying species-specific reactions	3	2015-07-10
988	RCR90058	replace	gpr_rno	171516	annotated as rat-specific in kegg; found human ortholog			constructing complex GPR rules and verifying species-specific reactions	3	2015-07-10
989	RCR90059	replace	gpr_hsa	8644	annotated as rat-specific in kegg; found human ortholog			constructing complex GPR rules and verifying species-specific reactions	3	2015-07-10
990	RCR90059	replace	gpr_rno	171516	annotated as rat-specific in kegg; found human ortholog			constructing complex GPR rules and verifying species-specific reactions	3	2015-07-10
991	RCR90060	replace	gpr_hsa	8644	annotated as rat-specific in kegg; found human ortholog			constructing complex GPR rules and verifying species-specific reactions	3	2015-07-10
992	RCR90060	replace	gpr_rno	171516	annotated as rat-specific in kegg; found human ortholog			constructing complex GPR rules and verifying species-specific reactions	3	2015-07-10
993	RCR90063	replace	gpr_hsa	8647;8714	alpha-muricholic acid transport			constructing complex GPR rules and verifying species-specific reactions	3	2015-07-10
994	RCR90063	replace	gpr_rno	83569;140668	alpha-muricholic acid transport			constructing complex GPR rules and verifying species-specific reactions	3	2015-07-10
995	RCR90067	replace	gpr_hsa	8647;8714	beta-muricholic acid transport			constructing complex GPR rules and verifying species-specific reactions	3	2015-07-10
996	RCR90067	replace	gpr_rno	83569;140668	beta-muricholic acid transport			constructing complex GPR rules and verifying species-specific reactions	3	2015-07-10
997	RCR90076	replace	gpr_hsa	8647;8714	bile acid transport	tcdb:3.A.1.201.2		constructing complex GPR rules and verifying species-specific reactions	3	2015-07-10
998	RCR90076	replace	gpr_rno	83569;140668	bile acid transport	tcdb:3.A.1.201.2		constructing complex GPR rules and verifying species-specific reactions	3	2015-07-10
999	RCR90078	replace	gpr_hsa	8647;8714	tauro-alpha-muricholic acid transport			constructing complex GPR rules and verifying species-specific reactions	3	2015-07-10
1000	RCR90078	replace	gpr_rno	83569;140668	tauro-alpha-muricholic acid transport			constructing complex GPR rules and verifying species-specific reactions	3	2015-07-10
1001	RCR90081	replace	gpr_hsa	8647;8714	omega-muricholic acid transport			constructing complex GPR rules and verifying species-specific reactions	3	2015-07-10
1002	RCR90081	replace	gpr_rno	83569;140668	omega-muricholic acid transport			constructing complex GPR rules and verifying species-specific reactions	3	2015-07-10
1003	RCR90103	replace	gpr_hsa	8647;8714	taurodehydrocholic acid transport			constructing complex GPR rules and verifying species-specific reactions	3	2015-07-10
1004	RCR90103	replace	gpr_rno	83569;140668	taurodehydrocholic acid transport			constructing complex GPR rules and verifying species-specific reactions	3	2015-07-10
1005	RCR90104	replace	gpr_hsa	8647;8714	taurohyocholic acid transport			constructing complex GPR rules and verifying species-specific reactions	3	2015-07-10
1006	RCR90104	replace	gpr_rno	83569;140668	taurohyocholic acid transport			constructing complex GPR rules and verifying species-specific reactions	3	2015-07-10
1007	RCR90105	replace	gpr_hsa	8647;8714	glycohyocholic acid transport			constructing complex GPR rules and verifying species-specific reactions	3	2015-07-10
1008	RCR90105	replace	gpr_rno	83569;140668	glycohyocholic acid transport			constructing complex GPR rules and verifying species-specific reactions	3	2015-07-10
1009	RCR90106	replace	gpr_hsa	8647;8714	hyocholic acid transport			constructing complex GPR rules and verifying species-specific reactions	3	2015-07-10
1010	RCR90106	replace	gpr_rno	83569;140668	hyocholic acid transport			constructing complex GPR rules and verifying species-specific reactions	3	2015-07-10
1011	RCR90107	replace	gpr_hsa	8647;8714	murideoxycholic acid transport			constructing complex GPR rules and verifying species-specific reactions	3	2015-07-10
1012	RCR90107	replace	gpr_rno	83569;140668	murideoxycholic acid transport			constructing complex GPR rules and verifying species-specific reactions	3	2015-07-10
1013	RCR90112	replace	gpr_hsa	8647;8714	glycodehydrocholic acid transport			constructing complex GPR rules and verifying species-specific reactions	3	2015-07-10
1014	RCR90112	replace	gpr_rno	83569;140668	glycodehydrocholic acid transport			constructing complex GPR rules and verifying species-specific reactions	3	2015-07-10
1015	RCR90113	replace	gpr_hsa	8647;8714	dehydrocholic acid transport			constructing complex GPR rules and verifying species-specific reactions	3	2015-07-10
1016	RCR90113	replace	gpr_rno	83569;140668	dehydrocholic acid transport			constructing complex GPR rules and verifying species-specific reactions	3	2015-07-10
1017	RCR90120	replace	gpr_hsa	8647;8714	tauro-beta-muricholic acid transport			formulating biomass components and curating bile acid metabolism	3	2015-07-10
1018	RCR90120	replace	gpr_rno	83569;140668	tauro-beta-muricholic acid transport			formulating biomass components and curating bile acid metabolism	3	2015-07-10
1019	RCR90127	replace	gpr_hsa	0	rat-specific protein stoichiometry	rat albumin gene		formulating biomass components and curating bile acid metabolism	4	2015-07-10
1020	RCR90127	replace	gpr_rno	24186	rat-specific protein stoichiometry	rat albumin gene		formulating biomass components and curating bile acid metabolism	4	2015-07-10
1021	RCR90128	replace	gpr_hsa	0	rat-specific protein stoichiometry	rat albumin gene		formulating biomass components and curating bile acid metabolism	4	2015-07-10
1022	RCR90128	replace	gpr_rno	24186	rat-specific protein stoichiometry	rat albumin gene		formulating biomass components and curating bile acid metabolism	4	2015-07-10
1023	RCR90129	replace	gpr_hsa	0	rat-specific protein stoichiometry	rat albumin gene		formulating biomass components and curating bile acid metabolism	4	2015-07-10
1024	RCR90129	replace	gpr_rno	24186	rat-specific protein stoichiometry	rat albumin gene		formulating biomass components and curating bile acid metabolism	4	2015-07-10
1025	RCR90134	replace	gpr_hsa	1977	species-specific biomass component	human EIF4E		formulating biomass components and curating bile acid metabolism	4	2015-07-10
1026	RCR90134	replace	gpr_rno	0	species-specific biomass component	human EIF4E		formulating biomass components and curating bile acid metabolism	4	2015-07-10
1027	RCR90135	replace	gpr_hsa	0	species-specific biomass component	rat EIF4E		formulating biomass components and curating bile acid metabolism	4	2015-07-10
1028	RCR90135	replace	gpr_rno	117045	species-specific biomass component	rat EIF4E		formulating biomass components and curating bile acid metabolism	4	2015-07-10
1029	RCR90142	replace	gpr_hsa	8647;8714	glycoursodeoxycholic acid transport			formulating biomass components and curating bile acid metabolism	3	2015-07-10
1030	RCR90142	replace	gpr_rno	83569;140668	glycoursodeoxycholic acid transport			formulating biomass components and curating bile acid metabolism	3	2015-07-10
1031	RCR90144	replace	gpr_hsa	1977	species-specific biomass component	human EIF4E		formulating biomass components and curating bile acid metabolism	4	2015-07-10
1032	RCR90144	replace	gpr_rno	0	species-specific biomass component	human EIF4E		formulating biomass components and curating bile acid metabolism	4	2015-07-10
1033	RCR90145	replace	gpr_hsa	0	species-specific biomass component	rat EIF4E		formulating biomass components and curating bile acid metabolism	4	2015-07-10
1034	RCR90145	replace	gpr_rno	117045	species-specific biomass component	rat EIF4E		formulating biomass components and curating bile acid metabolism	4	2015-07-10
1035	RCR90147	replace	gpr_hsa	1977	species-specific biomass component	human EIF4E		formulating biomass components and curating bile acid metabolism	4	2015-07-10
1036	RCR90147	replace	gpr_rno	0	species-specific biomass component	human EIF4E		formulating biomass components and curating bile acid metabolism	4	2015-07-10
1037	RCR90148	replace	gpr_hsa	0	species-specific biomass component	rat EIF4E		formulating biomass components and curating bile acid metabolism	4	2015-07-10
1038	RCR90148	replace	gpr_rno	117045	species-specific biomass component	rat EIF4E		formulating biomass components and curating bile acid metabolism	4	2015-07-10
1039	RCR90150	replace	gpr_hsa	8647;8714		tcdb:3.A.1.201.2		formulating biomass components and curating bile acid metabolism	3	2015-07-10
1040	RCR90150	replace	gpr_rno	83569;140668		tcdb:3.A.1.201.2		formulating biomass components and curating bile acid metabolism	3	2015-07-10
1041	RCR90151	replace	gpr_hsa	1581	human Cholesterol 7 alpha-hydroxylase			formulating biomass components and curating bile acid metabolism	4	2015-07-10
1042	RCR90151	replace	gpr_rno	0	human Cholesterol 7 alpha-hydroxylase			formulating biomass components and curating bile acid metabolism	4	2015-07-10
1043	RCR90152	replace	gpr_hsa	0	rat Cholesterol 7 alpha-hydroxylase			formulating biomass components and curating bile acid metabolism	4	2015-07-10
1044	RCR90152	replace	gpr_rno	25428	rat Cholesterol 7 alpha-hydroxylase			formulating biomass components and curating bile acid metabolism	4	2015-07-10
1045	RCR90158	replace	gpr_hsa	6554	NTCP (6554 / 24777)	2.A.28.1.1		formulating biomass components and curating bile acid metabolism	3	2015-07-10
1046	RCR90158	replace	gpr_rno	24777	NTCP (6554 / 24777)	2.A.28.1.1		formulating biomass components and curating bile acid metabolism	3	2015-07-10
1047	RCR90160	replace	gpr_hsa	6554	NTCP (6554 / 24777)	2.A.28.1.1		formulating biomass components and curating bile acid metabolism	3	2015-07-10
1048	RCR90160	replace	gpr_rno	24777	NTCP (6554 / 24777)	2.A.28.1.1		formulating biomass components and curating bile acid metabolism	3	2015-07-10
1049	RCR90161	replace	gpr_hsa	6554	NTCP (6554 / 24777)	2.A.28.1.1		formulating biomass components and curating bile acid metabolism	3	2015-07-10
1050	RCR90161	replace	gpr_rno	24777	NTCP (6554 / 24777)	2.A.28.1.1		formulating biomass components and curating bile acid metabolism	3	2015-07-10
1051	RCR90167	replace	gpr_hsa	8647;8714	hyodeoxycholic acid transport			formulating biomass components and curating bile acid metabolism	3	2015-07-10
1052	RCR90167	replace	gpr_rno	83569;140668	hyodeoxycholic acid transport			formulating biomass components and curating bile acid metabolism	3	2015-07-10
1053	RCR90168	replace	gpr_hsa	8647;8714	tauro-hyodeoxycholic acid transport			formulating biomass components and curating bile acid metabolism	3	2015-07-10
1054	RCR90168	replace	gpr_rno	83569;140668	tauro-hyodeoxycholic acid transport			formulating biomass components and curating bile acid metabolism	3	2015-07-10
1055	RCR90169	replace	gpr_hsa	8647;8714	glyco-hyodeoxycholic acid transport			formulating biomass components and curating bile acid metabolism	3	2015-07-10
1056	RCR90169	replace	gpr_rno	83569;140668	glyco-hyodeoxycholic acid transport			formulating biomass components and curating bile acid metabolism	3	2015-07-10
1057	RCR90170	replace	gpr_hsa	6554	NTCP (6554 / 24777)	2.A.28.1.1		formulating biomass components and curating bile acid metabolism	3	2015-07-10
1058	RCR90170	replace	gpr_rno	24777	NTCP (6554 / 24777)	2.A.28.1.1		formulating biomass components and curating bile acid metabolism	3	2015-07-10
1059	RCR90171	replace	gpr_hsa	6554	NTCP (6554 / 24777)	2.A.28.1.1		formulating biomass components and curating bile acid metabolism	3	2015-07-10
1060	RCR90171	replace	gpr_rno	24777	NTCP (6554 / 24777)	2.A.28.1.1		formulating biomass components and curating bile acid metabolism	3	2015-07-10
1061	RCR90181	replace	gpr_hsa	8647;8714	taurodeoxycholic acid transport			formulating biomass components and curating bile acid metabolism	3	2015-07-10
1062	RCR90181	replace	gpr_rno	83569;140668	taurodeoxycholic acid transport			formulating biomass components and curating bile acid metabolism	3	2015-07-10
1063	RCR90182	replace	gpr_hsa	6554	NTCP (6554 / 24777)	2.A.28.1.1		formulating biomass components and curating bile acid metabolism	3	2015-07-10
1064	RCR90182	replace	gpr_rno	24777	NTCP (6554 / 24777)	2.A.28.1.1		formulating biomass components and curating bile acid metabolism	3	2015-07-10
1065	RCR90187	replace	gpr_hsa	0	serum bile acid synthesis			formulating biomass components and curating bile acid metabolism	4	2015-07-10
1066	RCR90187	replace	gpr_rno	303879	serum bile acid synthesis			formulating biomass components and curating bile acid metabolism	4	2015-07-10
1067	RCR90188	replace	gpr_hsa	200931	serum bile acid synthesis			formulating biomass components and curating bile acid metabolism	4	2015-07-10
1068	RCR90188	replace	gpr_rno	0	serum bile acid synthesis			formulating biomass components and curating bile acid metabolism	4	2015-07-10
1069	RCR10020	replace	gpr_hsa	0	rat-specific in kegg; not much other than homology-inferred function	R00751		constructing complex GPR rules and verifying species-specific reactions	3	2015-09-27
1070	RCR10020	replace	gpr_rno	688286	rat-specific in kegg; not much other than homology-inferred function	R00751		constructing complex GPR rules and verifying species-specific reactions	3	2015-09-27
1071	RCR10139	replace	gpr_hsa	123099;8560	assigning consistent GPRs across similar reactions			constructing complex GPR rules and verifying species-specific reactions	3	2015-09-27
1072	RCR10139	replace	gpr_rno	314438;58970	assigning consistent GPRs across similar reactions			constructing complex GPR rules and verifying species-specific reactions	3	2015-09-27
1073	RCR10233	replace	gpr_hsa	(2983):(2977;2982)	other guanlyl cyclases annotated but omitted for simplicity	M00694		constructing complex GPR rules and verifying species-specific reactions	3	2015-09-27
1074	RCR10233	replace	gpr_rno	(25202;25206):(497757;66012)	other guanlyl cyclases annotated but omitted for simplicity	M00694		constructing complex GPR rules and verifying species-specific reactions	3	2015-09-27
1075	RCR10265	replace	gpr_hsa	316	rats have several aldehyde oxidases; humans have only one; substrate specifcity unclear		PMID20038499	constructing complex GPR rules and verifying species-specific reactions	4	2015-09-27
1076	RCR10265	replace	gpr_rno	316421;316424;493909;54349	rats have several aldehyde oxidases; humans have only one; substrate specifcity unclear		PMID20038499	constructing complex GPR rules and verifying species-specific reactions	4	2015-09-27
1077	RCR10288	replace	gpr_hsa	5141;5142;5143;5144			PMID17307970	constructing complex GPR rules and verifying species-specific reactions	4	2015-09-27
1078	RCR10288	replace	gpr_rno	2462;24627;25638;290646			PMID17307970	constructing complex GPR rules and verifying species-specific reactions	4	2015-09-27
1079	RCR10345	replace	gpr_hsa	593:594:641649	adapted from Recon 2.04	593;594		constructing complex GPR rules and verifying species-specific reactions	3	2015-09-27
1080	RCR10345	replace	gpr_rno	25244:29711:100359879	adapted from Recon 2.04	25244;29711		constructing complex GPR rules and verifying species-specific reactions	3	2015-09-27
1081	RCR10386	replace	gpr_hsa	2524	annotated as human-specific in kegg; confirmed shared; Lewis b antigen found in rats; this is FUT2	R06162	PMID10545162	constructing complex GPR rules and verifying species-specific reactions	3	2015-09-27
1082	RCR10386	replace	gpr_rno	58924	annotated as human-specific in kegg; confirmed shared; Lewis b antigen found in rats; this is FUT2	R06162	PMID10545162	constructing complex GPR rules and verifying species-specific reactions	3	2015-09-27
1083	RCR10471	replace	gpr_hsa	55276	annotated as human-specific in kegg; confirmed shared		PMID17804405;PMID6297594	constructing complex GPR rules and verifying species-specific reactions	4	2015-09-27
1084	RCR10471	replace	gpr_rno	289632	annotated as human-specific in kegg; confirmed shared	confirmed shared	PMID17804405;PMID6297594	constructing complex GPR rules and verifying species-specific reactions	4	2015-09-27
1085	RCR10477	replace	gpr_hsa	8654;5152			PMID17307970;PMID9624146	constructing complex GPR rules and verifying species-specific reactions	4	2015-09-27
1086	RCR10477	replace	gpr_rno	171115;191569			PMID17307970;PMID9624146	constructing complex GPR rules and verifying species-specific reactions	4	2015-09-27
1087	RCR10480	replace	gpr_hsa	50484:6240:6241	adapted from Recon 2.04	7295;6241;6240;50484		constructing complex GPR rules and verifying species-specific reactions	3	2015-09-27
1088	RCR10480	replace	gpr_rno	685579:362720:299976	adapted from Recon 2.04	116484;362720;685579;299976;100359539		constructing complex GPR rules and verifying species-specific reactions	3	2015-09-27
1089	RCR10481	replace	gpr_hsa	50484:6240:6241	adapted from Recon 2.04	7295;6241;6240;50484		constructing complex GPR rules and verifying species-specific reactions	3	2015-09-27
1090	RCR10481	replace	gpr_rno	685579:362720:299976	adapted from Recon 2.04	116484;362720;685579;299976;100359539		constructing complex GPR rules and verifying species-specific reactions	3	2015-09-27
1091	RCR10482	replace	gpr_hsa	50484:6240:6241	adapted from Recon 2.04	7295;6241;6240;50484		constructing complex GPR rules and verifying species-specific reactions	3	2015-09-27
1092	RCR10482	replace	gpr_rno	685579:362720:299976	adapted from Recon 2.04	116484;362720;685579;299976;100359539		constructing complex GPR rules and verifying species-specific reactions	3	2015-09-27
1093	RCR10483	replace	gpr_hsa	50484:6240:6241	adapted from Recon 2.04	7295;6241;6240;50484		constructing complex GPR rules and verifying species-specific reactions	3	2015-09-27
1094	RCR10483	replace	gpr_rno	685579:362720:299976	adapted from Recon 2.04	116484;362720;685579;299976;100359539		constructing complex GPR rules and verifying species-specific reactions	3	2015-09-27
1095	RCR10484	replace	gpr_hsa	50484:6240:6241	adapted from Recon 2.04	7295;6241;6240;50484		constructing complex GPR rules and verifying species-specific reactions	3	2015-09-27
1096	RCR10484	replace	gpr_rno	685579:362720:299976	adapted from Recon 2.04	116484;362720;685579;299976;100359539		constructing complex GPR rules and verifying species-specific reactions	3	2015-09-27
1097	RCR10485	replace	gpr_hsa	50484:6240:6241	adapted from Recon 2.04	7295;6241;6240;50484		constructing complex GPR rules and verifying species-specific reactions	3	2015-09-27
1098	RCR10485	replace	gpr_rno	685579:362720:299976	adapted from Recon 2.04	116484;362720;685579;299976;100359539		constructing complex GPR rules and verifying species-specific reactions	3	2015-09-27
1099	RCR10555	replace	gpr_hsa	1892:1962:3030	adapted from Recon 2.04	1892;3030		constructing complex GPR rules and verifying species-specific reactions	3	2015-09-27
1100	RCR10555	replace	gpr_rno	171142:140547:170670	adapted from Recon 2.04	140547;170670;100911186		constructing complex GPR rules and verifying species-specific reactions	3	2015-09-27
1101	RCR10558	replace	gpr_hsa	316	rats have several aldehyde oxidases; humans have only one; substrate specifcity unclear		PMID20038499	constructing complex GPR rules and verifying species-specific reactions	4	2015-09-27
1102	RCR10558	replace	gpr_rno	316421;316424;493909;54349	rats have several aldehyde oxidases; humans have only one; substrate specifcity unclear		PMID20038499	constructing complex GPR rules and verifying species-specific reactions	4	2015-09-27
1103	RCR10559	replace	gpr_hsa	0	rat-specific in kegg; confirmed rat-specific; human enzyme is nonfunctional	R01803	PMID19890979;PMID22692205;PMID11786991	constructing complex GPR rules and verifying species-specific reactions	4	2015-09-27
1104	RCR10559	replace	gpr_rno	361245	rat-specific in kegg; confirmed rat-specific; human enzyme is nonfunctional	R01803	PMID19890979;PMID22692205;PMID11786991	constructing complex GPR rules and verifying species-specific reactions	4	2015-09-27
1105	RCR10705	replace	gpr_hsa	1109	annotated as human-specific in kegg; confirmed shared; found rat enzyme in literature; originally an example of an unbalanced reaction, but the additional human enzymes had very low activity recorded in literature	1109;8644;1646;1645	PMID12943710;PMID7998972	constructing complex GPR rules and verifying species-specific reactions	4	2015-09-27
1106	RCR10705	replace	gpr_rno	191574	annotated as human-specific in kegg; confirmed shared; found rat enzyme in literature; originally an example of an unbalanced reaction, but the additional human enzymes had very low activity recorded in literature	191574;307092	PMID12943710;PMID7998972	constructing complex GPR rules and verifying species-specific reactions	4	2015-09-27
1107	RCR10908	replace	gpr_hsa	1109	annotated as human-specific in kegg; confirmed shared; found rat enzyme in literature; originally an example of an unbalanced reaction, but the additional human enzymes had very low activity recorded in literature	1109;8644;1646;1645	PMID12943710;PMID7998972	constructing complex GPR rules and verifying species-specific reactions	4	2015-09-27
1108	RCR10908	replace	gpr_rno	191574	annotated as human-specific in kegg; confirmed shared; found rat enzyme in literature; originally an example of an unbalanced reaction, but the additional human enzymes had very low activity recorded in literature	191574;307092	PMID12943710;PMID7998972	constructing complex GPR rules and verifying species-specific reactions	4	2015-09-27
1109	RCR10920	replace	gpr_hsa	1109	annotated as human-specific in kegg; confirmed shared; found rat enzyme in literature; originally an example of an unbalanced reaction, but the additional human enzymes had very low activity recorded in literature	1109;8644;1646;1645	PMID12943710;PMID7998972	constructing complex GPR rules and verifying species-specific reactions	4	2015-09-27
1110	RCR10920	replace	gpr_rno	191574	annotated as human-specific in kegg; confirmed shared; found rat enzyme in literature; originally an example of an unbalanced reaction, but the additional human enzymes had very low activity recorded in literature	191574;307092	PMID12943710;PMID7998972	constructing complex GPR rules and verifying species-specific reactions	4	2015-09-27
1111	RCR10995	replace	gpr_hsa	316	rats have several aldehyde oxidases; humans have only one; substrate specifcity unclear		PMID20038499	constructing complex GPR rules and verifying species-specific reactions	4	2015-09-27
1112	RCR10995	replace	gpr_rno	316421;316424;493909;54349	rats have several aldehyde oxidases; humans have only one; substrate specifcity unclear		PMID20038499	constructing complex GPR rules and verifying species-specific reactions	4	2015-09-27
1113	RCR11123	replace	gpr_hsa	50484:6240:6241	adapted from Recon 2.04	7295;6241;6240;50484		constructing complex GPR rules and verifying species-specific reactions	3	2015-09-27
1114	RCR11123	replace	gpr_rno	685579:362720:299976	adapted from Recon 2.04	116484;362720;685579;299976;100359539		constructing complex GPR rules and verifying species-specific reactions	3	2015-09-27
1115	RCR11124	replace	gpr_hsa	50484:6240:6241	adapted from Recon 2.04	7295;6241;6240;50484		constructing complex GPR rules and verifying species-specific reactions	3	2015-09-27
1116	RCR11124	replace	gpr_rno	685579:362720:299976	adapted from Recon 2.04	116484;362720;685579;299976;100359539		constructing complex GPR rules and verifying species-specific reactions	3	2015-09-27
1117	RCR11142	replace	gpr_hsa	0	annotated as rat-specific in kegg; confirmed shared; involved in purine degradation		PMID16462750;PMID2594778	constructing complex GPR rules and verifying species-specific reactions	4	2015-09-27
1118	RCR11142	replace	gpr_rno	114768	annotated as rat-specific in kegg; confirmed shared; involved in purine degradation		PMID16462750;PMID2594778	constructing complex GPR rules and verifying species-specific reactions	4	2015-09-27
1119	RCR11178	replace	gpr_hsa	50484:6240:6241	adapted from Recon 2.04	7295;6241;6240;50484		constructing complex GPR rules and verifying species-specific reactions	3	2015-09-27
1120	RCR11178	replace	gpr_rno	685579:362720:299976	adapted from Recon 2.04	116484;362720;685579;299976;100359539		constructing complex GPR rules and verifying species-specific reactions	3	2015-09-27
1121	RCR11179	replace	gpr_hsa	50484:6240:6241	adapted from Recon 2.04	7295;6241;6240;50484		constructing complex GPR rules and verifying species-specific reactions	3	2015-09-27
1122	RCR11179	replace	gpr_rno	685579:362720:299976	adapted from Recon 2.04	116484;362720;685579;299976;100359539		constructing complex GPR rules and verifying species-specific reactions	3	2015-09-27
1123	RCR11182	replace	gpr_hsa	50484:6240:6241	adapted from Recon 2.04	7295;6241;6240;50484		constructing complex GPR rules and verifying species-specific reactions	3	2015-09-27
1124	RCR11182	replace	gpr_rno	685579:362720:299976	adapted from Recon 2.04	116484;362720;685579;299976;100359539		constructing complex GPR rules and verifying species-specific reactions	3	2015-09-27
1125	RCR11214	replace	gpr_hsa	8654;5152			PMID17307970;PMID9624146	constructing complex GPR rules and verifying species-specific reactions	4	2015-09-27
1126	RCR11214	replace	gpr_rno	171115;191569			PMID17307970;PMID9624146	constructing complex GPR rules and verifying species-specific reactions	4	2015-09-27
1127	RCR11215	replace	gpr_hsa	8654;5152			PMID17307970;PMID9624146	constructing complex GPR rules and verifying species-specific reactions	4	2015-09-27
1128	RCR11215	replace	gpr_rno	171115;191569			PMID17307970;PMID9624146	constructing complex GPR rules and verifying species-specific reactions	4	2015-09-27
1129	RCR11216	replace	gpr_hsa	5141;5142;5143;5144			PMID17307970	constructing complex GPR rules and verifying species-specific reactions	4	2015-09-27
1130	RCR11216	replace	gpr_rno	2462;24627;25638;290646			PMID17307970	constructing complex GPR rules and verifying species-specific reactions	4	2015-09-27
1131	RCR11341	replace	gpr_hsa	23478:28972:60559:90701:9789	adapted from Recon 2.04	90701;23478;28972;60559;9789		constructing complex GPR rules and verifying species-specific reactions	3	2015-09-27
1132	RCR11341	replace	gpr_rno	266758:65166:290555:293142:680782	adapted from Recon 2.04	266758;65166;290555;293142;680782;100360464		constructing complex GPR rules and verifying species-specific reactions	3	2015-09-27
1133	RCR11351	replace	gpr_hsa	1892:1962:3030	adapted from Recon 2.04	1892;3030		constructing complex GPR rules and verifying species-specific reactions	3	2015-09-27
1134	RCR11351	replace	gpr_rno	171142:140547:170670	adapted from Recon 2.04	140547;170670;100911186		constructing complex GPR rules and verifying species-specific reactions	3	2015-09-27
1135	RCR11364	replace	gpr_hsa	316	rats have several aldehyde oxidases; humans have only one; substrate specifcity unclear		PMID20038499	constructing complex GPR rules and verifying species-specific reactions	4	2015-09-27
1136	RCR11364	replace	gpr_rno	316421;316424;493909;54349	rats have several aldehyde oxidases; humans have only one; substrate specifcity unclear		PMID20038499	constructing complex GPR rules and verifying species-specific reactions	4	2015-09-27
1137	RCR11366	replace	gpr_hsa		not really human-specific, just poorly annotated			constructing complex GPR rules and verifying species-specific reactions	3	2015-09-27
1138	RCR11366	replace	gpr_rno		not really human-specific, just poorly annotated			constructing complex GPR rules and verifying species-specific reactions	3	2015-09-27
1139	RCR11373	replace	gpr_hsa	5095:5096	adapted from Recon 2.04			constructing complex GPR rules and verifying species-specific reactions	3	2015-09-27
1140	RCR11373	replace	gpr_rno	687008:24624	adapted from Recon 2.04			constructing complex GPR rules and verifying species-specific reactions	3	2015-09-27
1141	RCR11381	replace	gpr_hsa	593:594:641649	adapted from Recon 2.04	593;594		constructing complex GPR rules and verifying species-specific reactions	3	2015-09-27
1142	RCR11381	replace	gpr_rno	25244:29711:100359879	adapted from Recon 2.04	25244;29711		constructing complex GPR rules and verifying species-specific reactions	3	2015-09-27
1143	RCR11382	replace	gpr_hsa	593:594:641649	adapted from Recon 2.04	593;594		constructing complex GPR rules and verifying species-specific reactions	3	2015-09-27
1144	RCR11382	replace	gpr_rno	25244:29711:100359879	adapted from Recon 2.04	25244;29711		constructing complex GPR rules and verifying species-specific reactions	3	2015-09-27
1145	RCR11384	replace	gpr_hsa	56922:64087	adapted from Recon 2.04			constructing complex GPR rules and verifying species-specific reactions	3	2015-09-27
1146	RCR11384	replace	gpr_rno	294972:361884	adapted from Recon 2.04			constructing complex GPR rules and verifying species-specific reactions	3	2015-09-27
1147	RCR11518	replace	gpr_hsa	1892:1962:3030	adapted from Recon 2.04	1892;3030		constructing complex GPR rules and verifying species-specific reactions	3	2015-09-27
1148	RCR11518	replace	gpr_rno	171142:140547:170670	adapted from Recon 2.04	140547;170670;100911186		constructing complex GPR rules and verifying species-specific reactions	3	2015-09-27
1149	RCR11520	replace	gpr_hsa	56922:64087	adapted from Recon 2.04			constructing complex GPR rules and verifying species-specific reactions	3	2015-09-27
1150	RCR11520	replace	gpr_rno	294972:361884	adapted from Recon 2.04			constructing complex GPR rules and verifying species-specific reactions	3	2015-09-27
1151	RCR11522	replace	gpr_hsa	1892:1962:3030	adapted from Recon 2.04	1892;3030		constructing complex GPR rules and verifying species-specific reactions	3	2015-09-27
1152	RCR11522	replace	gpr_rno	171142:140547:170670	adapted from Recon 2.04	140547;170670;100911186		constructing complex GPR rules and verifying species-specific reactions	3	2015-09-27
1153	RCR11525	replace	gpr_hsa	593:594:641649	adapted from Recon 2.04	593;594		constructing complex GPR rules and verifying species-specific reactions	3	2015-09-27
1154	RCR11525	replace	gpr_rno	25244:29711:100359879	adapted from Recon 2.04	25244;29711		constructing complex GPR rules and verifying species-specific reactions	3	2015-09-27
1155	RCR11535	replace	gpr_hsa	23483	originally human specific but updated with rat ortholog; poor annotation, missing orthology	R06513		constructing complex GPR rules and verifying species-specific reactions	3	2015-09-27
1156	RCR11535	replace	gpr_rno	306164	originally human specific but updated with rat ortholog; poor annotation, missing orthology	R06513		constructing complex GPR rules and verifying species-specific reactions	3	2015-09-27
1157	RCR11582	replace	gpr_hsa	1603:1650:6184:6185	adapted from Recon 2.04			constructing complex GPR rules and verifying species-specific reactions	3	2015-09-27
1158	RCR11582	replace	gpr_rno	64701:25596:192275:313648	adapted from Recon 2.04			constructing complex GPR rules and verifying species-specific reactions	3	2015-09-27
1159	RCR11610	replace	gpr_hsa	2588:2720:4758:5476	adapted from Recon 2.04	2588;2720;4758;5476;643853		constructing complex GPR rules and verifying species-specific reactions	3	2015-09-27
1160	RCR11610	replace	gpr_rno	292073:24591:316033:296370	adapted from Recon 2.04	292073;24591;316033;296370;102555172		constructing complex GPR rules and verifying species-specific reactions	3	2015-09-27
1161	RCR11650	replace	gpr_hsa		non-enzymatic in kegg; odd GPR to begin with	R00864		constructing complex GPR rules and verifying species-specific reactions	3	2015-09-27
1162	RCR11650	replace	gpr_rno		non-enzymatic in kegg; odd GPR to begin with	R00864		constructing complex GPR rules and verifying species-specific reactions	3	2015-09-27
1163	RCR11651	replace	gpr_hsa	8802:(8801;8803)	adapted from Recon 2.04			constructing complex GPR rules and verifying species-specific reactions	3	2015-09-27
1164	RCR11651	replace	gpr_rno	114597:(361071;362404)	adapted from Recon 2.04			constructing complex GPR rules and verifying species-specific reactions	3	2015-09-27
1165	RCR11652	replace	gpr_hsa	8802:(8801;8803)	adapted from Recon 2.04			constructing complex GPR rules and verifying species-specific reactions	3	2015-09-27
1166	RCR11652	replace	gpr_rno	114597:(361071;362404)	adapted from Recon 2.04			constructing complex GPR rules and verifying species-specific reactions	3	2015-09-27
1167	RCR11654	replace	gpr_hsa	8802:(8801;8803)	adapted from Recon 2.04			constructing complex GPR rules and verifying species-specific reactions	3	2015-09-27
1168	RCR11654	replace	gpr_rno	114597:(361071;362404)	adapted from Recon 2.04			constructing complex GPR rules and verifying species-specific reactions	3	2015-09-27
1169	RCR11655	replace	gpr_hsa	8802:(8801;8803)	adapted from Recon 2.04			constructing complex GPR rules and verifying species-specific reactions	3	2015-09-27
1170	RCR11655	replace	gpr_rno	114597:(361071;362404)	adapted from Recon 2.04			constructing complex GPR rules and verifying species-specific reactions	3	2015-09-27
1171	RCR11662	replace	gpr_hsa	8802:(8801;8803)	adapted from Recon 2.04			constructing complex GPR rules and verifying species-specific reactions	3	2015-09-27
1172	RCR11662	replace	gpr_rno	114597:(361071;362404)	adapted from Recon 2.04			constructing complex GPR rules and verifying species-specific reactions	3	2015-09-27
1173	RCR11663	replace	gpr_hsa	8802:(8801;8803)	adapted from Recon 2.04			constructing complex GPR rules and verifying species-specific reactions	3	2015-09-27
1174	RCR11663	replace	gpr_rno	114597:(361071;362404)	adapted from Recon 2.04			constructing complex GPR rules and verifying species-specific reactions	3	2015-09-27
1175	RCR11674	replace	gpr_hsa	6389:6390:6391:6392	adapted from Recon 2.04	6389;6390;6392;6391		constructing complex GPR rules and verifying species-specific reactions	3	2015-09-27
1176	RCR11674	replace	gpr_rno	157074:298596:363061:289217	adapted from Recon 2.04	157074;298596;363061;289217		constructing complex GPR rules and verifying species-specific reactions	3	2015-09-27
1177	RCR11930	replace	gpr_hsa	1559;1558;1573	assigned consistent GPRs across similar reactions			constructing complex GPR rules and verifying species-specific reactions	3	2015-09-27
1178	RCR11930	replace	gpr_rno	313375;293989;29277;65210	assigned consistent GPRs across similar reactions			constructing complex GPR rules and verifying species-specific reactions	3	2015-09-27
1179	RCR11931	replace	gpr_hsa	1559;1558;1573	assigned consistent GPRs across similar reactions			constructing complex GPR rules and verifying species-specific reactions	3	2015-09-27
1180	RCR11931	replace	gpr_rno	313375;293989;29277;65210	assigned consistent GPRs across similar reactions			constructing complex GPR rules and verifying species-specific reactions	3	2015-09-27
1181	RCR11932	replace	gpr_hsa	1559;1558;1573	assigned consistent GPRs across similar reactions			constructing complex GPR rules and verifying species-specific reactions	3	2015-09-27
1182	RCR11932	replace	gpr_rno	313375;293989;29277;65210	assigned consistent GPRs across similar reactions			constructing complex GPR rules and verifying species-specific reactions	3	2015-09-27
1183	RCR11933	replace	gpr_hsa	1559;1558;1573	assigned consistent GPRs across similar reactions			constructing complex GPR rules and verifying species-specific reactions	3	2015-09-27
1184	RCR11933	replace	gpr_rno	313375;293989;29277;65210	assigned consistent GPRs across similar reactions			constructing complex GPR rules and verifying species-specific reactions	3	2015-09-27
1185	RCR11965	replace	gpr_hsa	1962:3295:30	adapted from Recon 2.04	1962;3295		constructing complex GPR rules and verifying species-specific reactions	3	2015-09-27
1186	RCR11965	replace	gpr_rno	171142:79244:24157	adapted from Recon 2.04	171142;79244		constructing complex GPR rules and verifying species-specific reactions	3	2015-09-27
1187	RCR12039	replace	gpr_hsa	1962:3295:30	adapted from Recon 2.04	1962;3295		constructing complex GPR rules and verifying species-specific reactions	3	2015-09-27
1188	RCR12039	replace	gpr_rno	171142:79244:24157	adapted from Recon 2.04	171142;79244		constructing complex GPR rules and verifying species-specific reactions	3	2015-09-27
1189	RCR12057	replace	gpr_hsa	1892:1962:3030	adapted from Recon 2.04	1892;3030		constructing complex GPR rules and verifying species-specific reactions	3	2015-09-27
1190	RCR12057	replace	gpr_rno	171142:140547:170670	adapted from Recon 2.04	140547;170670;100911186		constructing complex GPR rules and verifying species-specific reactions	3	2015-09-27
1191	RCR12059	replace	gpr_hsa	3030:3032:10449	adapted from Recon 2.04	3030;3032;10449		constructing complex GPR rules and verifying species-specific reactions	3	2015-09-27
1192	RCR12059	replace	gpr_rno	170670:171155:170465	adapted from Recon 2.04	170670;171155;170465		constructing complex GPR rules and verifying species-specific reactions	3	2015-09-27
1193	RCR12061	replace	gpr_hsa	1892:1962:3030	adapted from Recon 2.04	1892;3030		constructing complex GPR rules and verifying species-specific reactions	3	2015-09-27
1194	RCR12061	replace	gpr_rno	171142:140547:170670	adapted from Recon 2.04	140547;170670;100911186		constructing complex GPR rules and verifying species-specific reactions	3	2015-09-27
1195	RCR12063	replace	gpr_hsa	3030:3032:10449	adapted from Recon 2.04	3030;3032;10449		constructing complex GPR rules and verifying species-specific reactions	3	2015-09-27
1196	RCR12063	replace	gpr_rno	170670:171155:170465	adapted from Recon 2.04	170670;171155;170465		constructing complex GPR rules and verifying species-specific reactions	3	2015-09-27
1197	RCR12071	replace	gpr_hsa	1962:3295:30	adapted from Recon 2.04	1962;3295		constructing complex GPR rules and verifying species-specific reactions	3	2015-09-27
1198	RCR12071	replace	gpr_rno	171142:79244:24157	adapted from Recon 2.04	171142;79244		constructing complex GPR rules and verifying species-specific reactions	3	2015-09-27
1199	RCR12075	replace	gpr_hsa	1962:3295:30	adapted from Recon 2.04	1962;3295		constructing complex GPR rules and verifying species-specific reactions	3	2015-09-27
1200	RCR12075	replace	gpr_rno	171142:79244:24157	adapted from Recon 2.04	171142;79244		constructing complex GPR rules and verifying species-specific reactions	3	2015-09-27
1201	RCR12086	replace	gpr_hsa	1559;1558;1573	assigned consistent GPRs across similar reactions			constructing complex GPR rules and verifying species-specific reactions	3	2015-09-27
1202	RCR12086	replace	gpr_rno	313375;293989;29277;65210	assigned consistent GPRs across similar reactions			constructing complex GPR rules and verifying species-specific reactions	3	2015-09-27
1203	RCR12089	replace	gpr_hsa	1559;1558;1573	assigned consistent GPRs across similar reactions			constructing complex GPR rules and verifying species-specific reactions	3	2015-09-27
1204	RCR12089	replace	gpr_rno	313375;293989;29277;65210	assigned consistent GPRs across similar reactions			constructing complex GPR rules and verifying species-specific reactions	3	2015-09-27
1205	RCR12091	replace	gpr_hsa	1559;1558;1573	assigned consistent GPRs across similar reactions			constructing complex GPR rules and verifying species-specific reactions	3	2015-09-27
1206	RCR12091	replace	gpr_rno	313375;293989;29277;65210	assigned consistent GPRs across similar reactions			constructing complex GPR rules and verifying species-specific reactions	3	2015-09-27
1207	RCR12093	replace	gpr_hsa	1559;1558;1573	assigned consistent GPRs across similar reactions			constructing complex GPR rules and verifying species-specific reactions	3	2015-09-27
1208	RCR12093	replace	gpr_rno	313375;293989;29277;65210	assigned consistent GPRs across similar reactions			constructing complex GPR rules and verifying species-specific reactions	3	2015-09-27
1209	RCR12095	replace	gpr_hsa	1559;1558;1573	assigned consistent GPRs across similar reactions			constructing complex GPR rules and verifying species-specific reactions	3	2015-09-27
1210	RCR12095	replace	gpr_rno	313375;293989;29277;65210	assigned consistent GPRs across similar reactions			constructing complex GPR rules and verifying species-specific reactions	3	2015-09-27
1211	RCR12097	replace	gpr_hsa	1559;1558;1573	assigned consistent GPRs across similar reactions			constructing complex GPR rules and verifying species-specific reactions	3	2015-09-27
1212	RCR12097	replace	gpr_rno	313375;293989;29277;65210	assigned consistent GPRs across similar reactions			constructing complex GPR rules and verifying species-specific reactions	3	2015-09-27
1213	RCR12114	replace	gpr_hsa	1559;1558;1573	assigned consistent GPRs across similar reactions			constructing complex GPR rules and verifying species-specific reactions	3	2015-09-27
1214	RCR12114	replace	gpr_rno	313375;293989;29277;65210	assigned consistent GPRs across similar reactions			constructing complex GPR rules and verifying species-specific reactions	3	2015-09-27
1215	RCR12115	replace	gpr_hsa	1559;1558;1573	assigned consistent GPRs across similar reactions			constructing complex GPR rules and verifying species-specific reactions	3	2015-09-27
1216	RCR12115	replace	gpr_rno	313375;293989;29277;65210	assigned consistent GPRs across similar reactions			constructing complex GPR rules and verifying species-specific reactions	3	2015-09-27
1217	RCR12116	replace	gpr_hsa	1559;1558;1573	assigned consistent GPRs across similar reactions			constructing complex GPR rules and verifying species-specific reactions	3	2015-09-27
1218	RCR12116	replace	gpr_rno	313375;293989;29277;65210	assigned consistent GPRs across similar reactions			constructing complex GPR rules and verifying species-specific reactions	3	2015-09-27
1219	RCR12117	replace	gpr_hsa	1559;1558;1573	assigned consistent GPRs across similar reactions			constructing complex GPR rules and verifying species-specific reactions	3	2015-09-27
1220	RCR12117	replace	gpr_rno	313375;293989;29277;65210	assigned consistent GPRs across similar reactions			constructing complex GPR rules and verifying species-specific reactions	3	2015-09-27
1221	RCR12226	replace	gpr_hsa	1892:1962:3030	adapted from Recon 2.04	1892;3030		constructing complex GPR rules and verifying species-specific reactions	3	2015-09-27
1222	RCR12226	replace	gpr_rno	171142:140547:170670	adapted from Recon 2.04	140547;170670;100911186		constructing complex GPR rules and verifying species-specific reactions	3	2015-09-27
1223	RCR12229	replace	gpr_hsa	1962:3295:30	adapted from Recon 2.04	1962;3295		constructing complex GPR rules and verifying species-specific reactions	3	2015-09-27
1224	RCR12229	replace	gpr_rno	171142:79244:24157	adapted from Recon 2.04	171142;79244		constructing complex GPR rules and verifying species-specific reactions	3	2015-09-27
1225	RCR12230	replace	gpr_hsa	3030:3032:10449	adapted from Recon 2.04	3030;3032;10449		constructing complex GPR rules and verifying species-specific reactions	3	2015-09-27
1226	RCR12230	replace	gpr_rno	170670:171155:170465	adapted from Recon 2.04	170670;171155;170465		constructing complex GPR rules and verifying species-specific reactions	3	2015-09-27
1227	RCR12248	replace	gpr_hsa	1892:1962:3030	adapted from Recon 2.04	1892;3030		constructing complex GPR rules and verifying species-specific reactions	3	2015-09-27
1228	RCR12248	replace	gpr_rno	171142:140547:170670	adapted from Recon 2.04	140547;170670;100911186		constructing complex GPR rules and verifying species-specific reactions	3	2015-09-27
1229	RCR12251	replace	gpr_hsa	1962:3295:30	adapted from Recon 2.04	1962;3295		constructing complex GPR rules and verifying species-specific reactions	3	2015-09-27
1230	RCR12251	replace	gpr_rno	171142:79244:24157	adapted from Recon 2.04	171142;79244		constructing complex GPR rules and verifying species-specific reactions	3	2015-09-27
1231	RCR12252	replace	gpr_hsa	3030:3032:10449	adapted from Recon 2.04	3030;3032;10449		constructing complex GPR rules and verifying species-specific reactions	3	2015-09-27
1232	RCR12252	replace	gpr_rno	170670:171155:170465	adapted from Recon 2.04	170670;171155;170465		constructing complex GPR rules and verifying species-specific reactions	3	2015-09-27
1233	RCR12275	replace	gpr_hsa	1892:1962:3030	adapted from Recon 2.04	1892;3030		constructing complex GPR rules and verifying species-specific reactions	3	2015-09-27
1234	RCR12275	replace	gpr_rno	171142:140547:170670	adapted from Recon 2.04	140547;170670;100911186		constructing complex GPR rules and verifying species-specific reactions	3	2015-09-27
1235	RCR12278	replace	gpr_hsa	1962:3295:30	adapted from Recon 2.04	1962;3295		constructing complex GPR rules and verifying species-specific reactions	3	2015-09-27
1236	RCR12278	replace	gpr_rno	171142:79244:24157	adapted from Recon 2.04	171142;79244		constructing complex GPR rules and verifying species-specific reactions	3	2015-09-27
1237	RCR12279	replace	gpr_hsa	3030:3032:10449	adapted from Recon 2.04	3030;3032;10449		constructing complex GPR rules and verifying species-specific reactions	3	2015-09-27
1238	RCR12279	replace	gpr_rno	170670:171155:170465	adapted from Recon 2.04	170670;171155;170465		constructing complex GPR rules and verifying species-specific reactions	3	2015-09-27
1239	RCR12288	replace	gpr_hsa	1892:1962:3030	adapted from Recon 2.04	1892;3030		constructing complex GPR rules and verifying species-specific reactions	3	2015-09-27
1240	RCR12288	replace	gpr_rno	171142:140547:170670	adapted from Recon 2.04	140547;170670;100911186		constructing complex GPR rules and verifying species-specific reactions	3	2015-09-27
1241	RCR12291	replace	gpr_hsa	1962:3295:30	adapted from Recon 2.04	1962;3295		constructing complex GPR rules and verifying species-specific reactions	3	2015-09-27
1242	RCR12291	replace	gpr_rno	171142:79244:24157	adapted from Recon 2.04	171142;79244		constructing complex GPR rules and verifying species-specific reactions	3	2015-09-27
1243	RCR12292	replace	gpr_hsa	3030:3032:10449	adapted from Recon 2.04	3030;3032;10449		constructing complex GPR rules and verifying species-specific reactions	3	2015-09-27
1244	RCR12292	replace	gpr_rno	170670:171155:170465	adapted from Recon 2.04	170670;171155;170465		constructing complex GPR rules and verifying species-specific reactions	3	2015-09-27
1245	RCR12305	replace	gpr_hsa	1962:3295:30	adapted from Recon 2.04	1962;3295		constructing complex GPR rules and verifying species-specific reactions	3	2015-09-27
1246	RCR12305	replace	gpr_rno	171142:79244:24157	adapted from Recon 2.04	171142;79244		constructing complex GPR rules and verifying species-specific reactions	3	2015-09-27
1247	RCR12309	replace	gpr_hsa	1962:3295:30	adapted from Recon 2.04	1962;3295		constructing complex GPR rules and verifying species-specific reactions	3	2015-09-27
1248	RCR12309	replace	gpr_rno	171142:79244:24157	adapted from Recon 2.04	171142;79244		constructing complex GPR rules and verifying species-specific reactions	3	2015-09-27
1249	RCR12316	replace	gpr_hsa	10901;873;874	GPR modified to conform to similar reactions			constructing complex GPR rules and verifying species-specific reactions	3	2015-09-27
1250	RCR12316	replace	gpr_rno	266686;29224;304078;100360507	GPR modified to conform to similar reactions			constructing complex GPR rules and verifying species-specific reactions	3	2015-09-27
1251	RCR12506	replace	gpr_hsa	1962:3295:30	adapted from Recon 2.04	1962;3295		constructing complex GPR rules and verifying species-specific reactions	3	2015-09-27
1252	RCR12506	replace	gpr_rno	171142:79244:24157	adapted from Recon 2.04	171142;79244		constructing complex GPR rules and verifying species-specific reactions	3	2015-09-27
1253	RCR12510	replace	gpr_hsa	1962:3295:30	adapted from Recon 2.04	1962;3295		constructing complex GPR rules and verifying species-specific reactions	3	2015-09-27
1254	RCR12510	replace	gpr_rno	171142:79244:24157	adapted from Recon 2.04	171142;79244		constructing complex GPR rules and verifying species-specific reactions	3	2015-09-27
1255	RCR12514	replace	gpr_hsa	1962:3295:30	adapted from Recon 2.04	1962;3295		constructing complex GPR rules and verifying species-specific reactions	3	2015-09-27
1256	RCR12514	replace	gpr_rno	171142:79244:24157	adapted from Recon 2.04	171142;79244		constructing complex GPR rules and verifying species-specific reactions	3	2015-09-27
1257	RCR12518	replace	gpr_hsa	1962:3295:30	adapted from Recon 2.04	1962;3295		constructing complex GPR rules and verifying species-specific reactions	3	2015-09-27
1258	RCR12518	replace	gpr_rno	171142:79244:24157	adapted from Recon 2.04	171142;79244		constructing complex GPR rules and verifying species-specific reactions	3	2015-09-27
1259	RCR12522	replace	gpr_hsa	1962:3295:30	adapted from Recon 2.04	1962;3295		constructing complex GPR rules and verifying species-specific reactions	3	2015-09-27
1260	RCR12522	replace	gpr_rno	171142:79244:24157	adapted from Recon 2.04	171142;79244		constructing complex GPR rules and verifying species-specific reactions	3	2015-09-27
1261	RCR12526	replace	gpr_hsa	1962:3295:30	adapted from Recon 2.04	1962;3295		constructing complex GPR rules and verifying species-specific reactions	3	2015-09-27
1262	RCR12526	replace	gpr_rno	171142:79244:24157	adapted from Recon 2.04	171142;79244		constructing complex GPR rules and verifying species-specific reactions	3	2015-09-27
1263	RCR12530	replace	gpr_hsa	1962:3295:30	adapted from Recon 2.04	1962;3295		constructing complex GPR rules and verifying species-specific reactions	3	2015-09-27
1264	RCR12530	replace	gpr_rno	171142:79244:24157	adapted from Recon 2.04	171142;79244		constructing complex GPR rules and verifying species-specific reactions	3	2015-09-27
1265	RCR12533	replace	gpr_hsa	1962:3295:30	adapted from Recon 2.04	1962;3295		constructing complex GPR rules and verifying species-specific reactions	3	2015-09-27
1266	RCR12533	replace	gpr_rno	171142:79244:24157	adapted from Recon 2.04	171142;79244		constructing complex GPR rules and verifying species-specific reactions	3	2015-09-27
1267	RCR12537	replace	gpr_hsa	1962:3295:30	adapted from Recon 2.04	1962;3295		constructing complex GPR rules and verifying species-specific reactions	3	2015-09-27
1268	RCR12537	replace	gpr_rno	171142:79244:24157	adapted from Recon 2.04	171142;79244		constructing complex GPR rules and verifying species-specific reactions	3	2015-09-27
1269	RCR12539	replace	gpr_hsa	1962:3295:30	adapted from Recon 2.04	1962;3295		constructing complex GPR rules and verifying species-specific reactions	3	2015-09-27
1270	RCR12539	replace	gpr_rno	171142:79244:24157	adapted from Recon 2.04	171142;79244		constructing complex GPR rules and verifying species-specific reactions	3	2015-09-27
1271	RCR12541	replace	gpr_hsa	1962:3295:30	adapted from Recon 2.04	1962;3295		constructing complex GPR rules and verifying species-specific reactions	3	2015-09-27
1272	RCR12541	replace	gpr_rno	171142:79244:24157	adapted from Recon 2.04	171142;79244		constructing complex GPR rules and verifying species-specific reactions	3	2015-09-27
1273	RCR12545	replace	gpr_hsa	1962:3295:30	adapted from Recon 2.04	1962;3295		constructing complex GPR rules and verifying species-specific reactions	3	2015-09-27
1274	RCR12545	replace	gpr_rno	171142:79244:24157	adapted from Recon 2.04	171142;79244		constructing complex GPR rules and verifying species-specific reactions	3	2015-09-27
1275	RCR12549	replace	gpr_hsa	1962:3295:30	adapted from Recon 2.04	1962;3295		constructing complex GPR rules and verifying species-specific reactions	3	2015-09-27
1276	RCR12549	replace	gpr_rno	171142:79244:24157	adapted from Recon 2.04	171142;79244		constructing complex GPR rules and verifying species-specific reactions	3	2015-09-27
1277	RCR12553	replace	gpr_hsa	1962:3295:30	adapted from Recon 2.04	1962;3295		constructing complex GPR rules and verifying species-specific reactions	3	2015-09-27
1278	RCR12553	replace	gpr_rno	171142:79244:24157	adapted from Recon 2.04	171142;79244		constructing complex GPR rules and verifying species-specific reactions	3	2015-09-27
1279	RCR12557	replace	gpr_hsa	1962:3295:30	adapted from Recon 2.04	1962;3295		constructing complex GPR rules and verifying species-specific reactions	3	2015-09-27
1280	RCR12557	replace	gpr_rno	171142:79244:24157	adapted from Recon 2.04	171142;79244		constructing complex GPR rules and verifying species-specific reactions	3	2015-09-27
1281	RCR12561	replace	gpr_hsa	1962:3295:30	adapted from Recon 2.04	1962;3295		constructing complex GPR rules and verifying species-specific reactions	3	2015-09-27
1282	RCR12561	replace	gpr_rno	171142:79244:24157	adapted from Recon 2.04	171142;79244		constructing complex GPR rules and verifying species-specific reactions	3	2015-09-27
1283	RCR12565	replace	gpr_hsa	1962:3295:30	adapted from Recon 2.04	1962;3295		constructing complex GPR rules and verifying species-specific reactions	3	2015-09-27
1284	RCR12565	replace	gpr_rno	171142:79244:24157	adapted from Recon 2.04	171142;79244		constructing complex GPR rules and verifying species-specific reactions	3	2015-09-27
1285	RCR12569	replace	gpr_hsa	1962:3295:30	adapted from Recon 2.04	1962;3295		constructing complex GPR rules and verifying species-specific reactions	3	2015-09-27
1286	RCR12569	replace	gpr_rno	171142:79244:24157	adapted from Recon 2.04	171142;79244		constructing complex GPR rules and verifying species-specific reactions	3	2015-09-27
1287	RCR12573	replace	gpr_hsa	1962:3295:30	adapted from Recon 2.04	1962;3295		constructing complex GPR rules and verifying species-specific reactions	3	2015-09-27
1288	RCR12573	replace	gpr_rno	171142:79244:24157	adapted from Recon 2.04	171142;79244		constructing complex GPR rules and verifying species-specific reactions	3	2015-09-27
1289	RCR12578	replace	gpr_hsa	1962:3295:30	adapted from Recon 2.04	1962;3295		constructing complex GPR rules and verifying species-specific reactions	3	2015-09-27
1290	RCR12578	replace	gpr_rno	171142:79244:24157	adapted from Recon 2.04	171142;79244		constructing complex GPR rules and verifying species-specific reactions	3	2015-09-27
1291	RCR12582	replace	gpr_hsa	1962:3295:30	adapted from Recon 2.04	1962;3295		constructing complex GPR rules and verifying species-specific reactions	3	2015-09-27
1292	RCR12582	replace	gpr_rno	171142:79244:24157	adapted from Recon 2.04	171142;79244		constructing complex GPR rules and verifying species-specific reactions	3	2015-09-27
1293	RCR12595	replace	gpr_hsa	1962:3295:30	adapted from Recon 2.04	1962;3295		constructing complex GPR rules and verifying species-specific reactions	3	2015-09-27
1294	RCR12595	replace	gpr_rno	171142:79244:24157	adapted from Recon 2.04	171142;79244		constructing complex GPR rules and verifying species-specific reactions	3	2015-09-27
1295	RCR12599	replace	gpr_hsa	1962:3295:30	adapted from Recon 2.04	1962;3295		constructing complex GPR rules and verifying species-specific reactions	3	2015-09-27
1296	RCR12599	replace	gpr_rno	171142:79244:24157	adapted from Recon 2.04	171142;79244		constructing complex GPR rules and verifying species-specific reactions	3	2015-09-27
1297	RCR12604	replace	gpr_hsa	1962:3295:30	adapted from Recon 2.04	1962;3295		constructing complex GPR rules and verifying species-specific reactions	3	2015-09-27
1298	RCR12604	replace	gpr_rno	171142:79244:24157	adapted from Recon 2.04	171142;79244		constructing complex GPR rules and verifying species-specific reactions	3	2015-09-27
1299	RCR12608	replace	gpr_hsa	1962:3295:30	adapted from Recon 2.04	1962;3295		constructing complex GPR rules and verifying species-specific reactions	3	2015-09-27
1300	RCR12608	replace	gpr_rno	171142:79244:24157	adapted from Recon 2.04	171142;79244		constructing complex GPR rules and verifying species-specific reactions	3	2015-09-27
1301	RCR12612	replace	gpr_hsa	1962:3295:30	adapted from Recon 2.04	1962;3295		constructing complex GPR rules and verifying species-specific reactions	3	2015-09-27
1302	RCR12612	replace	gpr_rno	171142:79244:24157	adapted from Recon 2.04	171142;79244		constructing complex GPR rules and verifying species-specific reactions	3	2015-09-27
1303	RCR12614	replace	gpr_hsa	1962:3295:30	adapted from Recon 2.04	1962;3295		constructing complex GPR rules and verifying species-specific reactions	3	2015-09-27
1304	RCR12614	replace	gpr_rno	171142:79244:24157	adapted from Recon 2.04	171142;79244		constructing complex GPR rules and verifying species-specific reactions	3	2015-09-27
1305	RCR12618	replace	gpr_hsa	1962:3295:30	adapted from Recon 2.04	1962;3295		constructing complex GPR rules and verifying species-specific reactions	3	2015-09-27
1306	RCR12618	replace	gpr_rno	171142:79244:24157	adapted from Recon 2.04	171142;79244		constructing complex GPR rules and verifying species-specific reactions	3	2015-09-27
1307	RCR12622	replace	gpr_hsa	1892:1962:3030	adapted from Recon 2.04	1892;3030		constructing complex GPR rules and verifying species-specific reactions	3	2015-09-27
1308	RCR12622	replace	gpr_rno	171142:140547:170670	adapted from Recon 2.04	140547;170670;100911186		constructing complex GPR rules and verifying species-specific reactions	3	2015-09-27
1309	RCR12624	replace	gpr_hsa	3030:3032:10449	adapted from Recon 2.04	3030;3032;10449		constructing complex GPR rules and verifying species-specific reactions	3	2015-09-27
1310	RCR12624	replace	gpr_rno	170670:171155:170465	adapted from Recon 2.04	170670;171155;170465		constructing complex GPR rules and verifying species-specific reactions	3	2015-09-27
1311	RCR12626	replace	gpr_hsa	1892:1962:3030	adapted from Recon 2.04	1892;3030		constructing complex GPR rules and verifying species-specific reactions	3	2015-09-27
1312	RCR12626	replace	gpr_rno	171142:140547:170670	adapted from Recon 2.04	140547;170670;100911186		constructing complex GPR rules and verifying species-specific reactions	3	2015-09-27
1313	RCR12628	replace	gpr_hsa	3030:3032:10449	adapted from Recon 2.04	3030;3032;10449		constructing complex GPR rules and verifying species-specific reactions	3	2015-09-27
1314	RCR12628	replace	gpr_rno	170670:171155:170465	adapted from Recon 2.04	170670;171155;170465		constructing complex GPR rules and verifying species-specific reactions	3	2015-09-27
1315	RCR12630	replace	gpr_hsa	1892:1962:3030	adapted from Recon 2.04	1892;3030		constructing complex GPR rules and verifying species-specific reactions	3	2015-09-27
1316	RCR12630	replace	gpr_rno	171142:140547:170670	adapted from Recon 2.04	140547;170670;100911186		constructing complex GPR rules and verifying species-specific reactions	3	2015-09-27
1317	RCR12632	replace	gpr_hsa	3030:3032:10449	adapted from Recon 2.04	3030;3032;10449		constructing complex GPR rules and verifying species-specific reactions	3	2015-09-27
1318	RCR12632	replace	gpr_rno	170670:171155:170465	adapted from Recon 2.04	170670;171155;170465		constructing complex GPR rules and verifying species-specific reactions	3	2015-09-27
1319	RCR12634	replace	gpr_hsa	1892:1962:3030	adapted from Recon 2.04	1892;3030		constructing complex GPR rules and verifying species-specific reactions	3	2015-09-27
1320	RCR12634	replace	gpr_rno	171142:140547:170670	adapted from Recon 2.04	140547;170670;100911186		constructing complex GPR rules and verifying species-specific reactions	3	2015-09-27
1321	RCR12636	replace	gpr_hsa	3030:3032:10449	adapted from Recon 2.04	3030;3032;10449		constructing complex GPR rules and verifying species-specific reactions	3	2015-09-27
1322	RCR12636	replace	gpr_rno	170670:171155:170465	adapted from Recon 2.04	170670;171155;170465		constructing complex GPR rules and verifying species-specific reactions	3	2015-09-27
1323	RCR12638	replace	gpr_hsa	1892:1962:3030	adapted from Recon 2.04	1892;3030		constructing complex GPR rules and verifying species-specific reactions	3	2015-09-27
1324	RCR12638	replace	gpr_rno	171142:140547:170670	adapted from Recon 2.04	140547;170670;100911186		constructing complex GPR rules and verifying species-specific reactions	3	2015-09-27
1325	RCR12640	replace	gpr_hsa	3030:3032:10449	adapted from Recon 2.04	3030;3032;10449		constructing complex GPR rules and verifying species-specific reactions	3	2015-09-27
1326	RCR12640	replace	gpr_rno	170670:171155:170465	adapted from Recon 2.04	170670;171155;170465		constructing complex GPR rules and verifying species-specific reactions	3	2015-09-27
1327	RCR12642	replace	gpr_hsa	1892:1962:3030	adapted from Recon 2.04	1892;3030		constructing complex GPR rules and verifying species-specific reactions	3	2015-09-27
1328	RCR12642	replace	gpr_rno	171142:140547:170670	adapted from Recon 2.04	140547;170670;100911186		constructing complex GPR rules and verifying species-specific reactions	3	2015-09-27
1329	RCR12644	replace	gpr_hsa	3030:3032:10449	adapted from Recon 2.04	3030;3032;10449		constructing complex GPR rules and verifying species-specific reactions	3	2015-09-27
1330	RCR12644	replace	gpr_rno	170670:171155:170465	adapted from Recon 2.04	170670;171155;170465		constructing complex GPR rules and verifying species-specific reactions	3	2015-09-27
1331	RCR12646	replace	gpr_hsa	1892:1962:3030	adapted from Recon 2.04	1892;3030		constructing complex GPR rules and verifying species-specific reactions	3	2015-09-27
1332	RCR12646	replace	gpr_rno	171142:140547:170670	adapted from Recon 2.04	140547;170670;100911186		constructing complex GPR rules and verifying species-specific reactions	3	2015-09-27
1333	RCR12648	replace	gpr_hsa	3030:3032:10449	adapted from Recon 2.04	3030;3032;10449		constructing complex GPR rules and verifying species-specific reactions	3	2015-09-27
1334	RCR12648	replace	gpr_rno	170670:171155:170465	adapted from Recon 2.04	170670;171155;170465		constructing complex GPR rules and verifying species-specific reactions	3	2015-09-27
1335	RCR12650	replace	gpr_hsa	1892:1962:3030	adapted from Recon 2.04	1892;3030		constructing complex GPR rules and verifying species-specific reactions	3	2015-09-27
1336	RCR12650	replace	gpr_rno	171142:140547:170670	adapted from Recon 2.04	140547;170670;100911186		constructing complex GPR rules and verifying species-specific reactions	3	2015-09-27
1337	RCR12652	replace	gpr_hsa	3030:3032:10449	adapted from Recon 2.04	3030;3032;10449		constructing complex GPR rules and verifying species-specific reactions	3	2015-09-27
1338	RCR12652	replace	gpr_rno	170670:171155:170465	adapted from Recon 2.04	170670;171155;170465		constructing complex GPR rules and verifying species-specific reactions	3	2015-09-27
1339	RCR12654	replace	gpr_hsa	1892:1962:3030	adapted from Recon 2.04	1892;3030		constructing complex GPR rules and verifying species-specific reactions	3	2015-09-27
1340	RCR12654	replace	gpr_rno	171142:140547:170670	adapted from Recon 2.04	140547;170670;100911186		constructing complex GPR rules and verifying species-specific reactions	3	2015-09-27
1341	RCR12656	replace	gpr_hsa	3030:3032:10449	adapted from Recon 2.04	3030;3032;10449		constructing complex GPR rules and verifying species-specific reactions	3	2015-09-27
1342	RCR12656	replace	gpr_rno	170670:171155:170465	adapted from Recon 2.04	170670;171155;170465		constructing complex GPR rules and verifying species-specific reactions	3	2015-09-27
1343	RCR12681	replace	gpr_hsa	1892:1962:3030	adapted from Recon 2.04	1892;3030		constructing complex GPR rules and verifying species-specific reactions	3	2015-09-27
1344	RCR12681	replace	gpr_rno	171142:140547:170670	adapted from Recon 2.04	140547;170670;100911186		constructing complex GPR rules and verifying species-specific reactions	3	2015-09-27
1345	RCR12683	replace	gpr_hsa	3030:3032:10449	adapted from Recon 2.04	3030;3032;10449		constructing complex GPR rules and verifying species-specific reactions	3	2015-09-27
1346	RCR12683	replace	gpr_rno	170670:171155:170465	adapted from Recon 2.04	170670;171155;170465		constructing complex GPR rules and verifying species-specific reactions	3	2015-09-27
1347	RCR12685	replace	gpr_hsa	1892:1962:3030	adapted from Recon 2.04	1892;3030		constructing complex GPR rules and verifying species-specific reactions	3	2015-09-27
1348	RCR12685	replace	gpr_rno	171142:140547:170670	adapted from Recon 2.04	140547;170670;100911186		constructing complex GPR rules and verifying species-specific reactions	3	2015-09-27
1349	RCR12687	replace	gpr_hsa	3030:3032:10449	adapted from Recon 2.04	3030;3032;10449		constructing complex GPR rules and verifying species-specific reactions	3	2015-09-27
1350	RCR12687	replace	gpr_rno	170670:171155:170465	adapted from Recon 2.04	170670;171155;170465		constructing complex GPR rules and verifying species-specific reactions	3	2015-09-27
1351	RCR12689	replace	gpr_hsa	1892:1962:3030	adapted from Recon 2.04	1892;3030		constructing complex GPR rules and verifying species-specific reactions	3	2015-09-27
1352	RCR12689	replace	gpr_rno	171142:140547:170670	adapted from Recon 2.04	140547;170670;100911186		constructing complex GPR rules and verifying species-specific reactions	3	2015-09-27
1353	RCR12691	replace	gpr_hsa	3030:3032:10449	adapted from Recon 2.04	3030;3032;10449		constructing complex GPR rules and verifying species-specific reactions	3	2015-09-27
1354	RCR12691	replace	gpr_rno	170670:171155:170465	adapted from Recon 2.04	170670;171155;170465		constructing complex GPR rules and verifying species-specific reactions	3	2015-09-27
1355	RCR12693	replace	gpr_hsa	1892:1962:3030	adapted from Recon 2.04	1892;3030		constructing complex GPR rules and verifying species-specific reactions	3	2015-09-27
1356	RCR12693	replace	gpr_rno	171142:140547:170670	adapted from Recon 2.04	140547;170670;100911186		constructing complex GPR rules and verifying species-specific reactions	3	2015-09-27
1357	RCR12695	replace	gpr_hsa	3030:3032:10449	adapted from Recon 2.04	3030;3032;10449		constructing complex GPR rules and verifying species-specific reactions	3	2015-09-27
1358	RCR12695	replace	gpr_rno	170670:171155:170465	adapted from Recon 2.04	170670;171155;170465		constructing complex GPR rules and verifying species-specific reactions	3	2015-09-27
1359	RCR12697	replace	gpr_hsa	1892:1962:3030	adapted from Recon 2.04	1892;3030		constructing complex GPR rules and verifying species-specific reactions	3	2015-09-27
1360	RCR12697	replace	gpr_rno	171142:140547:170670	adapted from Recon 2.04	140547;170670;100911186		constructing complex GPR rules and verifying species-specific reactions	3	2015-09-27
1361	RCR12699	replace	gpr_hsa	3030:3032:10449	adapted from Recon 2.04	3030;3032;10449		constructing complex GPR rules and verifying species-specific reactions	3	2015-09-27
1362	RCR12699	replace	gpr_rno	170670:171155:170465	adapted from Recon 2.04	170670;171155;170465		constructing complex GPR rules and verifying species-specific reactions	3	2015-09-27
1363	RCR12701	replace	gpr_hsa	1892:1962:3030	adapted from Recon 2.04	1892;3030		constructing complex GPR rules and verifying species-specific reactions	3	2015-09-27
1364	RCR12701	replace	gpr_rno	171142:140547:170670	adapted from Recon 2.04	140547;170670;100911186		constructing complex GPR rules and verifying species-specific reactions	3	2015-09-27
1365	RCR12703	replace	gpr_hsa	3030:3032:10449	adapted from Recon 2.04	3030;3032;10449		constructing complex GPR rules and verifying species-specific reactions	3	2015-09-27
1366	RCR12703	replace	gpr_rno	170670:171155:170465	adapted from Recon 2.04	170670;171155;170465		constructing complex GPR rules and verifying species-specific reactions	3	2015-09-27
1367	RCR12705	replace	gpr_hsa	1892:1962:3030	adapted from Recon 2.04	1892;3030		constructing complex GPR rules and verifying species-specific reactions	3	2015-09-27
1368	RCR12705	replace	gpr_rno	171142:140547:170670	adapted from Recon 2.04	140547;170670;100911186		constructing complex GPR rules and verifying species-specific reactions	3	2015-09-27
1369	RCR12707	replace	gpr_hsa	3030:3032:10449	adapted from Recon 2.04	3030;3032;10449		constructing complex GPR rules and verifying species-specific reactions	3	2015-09-27
1370	RCR12707	replace	gpr_rno	170670:171155:170465	adapted from Recon 2.04	170670;171155;170465		constructing complex GPR rules and verifying species-specific reactions	3	2015-09-27
1371	RCR12709	replace	gpr_hsa	1892:1962:3030	adapted from Recon 2.04	1892;3030		constructing complex GPR rules and verifying species-specific reactions	3	2015-09-27
1372	RCR12709	replace	gpr_rno	171142:140547:170670	adapted from Recon 2.04	140547;170670;100911186		constructing complex GPR rules and verifying species-specific reactions	3	2015-09-27
1373	RCR12711	replace	gpr_hsa	1892:1962:3030	adapted from Recon 2.04	1892;3030		constructing complex GPR rules and verifying species-specific reactions	3	2015-09-27
1374	RCR12711	replace	gpr_rno	171142:140547:170670	adapted from Recon 2.04	140547;170670;100911186		constructing complex GPR rules and verifying species-specific reactions	3	2015-09-27
1375	RCR12713	replace	gpr_hsa	3030:3032:10449	adapted from Recon 2.04	3030;3032;10449		constructing complex GPR rules and verifying species-specific reactions	3	2015-09-27
1376	RCR12713	replace	gpr_rno	170670:171155:170465	adapted from Recon 2.04	170670;171155;170465		constructing complex GPR rules and verifying species-specific reactions	3	2015-09-27
1377	RCR12717	replace	gpr_hsa	1892:1962:3030	adapted from Recon 2.04	1892;3030		constructing complex GPR rules and verifying species-specific reactions	3	2015-09-27
1378	RCR12717	replace	gpr_rno	171142:140547:170670	adapted from Recon 2.04	140547;170670;100911186		constructing complex GPR rules and verifying species-specific reactions	3	2015-09-27
1379	RCR12719	replace	gpr_hsa	3030:3032:10449	adapted from Recon 2.04	3030;3032;10449		constructing complex GPR rules and verifying species-specific reactions	3	2015-09-27
1380	RCR12719	replace	gpr_rno	170670:171155:170465	adapted from Recon 2.04	170670;171155;170465		constructing complex GPR rules and verifying species-specific reactions	3	2015-09-27
1381	RCR12721	replace	gpr_hsa	1892:1962:3030	adapted from Recon 2.04	1892;3030		constructing complex GPR rules and verifying species-specific reactions	3	2015-09-27
1382	RCR12721	replace	gpr_rno	171142:140547:170670	adapted from Recon 2.04	140547;170670;100911186		constructing complex GPR rules and verifying species-specific reactions	3	2015-09-27
1383	RCR12723	replace	gpr_hsa	3030:3032:10449	adapted from Recon 2.04	3030;3032;10449		constructing complex GPR rules and verifying species-specific reactions	3	2015-09-27
1384	RCR12723	replace	gpr_rno	170670:171155:170465	adapted from Recon 2.04	170670;171155;170465		constructing complex GPR rules and verifying species-specific reactions	3	2015-09-27
1385	RCR12725	replace	gpr_hsa	1892:1962:3030	adapted from Recon 2.04	1892;3030		constructing complex GPR rules and verifying species-specific reactions	3	2015-09-27
1386	RCR12725	replace	gpr_rno	171142:140547:170670	adapted from Recon 2.04	140547;170670;100911186		constructing complex GPR rules and verifying species-specific reactions	3	2015-09-27
1387	RCR12727	replace	gpr_hsa	3030:3032:10449	adapted from Recon 2.04	3030;3032;10449		constructing complex GPR rules and verifying species-specific reactions	3	2015-09-27
1388	RCR12727	replace	gpr_rno	170670:171155:170465	adapted from Recon 2.04	170670;171155;170465		constructing complex GPR rules and verifying species-specific reactions	3	2015-09-27
1389	RCR12729	replace	gpr_hsa	1892:1962:3030	adapted from Recon 2.04	1892;3030		constructing complex GPR rules and verifying species-specific reactions	3	2015-09-27
1390	RCR12729	replace	gpr_rno	171142:140547:170670	adapted from Recon 2.04	140547;170670;100911186		constructing complex GPR rules and verifying species-specific reactions	3	2015-09-27
1391	RCR12731	replace	gpr_hsa	3030:3032:10449	adapted from Recon 2.04	3030;3032;10449		constructing complex GPR rules and verifying species-specific reactions	3	2015-09-27
1392	RCR12731	replace	gpr_rno	170670:171155:170465	adapted from Recon 2.04	170670;171155;170465		constructing complex GPR rules and verifying species-specific reactions	3	2015-09-27
1393	RCR12735	replace	gpr_hsa	1962:3295:30	adapted from Recon 2.04	1962;3295		constructing complex GPR rules and verifying species-specific reactions	3	2015-09-27
1394	RCR12735	replace	gpr_rno	171142:79244:24157	adapted from Recon 2.04	171142;79244		constructing complex GPR rules and verifying species-specific reactions	3	2015-09-27
1395	RCR12739	replace	gpr_hsa	1962:3295:30	adapted from Recon 2.04	1962;3295		constructing complex GPR rules and verifying species-specific reactions	3	2015-09-27
1396	RCR12739	replace	gpr_rno	171142:79244:24157	adapted from Recon 2.04	171142;79244		constructing complex GPR rules and verifying species-specific reactions	3	2015-09-27
1397	RCR12742	replace	gpr_hsa	1892:1962:3030	adapted from Recon 2.04	1892;3030		constructing complex GPR rules and verifying species-specific reactions	3	2015-09-27
1398	RCR12742	replace	gpr_rno	171142:140547:170670	adapted from Recon 2.04	140547;170670;100911186		constructing complex GPR rules and verifying species-specific reactions	3	2015-09-27
1399	RCR12744	replace	gpr_hsa	3030:3032:10449	adapted from Recon 2.04	3030;3032;10449		constructing complex GPR rules and verifying species-specific reactions	3	2015-09-27
1400	RCR12744	replace	gpr_rno	170670:171155:170465	adapted from Recon 2.04	170670;171155;170465		constructing complex GPR rules and verifying species-specific reactions	3	2015-09-27
1401	RCR12746	replace	gpr_hsa	1892:1962:3030	adapted from Recon 2.04	1892;3030		constructing complex GPR rules and verifying species-specific reactions	3	2015-09-27
1402	RCR12746	replace	gpr_rno	171142:140547:170670	adapted from Recon 2.04	140547;170670;100911186		constructing complex GPR rules and verifying species-specific reactions	3	2015-09-27
1403	RCR12748	replace	gpr_hsa	3030:3032:10449	adapted from Recon 2.04	3030;3032;10449		constructing complex GPR rules and verifying species-specific reactions	3	2015-09-27
1404	RCR12748	replace	gpr_rno	170670:171155:170465	adapted from Recon 2.04	170670;171155;170465		constructing complex GPR rules and verifying species-specific reactions	3	2015-09-27
1405	RCR12750	replace	gpr_hsa	1892:1962:3030	adapted from Recon 2.04	1892;3030		constructing complex GPR rules and verifying species-specific reactions	3	2015-09-27
1406	RCR12750	replace	gpr_rno	171142:140547:170670	adapted from Recon 2.04	140547;170670;100911186		constructing complex GPR rules and verifying species-specific reactions	3	2015-09-27
1407	RCR12752	replace	gpr_hsa	3030:3032:10449	adapted from Recon 2.04	3030;3032;10449		constructing complex GPR rules and verifying species-specific reactions	3	2015-09-27
1408	RCR12752	replace	gpr_rno	170670:171155:170465	adapted from Recon 2.04	170670;171155;170465		constructing complex GPR rules and verifying species-specific reactions	3	2015-09-27
1409	RCR12754	replace	gpr_hsa	1892:1962:3030	adapted from Recon 2.04	1892;3030		constructing complex GPR rules and verifying species-specific reactions	3	2015-09-27
1410	RCR12754	replace	gpr_rno	171142:140547:170670	adapted from Recon 2.04	140547;170670;100911186		constructing complex GPR rules and verifying species-specific reactions	3	2015-09-27
1411	RCR12756	replace	gpr_hsa	3030:3032:10449	adapted from Recon 2.04	3030;3032;10449		constructing complex GPR rules and verifying species-specific reactions	3	2015-09-27
1412	RCR12756	replace	gpr_rno	170670:171155:170465	adapted from Recon 2.04	170670;171155;170465		constructing complex GPR rules and verifying species-specific reactions	3	2015-09-27
1413	RCR12758	replace	gpr_hsa	1892:1962:3030	adapted from Recon 2.04	1892;3030		constructing complex GPR rules and verifying species-specific reactions	3	2015-09-27
1414	RCR12758	replace	gpr_rno	171142:140547:170670	adapted from Recon 2.04	140547;170670;100911186		constructing complex GPR rules and verifying species-specific reactions	3	2015-09-27
1415	RCR12760	replace	gpr_hsa	3030:3032:10449	adapted from Recon 2.04	3030;3032;10449		constructing complex GPR rules and verifying species-specific reactions	3	2015-09-27
1416	RCR12760	replace	gpr_rno	170670:171155:170465	adapted from Recon 2.04	170670;171155;170465		constructing complex GPR rules and verifying species-specific reactions	3	2015-09-27
1417	RCR12763	replace	gpr_hsa	1892:1962:3030	adapted from Recon 2.04	1892;3030		constructing complex GPR rules and verifying species-specific reactions	3	2015-09-27
1418	RCR12763	replace	gpr_rno	171142:140547:170670	adapted from Recon 2.04	140547;170670;100911186		constructing complex GPR rules and verifying species-specific reactions	3	2015-09-27
1419	RCR12765	replace	gpr_hsa	3030:3032:10449	adapted from Recon 2.04	3030;3032;10449		constructing complex GPR rules and verifying species-specific reactions	3	2015-09-27
1420	RCR12765	replace	gpr_rno	170670:171155:170465	adapted from Recon 2.04	170670;171155;170465		constructing complex GPR rules and verifying species-specific reactions	3	2015-09-27
1421	RCR12767	replace	gpr_hsa	1892:1962:3030	adapted from Recon 2.04	1892;3030		constructing complex GPR rules and verifying species-specific reactions	3	2015-09-27
1422	RCR12767	replace	gpr_rno	171142:140547:170670	adapted from Recon 2.04	140547;170670;100911186		constructing complex GPR rules and verifying species-specific reactions	3	2015-09-27
1423	RCR12769	replace	gpr_hsa	3030:3032:10449	adapted from Recon 2.04	3030;3032;10449		constructing complex GPR rules and verifying species-specific reactions	3	2015-09-27
1424	RCR12769	replace	gpr_rno	170670:171155:170465	adapted from Recon 2.04	170670;171155;170465		constructing complex GPR rules and verifying species-specific reactions	3	2015-09-27
1425	RCR12771	replace	gpr_hsa	1892:1962:3030	adapted from Recon 2.04	1892;3030		constructing complex GPR rules and verifying species-specific reactions	3	2015-09-27
1426	RCR12771	replace	gpr_rno	171142:140547:170670	adapted from Recon 2.04	140547;170670;100911186		constructing complex GPR rules and verifying species-specific reactions	3	2015-09-27
1427	RCR12773	replace	gpr_hsa	3030:3032:10449	adapted from Recon 2.04	3030;3032;10449		constructing complex GPR rules and verifying species-specific reactions	3	2015-09-27
1428	RCR12773	replace	gpr_rno	170670:171155:170465	adapted from Recon 2.04	170670;171155;170465		constructing complex GPR rules and verifying species-specific reactions	3	2015-09-27
1429	RCR12775	replace	gpr_hsa	1892:1962:3030	adapted from Recon 2.04	1892;3030		constructing complex GPR rules and verifying species-specific reactions	3	2015-09-27
1430	RCR12775	replace	gpr_rno	171142:140547:170670	adapted from Recon 2.04	140547;170670;100911186		constructing complex GPR rules and verifying species-specific reactions	3	2015-09-27
1431	RCR12777	replace	gpr_hsa	3030:3032:10449	adapted from Recon 2.04	3030;3032;10449		constructing complex GPR rules and verifying species-specific reactions	3	2015-09-27
1432	RCR12777	replace	gpr_rno	170670:171155:170465	adapted from Recon 2.04	170670;171155;170465		constructing complex GPR rules and verifying species-specific reactions	3	2015-09-27
1433	RCR12781	replace	gpr_hsa	3030:3032:10449	adapted from Recon 2.04	3030;3032;10449		constructing complex GPR rules and verifying species-specific reactions	3	2015-09-27
1434	RCR12781	replace	gpr_rno	170670:171155:170465	adapted from Recon 2.04	170670;171155;170465		constructing complex GPR rules and verifying species-specific reactions	3	2015-09-27
1435	RCR12784	replace	gpr_hsa	1892:1962:3030	adapted from Recon 2.04	1892;3030		constructing complex GPR rules and verifying species-specific reactions	3	2015-09-27
1436	RCR12784	replace	gpr_rno	171142:140547:170670	adapted from Recon 2.04	140547;170670;100911186		constructing complex GPR rules and verifying species-specific reactions	3	2015-09-27
1437	RCR12786	replace	gpr_hsa	3030:3032:10449	adapted from Recon 2.04	3030;3032;10449		constructing complex GPR rules and verifying species-specific reactions	3	2015-09-27
1438	RCR12786	replace	gpr_rno	170670:171155:170465	adapted from Recon 2.04	170670;171155;170465		constructing complex GPR rules and verifying species-specific reactions	3	2015-09-27
1439	RCR12789	replace	gpr_hsa	1892:1962:3030	adapted from Recon 2.04	1892;3030		constructing complex GPR rules and verifying species-specific reactions	3	2015-09-27
1440	RCR12789	replace	gpr_rno	171142:140547:170670	adapted from Recon 2.04	140547;170670;100911186		constructing complex GPR rules and verifying species-specific reactions	3	2015-09-27
1441	RCR12791	replace	gpr_hsa	3030:3032:10449	adapted from Recon 2.04	3030;3032;10449		constructing complex GPR rules and verifying species-specific reactions	3	2015-09-27
1442	RCR12791	replace	gpr_rno	170670:171155:170465	adapted from Recon 2.04	170670;171155;170465		constructing complex GPR rules and verifying species-specific reactions	3	2015-09-27
1443	RCR12792	replace	gpr_hsa	3030:3032:10449	adapted from Recon 2.04	3030;3032;10449		constructing complex GPR rules and verifying species-specific reactions	3	2015-09-27
1444	RCR12792	replace	gpr_rno	170670:171155:170465	adapted from Recon 2.04	170670;171155;170465		constructing complex GPR rules and verifying species-specific reactions	3	2015-09-27
1445	RCR12795	replace	gpr_hsa	1892:1962:3030	adapted from Recon 2.04	1892;3030		constructing complex GPR rules and verifying species-specific reactions	3	2015-09-27
1446	RCR12795	replace	gpr_rno	171142:140547:170670	adapted from Recon 2.04	140547;170670;100911186		constructing complex GPR rules and verifying species-specific reactions	3	2015-09-27
1447	RCR12797	replace	gpr_hsa	3030:3032:10449	adapted from Recon 2.04	3030;3032;10449		constructing complex GPR rules and verifying species-specific reactions	3	2015-09-27
1448	RCR12797	replace	gpr_rno	170670:171155:170465	adapted from Recon 2.04	170670;171155;170465		constructing complex GPR rules and verifying species-specific reactions	3	2015-09-27
1449	RCR12800	replace	gpr_hsa	1892:1962:3030	adapted from Recon 2.04	1892;3030		constructing complex GPR rules and verifying species-specific reactions	3	2015-09-27
1450	RCR12800	replace	gpr_rno	171142:140547:170670	adapted from Recon 2.04	140547;170670;100911186		constructing complex GPR rules and verifying species-specific reactions	3	2015-09-27
1451	RCR12802	replace	gpr_hsa	3030:3032:10449	adapted from Recon 2.04	3030;3032;10449		constructing complex GPR rules and verifying species-specific reactions	3	2015-09-27
1452	RCR12802	replace	gpr_rno	170670:171155:170465	adapted from Recon 2.04	170670;171155;170465		constructing complex GPR rules and verifying species-specific reactions	3	2015-09-27
1453	RCR12804	replace	gpr_hsa	1892:1962:3030	adapted from Recon 2.04	1892;3030		constructing complex GPR rules and verifying species-specific reactions	3	2015-09-27
1454	RCR12804	replace	gpr_rno	171142:140547:170670	adapted from Recon 2.04	140547;170670;100911186		constructing complex GPR rules and verifying species-specific reactions	3	2015-09-27
1455	RCR12806	replace	gpr_hsa	3030:3032:10449	adapted from Recon 2.04	3030;3032;10449		constructing complex GPR rules and verifying species-specific reactions	3	2015-09-27
1456	RCR12806	replace	gpr_rno	170670:171155:170465	adapted from Recon 2.04	170670;171155;170465		constructing complex GPR rules and verifying species-specific reactions	3	2015-09-27
1457	RCR12809	replace	gpr_hsa	1892:1962:3030	adapted from Recon 2.04	1892;3030		constructing complex GPR rules and verifying species-specific reactions	3	2015-09-27
1458	RCR12809	replace	gpr_rno	171142:140547:170670	adapted from Recon 2.04	140547;170670;100911186		constructing complex GPR rules and verifying species-specific reactions	3	2015-09-27
1459	RCR12811	replace	gpr_hsa	3030:3032:10449	adapted from Recon 2.04	3030;3032;10449		constructing complex GPR rules and verifying species-specific reactions	3	2015-09-27
1460	RCR12811	replace	gpr_rno	170670:171155:170465	adapted from Recon 2.04	170670;171155;170465		constructing complex GPR rules and verifying species-specific reactions	3	2015-09-27
1461	RCR12813	replace	gpr_hsa	1892:1962:3030	adapted from Recon 2.04	1892;3030		constructing complex GPR rules and verifying species-specific reactions	3	2015-09-27
1462	RCR12813	replace	gpr_rno	171142:140547:170670	adapted from Recon 2.04	140547;170670;100911186		constructing complex GPR rules and verifying species-specific reactions	3	2015-09-27
1463	RCR12850	replace	gpr_hsa	1109	annotated as human-specific in kegg; confirmed shared; found rat enzyme in literature; originally an example of an unbalanced reaction, but the additional human enzymes had very low activity recorded in literature	1109; 1645; 1646; 8644	PMID12943710;PMID7998972	constructing complex GPR rules and verifying species-specific reactions	4	2015-09-27
1464	RCR12850	replace	gpr_rno	191574	annotated as human-specific in kegg; confirmed shared; found rat enzyme in literature; originally an example of an unbalanced reaction, but the additional human enzymes had very low activity recorded in literature	0; dehydroascorbate reductase? (114846)	PMID12943710;PMID7998972	constructing complex GPR rules and verifying species-specific reactions	4	2015-09-27
1465	RCR12851	replace	gpr_hsa	1109	annotated as human-specific in kegg; confirmed shared; found rat enzyme in literature; originally an example of an unbalanced reaction, but the additional human enzymes had very low activity recorded in literature	1109;8644;1646;1645	PMID12943710;PMID7998972	constructing complex GPR rules and verifying species-specific reactions	4	2015-09-27
1466	RCR12851	replace	gpr_rno	191574	annotated as human-specific in kegg; confirmed shared; found rat enzyme in literature; originally an example of an unbalanced reaction, but the additional human enzymes had very low activity recorded in literature	191574;307092	PMID12943710;PMID7998972	constructing complex GPR rules and verifying species-specific reactions	4	2015-09-27
1467	RCR12899	replace	gpr_hsa	1109	annotated as human-specific in kegg; confirmed shared; found rat enzyme in literature; originally an example of an unbalanced reaction, but the additional human enzymes had very low activity recorded in literature	1109;8644;1646;1645	PMID12943710;PMID7998972	constructing complex GPR rules and verifying species-specific reactions	4	2015-09-27
1468	RCR12899	replace	gpr_rno	191574	annotated as human-specific in kegg; confirmed shared; found rat enzyme in literature; originally an example of an unbalanced reaction, but the additional human enzymes had very low activity recorded in literature	191574;307092	PMID12943710;PMID7998972	constructing complex GPR rules and verifying species-specific reactions	4	2015-09-27
1469	RCR12900	replace	gpr_hsa	1109	annotated as human-specific in kegg; confirmed shared; found rat enzyme in literature; originally an example of an unbalanced reaction, but the additional human enzymes had very low activity recorded in literature	1109;8644;1646;1645	PMID12943710;PMID7998972	constructing complex GPR rules and verifying species-specific reactions	4	2015-09-27
1470	RCR12900	replace	gpr_rno	191574	annotated as human-specific in kegg; confirmed shared; found rat enzyme in literature; originally an example of an unbalanced reaction, but the additional human enzymes had very low activity recorded in literature	191574;307092	PMID12943710;PMID7998972	constructing complex GPR rules and verifying species-specific reactions	4	2015-09-27
1471	RCR13074	replace	gpr_hsa	123099;8560	assigning consistent GPRs across similar reactions			constructing complex GPR rules and verifying species-specific reactions	3	2015-09-27
1472	RCR13074	replace	gpr_rno	314438;58970	assigning consistent GPRs across similar reactions			constructing complex GPR rules and verifying species-specific reactions	3	2015-09-27
1473	RCR13077	replace	gpr_hsa	10558:55304:9517	adapted from Recon 2.04			constructing complex GPR rules and verifying species-specific reactions	3	2015-09-27
1474	RCR13077	replace	gpr_rno	296188:361213:366697	adapted from Recon 2.04			constructing complex GPR rules and verifying species-specific reactions	3	2015-09-27
1475	RCR13083	replace	gpr_hsa	123099;8560	assigning consistent GPRs across similar reactions			constructing complex GPR rules and verifying species-specific reactions	3	2015-09-27
1476	RCR13083	replace	gpr_rno	314438;58970	assigning consistent GPRs across similar reactions			constructing complex GPR rules and verifying species-specific reactions	3	2015-09-27
1477	RCR13119	replace	gpr_hsa	26301	annotated as rat-specific in kegg; involved in determination of the Forssman antigen which is absent (or rare) in humans	confirmed shared; found evidence of the enzyme being active in a subset of humans	PMID23240079;PMID23255552	constructing complex GPR rules and verifying species-specific reactions	4	2015-09-27
1478	RCR13119	replace	gpr_rno	246766	annotated as rat-specific in kegg; involved in determination of the Forssman antigen which is absent (or rare) in humans	confirmed shared; found evidence of the enzyme being active in a subset of humans	PMID23240079;PMID23255552	constructing complex GPR rules and verifying species-specific reactions	4	2015-09-27
1479	RCR13125	replace	gpr_hsa	123099;8560	assigning consistent GPRs across similar reactions			constructing complex GPR rules and verifying species-specific reactions	3	2015-09-27
1480	RCR13125	replace	gpr_rno	314438;58970	assigning consistent GPRs across similar reactions			constructing complex GPR rules and verifying species-specific reactions	3	2015-09-27
1481	RCR13226	replace	gpr_hsa	26301	annotated as rat-specific in kegg; involved in determination of the Forssman antigen which is absent (or rare) in humans	confirmed shared; found evidence of the enzyme being active in a subset of humans	PMID23240079;PMID23255552	constructing complex GPR rules and verifying species-specific reactions	4	2015-09-27
1482	RCR13226	replace	gpr_rno	246766	annotated as rat-specific in kegg; involved in determination of the Forssman antigen which is absent (or rare) in humans	confirmed shared; found evidence of the enzyme being active in a subset of humans	PMID23240079;PMID23255552	constructing complex GPR rules and verifying species-specific reactions	4	2015-09-27
1483	RCR13229	replace	gpr_hsa	6482	sialyltransferase activity shared	6487;6484	PMID9178808;PMID8864835;PMID12668675;PMID15843597	constructing complex GPR rules and verifying species-specific reactions	4	2015-09-27
1484	RCR13229	replace	gpr_rno	362924	sialyltransferase activity shared	64445;363040	PMID9178808;PMID8864835;PMID12668675;PMID15843597	constructing complex GPR rules and verifying species-specific reactions	4	2015-09-27
1485	RCR13230	replace	gpr_hsa	2525	annotated as human-specific in kegg; confirmed human-specific; rat ortholog (Sec1) has no enzyme activity; no evidence of CA19-9 in rodents	R06162	PMID11179967	constructing complex GPR rules and verifying species-specific reactions	3	2015-09-27
1486	RCR13230	replace	gpr_rno	0	annotated as human-specific in kegg; confirmed human-specific; rat ortholog (Sec1) has no enzyme activity; no evidence of CA19-9 in rodents	R06162	PMID11179967	constructing complex GPR rules and verifying species-specific reactions	3	2015-09-27
1487	RCR13231	replace	gpr_hsa	2525	annotated as human-specific in kegg; confirmed human-specific; rat ortholog (Sec1) has no enzyme activity; no evidence of CA19-9 in rodents	R06162	PMID11179967	constructing complex GPR rules and verifying species-specific reactions	3	2015-09-27
1488	RCR13231	replace	gpr_rno	0	annotated as human-specific in kegg; confirmed human-specific; rat ortholog (Sec1) has no enzyme activity; no evidence of CA19-9 in rodents	R06162	PMID11179967	constructing complex GPR rules and verifying species-specific reactions	3	2015-09-27
1489	RCR13232	replace	gpr_hsa	26301	annotated as rat-specific in kegg; involved in determination of the Forssman antigen which is absent (or rare) in humans; confirmed shared; found evidence of the enzyme being active in a subset of humans	R05965	PMID23240079;PMID23255552	constructing complex GPR rules and verifying species-specific reactions	4	2015-09-27
1490	RCR13232	replace	gpr_rno	246766	annotated as rat-specific in kegg; involved in determination of the Forssman antigen which is absent (or rare) in humans; confirmed shared; found evidence of the enzyme being active in a subset of humans	R05965	PMID23240079;PMID23255552	constructing complex GPR rules and verifying species-specific reactions	4	2015-09-27
1491	RCR13236	replace	gpr_hsa	2525	annotated as human-specific in kegg; confirmed human-specific; rat ortholog (Sec1) has no enzyme activity; no evidence of CA19-9 in rodents	R06162	PMID11179967	constructing complex GPR rules and verifying species-specific reactions	3	2015-09-27
1492	RCR13236	replace	gpr_rno	0	annotated as human-specific in kegg; confirmed human-specific; rat ortholog (Sec1) has no enzyme activity; no evidence of CA19-9 in rodents	R06162	PMID11179967	constructing complex GPR rules and verifying species-specific reactions	3	2015-09-27
1493	RCR13237	replace	gpr_hsa	2525	annotated as human-specific in kegg; confirmed human-specific; rat ortholog (Sec1) has no enzyme activity; no evidence of CA19-9 in rodents	R06162	PMID11179967	constructing complex GPR rules and verifying species-specific reactions	3	2015-09-27
1494	RCR13237	replace	gpr_rno	0	annotated as human-specific in kegg; confirmed human-specific; rat ortholog (Sec1) has no enzyme activity; no evidence of CA19-9 in rodents	R06162	PMID11179967	constructing complex GPR rules and verifying species-specific reactions	3	2015-09-27
1495	RCR13239	replace	gpr_hsa	26301	annotated as rat-specific in kegg; involved in determination of the Forssman antigen which is absent (or rare) in humans; confirmed shared; found evidence of the enzyme being active in a subset of humans	R05965	PMID23240079;PMID23255552	constructing complex GPR rules and verifying species-specific reactions	4	2015-09-27
1496	RCR13239	replace	gpr_rno	246766	annotated as rat-specific in kegg; involved in determination of the Forssman antigen which is absent (or rare) in humans; confirmed shared; found evidence of the enzyme being active in a subset of humans	R05965	PMID23240079;PMID23255552	constructing complex GPR rules and verifying species-specific reactions	4	2015-09-27
1497	RCR13294	replace	gpr_hsa	10026:128869:51604:8733:94005	adapted from Recon 2.04			constructing complex GPR rules and verifying species-specific reactions	3	2015-09-27
1498	RCR13294	replace	gpr_rno	353304:303277:300046:295543:296360	adapted from Recon 2.04			constructing complex GPR rules and verifying species-specific reactions	3	2015-09-27
1499	RCR13296	replace	gpr_hsa	10026:128869:51604:8733:94005	adapted from Recon 2.04			constructing complex GPR rules and verifying species-specific reactions	3	2015-09-27
1500	RCR13296	replace	gpr_rno	353304:303277:300046:295543:296360	adapted from Recon 2.04			constructing complex GPR rules and verifying species-specific reactions	3	2015-09-27
1501	RCR13298	replace	gpr_hsa	10026:128869:51604:8733:94005	adapted from Recon 2.04			constructing complex GPR rules and verifying species-specific reactions	3	2015-09-27
1502	RCR13298	replace	gpr_rno	353304:303277:300046:295543:296360	adapted from Recon 2.04			constructing complex GPR rules and verifying species-specific reactions	3	2015-09-27
1503	RCR13299	replace	gpr_hsa	10026:128869:51604:8733:94005	adapted from Recon 2.04			constructing complex GPR rules and verifying species-specific reactions	3	2015-09-27
1504	RCR13299	replace	gpr_rno	353304:303277:300046:295543:296360	adapted from Recon 2.04			constructing complex GPR rules and verifying species-specific reactions	3	2015-09-27
1505	RCR13372	replace	gpr_hsa	2131:2132	adapted from Recon 2.04	M00059		constructing complex GPR rules and verifying species-specific reactions	3	2015-09-27
1506	RCR13372	replace	gpr_rno	299907:311215	adapted from Recon 2.04	M00059		constructing complex GPR rules and verifying species-specific reactions	3	2015-09-27
1507	RCR13373	replace	gpr_hsa	2131:2132	adapted from Recon 2.04	M00059		constructing complex GPR rules and verifying species-specific reactions	3	2015-09-27
1508	RCR13373	replace	gpr_rno	299907:311215	adapted from Recon 2.04	M00059		constructing complex GPR rules and verifying species-specific reactions	3	2015-09-27
1509	RCR13374	replace	gpr_hsa	2131:2132	adapted from Recon 2.04	M00059		constructing complex GPR rules and verifying species-specific reactions	3	2015-09-27
1510	RCR13374	replace	gpr_rno	299907:311215	adapted from Recon 2.04	M00059		constructing complex GPR rules and verifying species-specific reactions	3	2015-09-27
1511	RCR13375	replace	gpr_hsa	2131:2132	adapted from Recon 2.04	M00059		constructing complex GPR rules and verifying species-specific reactions	3	2015-09-27
1512	RCR13375	replace	gpr_rno	299907:311215	adapted from Recon 2.04	M00059		constructing complex GPR rules and verifying species-specific reactions	3	2015-09-27
1513	RCR13376	replace	gpr_hsa	2131:2132	adapted from Recon 2.04	M00059		constructing complex GPR rules and verifying species-specific reactions	3	2015-09-27
1514	RCR13376	replace	gpr_rno	299907:311215	adapted from Recon 2.04	M00059		constructing complex GPR rules and verifying species-specific reactions	3	2015-09-27
1515	RCR13377	replace	gpr_hsa	2131:2132	adapted from Recon 2.04	M00059		constructing complex GPR rules and verifying species-specific reactions	3	2015-09-27
1516	RCR13377	replace	gpr_rno	299907:311215	adapted from Recon 2.04	M00059		constructing complex GPR rules and verifying species-specific reactions	3	2015-09-27
1517	RCR13378	replace	gpr_hsa	2131:2132	adapted from Recon 2.04	M00059		constructing complex GPR rules and verifying species-specific reactions	3	2015-09-27
1518	RCR13378	replace	gpr_rno	299907:311215	adapted from Recon 2.04	M00059		constructing complex GPR rules and verifying species-specific reactions	3	2015-09-27
1519	RCR13379	replace	gpr_hsa	2131:2132	adapted from Recon 2.04	M00059		constructing complex GPR rules and verifying species-specific reactions	3	2015-09-27
1520	RCR13379	replace	gpr_rno	299907:311215	adapted from Recon 2.04	M00059		constructing complex GPR rules and verifying species-specific reactions	3	2015-09-27
1521	RCR13423	replace	gpr_hsa	2588:2720:4758:5476	adapted from Recon 2.04	2588;2720;4758;5476;643853		constructing complex GPR rules and verifying species-specific reactions	3	2015-09-27
1522	RCR13423	replace	gpr_rno	292073:24591:316033:296370	adapted from Recon 2.04	292073;24591;316033;296370;102555172		constructing complex GPR rules and verifying species-specific reactions	3	2015-09-27
1523	RCR13425	replace	gpr_hsa	2588:2720:4758:5476	adapted from Recon 2.04	2588;2720;4758;5476;643853		constructing complex GPR rules and verifying species-specific reactions	3	2015-09-27
1524	RCR13425	replace	gpr_rno	292073:24591:316033:296370	adapted from Recon 2.04	292073;24591;316033;296370;102555172		constructing complex GPR rules and verifying species-specific reactions	3	2015-09-27
1525	RCR13429	replace	gpr_hsa	2588:2720:4758:5476	adapted from Recon 2.04	2588;2720;4758;5476;643853		constructing complex GPR rules and verifying species-specific reactions	3	2015-09-27
1526	RCR13429	replace	gpr_rno	292073:24591:316033:296370	adapted from Recon 2.04	292073;24591;316033;296370;102555172		constructing complex GPR rules and verifying species-specific reactions	3	2015-09-27
1527	RCR13433	replace	gpr_hsa	2588:2720:4758:5476	adapted from Recon 2.04	2588;2720;4758;5476;643853		constructing complex GPR rules and verifying species-specific reactions	3	2015-09-27
1528	RCR13433	replace	gpr_rno	292073:24591:316033:296370	adapted from Recon 2.04	292073;24591;316033;296370;102555172		constructing complex GPR rules and verifying species-specific reactions	3	2015-09-27
1529	RCR13437	replace	gpr_hsa	2588:2720:4758:5476	adapted from Recon 2.04	2588;2720;4758;5476;643853		constructing complex GPR rules and verifying species-specific reactions	3	2015-09-27
1530	RCR13437	replace	gpr_rno	292073:24591:316033:296370	adapted from Recon 2.04	292073;24591;316033;296370;102555172		constructing complex GPR rules and verifying species-specific reactions	3	2015-09-27
1531	RCR13529	replace	gpr_hsa	2588:2720:4758:5476	adapted from Recon 2.04	2588;2720;4758;5476;643853		constructing complex GPR rules and verifying species-specific reactions	3	2015-09-27
1532	RCR13529	replace	gpr_rno	292073:24591:316033:296370	adapted from Recon 2.04	292073;24591;316033;296370;102555172		constructing complex GPR rules and verifying species-specific reactions	3	2015-09-27
1533	RCR13530	replace	gpr_hsa	2588:2720:4758:5476	adapted from Recon 2.04	2588;2720;4758;5476;643853		constructing complex GPR rules and verifying species-specific reactions	3	2015-09-27
1534	RCR13530	replace	gpr_rno	292073:24591:316033:296370	adapted from Recon 2.04	292073;24591;316033;296370;102555172		constructing complex GPR rules and verifying species-specific reactions	3	2015-09-27
1535	RCR13531	replace	gpr_hsa	2588:2720:4758:5476	adapted from Recon 2.04	2588;2720;4758;5476;643853		constructing complex GPR rules and verifying species-specific reactions	3	2015-09-27
1536	RCR13531	replace	gpr_rno	292073:24591:316033:296370	adapted from Recon 2.04	292073;24591;316033;296370;102555172		constructing complex GPR rules and verifying species-specific reactions	3	2015-09-27
1537	RCR13535	replace	gpr_hsa	2588:2720:4758:5476	adapted from Recon 2.04	2588;2720;4758;5476;643853		constructing complex GPR rules and verifying species-specific reactions	3	2015-09-27
1538	RCR13535	replace	gpr_rno	292073:24591:316033:296370	adapted from Recon 2.04	292073;24591;316033;296370;102555172		constructing complex GPR rules and verifying species-specific reactions	3	2015-09-27
1539	RCR13539	replace	gpr_hsa	2588:2720:4758:5476	adapted from Recon 2.04	2588;2720;4758;5476;643853		constructing complex GPR rules and verifying species-specific reactions	3	2015-09-27
1540	RCR13539	replace	gpr_rno	292073:24591:316033:296370	adapted from Recon 2.04	292073;24591;316033;296370;102555172		constructing complex GPR rules and verifying species-specific reactions	3	2015-09-27
1541	RCR13543	replace	gpr_hsa	2588:2720:4758:5476	adapted from Recon 2.04	2588;2720;4758;5476;643853		constructing complex GPR rules and verifying species-specific reactions	3	2015-09-27
1542	RCR13543	replace	gpr_rno	292073:24591:316033:296370	adapted from Recon 2.04	292073;24591;316033;296370;102555172		constructing complex GPR rules and verifying species-specific reactions	3	2015-09-27
1543	RCR13547	replace	gpr_hsa	2588:2720:4758:5476	adapted from Recon 2.04	2588;2720;4758;5476;643853		constructing complex GPR rules and verifying species-specific reactions	3	2015-09-27
1544	RCR13547	replace	gpr_rno	292073:24591:316033:296370	adapted from Recon 2.04	292073;24591;316033;296370;102555172		constructing complex GPR rules and verifying species-specific reactions	3	2015-09-27
1545	RCR13551	replace	gpr_hsa	2588:2720:4758:5476	adapted from Recon 2.04	2588;2720;4758;5476;643853		constructing complex GPR rules and verifying species-specific reactions	3	2015-09-27
1546	RCR13551	replace	gpr_rno	292073:24591:316033:296370	adapted from Recon 2.04	292073;24591;316033;296370;102555172		constructing complex GPR rules and verifying species-specific reactions	3	2015-09-27
1547	RCR13555	replace	gpr_hsa	2588:2720:4758:5476	adapted from Recon 2.04	2588;2720;4758;5476;643853		constructing complex GPR rules and verifying species-specific reactions	3	2015-09-27
1548	RCR13555	replace	gpr_rno	292073:24591:316033:296370	adapted from Recon 2.04	292073;24591;316033;296370;102555172		constructing complex GPR rules and verifying species-specific reactions	3	2015-09-27
1549	RCR13559	replace	gpr_hsa	2588:2720:4758:5476	adapted from Recon 2.04	2588;2720;4758;5476;643853		constructing complex GPR rules and verifying species-specific reactions	3	2015-09-27
1550	RCR13559	replace	gpr_rno	292073:24591:316033:296370	adapted from Recon 2.04	292073;24591;316033;296370;102555172		constructing complex GPR rules and verifying species-specific reactions	3	2015-09-27
1551	RCR13563	replace	gpr_hsa	2588:2720:4758:5476	adapted from Recon 2.04	2588;2720;4758;5476;643853		constructing complex GPR rules and verifying species-specific reactions	3	2015-09-27
1552	RCR13563	replace	gpr_rno	292073:24591:316033:296370	adapted from Recon 2.04	292073;24591;316033;296370;102555172		constructing complex GPR rules and verifying species-specific reactions	3	2015-09-27
1553	RCR13567	replace	gpr_hsa	2588:2720:4758:5476	adapted from Recon 2.04	2588;2720;4758;5476;643853		constructing complex GPR rules and verifying species-specific reactions	3	2015-09-27
1554	RCR13567	replace	gpr_rno	292073:24591:316033:296370	adapted from Recon 2.04	292073;24591;316033;296370;102555172		constructing complex GPR rules and verifying species-specific reactions	3	2015-09-27
1555	RCR13571	replace	gpr_hsa	2588:2720:4758:5476	adapted from Recon 2.04	2588;2720;4758;5476;643853		constructing complex GPR rules and verifying species-specific reactions	3	2015-09-27
1556	RCR13571	replace	gpr_rno	292073:24591:316033:296370	adapted from Recon 2.04	292073;24591;316033;296370;102555172		constructing complex GPR rules and verifying species-specific reactions	3	2015-09-27
1557	RCR13575	replace	gpr_hsa	2588:2720:4758:5476	adapted from Recon 2.04	2588;2720;4758;5476;643853		constructing complex GPR rules and verifying species-specific reactions	3	2015-09-27
1558	RCR13575	replace	gpr_rno	292073:24591:316033:296370	adapted from Recon 2.04	292073;24591;316033;296370;102555172		constructing complex GPR rules and verifying species-specific reactions	3	2015-09-27
1559	RCR13577	replace	gpr_hsa	2588:2720:4758:5476	adapted from Recon 2.04	2588;2720;4758;5476;643853		constructing complex GPR rules and verifying species-specific reactions	3	2015-09-27
1560	RCR13577	replace	gpr_rno	292073:24591:316033:296370	adapted from Recon 2.04	292073;24591;316033;296370;102555172		constructing complex GPR rules and verifying species-specific reactions	3	2015-09-27
1561	RCR13579	replace	gpr_hsa	2588:2720:4758:5476	adapted from Recon 2.04	2588;2720;4758;5476;643853		constructing complex GPR rules and verifying species-specific reactions	3	2015-09-27
1562	RCR13579	replace	gpr_rno	292073:24591:316033:296370	adapted from Recon 2.04	292073;24591;316033;296370;102555172		constructing complex GPR rules and verifying species-specific reactions	3	2015-09-27
1563	RCR13580	replace	gpr_hsa	2588:2720:4758:5476	adapted from Recon 2.04	2588;2720;4758;5476;643853		constructing complex GPR rules and verifying species-specific reactions	3	2015-09-27
1564	RCR13580	replace	gpr_rno	292073:24591:316033:296370	adapted from Recon 2.04	292073;24591;316033;296370;102555172		constructing complex GPR rules and verifying species-specific reactions	3	2015-09-27
1565	RCR13581	replace	gpr_hsa	2588:2720:4758:5476	adapted from Recon 2.04	2588;2720;4758;5476;643853		constructing complex GPR rules and verifying species-specific reactions	3	2015-09-27
1566	RCR13581	replace	gpr_rno	292073:24591:316033:296370	adapted from Recon 2.04	292073;24591;316033;296370;102555172		constructing complex GPR rules and verifying species-specific reactions	3	2015-09-27
1567	RCR13585	replace	gpr_hsa	2588:2720:4758:5476	adapted from Recon 2.04	2588;2720;4758;5476;643853		constructing complex GPR rules and verifying species-specific reactions	3	2015-09-27
1568	RCR13585	replace	gpr_rno	292073:24591:316033:296370	adapted from Recon 2.04	292073;24591;316033;296370;102555172		constructing complex GPR rules and verifying species-specific reactions	3	2015-09-27
1569	RCR13589	replace	gpr_hsa	2588:2720:4758:5476	adapted from Recon 2.04	2588;2720;4758;5476;643853		constructing complex GPR rules and verifying species-specific reactions	3	2015-09-27
1570	RCR13589	replace	gpr_rno	292073:24591:316033:296370	adapted from Recon 2.04	292073;24591;316033;296370;102555172		constructing complex GPR rules and verifying species-specific reactions	3	2015-09-27
1571	RCR13591	replace	gpr_hsa	2588:2720:4758:5476	adapted from Recon 2.04	2588;2720;4758;5476;643853		constructing complex GPR rules and verifying species-specific reactions	3	2015-09-27
1572	RCR13591	replace	gpr_rno	292073:24591:316033:296370	adapted from Recon 2.04	292073;24591;316033;296370;102555172		constructing complex GPR rules and verifying species-specific reactions	3	2015-09-27
1573	RCR13593	replace	gpr_hsa	2588:2720:4758:5476	adapted from Recon 2.04	2588;2720;4758;5476;643853		constructing complex GPR rules and verifying species-specific reactions	3	2015-09-27
1574	RCR13593	replace	gpr_rno	292073:24591:316033:296370	adapted from Recon 2.04	292073;24591;316033;296370;102555172		constructing complex GPR rules and verifying species-specific reactions	3	2015-09-27
1575	RCR13594	replace	gpr_hsa	2588:2720:4758:5476	adapted from Recon 2.04	2588;2720;4758;5476;643853		constructing complex GPR rules and verifying species-specific reactions	3	2015-09-27
1576	RCR13594	replace	gpr_rno	292073:24591:316033:296370	adapted from Recon 2.04	292073;24591;316033;296370;102555172		constructing complex GPR rules and verifying species-specific reactions	3	2015-09-27
1577	RCR13595	replace	gpr_hsa	2588:2720:4758:5476	adapted from Recon 2.04	2588;2720;4758;5476;643853		constructing complex GPR rules and verifying species-specific reactions	3	2015-09-27
1578	RCR13595	replace	gpr_rno	292073:24591:316033:296370	adapted from Recon 2.04	292073;24591;316033;296370;102555172		constructing complex GPR rules and verifying species-specific reactions	3	2015-09-27
1579	RCR13603	replace	gpr_hsa	1109	annotated as human-specific in kegg; confirmed shared; found rat enzyme in literature; originally an example of an unbalanced reaction, but the additional human enzymes had very low activity recorded in literature	1109;8644;1646;1645	PMID12943710;PMID7998972	constructing complex GPR rules and verifying species-specific reactions	4	2015-09-27
1580	RCR13603	replace	gpr_rno	191574	annotated as human-specific in kegg; confirmed shared; found rat enzyme in literature; originally an example of an unbalanced reaction, but the additional human enzymes had very low activity recorded in literature	191574;307092	PMID12943710;PMID7998972	constructing complex GPR rules and verifying species-specific reactions	4	2015-09-27
1581	RCR13608	replace	gpr_hsa	1962:3295:30	adapted from Recon 2.04	1962;3295		constructing complex GPR rules and verifying species-specific reactions	3	2015-09-27
1582	RCR13608	replace	gpr_rno	171142:79244:24157	adapted from Recon 2.04	171142;79244		constructing complex GPR rules and verifying species-specific reactions	3	2015-09-27
1583	RCR13615	replace	gpr_hsa	1109	annotated as human-specific in kegg; confirmed shared; found rat enzyme in literature; originally an example of an unbalanced reaction, but the additional human enzymes had very low activity recorded in literature	1109;8644;1646;1645	PMID12943710;PMID7998972	constructing complex GPR rules and verifying species-specific reactions	4	2015-09-27
1584	RCR13615	replace	gpr_rno	191574	annotated as human-specific in kegg; confirmed shared; found rat enzyme in literature; originally an example of an unbalanced reaction, but the additional human enzymes had very low activity recorded in literature	191574;307092	PMID12943710;PMID7998972	constructing complex GPR rules and verifying species-specific reactions	4	2015-09-27
1585	RCR13640	replace	gpr_hsa	1109	annotated as human-specific in kegg; confirmed shared; found rat enzyme in literature; originally an example of an unbalanced reaction, but the additional human enzymes had very low activity recorded in literature	1109;8644;1646;1645	PMID12943710;PMID7998972	constructing complex GPR rules and verifying species-specific reactions	4	2015-09-27
1586	RCR13640	replace	gpr_rno	191574	annotated as human-specific in kegg; confirmed shared; found rat enzyme in literature; originally an example of an unbalanced reaction, but the additional human enzymes had very low activity recorded in literature	191574;307092	PMID12943710;PMID7998972	constructing complex GPR rules and verifying species-specific reactions	4	2015-09-27
1587	RCR13641	replace	gpr_hsa	1109	annotated as human-specific in kegg; confirmed shared; found rat enzyme in literature; originally an example of an unbalanced reaction, but the additional human enzymes had very low activity recorded in literature	1109;8644;1646;1645	PMID12943710;PMID7998972	constructing complex GPR rules and verifying species-specific reactions	4	2015-09-27
1588	RCR13641	replace	gpr_rno	191574	annotated as human-specific in kegg; confirmed shared; found rat enzyme in literature; originally an example of an unbalanced reaction, but the additional human enzymes had very low activity recorded in literature	191574;307092	PMID12943710;PMID7998972	constructing complex GPR rules and verifying species-specific reactions	4	2015-09-27
1589	RCR13657	replace	gpr_hsa	1109	annotated as human-specific in kegg; confirmed shared; found rat enzyme in literature; originally an example of an unbalanced reaction, but the additional human enzymes had very low activity recorded in literature	1109;8644;1646;1645	PMID12943710;PMID7998972	constructing complex GPR rules and verifying species-specific reactions	4	2015-09-27
1590	RCR13657	replace	gpr_rno	191574	annotated as human-specific in kegg; confirmed shared; found rat enzyme in literature; originally an example of an unbalanced reaction, but the additional human enzymes had very low activity recorded in literature	191574;307092	PMID12943710;PMID7998972	constructing complex GPR rules and verifying species-specific reactions	4	2015-09-27
1591	RCR13658	replace	gpr_hsa	1109	annotated as human-specific in kegg; confirmed shared; found rat enzyme in literature; originally an example of an unbalanced reaction, but the additional human enzymes had very low activity recorded in literature	1109;8644;1646;1645	PMID12943710;PMID7998972	constructing complex GPR rules and verifying species-specific reactions	4	2015-09-27
1592	RCR13658	replace	gpr_rno	191574	annotated as human-specific in kegg; confirmed shared; found rat enzyme in literature; originally an example of an unbalanced reaction, but the additional human enzymes had very low activity recorded in literature	191574;307092	PMID12943710;PMID7998972	constructing complex GPR rules and verifying species-specific reactions	4	2015-09-27
1593	RCR13706	replace	gpr_hsa	2525	annotated as human-specific in kegg; confirmed human-specific; rat ortholog (Sec1) has no enzyme activity; no evidence of CA19-9 in rodents	R06162	PMID11179967	constructing complex GPR rules and verifying species-specific reactions	3	2015-09-27
1594	RCR13706	replace	gpr_rno	0	annotated as human-specific in kegg; confirmed human-specific; rat ortholog (Sec1) has no enzyme activity; no evidence of CA19-9 in rodents	R06162	PMID11179967	constructing complex GPR rules and verifying species-specific reactions	3	2015-09-27
1595	RCR13708	replace	gpr_hsa	2525	annotated as human-specific in kegg; confirmed human-specific; rat ortholog (Sec1) has no enzyme activity; no evidence of CA19-9 in rodents	R06162	PMID11179967	constructing complex GPR rules and verifying species-specific reactions	3	2015-09-27
1596	RCR13708	replace	gpr_rno	0	annotated as human-specific in kegg; confirmed human-specific; rat ortholog (Sec1) has no enzyme activity; no evidence of CA19-9 in rodents	R06162	PMID11179967	constructing complex GPR rules and verifying species-specific reactions	3	2015-09-27
1597	RCR13709	replace	gpr_hsa	2525	annotated as human-specific in kegg; confirmed human-specific; rat ortholog (Sec1) has no enzyme activity; no evidence of CA19-9 in rodents	R06162	PMID11179967	constructing complex GPR rules and verifying species-specific reactions	3	2015-09-27
1598	RCR13709	replace	gpr_rno	0	annotated as human-specific in kegg; confirmed human-specific; rat ortholog (Sec1) has no enzyme activity; no evidence of CA19-9 in rodents	R06162	PMID11179967	constructing complex GPR rules and verifying species-specific reactions	3	2015-09-27
1599	RCR13710	replace	gpr_hsa	2525	annotated as human-specific in kegg; confirmed human-specific; rat ortholog (Sec1) has no enzyme activity; no evidence of CA19-9 in rodents	R06162	PMID11179967	constructing complex GPR rules and verifying species-specific reactions	3	2015-09-27
1600	RCR13710	replace	gpr_rno	0	annotated as human-specific in kegg; confirmed human-specific; rat ortholog (Sec1) has no enzyme activity; no evidence of CA19-9 in rodents	R06162	PMID11179967	constructing complex GPR rules and verifying species-specific reactions	3	2015-09-27
1601	RCR13896	replace	gpr_hsa	1559;1558;1573	assigned consistent GPRs across similar reactions			constructing complex GPR rules and verifying species-specific reactions	3	2015-09-27
1602	RCR13896	replace	gpr_rno	313375;293989;29277;65210	assigned consistent GPRs across similar reactions			constructing complex GPR rules and verifying species-specific reactions	3	2015-09-27
1603	RCR13897	replace	gpr_hsa	1559;1558;1573	assigned consistent GPRs across similar reactions			constructing complex GPR rules and verifying species-specific reactions	3	2015-09-27
1604	RCR13897	replace	gpr_rno	313375;293989;29277;65210	assigned consistent GPRs across similar reactions			constructing complex GPR rules and verifying species-specific reactions	3	2015-09-27
1605	RCR13921	replace	gpr_hsa	1559;1558;1573	assigned consistent GPRs across similar reactions			constructing complex GPR rules and verifying species-specific reactions	3	2015-09-27
1606	RCR13921	replace	gpr_rno	313375;293989;29277;65210	assigned consistent GPRs across similar reactions			constructing complex GPR rules and verifying species-specific reactions	3	2015-09-27
1607	RCR13946	replace	gpr_hsa	84284	assigned consistent GPRs across similar reactions			constructing complex GPR rules and verifying species-specific reactions	3	2015-09-27
1608	RCR13946	replace	gpr_rno	361443	assigned consistent GPRs across similar reactions			constructing complex GPR rules and verifying species-specific reactions	3	2015-09-27
1609	RCR13958	replace	gpr_hsa	316	rats have several aldehyde oxidases; humans have only one; substrate specifcity unclear	confirmed shared	PMID20038499	constructing complex GPR rules and verifying species-specific reactions	4	2015-09-27
1610	RCR13958	replace	gpr_rno	316421;316424;493909;54349	rats have several aldehyde oxidases; humans have only one; substrate specifcity unclear	confirmed shared	PMID20038499	constructing complex GPR rules and verifying species-specific reactions	4	2015-09-27
1611	RCR13962	replace	gpr_hsa	2638:4036:8029:1594	adapted from Recon 2.04	8029;1594;2638;4036		constructing complex GPR rules and verifying species-specific reactions	3	2015-09-27
1612	RCR13962	replace	gpr_rno	80848:114700:24384:29216	adapted from Recon 2.04	80848;114700;24384;29216		constructing complex GPR rules and verifying species-specific reactions	3	2015-09-27
1613	RCR14036	replace	gpr_hsa	1576;1577	human-specific in kegg; tentatively shared; (now disabled)			constructing complex GPR rules and verifying species-specific reactions	3	2015-09-27
1614	RCR14036	replace	gpr_rno	171352;252931;25642;266682	human-specific in kegg; tentatively shared; (now disabled)			constructing complex GPR rules and verifying species-specific reactions	3	2015-09-27
1615	RCR14038	replace	gpr_hsa	1553	human-specific in kegg; tentatively shared; found match via BLAST (uniprot)			constructing complex GPR rules and verifying species-specific reactions	3	2015-09-27
1616	RCR14038	replace	gpr_rno	24299	human-specific in kegg; tentatively shared; found match via BLAST (uniprot)			constructing complex GPR rules and verifying species-specific reactions	3	2015-09-27
1617	RCR14069	replace	gpr_hsa	1555	human-specific in kegg; tentatively shared; found match via BLAST (uniprot)			constructing complex GPR rules and verifying species-specific reactions	3	2015-09-27
1618	RCR14069	replace	gpr_rno	361523	human-specific in kegg; tentatively shared; found match via BLAST (uniprot)			constructing complex GPR rules and verifying species-specific reactions	3	2015-09-27
1619	RCR14073	replace	gpr_hsa	10901;873;874	GPR modified to conform to similar reactions	R09420		constructing complex GPR rules and verifying species-specific reactions	3	2015-09-27
1620	RCR14073	replace	gpr_rno	266686;29224;304078;100360507	GPR modified to conform to similar reactions	R09420		constructing complex GPR rules and verifying species-specific reactions	3	2015-09-27
1621	RCR14076	replace	gpr_hsa	1553	human-specific in kegg; tentatively shared; found match via BLAST (uniprot)			constructing complex GPR rules and verifying species-specific reactions	3	2015-09-27
1622	RCR14076	replace	gpr_rno	24299	human-specific in kegg; tentatively shared; found match via BLAST (uniprot)			constructing complex GPR rules and verifying species-specific reactions	3	2015-09-27
1623	RCR14077	replace	gpr_hsa	1553	human-specific in kegg; tentatively shared; found match via BLAST (uniprot)			constructing complex GPR rules and verifying species-specific reactions	3	2015-09-27
1624	RCR14077	replace	gpr_rno	24299	human-specific in kegg; tentatively shared; found match via BLAST (uniprot)			constructing complex GPR rules and verifying species-specific reactions	3	2015-09-27
1625	RCR14260	replace	gpr_hsa	50484:6240:6241	adapted from Recon 2.04	7295;6241;6240;50484		constructing complex GPR rules and verifying species-specific reactions	3	2015-09-27
1626	RCR14260	replace	gpr_rno	685579:362720:299976	adapted from Recon 2.04	116484;362720;685579;299976;100359539		constructing complex GPR rules and verifying species-specific reactions	3	2015-09-27
1627	RCR14338	replace	gpr_hsa	23478:28972:60559:90701:9789	adapted from Recon 2.04	90701;23478;28972;60559;9789		constructing complex GPR rules and verifying species-specific reactions	3	2015-09-27
1628	RCR14338	replace	gpr_rno	266758:65166:290555:293142:680782	adapted from Recon 2.04	266758;65166;290555;293142;680782;100360464		constructing complex GPR rules and verifying species-specific reactions	3	2015-09-27
1629	RCR14354	replace	gpr_hsa	56922:64087	adapted from Recon 2.04			constructing complex GPR rules and verifying species-specific reactions	3	2015-09-27
1630	RCR14354	replace	gpr_rno	294972:361884	adapted from Recon 2.04			constructing complex GPR rules and verifying species-specific reactions	3	2015-09-27
1631	RCR14411	replace	gpr_hsa	2729:2730	adapted from Recon 2.04			constructing complex GPR rules and verifying species-specific reactions	3	2015-09-27
1632	RCR14411	replace	gpr_rno	25283:29739	adapted from Recon 2.04			constructing complex GPR rules and verifying species-specific reactions	3	2015-09-27
1633	RCR14420	replace	gpr_hsa	593:594:641649	adapted from Recon 2.04	593;594		constructing complex GPR rules and verifying species-specific reactions	3	2015-09-27
1634	RCR14420	replace	gpr_rno	25244:29711:100359879	adapted from Recon 2.04	25244;29711		constructing complex GPR rules and verifying species-specific reactions	3	2015-09-27
1635	RCR14422	replace	gpr_hsa	593:594:641649	adapted from Recon 2.04	593;594		constructing complex GPR rules and verifying species-specific reactions	3	2015-09-27
1636	RCR14422	replace	gpr_rno	25244:29711:100359879	adapted from Recon 2.04	25244;29711		constructing complex GPR rules and verifying species-specific reactions	3	2015-09-27
1637	RCR14431	replace	gpr_hsa	0	rat-specific in kegg; confirmed rat-specific; human enzyme is nonfunctional	R01803	PMID19890979;PMID22692205;PMID11786991	constructing complex GPR rules and verifying species-specific reactions	4	2015-09-27
1638	RCR14431	replace	gpr_rno	361245	rat-specific in kegg; confirmed rat-specific; human enzyme is nonfunctional	R01803	PMID19890979;PMID22692205;PMID11786991	constructing complex GPR rules and verifying species-specific reactions	4	2015-09-27
1639	RCR14481	replace	gpr_hsa	6389:6390:6391:6392	adapted from Recon 2.04	6389;6390;6392;6391		constructing complex GPR rules and verifying species-specific reactions	3	2015-09-27
1640	RCR14481	replace	gpr_rno	157074:298596:363061:289217	adapted from Recon 2.04	157074;298596;363061;289217		constructing complex GPR rules and verifying species-specific reactions	3	2015-09-27
1641	RCR14523	replace	gpr_hsa	3030:3032:10449	adapted from Recon 2.04	3030;3032;10449		constructing complex GPR rules and verifying species-specific reactions	3	2015-09-27
1642	RCR14523	replace	gpr_rno	170670:171155:170465	adapted from Recon 2.04	170670;171155;170465		constructing complex GPR rules and verifying species-specific reactions	3	2015-09-27
1643	RCR14525	replace	gpr_hsa	3030:3032:10449	adapted from Recon 2.04	3030;3032;10449		constructing complex GPR rules and verifying species-specific reactions	3	2015-09-27
1644	RCR14525	replace	gpr_rno	170670:171155:170465	adapted from Recon 2.04	170670;171155;170465		constructing complex GPR rules and verifying species-specific reactions	3	2015-09-27
1645	RCR14546	replace	gpr_hsa	1109	annotated as human-specific in kegg; confirmed shared; found rat enzyme in literature; originally an example of an unbalanced reaction, but the additional human enzymes had very low activity recorded in literature	1109;8644;1646;1645	PMID12943710;PMID7998972	constructing complex GPR rules and verifying species-specific reactions	4	2015-09-27
1646	RCR14546	replace	gpr_rno	191574	annotated as human-specific in kegg; confirmed shared; found rat enzyme in literature; originally an example of an unbalanced reaction, but the additional human enzymes had very low activity recorded in literature	191574;307092	PMID12943710;PMID7998972	constructing complex GPR rules and verifying species-specific reactions	4	2015-09-27
1647	RCR14596	replace	gpr_hsa	54965:93183	adapted from Recon 2.04	54965;93183		constructing complex GPR rules and verifying species-specific reactions	3	2015-09-27
1648	RCR14596	replace	gpr_rno	288041:79112	adapted from Recon 2.04	288041;79112;103694910		constructing complex GPR rules and verifying species-specific reactions	3	2015-09-27
1649	RCR14669	replace	gpr_hsa	316	rats have several aldehyde oxidases; humans have only one; substrate specifcity unclear; confirmed shared		PMID20038499	constructing complex GPR rules and verifying species-specific reactions	4	2015-09-27
1650	RCR14669	replace	gpr_rno	316421;316424;493909;54349	rats have several aldehyde oxidases; humans have only one; substrate specifcity unclear; confirmed shared		PMID20038499	constructing complex GPR rules and verifying species-specific reactions	4	2015-09-27
1651	RCR40113	replace	gpr_hsa	56301:6520	adapted from Recon 2.04	6520;56301		constructing complex GPR rules and verifying species-specific reactions	3	2015-09-27
1652	RCR40113	replace	gpr_rno	50567:114518	adapted from Recon 2.04	50567;114518		constructing complex GPR rules and verifying species-specific reactions	3	2015-09-27
1653	RCR40114	replace	gpr_hsa	56301:6520	adapted from Recon 2.04	6520;56301		constructing complex GPR rules and verifying species-specific reactions	3	2015-09-27
1654	RCR40114	replace	gpr_rno	50567:114518	adapted from Recon 2.04	50567;114518		constructing complex GPR rules and verifying species-specific reactions	3	2015-09-27
1655	RCR40116	replace	gpr_hsa	23428:6520	adapted from Recon 2.04	23428;6520;8140		constructing complex GPR rules and verifying species-specific reactions	3	2015-09-27
1656	RCR40116	replace	gpr_rno	50567:84551	adapted from Recon 2.04	50567;50719;84551		constructing complex GPR rules and verifying species-specific reactions	3	2015-09-27
1657	RCR40216	replace	gpr_hsa	23657:6520	adapted from Recon 2.04	6520;23657		constructing complex GPR rules and verifying species-specific reactions	3	2015-09-27
1658	RCR40216	replace	gpr_rno	50567:310392	adapted from Recon 2.04	50567;310392		constructing complex GPR rules and verifying species-specific reactions	3	2015-09-27
1659	RCR40487	replace	gpr_hsa	56301:6520	adapted from Recon 2.04	6520;56301		constructing complex GPR rules and verifying species-specific reactions	3	2015-09-27
1660	RCR40487	replace	gpr_rno	50567:114518	adapted from Recon 2.04	50567;114518		constructing complex GPR rules and verifying species-specific reactions	3	2015-09-27
1661	RCR40488	replace	gpr_hsa	56301:6520	adapted from Recon 2.04	6520;56301		constructing complex GPR rules and verifying species-specific reactions	3	2015-09-27
1662	RCR40488	replace	gpr_rno	50567:114518	adapted from Recon 2.04	50567;114518		constructing complex GPR rules and verifying species-specific reactions	3	2015-09-27
1663	RCR40491	replace	gpr_hsa	56301:6520	adapted from Recon 2.04	6520;56301		constructing complex GPR rules and verifying species-specific reactions	3	2015-09-27
1664	RCR40491	replace	gpr_rno	50567:114518	adapted from Recon 2.04	50567;114518		constructing complex GPR rules and verifying species-specific reactions	3	2015-09-27
1665	RCR40495	replace	gpr_hsa	56301:6520	adapted from Recon 2.04	6520;56301		constructing complex GPR rules and verifying species-specific reactions	3	2015-09-27
1666	RCR40495	replace	gpr_rno	50567:114518	adapted from Recon 2.04	50567;114518		constructing complex GPR rules and verifying species-specific reactions	3	2015-09-27
1667	RCR40499	replace	gpr_hsa	56301:6520	adapted from Recon 2.04	6520;56301		constructing complex GPR rules and verifying species-specific reactions	3	2015-09-27
1668	RCR40499	replace	gpr_rno	50567:114518	adapted from Recon 2.04	50567;114518		constructing complex GPR rules and verifying species-specific reactions	3	2015-09-27
1669	RCR40847	replace	gpr_hsa	56301:6520	adapted from Recon 2.04	6520;56301		constructing complex GPR rules and verifying species-specific reactions	3	2015-09-27
1670	RCR40847	replace	gpr_rno	50567:114518	adapted from Recon 2.04	50567;114518		constructing complex GPR rules and verifying species-specific reactions	3	2015-09-27
1671	RCR40848	replace	gpr_hsa	56301:6520	adapted from Recon 2.04	6520;56301		constructing complex GPR rules and verifying species-specific reactions	3	2015-09-27
1672	RCR40848	replace	gpr_rno	50567:114518	adapted from Recon 2.04	50567;114518		constructing complex GPR rules and verifying species-specific reactions	3	2015-09-27
1673	RCR40895	replace	gpr_hsa	56301:6520	adapted from Recon 2.04	6520;56301		constructing complex GPR rules and verifying species-specific reactions	3	2015-09-27
1674	RCR40895	replace	gpr_rno	50567:114518	adapted from Recon 2.04	50567;114518		constructing complex GPR rules and verifying species-specific reactions	3	2015-09-27
1675	RCR41056	replace	gpr_hsa	8140:6520	adapted from Recon 2.04	6520;8140		constructing complex GPR rules and verifying species-specific reactions	3	2015-09-27
1676	RCR41056	replace	gpr_rno	50567:50719	adapted from Recon 2.04	50567;50719		constructing complex GPR rules and verifying species-specific reactions	3	2015-09-27
1677	RCR41069	replace	gpr_hsa	11136:6519	adapted from Recon 2.04	11136;6519		constructing complex GPR rules and verifying species-specific reactions	3	2015-09-27
1678	RCR41069	replace	gpr_rno	116726:29484	adapted from Recon 2.04	116726;29484		constructing complex GPR rules and verifying species-specific reactions	3	2015-09-27
1679	RCR41082	replace	gpr_hsa	6520:9057	adapted from Recon 2.04	6520;9056;9057		constructing complex GPR rules and verifying species-specific reactions	3	2015-09-27
1680	RCR41082	replace	gpr_rno	50567:307811	adapted from Recon 2.04	50567;83509;307811		constructing complex GPR rules and verifying species-specific reactions	3	2015-09-27
1681	RCR41344	replace	gpr_hsa	6519:9056	adapted from Recon 2.04	6519;9056;9057		constructing complex GPR rules and verifying species-specific reactions	3	2015-09-27
1682	RCR41344	replace	gpr_rno	29484:83509	adapted from Recon 2.04	29484;83509;307811		constructing complex GPR rules and verifying species-specific reactions	3	2015-09-27
1683	RCR41375	replace	gpr_hsa	6520:9057	adapted from Recon 2.04	6520;9056;9057		constructing complex GPR rules and verifying species-specific reactions	3	2015-09-27
1684	RCR41375	replace	gpr_rno	50567:307811	adapted from Recon 2.04	50567;83509;307811		constructing complex GPR rules and verifying species-specific reactions	3	2015-09-27
1685	RCR41550	replace	gpr_hsa	56301:6520	adapted from Recon 2.04	6520;56301		constructing complex GPR rules and verifying species-specific reactions	3	2015-09-27
1686	RCR41550	replace	gpr_rno	50567:114518	adapted from Recon 2.04	50567;114518		constructing complex GPR rules and verifying species-specific reactions	3	2015-09-27
1687	RCR41551	replace	gpr_hsa	56301:6520	adapted from Recon 2.04	6520;56301		constructing complex GPR rules and verifying species-specific reactions	3	2015-09-27
1688	RCR41551	replace	gpr_rno	50567:114518	adapted from Recon 2.04	50567;114518		constructing complex GPR rules and verifying species-specific reactions	3	2015-09-27
1689	RCR41605	replace	gpr_hsa	56301:6520	adapted from Recon 2.04	6520;56301		constructing complex GPR rules and verifying species-specific reactions	3	2015-09-27
1690	RCR41605	replace	gpr_rno	50567:114518	adapted from Recon 2.04	50567;114518		constructing complex GPR rules and verifying species-specific reactions	3	2015-09-27
1691	RCR90001	replace	gpr_hsa	1645	annotated as rat-specific in kegg; confirmed shared	R02209/R02207	PMID11013348;PMID6935192;PMID10557352;PMID8172618	constructing complex GPR rules and verifying species-specific reactions	4	2015-09-27
1692	RCR90001	replace	gpr_rno	307092	annotated as rat-specific in kegg; confirmed shared	R02209/R02207	PMID11013348;PMID6935192;PMID10557352;PMID8172618	constructing complex GPR rules and verifying species-specific reactions	4	2015-09-27
1693	RCR90002	replace	gpr_hsa	1645	annotated as rat-specific in kegg; confirmed shared	R02209/R02207	PMID11013348;PMID6935192;PMID10557352;PMID8172618	constructing complex GPR rules and verifying species-specific reactions	4	2015-09-27
1694	RCR90002	replace	gpr_rno	307092	annotated as rat-specific in kegg; confirmed shared	R02209/R02207	PMID11013348;PMID6935192;PMID10557352;PMID8172618	constructing complex GPR rules and verifying species-specific reactions	4	2015-09-27
1695	RCR90004	replace	gpr_hsa	0	rat-specific in kegg; confirmed rat-specific; human enzyme is nonfunctional	R01803	PMID19890979;PMID22692205;PMID11786991	constructing complex GPR rules and verifying species-specific reactions	4	2015-09-27
1696	RCR90004	replace	gpr_rno	361245	rat-specific in kegg; confirmed rat-specific; human enzyme is nonfunctional	R01803	PMID19890979;PMID22692205;PMID11786991	constructing complex GPR rules and verifying species-specific reactions	4	2015-09-27
1697	RCR90005	replace	gpr_hsa	0	rat-specific in kegg; confirmed rat-specific; human enzyme is nonfunctional	R01803	PMID19890979;PMID22692205;PMID11786991	constructing complex GPR rules and verifying species-specific reactions	4	2015-09-27
1698	RCR90005	replace	gpr_rno	361245	rat-specific in kegg; confirmed rat-specific; human enzyme is nonfunctional	R01803	PMID19890979;PMID22692205;PMID11786991	constructing complex GPR rules and verifying species-specific reactions	4	2015-09-27
1699	RCR90016	replace	gpr_hsa	0	annotated as rat-specific in GO; confirmed rat-specific; functional in rats; deficient in humans as an expressed pseudogene	GO:0008743	PMID11731084	constructing complex GPR rules and verifying species-specific reactions	4	2015-09-27
1700	RCR90016	replace	gpr_rno	290315	annotated as rat-specific in GO; confirmed rat-specific; functional in rats; deficient in humans as an expressed pseudogene	GO:0008743	PMID11731084	constructing complex GPR rules and verifying species-specific reactions	4	2015-09-27
1701	RCR90046	replace	gpr_hsa	0	rat-specific reaction invovled in vitamin c synthesis; confirmed rat-specific; functional in rats; pseudogene in humans		PMID8175804;PMID1962571	constructing complex GPR rules and verifying species-specific reactions	4	2015-09-27
1702	RCR90046	replace	gpr_rno	60671	rat-specific reaction invovled in vitamin c synthesis; confirmed rat-specific; functional in rats; pseudogene in humans		PMID8175804;PMID1962571	constructing complex GPR rules and verifying species-specific reactions	4	2015-09-27
1703	RCR90052	replace	gpr_hsa		spontaneous second step of rat-specific reaction RCR90046; confirmed spontaneous although annotated with rat-specific enzyme in KEGG		PMID8175804;PMID1962571	constructing complex GPR rules and verifying species-specific reactions	4	2015-09-27
1704	RCR90052	replace	gpr_rno		spontaneous second step of rat-specific reaction RCR90046; confirmed spontaneous although annotated with rat-specific enzyme in KEGG		PMID8175804;PMID1962571	constructing complex GPR rules and verifying species-specific reactions	4	2015-09-27
1705	RCR90053	replace	gpr_hsa		spontaneous second step of rat-specific reaction RCR90046; confirmed spontaneous although annotated with rat-specific enzyme in KEGG		PMID8175804;PMID1962571	constructing complex GPR rules and verifying species-specific reactions	4	2015-09-27
1706	RCR90053	replace	gpr_rno		spontaneous second step of rat-specific reaction RCR90046; confirmed spontaneous although annotated with rat-specific enzyme in KEGG		PMID8175804;PMID1962571	constructing complex GPR rules and verifying species-specific reactions	4	2015-09-27
1707	RCR90054	replace	gpr_hsa	0	rat-specific in kegg; confirmed rat-specific; functional in rats; pseudogene in humans	confirmed rat-specific; functional in rats; pseudogene in humans	PMID16462750	constructing complex GPR rules and verifying species-specific reactions	4	2015-09-27
1708	RCR90054	replace	gpr_rno	293613	rat-specific in kegg; confirmed rat-specific; functional in rats; pseudogene in humans		PMID16462750	constructing complex GPR rules and verifying species-specific reactions	4	2015-09-27
1709	RCR90055	replace	gpr_hsa	0	rat-specific in kegg; confirmed rat-specific; functional in rats; pseudogene in humans		PMID16462750	constructing complex GPR rules and verifying species-specific reactions	4	2015-09-27
1710	RCR90055	replace	gpr_rno	293613	rat-specific in kegg; confirmed rat-specific; functional in rats; pseudogene in humans		PMID16462750	constructing complex GPR rules and verifying species-specific reactions	4	2015-09-27
1711	RCR90056	replace	gpr_hsa	0	rat-specific in kegg; confirmed rat-specific; functional in rats; pseudogene in humans		PMID16462750	constructing complex GPR rules and verifying species-specific reactions	4	2015-09-27
1712	RCR90056	replace	gpr_rno	293613	rat-specific in kegg; confirmed rat-specific; functional in rats; pseudogene in humans		PMID16462750	constructing complex GPR rules and verifying species-specific reactions	4	2015-09-27
1713	RCR90062	replace	gpr_hsa	0	Cyp3a18 was top hit via PSI-BLAST between the golden hamster gene, LOC101831958 / XP_005079966, vs the rat RefSeq protein; Cyp3a18 (79% identity) is the only gene in the top 15 or so hits that did not have human orthologs. Cyp2g1 was the second closest rat-specific match (27% identity); confirmed rat-specific; no suitable ortholog via BLAST (uniprot)	LOC101831958	PMID2018466;PMID6861760	constructing complex GPR rules and verifying species-specific reactions	4	2015-09-27
1714	RCR90062	replace	gpr_rno	252931	Cyp3a18 was top hit via PSI-BLAST between the golden hamster gene, LOC101831958 / XP_005079966, vs the rat RefSeq protein; Cyp3a18 (79% identity) is the only gene in the top 15 or so hits that did not have human orthologs. Cyp2g1 was the second closest rat-specific match (27% identity); confirmed rat-specific; no suitable ortholog via BLAST (uniprot)	LOC101831958	PMID2018466;PMID6861760	constructing complex GPR rules and verifying species-specific reactions	4	2015-09-27
1715	RCR90136	replace	gpr_hsa	0	Cyp3a18 was top hit via PSI-BLAST between the golden hamster gene, LOC101831958 / XP_005079966, vs the rat RefSeq protein; Cyp3a18 (79% identity) is the only gene in the top 15 or so hits that did not have human orthologs. Cyp2g1 was the second closest rat-specific match (27% identity); confirmed rat-specific; no suitable ortholog via BLAST (uniprot)	LOC101831958	PMID2018466;PMID6861760	constructing complex GPR rules and verifying species-specific reactions	4	2015-09-27
1716	RCR90136	replace	gpr_rno	252931	Cyp3a18 was top hit via PSI-BLAST between the golden hamster gene, LOC101831958 / XP_005079966, vs the rat RefSeq protein; Cyp3a18 (79% identity) is the only gene in the top 15 or so hits that did not have human orthologs. Cyp2g1 was the second closest rat-specific match (27% identity); confirmed rat-specific; no suitable ortholog via BLAST (uniprot)	LOC101831958	PMID2018466;PMID6861760	constructing complex GPR rules and verifying species-specific reactions	4	2015-09-27
1717	RCR90139	replace	gpr_hsa	646625	confirmed shared; reference was uncertain whether URAD was functional in humans		PMID16462750	constructing complex GPR rules and verifying species-specific reactions	4	2015-09-27
1718	RCR90139	replace	gpr_rno	684055	confirmed shared; reference was uncertain whether URAD was functional in humans		PMID16462750	constructing complex GPR rules and verifying species-specific reactions	4	2015-09-27
1719	RCR90140	replace	gpr_hsa	646625	confirmed shared; reference was uncertain whether URAD was functional in humans		PMID16462750	constructing complex GPR rules and verifying species-specific reactions	4	2015-09-27
1720	RCR90140	replace	gpr_rno	684055	confirmed shared; reference was uncertain whether URAD was functional in humans		PMID16462750	constructing complex GPR rules and verifying species-specific reactions	4	2015-09-27
1721	RCR90141	replace	gpr_hsa	646625	confirmed shared; reference was uncertain whether URAD was functional in humans		PMID16462750	constructing complex GPR rules and verifying species-specific reactions	4	2015-09-27
1722	RCR90141	replace	gpr_rno	684055	confirmed shared; reference was uncertain whether URAD was functional in humans		PMID16462750	constructing complex GPR rules and verifying species-specific reactions	4	2015-09-27
1723	RCR10384	replace	gpr_hsa	2523;2524	fucosyltransferases vary in KEGG; confirmed shared		PMID2118655;PMID7876235	constructing complex GPR rules and verifying species-specific reactions	4	2015-09-30
1724	RCR10384	replace	gpr_rno	81919;58924;308586	fucosyltransferases vary in KEGG; confirmed shared		PMID2118655;PMID7876235	constructing complex GPR rules and verifying species-specific reactions	4	2015-09-30
1725	RCR10385	replace	gpr_hsa	2523;2524	fucosyltransferases vary in KEGG; confirmed shared		PMID2118655;PMID7876235	constructing complex GPR rules and verifying species-specific reactions	4	2015-09-30
1726	RCR10385	replace	gpr_rno	81919;58924;308586	fucosyltransferases vary in KEGG; confirmed shared		PMID2118655;PMID7876235	constructing complex GPR rules and verifying species-specific reactions	4	2015-09-30
1727	RCR10387	replace	gpr_hsa	2523;2524	fucosyltransferases vary in KEGG; confirmed shared		PMID2118655;PMID7876235	constructing complex GPR rules and verifying species-specific reactions	4	2015-09-30
1728	RCR10387	replace	gpr_rno	81919;58924;308586	fucosyltransferases vary in KEGG; confirmed shared		PMID2118655;PMID7876235	constructing complex GPR rules and verifying species-specific reactions	4	2015-09-30
1729	RCR13126	replace	gpr_hsa	2523;2524	fucosyltransferases vary in KEGG; confirmed shared		PMID2118655;PMID7876235	constructing complex GPR rules and verifying species-specific reactions	4	2015-09-30
1730	RCR13126	replace	gpr_rno	81919;58924;308586	fucosyltransferases vary in KEGG; confirmed shared		PMID2118655;PMID7876235	constructing complex GPR rules and verifying species-specific reactions	4	2015-09-30
1731	RCR13233	replace	gpr_hsa	2523;2524	fucosyltransferases vary in KEGG; confirmed shared		PMID2118655;PMID7876235	constructing complex GPR rules and verifying species-specific reactions	4	2015-09-30
1732	RCR13233	replace	gpr_rno	81919;58924;308586	fucosyltransferases vary in KEGG; confirmed shared		PMID2118655;PMID7876235	constructing complex GPR rules and verifying species-specific reactions	4	2015-09-30
1733	RCR13240	replace	gpr_hsa	2523;2524	fucosyltransferases vary in KEGG; confirmed shared		PMID2118655;PMID7876235	constructing complex GPR rules and verifying species-specific reactions	4	2015-09-30
1734	RCR13240	replace	gpr_rno	81919;58924;308586	fucosyltransferases vary in KEGG; confirmed shared		PMID2118655;PMID7876235	constructing complex GPR rules and verifying species-specific reactions	4	2015-09-30
1735	RCR13242	replace	gpr_hsa	2523;2524	fucosyltransferases vary in KEGG; confirmed shared		PMID2118655;PMID7876235	constructing complex GPR rules and verifying species-specific reactions	4	2015-09-30
1736	RCR13242	replace	gpr_rno	81919;58924;308586	fucosyltransferases vary in KEGG; confirmed shared		PMID2118655;PMID7876235	constructing complex GPR rules and verifying species-specific reactions	4	2015-09-30
1737	RCR13245	replace	gpr_hsa	2523;2524	fucosyltransferases vary in KEGG; confirmed shared		PMID2118655;PMID7876235	constructing complex GPR rules and verifying species-specific reactions	4	2015-09-30
1738	RCR13245	replace	gpr_rno	81919;58924;308586	fucosyltransferases vary in KEGG; confirmed shared		PMID2118655;PMID7876235	constructing complex GPR rules and verifying species-specific reactions	4	2015-09-30
1739	RCR13261	replace	gpr_hsa	2523;2524	fucosyltransferases vary in KEGG; confirmed shared		PMID2118655;PMID7876235	constructing complex GPR rules and verifying species-specific reactions	4	2015-09-30
1740	RCR13261	replace	gpr_rno	81919;58924;308586	fucosyltransferases vary in KEGG; confirmed shared		PMID2118655;PMID7876235	constructing complex GPR rules and verifying species-specific reactions	4	2015-09-30
1741	RCR13265	replace	gpr_hsa	2523;2524	fucosyltransferases vary in KEGG; confirmed shared		PMID2118655;PMID7876235	constructing complex GPR rules and verifying species-specific reactions	4	2015-09-30
1742	RCR13265	replace	gpr_rno	81919;58924;308586	fucosyltransferases vary in KEGG; confirmed shared		PMID2118655;PMID7876235	constructing complex GPR rules and verifying species-specific reactions	4	2015-09-30
1743	RCR13266	replace	gpr_hsa	2523;2524	fucosyltransferases vary in KEGG; confirmed shared		PMID2118655;PMID7876235	constructing complex GPR rules and verifying species-specific reactions	4	2015-09-30
1744	RCR13266	replace	gpr_rno	81919;58924;308586	fucosyltransferases vary in KEGG; confirmed shared		PMID2118655;PMID7876235	constructing complex GPR rules and verifying species-specific reactions	4	2015-09-30
1745	RCR13704	replace	gpr_hsa	2523;2524	fucosyltransferases vary in KEGG; confirmed shared		PMID2118655;PMID7876235	constructing complex GPR rules and verifying species-specific reactions	4	2015-09-30
1746	RCR13704	replace	gpr_rno	81919;58924;308586	fucosyltransferases vary in KEGG; confirmed shared		PMID2118655;PMID7876235	constructing complex GPR rules and verifying species-specific reactions	4	2015-09-30
1747	RCR13713	replace	gpr_hsa	2523;2524	fucosyltransferases vary in KEGG; confirmed shared		PMID2118655;PMID7876235	constructing complex GPR rules and verifying species-specific reactions	4	2015-09-30
1748	RCR13713	replace	gpr_rno	81919;58924;308586	fucosyltransferases vary in KEGG; confirmed shared		PMID2118655;PMID7876235	constructing complex GPR rules and verifying species-specific reactions	4	2015-09-30
1749	RCR13717	replace	gpr_hsa	2523;2524	fucosyltransferases vary in KEGG; confirmed shared		PMID2118655;PMID7876235	constructing complex GPR rules and verifying species-specific reactions	4	2015-09-30
1750	RCR13717	replace	gpr_rno	81919;58924;308586	fucosyltransferases vary in KEGG; confirmed shared		PMID2118655;PMID7876235	constructing complex GPR rules and verifying species-specific reactions	4	2015-09-30
1751	RCR13720	replace	gpr_hsa	2523;2524	fucosyltransferases vary in KEGG; confirmed shared		PMID2118655;PMID7876235	constructing complex GPR rules and verifying species-specific reactions	4	2015-09-30
1752	RCR13720	replace	gpr_rno	81919;58924;308586	fucosyltransferases vary in KEGG; confirmed shared		PMID2118655;PMID7876235	constructing complex GPR rules and verifying species-specific reactions	4	2015-09-30
1753	RCR13724	replace	gpr_hsa	2523;2524	fucosyltransferases vary in KEGG; confirmed shared		PMID2118655;PMID7876235	constructing complex GPR rules and verifying species-specific reactions	4	2015-09-30
1754	RCR13724	replace	gpr_rno	81919;58924;308586	fucosyltransferases vary in KEGG; confirmed shared		PMID2118655;PMID7876235	constructing complex GPR rules and verifying species-specific reactions	4	2015-09-30
1755	RCR14665	replace	gpr_hsa	2523;2524	fucosyltransferases vary in KEGG; confirmed shared		PMID2118655;PMID7876235	constructing complex GPR rules and verifying species-specific reactions	4	2015-09-30
1756	RCR14665	replace	gpr_rno	81919;58924;308586	fucosyltransferases vary in KEGG; confirmed shared		PMID2118655;PMID7876235	constructing complex GPR rules and verifying species-specific reactions	4	2015-09-30
1757	RCR10940	replace	gpr_hsa		PI4K phosphatase superfluous			constructing complex GPR rules and verifying species-specific reactions	3	2015-09-30
1758	RCR10940	replace	gpr_rno		PI4K phosphatase superfluous			constructing complex GPR rules and verifying species-specific reactions	3	2015-09-30
1759	RCR10414	replace	gpr_hsa		PI4K phosphatase superfluous			constructing complex GPR rules and verifying species-specific reactions	3	2015-09-30
1760	RCR10414	replace	gpr_rno		PI4K phosphatase superfluous			constructing complex GPR rules and verifying species-specific reactions	3	2015-09-30
1761	RCR10266	replace	gpr_hsa	23396;8395;8394;138429	GPRs added for reactions that had GPRs in other compartments			constructing complex GPR rules and verifying species-specific reactions	3	2015-09-30
1762	RCR10266	replace	gpr_rno	314641;309419;365865;687758	GPRs added for reactions that had GPRs in other compartments			constructing complex GPR rules and verifying species-specific reactions	3	2015-09-30
1763	RCR10413	replace	gpr_hsa	23396;8395;8394;138429	GPRs added for reactions that had GPRs in other compartments			constructing complex GPR rules and verifying species-specific reactions	3	2015-09-30
1764	RCR10413	replace	gpr_rno	314641;309419;365865;687758	GPRs added for reactions that had GPRs in other compartments			constructing complex GPR rules and verifying species-specific reactions	3	2015-09-30
1765	RCR10990	replace	gpr_hsa	54658;54575;54576	GPRs added for reactions that had GPRs in other compartments			constructing complex GPR rules and verifying species-specific reactions	3	2015-09-30
1766	RCR10990	replace	gpr_rno	24861;301595	GPRs added for reactions that had GPRs in other compartments			constructing complex GPR rules and verifying species-specific reactions	3	2015-09-30
1767	RCR13087	replace	gpr_hsa	10331	GPRs added for reactions that had GPRs in other compartments			constructing complex GPR rules and verifying species-specific reactions	3	2015-09-30
1768	RCR13087	replace	gpr_rno	290638	GPRs added for reactions that had GPRs in other compartments			constructing complex GPR rules and verifying species-specific reactions	3	2015-09-30
1769	RCR13224	replace	gpr_hsa	10610	GPRs added for reactions that had GPRs in other compartments			constructing complex GPR rules and verifying species-specific reactions	3	2015-09-30
1770	RCR13224	replace	gpr_rno	303692	GPRs added for reactions that had GPRs in other compartments			constructing complex GPR rules and verifying species-specific reactions	3	2015-09-30
1771	RCR13250	replace	gpr_hsa	10331	GPRs added for reactions that had GPRs in other compartments			constructing complex GPR rules and verifying species-specific reactions	3	2015-09-30
1772	RCR13250	replace	gpr_rno	290638	GPRs added for reactions that had GPRs in other compartments			constructing complex GPR rules and verifying species-specific reactions	3	2015-09-30
1773	RCR13279	replace	gpr_hsa	10331	GPRs added for reactions that had GPRs in other compartments			constructing complex GPR rules and verifying species-specific reactions	3	2015-09-30
1774	RCR13279	replace	gpr_rno	290638	GPRs added for reactions that had GPRs in other compartments			constructing complex GPR rules and verifying species-specific reactions	3	2015-09-30
1775	RCR13799	replace	gpr_hsa	23396;8395;8394;138429	GPRs added for reactions that had GPRs in other compartments			constructing complex GPR rules and verifying species-specific reactions	3	2015-09-30
1776	RCR13799	replace	gpr_rno	314641;309419;365865;687758	GPRs added for reactions that had GPRs in other compartments			constructing complex GPR rules and verifying species-specific reactions	3	2015-09-30
1777	RCR13800	replace	gpr_hsa	23236	GPRs added for reactions that had GPRs in other compartments			constructing complex GPR rules and verifying species-specific reactions	3	2015-09-30
1778	RCR13800	replace	gpr_rno	24654	GPRs added for reactions that had GPRs in other compartments			constructing complex GPR rules and verifying species-specific reactions	3	2015-09-30
1779	RCR13928	replace	gpr_hsa	54658;54575;54576	GPRs added for reactions that had GPRs in other compartments			constructing complex GPR rules and verifying species-specific reactions	3	2015-09-30
1780	RCR13928	replace	gpr_rno	24861;301595	GPRs added for reactions that had GPRs in other compartments			constructing complex GPR rules and verifying species-specific reactions	3	2015-09-30
1781	RCR90180	replace	gpr_hsa	10998;11001	GPRs added for reactions that had GPRs in other compartments			constructing complex GPR rules and verifying species-specific reactions	3	2015-09-30
1782	RCR90180	replace	gpr_rno	79111;65192	GPRs added for reactions that had GPRs in other compartments			constructing complex GPR rules and verifying species-specific reactions	3	2015-09-30
1783	RCR10246	replace	gpr_hsa	1738:2653:2731:275	adapted from Recon 2.04			constructing complex GPR rules and verifying species-specific reactions	3	2015-09-30
1784	RCR10246	replace	gpr_rno	309312:298942:306586:171133	adapted from Recon 2.04			constructing complex GPR rules and verifying species-specific reactions	3	2015-09-30
1785	RCR10318	replace	gpr_hsa	1738:1743:(4967;55753)	adapted from Recon 2.04			constructing complex GPR rules and verifying species-specific reactions	3	2015-09-30
1786	RCR10318	replace	gpr_rno	298942:299201:(290566;360975)	adapted from Recon 2.04			constructing complex GPR rules and verifying species-specific reactions	3	2015-09-30
1787	RCR10353	replace	gpr_hsa	1738:1743:(4967;55753)	adapted from Recon 2.04			constructing complex GPR rules and verifying species-specific reactions	3	2015-09-30
1788	RCR10353	replace	gpr_rno	298942:299201:(290566;360975)	adapted from Recon 2.04			constructing complex GPR rules and verifying species-specific reactions	3	2015-09-30
1789	RCR10432	replace	gpr_hsa	2638:4036:8029:1594	adapted from Recon 2.04			constructing complex GPR rules and verifying species-specific reactions	3	2015-09-30
1790	RCR10432	replace	gpr_rno	80848:114700:24384:29216	adapted from Recon 2.04			constructing complex GPR rules and verifying species-specific reactions	3	2015-09-30
1791	RCR10870	replace	gpr_hsa	2588:2720:4758:5476	adapted from Recon 2.04			constructing complex GPR rules and verifying species-specific reactions	3	2015-09-30
1792	RCR10870	replace	gpr_rno	292073:24591:316033:296370	adapted from Recon 2.04			constructing complex GPR rules and verifying species-specific reactions	3	2015-09-30
1793	RCR10918	replace	gpr_hsa	1962:3295:30	adapted from Recon 2.04			constructing complex GPR rules and verifying species-specific reactions	3	2015-09-30
1794	RCR10918	replace	gpr_rno	171142:79244:24157	adapted from Recon 2.04			constructing complex GPR rules and verifying species-specific reactions	3	2015-09-30
1795	RCR11319	replace	gpr_hsa	1738:2653:2731:275	adapted from Recon 2.04			constructing complex GPR rules and verifying species-specific reactions	3	2015-09-30
1796	RCR11319	replace	gpr_rno	309312:298942:306586:171133	adapted from Recon 2.04			constructing complex GPR rules and verifying species-specific reactions	3	2015-09-30
1797	RCR11332	replace	gpr_hsa	1738:1743:(4967;55753)	adapted from Recon 2.04			constructing complex GPR rules and verifying species-specific reactions	3	2015-09-30
1798	RCR11332	replace	gpr_rno	298942:299201:(290566;360975)	adapted from Recon 2.04			constructing complex GPR rules and verifying species-specific reactions	3	2015-09-30
1799	RCR11352	replace	gpr_hsa	3028:3033:3030	adapted from Recon 2.04			constructing complex GPR rules and verifying species-specific reactions	3	2015-09-30
1800	RCR11352	replace	gpr_rno	63864:113965:170670	adapted from Recon 2.04			constructing complex GPR rules and verifying species-specific reactions	3	2015-09-30
1801	RCR11372	replace	gpr_hsa	3030:3032:10449	adapted from Recon 2.04			constructing complex GPR rules and verifying species-specific reactions	3	2015-09-30
1802	RCR11372	replace	gpr_rno	170670:171155:170465	adapted from Recon 2.04			constructing complex GPR rules and verifying species-specific reactions	3	2015-09-30
1803	RCR11496	replace	gpr_hsa	593:594:641649	adapted from Recon 2.04			constructing complex GPR rules and verifying species-specific reactions	3	2015-09-30
1804	RCR11496	replace	gpr_rno	25244:29711:100359879	adapted from Recon 2.04			constructing complex GPR rules and verifying species-specific reactions	3	2015-09-30
1805	RCR11609	replace	gpr_hsa	2588:2720:4758:5476	adapted from Recon 2.04			constructing complex GPR rules and verifying species-specific reactions	3	2015-09-30
1806	RCR11609	replace	gpr_rno	292073:24591:316033:296370	adapted from Recon 2.04			constructing complex GPR rules and verifying species-specific reactions	3	2015-09-30
1807	RCR11664	replace	gpr_hsa	1738:1743:(4967;55753)	adapted from Recon 2.04			constructing complex GPR rules and verifying species-specific reactions	3	2015-09-30
1808	RCR11664	replace	gpr_rno	298942:299201:(290566;360975)	adapted from Recon 2.04			constructing complex GPR rules and verifying species-specific reactions	3	2015-09-30
1809	RCR11672	replace	gpr_hsa	1738:1743:(4967;55753)	adapted from Recon 2.04			constructing complex GPR rules and verifying species-specific reactions	3	2015-09-30
1810	RCR11672	replace	gpr_rno	298942:299201:(290566;360975)	adapted from Recon 2.04			constructing complex GPR rules and verifying species-specific reactions	3	2015-09-30
1811	RCR11964	replace	gpr_hsa	3030:10455:1962:1632	adapted from Recon 2.04			constructing complex GPR rules and verifying species-specific reactions	3	2015-09-30
1812	RCR11964	replace	gpr_rno	170670:171142:291075:29740	adapted from Recon 2.04			constructing complex GPR rules and verifying species-specific reactions	3	2015-09-30
1813	RCR11966	replace	gpr_hsa	4645:30	adapted from Recon 2.04			constructing complex GPR rules and verifying species-specific reactions	3	2015-09-30
1814	RCR11966	replace	gpr_rno	25132:(501072;24157)	adapted from Recon 2.04			constructing complex GPR rules and verifying species-specific reactions	3	2015-09-30
1815	RCR12038	replace	gpr_hsa	3030:10455:1962:1632	adapted from Recon 2.04			constructing complex GPR rules and verifying species-specific reactions	3	2015-09-30
1816	RCR12038	replace	gpr_rno	170670:171142:291075:29740	adapted from Recon 2.04			constructing complex GPR rules and verifying species-specific reactions	3	2015-09-30
1817	RCR12040	replace	gpr_hsa	4645:30	adapted from Recon 2.04			constructing complex GPR rules and verifying species-specific reactions	3	2015-09-30
1818	RCR12040	replace	gpr_rno	25132:(501072;24157)	adapted from Recon 2.04			constructing complex GPR rules and verifying species-specific reactions	3	2015-09-30
1819	RCR12058	replace	gpr_hsa	3028:3033:3030	adapted from Recon 2.04			constructing complex GPR rules and verifying species-specific reactions	3	2015-09-30
1820	RCR12058	replace	gpr_rno	63864:113965:170670	adapted from Recon 2.04			constructing complex GPR rules and verifying species-specific reactions	3	2015-09-30
1821	RCR12062	replace	gpr_hsa	3028:3033:3030	adapted from Recon 2.04			constructing complex GPR rules and verifying species-specific reactions	3	2015-09-30
1822	RCR12062	replace	gpr_rno	63864:113965:170670	adapted from Recon 2.04			constructing complex GPR rules and verifying species-specific reactions	3	2015-09-30
1823	RCR12067	replace	gpr_hsa	3030:10455:1962:1632	adapted from Recon 2.04			constructing complex GPR rules and verifying species-specific reactions	3	2015-09-30
1824	RCR12067	replace	gpr_rno	170670:171142:291075:29740	adapted from Recon 2.04			constructing complex GPR rules and verifying species-specific reactions	3	2015-09-30
1825	RCR12069	replace	gpr_hsa	3030:10455:1962:1632	adapted from Recon 2.04			constructing complex GPR rules and verifying species-specific reactions	3	2015-09-30
1826	RCR12069	replace	gpr_rno	170670:171142:291075:29740	adapted from Recon 2.04			constructing complex GPR rules and verifying species-specific reactions	3	2015-09-30
1827	RCR12070	replace	gpr_hsa	3030:10455:1962:1632	adapted from Recon 2.04			constructing complex GPR rules and verifying species-specific reactions	3	2015-09-30
1828	RCR12070	replace	gpr_rno	170670:171142:291075:29740	adapted from Recon 2.04			constructing complex GPR rules and verifying species-specific reactions	3	2015-09-30
1829	RCR12072	replace	gpr_hsa	4645:30	adapted from Recon 2.04			constructing complex GPR rules and verifying species-specific reactions	3	2015-09-30
1830	RCR12072	replace	gpr_rno	25132:(501072;24157)	adapted from Recon 2.04			constructing complex GPR rules and verifying species-specific reactions	3	2015-09-30
1831	RCR12074	replace	gpr_hsa	3030:10455:1962:1632	adapted from Recon 2.04			constructing complex GPR rules and verifying species-specific reactions	3	2015-09-30
1832	RCR12074	replace	gpr_rno	170670:171142:291075:29740	adapted from Recon 2.04			constructing complex GPR rules and verifying species-specific reactions	3	2015-09-30
1833	RCR12076	replace	gpr_hsa	4645:30	adapted from Recon 2.04			constructing complex GPR rules and verifying species-specific reactions	3	2015-09-30
1834	RCR12076	replace	gpr_rno	25132:(501072;24157)	adapted from Recon 2.04			constructing complex GPR rules and verifying species-specific reactions	3	2015-09-30
1835	RCR12079	replace	gpr_hsa	3030:10455:1962:1632	adapted from Recon 2.04			constructing complex GPR rules and verifying species-specific reactions	3	2015-09-30
1836	RCR12079	replace	gpr_rno	170670:171142:291075:29740	adapted from Recon 2.04			constructing complex GPR rules and verifying species-specific reactions	3	2015-09-30
1837	RCR12227	replace	gpr_hsa	3030:10455:1962:1632	adapted from Recon 2.04			constructing complex GPR rules and verifying species-specific reactions	3	2015-09-30
1838	RCR12227	replace	gpr_rno	170670:171142:291075:29740	adapted from Recon 2.04			constructing complex GPR rules and verifying species-specific reactions	3	2015-09-30
1839	RCR12228	replace	gpr_hsa	3028:3033:3030	adapted from Recon 2.04			constructing complex GPR rules and verifying species-specific reactions	3	2015-09-30
1840	RCR12228	replace	gpr_rno	63864:113965:170670	adapted from Recon 2.04			constructing complex GPR rules and verifying species-specific reactions	3	2015-09-30
1841	RCR12231	replace	gpr_hsa	4645:30	adapted from Recon 2.04			constructing complex GPR rules and verifying species-specific reactions	3	2015-09-30
1842	RCR12231	replace	gpr_rno	25132:(501072;24157)	adapted from Recon 2.04			constructing complex GPR rules and verifying species-specific reactions	3	2015-09-30
1843	RCR12249	replace	gpr_hsa	3030:10455:1962:1632	adapted from Recon 2.04			constructing complex GPR rules and verifying species-specific reactions	3	2015-09-30
1844	RCR12249	replace	gpr_rno	170670:171142:291075:29740	adapted from Recon 2.04			constructing complex GPR rules and verifying species-specific reactions	3	2015-09-30
1845	RCR12250	replace	gpr_hsa	3028:3033:3030	adapted from Recon 2.04			constructing complex GPR rules and verifying species-specific reactions	3	2015-09-30
1846	RCR12250	replace	gpr_rno	63864:113965:170670	adapted from Recon 2.04			constructing complex GPR rules and verifying species-specific reactions	3	2015-09-30
1847	RCR12253	replace	gpr_hsa	4645:30	adapted from Recon 2.04			constructing complex GPR rules and verifying species-specific reactions	3	2015-09-30
1848	RCR12253	replace	gpr_rno	25132:(501072;24157)	adapted from Recon 2.04			constructing complex GPR rules and verifying species-specific reactions	3	2015-09-30
1849	RCR12276	replace	gpr_hsa	3030:10455:1962:1632	adapted from Recon 2.04			constructing complex GPR rules and verifying species-specific reactions	3	2015-09-30
1850	RCR12276	replace	gpr_rno	170670:171142:291075:29740	adapted from Recon 2.04			constructing complex GPR rules and verifying species-specific reactions	3	2015-09-30
1851	RCR12277	replace	gpr_hsa	3028:3033:3030	adapted from Recon 2.04			constructing complex GPR rules and verifying species-specific reactions	3	2015-09-30
1852	RCR12277	replace	gpr_rno	63864:113965:170670	adapted from Recon 2.04			constructing complex GPR rules and verifying species-specific reactions	3	2015-09-30
1853	RCR12280	replace	gpr_hsa	4645:30	adapted from Recon 2.04			constructing complex GPR rules and verifying species-specific reactions	3	2015-09-30
1854	RCR12280	replace	gpr_rno	25132:(501072;24157)	adapted from Recon 2.04			constructing complex GPR rules and verifying species-specific reactions	3	2015-09-30
1855	RCR12289	replace	gpr_hsa	3030:10455:1962:1632	adapted from Recon 2.04			constructing complex GPR rules and verifying species-specific reactions	3	2015-09-30
1856	RCR12289	replace	gpr_rno	170670:171142:291075:29740	adapted from Recon 2.04			constructing complex GPR rules and verifying species-specific reactions	3	2015-09-30
1857	RCR12290	replace	gpr_hsa	3028:3033:3030	adapted from Recon 2.04			constructing complex GPR rules and verifying species-specific reactions	3	2015-09-30
1858	RCR12290	replace	gpr_rno	63864:113965:170670	adapted from Recon 2.04			constructing complex GPR rules and verifying species-specific reactions	3	2015-09-30
1859	RCR12293	replace	gpr_hsa	4645:30	adapted from Recon 2.04			constructing complex GPR rules and verifying species-specific reactions	3	2015-09-30
1860	RCR12293	replace	gpr_rno	25132:(501072;24157)	adapted from Recon 2.04			constructing complex GPR rules and verifying species-specific reactions	3	2015-09-30
1861	RCR12304	replace	gpr_hsa	3030:10455:1962:1632	adapted from Recon 2.04			constructing complex GPR rules and verifying species-specific reactions	3	2015-09-30
1862	RCR12304	replace	gpr_rno	170670:171142:291075:29740	adapted from Recon 2.04			constructing complex GPR rules and verifying species-specific reactions	3	2015-09-30
1863	RCR12307	replace	gpr_hsa	3030:10455:1962:1632	adapted from Recon 2.04			constructing complex GPR rules and verifying species-specific reactions	3	2015-09-30
1864	RCR12307	replace	gpr_rno	170670:171142:291075:29740	adapted from Recon 2.04			constructing complex GPR rules and verifying species-specific reactions	3	2015-09-30
1865	RCR12308	replace	gpr_hsa	3030:10455:1962:1632	adapted from Recon 2.04			constructing complex GPR rules and verifying species-specific reactions	3	2015-09-30
1866	RCR12308	replace	gpr_rno	170670:171142:291075:29740	adapted from Recon 2.04			constructing complex GPR rules and verifying species-specific reactions	3	2015-09-30
1867	RCR12310	replace	gpr_hsa	4645:30	adapted from Recon 2.04			constructing complex GPR rules and verifying species-specific reactions	3	2015-09-30
1868	RCR12310	replace	gpr_rno	25132:(501072;24157)	adapted from Recon 2.04			constructing complex GPR rules and verifying species-specific reactions	3	2015-09-30
1869	RCR12505	replace	gpr_hsa	3030:10455:1962:1632	adapted from Recon 2.04			constructing complex GPR rules and verifying species-specific reactions	3	2015-09-30
1870	RCR12505	replace	gpr_rno	170670:171142:291075:29740	adapted from Recon 2.04			constructing complex GPR rules and verifying species-specific reactions	3	2015-09-30
1871	RCR12507	replace	gpr_hsa	4645:30	adapted from Recon 2.04			constructing complex GPR rules and verifying species-specific reactions	3	2015-09-30
1872	RCR12507	replace	gpr_rno	25132:(501072;24157)	adapted from Recon 2.04			constructing complex GPR rules and verifying species-specific reactions	3	2015-09-30
1873	RCR12509	replace	gpr_hsa	3030:10455:1962:1632	adapted from Recon 2.04			constructing complex GPR rules and verifying species-specific reactions	3	2015-09-30
1874	RCR12509	replace	gpr_rno	170670:171142:291075:29740	adapted from Recon 2.04			constructing complex GPR rules and verifying species-specific reactions	3	2015-09-30
1875	RCR12511	replace	gpr_hsa	4645:30	adapted from Recon 2.04			constructing complex GPR rules and verifying species-specific reactions	3	2015-09-30
1876	RCR12511	replace	gpr_rno	25132:(501072;24157)	adapted from Recon 2.04			constructing complex GPR rules and verifying species-specific reactions	3	2015-09-30
1877	RCR12513	replace	gpr_hsa	3030:10455:1962:1632	adapted from Recon 2.04			constructing complex GPR rules and verifying species-specific reactions	3	2015-09-30
1878	RCR12513	replace	gpr_rno	170670:171142:291075:29740	adapted from Recon 2.04			constructing complex GPR rules and verifying species-specific reactions	3	2015-09-30
1879	RCR12515	replace	gpr_hsa	4645:30	adapted from Recon 2.04			constructing complex GPR rules and verifying species-specific reactions	3	2015-09-30
1880	RCR12515	replace	gpr_rno	25132:(501072;24157)	adapted from Recon 2.04			constructing complex GPR rules and verifying species-specific reactions	3	2015-09-30
1881	RCR12517	replace	gpr_hsa	3030:10455:1962:1632	adapted from Recon 2.04			constructing complex GPR rules and verifying species-specific reactions	3	2015-09-30
1882	RCR12517	replace	gpr_rno	170670:171142:291075:29740	adapted from Recon 2.04			constructing complex GPR rules and verifying species-specific reactions	3	2015-09-30
1883	RCR12519	replace	gpr_hsa	4645:30	adapted from Recon 2.04			constructing complex GPR rules and verifying species-specific reactions	3	2015-09-30
1884	RCR12519	replace	gpr_rno	25132:(501072;24157)	adapted from Recon 2.04			constructing complex GPR rules and verifying species-specific reactions	3	2015-09-30
1885	RCR12521	replace	gpr_hsa	3030:10455:1962:1632	adapted from Recon 2.04			constructing complex GPR rules and verifying species-specific reactions	3	2015-09-30
1886	RCR12521	replace	gpr_rno	170670:171142:291075:29740	adapted from Recon 2.04			constructing complex GPR rules and verifying species-specific reactions	3	2015-09-30
1887	RCR12523	replace	gpr_hsa	4645:30	adapted from Recon 2.04			constructing complex GPR rules and verifying species-specific reactions	3	2015-09-30
1888	RCR12523	replace	gpr_rno	25132:(501072;24157)	adapted from Recon 2.04			constructing complex GPR rules and verifying species-specific reactions	3	2015-09-30
1889	RCR12525	replace	gpr_hsa	3030:10455:1962:1632	adapted from Recon 2.04			constructing complex GPR rules and verifying species-specific reactions	3	2015-09-30
1890	RCR12525	replace	gpr_rno	170670:171142:291075:29740	adapted from Recon 2.04			constructing complex GPR rules and verifying species-specific reactions	3	2015-09-30
1891	RCR12527	replace	gpr_hsa	4645:30	adapted from Recon 2.04			constructing complex GPR rules and verifying species-specific reactions	3	2015-09-30
1892	RCR12527	replace	gpr_rno	25132:(501072;24157)	adapted from Recon 2.04			constructing complex GPR rules and verifying species-specific reactions	3	2015-09-30
1893	RCR12529	replace	gpr_hsa	3030:10455:1962:1632	adapted from Recon 2.04			constructing complex GPR rules and verifying species-specific reactions	3	2015-09-30
1894	RCR12529	replace	gpr_rno	170670:171142:291075:29740	adapted from Recon 2.04			constructing complex GPR rules and verifying species-specific reactions	3	2015-09-30
1895	RCR12531	replace	gpr_hsa	4645:30	adapted from Recon 2.04			constructing complex GPR rules and verifying species-specific reactions	3	2015-09-30
1896	RCR12531	replace	gpr_rno	25132:(501072;24157)	adapted from Recon 2.04			constructing complex GPR rules and verifying species-specific reactions	3	2015-09-30
1897	RCR12532	replace	gpr_hsa	3030:10455:1962:1632	adapted from Recon 2.04			constructing complex GPR rules and verifying species-specific reactions	3	2015-09-30
1898	RCR12532	replace	gpr_rno	170670:171142:291075:29740	adapted from Recon 2.04			constructing complex GPR rules and verifying species-specific reactions	3	2015-09-30
1899	RCR12534	replace	gpr_hsa	4645:30	adapted from Recon 2.04			constructing complex GPR rules and verifying species-specific reactions	3	2015-09-30
1900	RCR12534	replace	gpr_rno	25132:(501072;24157)	adapted from Recon 2.04			constructing complex GPR rules and verifying species-specific reactions	3	2015-09-30
1901	RCR12536	replace	gpr_hsa	3030:10455:1962:1632	adapted from Recon 2.04			constructing complex GPR rules and verifying species-specific reactions	3	2015-09-30
1902	RCR12536	replace	gpr_rno	170670:171142:291075:29740	adapted from Recon 2.04			constructing complex GPR rules and verifying species-specific reactions	3	2015-09-30
1903	RCR12538	replace	gpr_hsa	3030:10455:1962:1632	adapted from Recon 2.04			constructing complex GPR rules and verifying species-specific reactions	3	2015-09-30
1904	RCR12538	replace	gpr_rno	170670:171142:291075:29740	adapted from Recon 2.04			constructing complex GPR rules and verifying species-specific reactions	3	2015-09-30
1905	RCR12540	replace	gpr_hsa	3030:10455:1962:1632	adapted from Recon 2.04			constructing complex GPR rules and verifying species-specific reactions	3	2015-09-30
1906	RCR12540	replace	gpr_rno	170670:171142:291075:29740	adapted from Recon 2.04			constructing complex GPR rules and verifying species-specific reactions	3	2015-09-30
1907	RCR12542	replace	gpr_hsa	4645:30	adapted from Recon 2.04			constructing complex GPR rules and verifying species-specific reactions	3	2015-09-30
1908	RCR12542	replace	gpr_rno	25132:(501072;24157)	adapted from Recon 2.04			constructing complex GPR rules and verifying species-specific reactions	3	2015-09-30
1909	RCR12544	replace	gpr_hsa	3030:10455:1962:1632	adapted from Recon 2.04			constructing complex GPR rules and verifying species-specific reactions	3	2015-09-30
1910	RCR12544	replace	gpr_rno	170670:171142:291075:29740	adapted from Recon 2.04			constructing complex GPR rules and verifying species-specific reactions	3	2015-09-30
1911	RCR12548	replace	gpr_hsa	3030:10455:1962:1632	adapted from Recon 2.04			constructing complex GPR rules and verifying species-specific reactions	3	2015-09-30
1912	RCR12548	replace	gpr_rno	170670:171142:291075:29740	adapted from Recon 2.04			constructing complex GPR rules and verifying species-specific reactions	3	2015-09-30
1913	RCR12550	replace	gpr_hsa	4645:30	adapted from Recon 2.04			constructing complex GPR rules and verifying species-specific reactions	3	2015-09-30
1914	RCR12550	replace	gpr_rno	25132:(501072;24157)	adapted from Recon 2.04			constructing complex GPR rules and verifying species-specific reactions	3	2015-09-30
1915	RCR12552	replace	gpr_hsa	3030:10455:1962:1632	adapted from Recon 2.04			constructing complex GPR rules and verifying species-specific reactions	3	2015-09-30
1916	RCR12552	replace	gpr_rno	170670:171142:291075:29740	adapted from Recon 2.04			constructing complex GPR rules and verifying species-specific reactions	3	2015-09-30
1917	RCR12554	replace	gpr_hsa	4645:30	adapted from Recon 2.04			constructing complex GPR rules and verifying species-specific reactions	3	2015-09-30
1918	RCR12554	replace	gpr_rno	25132:(501072;24157)	adapted from Recon 2.04			constructing complex GPR rules and verifying species-specific reactions	3	2015-09-30
1919	RCR12556	replace	gpr_hsa	3030:10455:1962:1632	adapted from Recon 2.04			constructing complex GPR rules and verifying species-specific reactions	3	2015-09-30
1920	RCR12556	replace	gpr_rno	170670:171142:291075:29740	adapted from Recon 2.04			constructing complex GPR rules and verifying species-specific reactions	3	2015-09-30
1921	RCR12558	replace	gpr_hsa	4645:30	adapted from Recon 2.04			constructing complex GPR rules and verifying species-specific reactions	3	2015-09-30
1922	RCR12558	replace	gpr_rno	25132:(501072;24157)	adapted from Recon 2.04			constructing complex GPR rules and verifying species-specific reactions	3	2015-09-30
1923	RCR12560	replace	gpr_hsa	3030:10455:1962:1632	adapted from Recon 2.04			constructing complex GPR rules and verifying species-specific reactions	3	2015-09-30
1924	RCR12560	replace	gpr_rno	170670:171142:291075:29740	adapted from Recon 2.04			constructing complex GPR rules and verifying species-specific reactions	3	2015-09-30
1925	RCR12562	replace	gpr_hsa	4645:30	adapted from Recon 2.04			constructing complex GPR rules and verifying species-specific reactions	3	2015-09-30
1926	RCR12562	replace	gpr_rno	25132:(501072;24157)	adapted from Recon 2.04			constructing complex GPR rules and verifying species-specific reactions	3	2015-09-30
1927	RCR12564	replace	gpr_hsa	3030:10455:1962:1632	adapted from Recon 2.04			constructing complex GPR rules and verifying species-specific reactions	3	2015-09-30
1928	RCR12564	replace	gpr_rno	170670:171142:291075:29740	adapted from Recon 2.04			constructing complex GPR rules and verifying species-specific reactions	3	2015-09-30
1929	RCR12566	replace	gpr_hsa	4645:30	adapted from Recon 2.04			constructing complex GPR rules and verifying species-specific reactions	3	2015-09-30
1930	RCR12566	replace	gpr_rno	25132:(501072;24157)	adapted from Recon 2.04			constructing complex GPR rules and verifying species-specific reactions	3	2015-09-30
1931	RCR12568	replace	gpr_hsa	3030:10455:1962:1632	adapted from Recon 2.04			constructing complex GPR rules and verifying species-specific reactions	3	2015-09-30
1932	RCR12568	replace	gpr_rno	170670:171142:291075:29740	adapted from Recon 2.04			constructing complex GPR rules and verifying species-specific reactions	3	2015-09-30
1933	RCR12570	replace	gpr_hsa	4645:30	adapted from Recon 2.04			constructing complex GPR rules and verifying species-specific reactions	3	2015-09-30
1934	RCR12570	replace	gpr_rno	25132:(501072;24157)	adapted from Recon 2.04			constructing complex GPR rules and verifying species-specific reactions	3	2015-09-30
1935	RCR12572	replace	gpr_hsa	3030:10455:1962:1632	adapted from Recon 2.04			constructing complex GPR rules and verifying species-specific reactions	3	2015-09-30
1936	RCR12572	replace	gpr_rno	170670:171142:291075:29740	adapted from Recon 2.04			constructing complex GPR rules and verifying species-specific reactions	3	2015-09-30
1937	RCR12574	replace	gpr_hsa	4645:30	adapted from Recon 2.04			constructing complex GPR rules and verifying species-specific reactions	3	2015-09-30
1938	RCR12574	replace	gpr_rno	25132:(501072;24157)	adapted from Recon 2.04			constructing complex GPR rules and verifying species-specific reactions	3	2015-09-30
1939	RCR12575	replace	gpr_hsa	3030:10455:1962:1632	adapted from Recon 2.04			constructing complex GPR rules and verifying species-specific reactions	3	2015-09-30
1940	RCR12575	replace	gpr_rno	170670:171142:291075:29740	adapted from Recon 2.04			constructing complex GPR rules and verifying species-specific reactions	3	2015-09-30
1941	RCR12577	replace	gpr_hsa	3030:10455:1962:1632	adapted from Recon 2.04			constructing complex GPR rules and verifying species-specific reactions	3	2015-09-30
1942	RCR12577	replace	gpr_rno	170670:171142:291075:29740	adapted from Recon 2.04			constructing complex GPR rules and verifying species-specific reactions	3	2015-09-30
1943	RCR12579	replace	gpr_hsa	4645:30	adapted from Recon 2.04			constructing complex GPR rules and verifying species-specific reactions	3	2015-09-30
1944	RCR12579	replace	gpr_rno	25132:(501072;24157)	adapted from Recon 2.04			constructing complex GPR rules and verifying species-specific reactions	3	2015-09-30
1945	RCR12581	replace	gpr_hsa	3030:10455:1962:1632	adapted from Recon 2.04			constructing complex GPR rules and verifying species-specific reactions	3	2015-09-30
1946	RCR12581	replace	gpr_rno	170670:171142:291075:29740	adapted from Recon 2.04			constructing complex GPR rules and verifying species-specific reactions	3	2015-09-30
1947	RCR12583	replace	gpr_hsa	4645:30	adapted from Recon 2.04			constructing complex GPR rules and verifying species-specific reactions	3	2015-09-30
1948	RCR12583	replace	gpr_rno	25132:(501072;24157)	adapted from Recon 2.04			constructing complex GPR rules and verifying species-specific reactions	3	2015-09-30
1949	RCR12584	replace	gpr_hsa	3030:10455:1962:1632	adapted from Recon 2.04			constructing complex GPR rules and verifying species-specific reactions	3	2015-09-30
1950	RCR12584	replace	gpr_rno	170670:171142:291075:29740	adapted from Recon 2.04			constructing complex GPR rules and verifying species-specific reactions	3	2015-09-30
1951	RCR12594	replace	gpr_hsa	3030:10455:1962:1632	adapted from Recon 2.04			constructing complex GPR rules and verifying species-specific reactions	3	2015-09-30
1952	RCR12594	replace	gpr_rno	170670:171142:291075:29740	adapted from Recon 2.04			constructing complex GPR rules and verifying species-specific reactions	3	2015-09-30
1953	RCR12596	replace	gpr_hsa	4645:30	adapted from Recon 2.04			constructing complex GPR rules and verifying species-specific reactions	3	2015-09-30
1954	RCR12596	replace	gpr_rno	25132:(501072;24157)	adapted from Recon 2.04			constructing complex GPR rules and verifying species-specific reactions	3	2015-09-30
1955	RCR12598	replace	gpr_hsa	3030:10455:1962:1632	adapted from Recon 2.04			constructing complex GPR rules and verifying species-specific reactions	3	2015-09-30
1956	RCR12598	replace	gpr_rno	170670:171142:291075:29740	adapted from Recon 2.04			constructing complex GPR rules and verifying species-specific reactions	3	2015-09-30
1957	RCR12600	replace	gpr_hsa	4645:30	adapted from Recon 2.04			constructing complex GPR rules and verifying species-specific reactions	3	2015-09-30
1958	RCR12600	replace	gpr_rno	25132:(501072;24157)	adapted from Recon 2.04			constructing complex GPR rules and verifying species-specific reactions	3	2015-09-30
1959	RCR12603	replace	gpr_hsa	3030:10455:1962:1632	adapted from Recon 2.04			constructing complex GPR rules and verifying species-specific reactions	3	2015-09-30
1960	RCR12603	replace	gpr_rno	170670:171142:291075:29740	adapted from Recon 2.04			constructing complex GPR rules and verifying species-specific reactions	3	2015-09-30
1961	RCR12605	replace	gpr_hsa	4645:30	adapted from Recon 2.04			constructing complex GPR rules and verifying species-specific reactions	3	2015-09-30
1962	RCR12605	replace	gpr_rno	25132:(501072;24157)	adapted from Recon 2.04			constructing complex GPR rules and verifying species-specific reactions	3	2015-09-30
1963	RCR12607	replace	gpr_hsa	3030:10455:1962:1632	adapted from Recon 2.04			constructing complex GPR rules and verifying species-specific reactions	3	2015-09-30
1964	RCR12607	replace	gpr_rno	170670:171142:291075:29740	adapted from Recon 2.04			constructing complex GPR rules and verifying species-specific reactions	3	2015-09-30
1965	RCR12609	replace	gpr_hsa	4645:30	adapted from Recon 2.04			constructing complex GPR rules and verifying species-specific reactions	3	2015-09-30
1966	RCR12609	replace	gpr_rno	25132:(501072;24157)	adapted from Recon 2.04			constructing complex GPR rules and verifying species-specific reactions	3	2015-09-30
1967	RCR12611	replace	gpr_hsa	3030:10455:1962:1632	adapted from Recon 2.04			constructing complex GPR rules and verifying species-specific reactions	3	2015-09-30
1968	RCR12611	replace	gpr_rno	170670:171142:291075:29740	adapted from Recon 2.04			constructing complex GPR rules and verifying species-specific reactions	3	2015-09-30
1969	RCR12613	replace	gpr_hsa	4645:30	adapted from Recon 2.04			constructing complex GPR rules and verifying species-specific reactions	3	2015-09-30
1970	RCR12613	replace	gpr_rno	25132:(501072;24157)	adapted from Recon 2.04			constructing complex GPR rules and verifying species-specific reactions	3	2015-09-30
1971	RCR12615	replace	gpr_hsa	4645:30	adapted from Recon 2.04			constructing complex GPR rules and verifying species-specific reactions	3	2015-09-30
1972	RCR12615	replace	gpr_rno	25132:(501072;24157)	adapted from Recon 2.04			constructing complex GPR rules and verifying species-specific reactions	3	2015-09-30
1973	RCR12616	replace	gpr_hsa	3030:10455:1962:1632	adapted from Recon 2.04			constructing complex GPR rules and verifying species-specific reactions	3	2015-09-30
1974	RCR12616	replace	gpr_rno	170670:171142:291075:29740	adapted from Recon 2.04			constructing complex GPR rules and verifying species-specific reactions	3	2015-09-30
1975	RCR12617	replace	gpr_hsa	3030:10455:1962:1632	adapted from Recon 2.04			constructing complex GPR rules and verifying species-specific reactions	3	2015-09-30
1976	RCR12617	replace	gpr_rno	170670:171142:291075:29740	adapted from Recon 2.04			constructing complex GPR rules and verifying species-specific reactions	3	2015-09-30
1977	RCR12619	replace	gpr_hsa	4645:30	adapted from Recon 2.04			constructing complex GPR rules and verifying species-specific reactions	3	2015-09-30
1978	RCR12619	replace	gpr_rno	25132:(501072;24157)	adapted from Recon 2.04			constructing complex GPR rules and verifying species-specific reactions	3	2015-09-30
1979	RCR12623	replace	gpr_hsa	3028:3033:3030	adapted from Recon 2.04			constructing complex GPR rules and verifying species-specific reactions	3	2015-09-30
1980	RCR12623	replace	gpr_rno	63864:113965:170670	adapted from Recon 2.04			constructing complex GPR rules and verifying species-specific reactions	3	2015-09-30
1981	RCR12627	replace	gpr_hsa	3028:3033:3030	adapted from Recon 2.04			constructing complex GPR rules and verifying species-specific reactions	3	2015-09-30
1982	RCR12627	replace	gpr_rno	63864:113965:170670	adapted from Recon 2.04			constructing complex GPR rules and verifying species-specific reactions	3	2015-09-30
1983	RCR12631	replace	gpr_hsa	3028:3033:3030	adapted from Recon 2.04			constructing complex GPR rules and verifying species-specific reactions	3	2015-09-30
1984	RCR12631	replace	gpr_rno	63864:113965:170670	adapted from Recon 2.04			constructing complex GPR rules and verifying species-specific reactions	3	2015-09-30
1985	RCR12635	replace	gpr_hsa	3028:3033:3030	adapted from Recon 2.04			constructing complex GPR rules and verifying species-specific reactions	3	2015-09-30
1986	RCR12635	replace	gpr_rno	63864:113965:170670	adapted from Recon 2.04			constructing complex GPR rules and verifying species-specific reactions	3	2015-09-30
1987	RCR12639	replace	gpr_hsa	3028:3033:3030	adapted from Recon 2.04			constructing complex GPR rules and verifying species-specific reactions	3	2015-09-30
1988	RCR12639	replace	gpr_rno	63864:113965:170670	adapted from Recon 2.04			constructing complex GPR rules and verifying species-specific reactions	3	2015-09-30
1989	RCR12643	replace	gpr_hsa	3028:3033:3030	adapted from Recon 2.04			constructing complex GPR rules and verifying species-specific reactions	3	2015-09-30
1990	RCR12643	replace	gpr_rno	63864:113965:170670	adapted from Recon 2.04			constructing complex GPR rules and verifying species-specific reactions	3	2015-09-30
1991	RCR12647	replace	gpr_hsa	3028:3033:3030	adapted from Recon 2.04			constructing complex GPR rules and verifying species-specific reactions	3	2015-09-30
1992	RCR12647	replace	gpr_rno	63864:113965:170670	adapted from Recon 2.04			constructing complex GPR rules and verifying species-specific reactions	3	2015-09-30
1993	RCR12651	replace	gpr_hsa	3028:3033:3030	adapted from Recon 2.04			constructing complex GPR rules and verifying species-specific reactions	3	2015-09-30
1994	RCR12651	replace	gpr_rno	63864:113965:170670	adapted from Recon 2.04			constructing complex GPR rules and verifying species-specific reactions	3	2015-09-30
1995	RCR12655	replace	gpr_hsa	3028:3033:3030	adapted from Recon 2.04			constructing complex GPR rules and verifying species-specific reactions	3	2015-09-30
1996	RCR12655	replace	gpr_rno	63864:113965:170670	adapted from Recon 2.04			constructing complex GPR rules and verifying species-specific reactions	3	2015-09-30
1997	RCR12657	replace	gpr_hsa	3030:3032:10449	adapted from Recon 2.04			constructing complex GPR rules and verifying species-specific reactions	3	2015-09-30
1998	RCR12657	replace	gpr_rno	170670:171155:170465	adapted from Recon 2.04			constructing complex GPR rules and verifying species-specific reactions	3	2015-09-30
1999	RCR12658	replace	gpr_hsa	3030:3032:10449	adapted from Recon 2.04			constructing complex GPR rules and verifying species-specific reactions	3	2015-09-30
[truncated: 207 more rows]

## Sheet: Reaction Annotations
index	rxn_id	action	variable	value	note	comment	reference	phase	confidence	date
1	RCR10259	replace	rxn_name	PGE1 dehydration		GO:MF		adding new reactions annotated as rat-specific by gene ontology (GO:MF)	2	2015-01-22
2	RCR13203	add	kegg_alt	R05114		GO:MF		adding new reactions annotated as rat-specific by gene ontology (GO:MF)	2	2015-01-22
3	RCR13203	replace	rxn_name	Neu5Ac 2,8-sialyltransferase (GM1b)		GO:MF		adding new reactions annotated as rat-specific by gene ontology (GO:MF)	2	2015-01-22
4	RCR13210	replace	rxn_name	Neu5Ac 2,8-sialyltransferase (GD1a)		GO:MF		adding new reactions annotated as rat-specific by gene ontology (GO:MF)	2	2015-01-22
5	RCR13215	replace	rxn_name	Neu5Ac 2,8-sialyltransferase (GT1b)		GO:MF		adding new reactions annotated as rat-specific by gene ontology (GO:MF)	2	2015-01-22
6	RCR13318	replace	rxn_name	PGE2 dehydration		GO:MF		adding new reactions annotated as rat-specific by gene ontology (GO:MF)	2	2015-01-22
7	RCR14699	replace	rxn_name	retinol dehydration		GO:MF		adding new reactions annotated as rat-specific by gene ontology (GO:MF)	2	2015-01-22
8	RCR20027	replace	rxn_name	cholesterol transport		GO:MF		adding new reactions annotated as rat-specific by gene ontology (GO:MF)	2	2015-01-22
9	RCR20131	replace	rxn_name	GDP:proton symport		GO:MF		adding new reactions annotated as rat-specific by gene ontology (GO:MF)	2	2015-01-22
10	RCR20599	replace	rxn_name	iron ion transport		GO:MF		adding new reactions annotated as rat-specific by gene ontology (GO:MF)	2	2015-01-22
11	RCR20879	replace	rxn_name	cholesterol transport		GO:MF		adding new reactions annotated as rat-specific by gene ontology (GO:MF)	2	2015-01-22
12	RCR20977	replace	rxn_name	glucose-6-phosphate transport		GO:MF		adding new reactions annotated as rat-specific by gene ontology (GO:MF)	2	2015-01-22
13	RCR21115	replace	rxn_name	zinc ion transport		GO:MF		adding new reactions annotated as rat-specific by gene ontology (GO:MF)	2	2015-01-22
14	RCR21131	replace	rxn_name	metal ion transport		GO:MF		adding new reactions annotated as rat-specific by gene ontology (GO:MF)	2	2015-01-22
15	RCR30057	delete	rxn_id		this reaction was completely removed from iRno and iHsa to prevent issues with duplicate reactions	duplicated remnant exchange reaction		adding new reactions annotated as rat-specific by gene ontology (GO:MF)	-3	2015-01-22
16	RCR30094	delete	rxn_id		this reaction was completely removed from iRno and iHsa to prevent issues with duplicate reactions	duplicated remnant exchange reaction		adding new reactions annotated as rat-specific by gene ontology (GO:MF)	-3	2015-01-22
17	RCR30143	delete	rxn_id		this reaction was completely removed from iRno and iHsa to prevent issues with duplicate reactions	duplicated remnant exchange reaction		adding new reactions annotated as rat-specific by gene ontology (GO:MF)	-3	2015-01-22
18	RCR30144	delete	rxn_id		this reaction was completely removed from iRno and iHsa to prevent issues with duplicate reactions	duplicated remnant exchange reaction		adding new reactions annotated as rat-specific by gene ontology (GO:MF)	-3	2015-01-22
19	RCR30186	delete	rxn_id		this reaction was completely removed from iRno and iHsa to prevent issues with duplicate reactions	duplicated remnant exchange reaction		adding new reactions annotated as rat-specific by gene ontology (GO:MF)	-3	2015-01-22
20	RCR30319	delete	rxn_id		this reaction was completely removed from iRno and iHsa to prevent issues with duplicate reactions	duplicated remnant exchange reaction		adding new reactions annotated as rat-specific by gene ontology (GO:MF)	-3	2015-01-22
21	RCR30320	delete	rxn_id		this reaction was completely removed from iRno and iHsa to prevent issues with duplicate reactions	duplicated remnant exchange reaction		adding new reactions annotated as rat-specific by gene ontology (GO:MF)	-3	2015-01-22
22	RCR40897	replace	rxn_name	iron ion transport		GO:MF		adding new reactions annotated as rat-specific by gene ontology (GO:MF)	2	2015-01-22
23	RCR40899	replace	rxn_name	inositol transport		GO:MF		adding new reactions annotated as rat-specific by gene ontology (GO:MF)	2	2015-01-22
24	RCR40961	replace	rxn_name	calcium:lithium antiport		GO:MF		adding new reactions annotated as rat-specific by gene ontology (GO:MF)	2	2015-01-22
25	RCR40963	replace	rxn_name	magnesium transport		GO:MF		adding new reactions annotated as rat-specific by gene ontology (GO:MF)	2	2015-01-22
26	RCR40964	replace	rxn_name	copper uptake transport		GO:MF		adding new reactions annotated as rat-specific by gene ontology (GO:MF)	2	2015-01-22
27	RCR40964	replace	rxn_name	copper uptake transport		GO:MF		adding new reactions annotated as rat-specific by gene ontology (GO:MF)	2	2015-01-22
28	RCR40973	replace	rxn_name	sodium-dependent multivitamin transport		GO:MF		adding new reactions annotated as rat-specific by gene ontology (GO:MF)	2	2015-01-22
29	RCR41476	replace	rxn_name	sodium:phosphate symport		GO:MF		adding new reactions annotated as rat-specific by gene ontology (GO:MF)	2	2015-01-22
30	RCR41623	replace	rxn_name	sodium-dependent multivitamin transport		GO:MF		adding new reactions annotated as rat-specific by gene ontology (GO:MF)	2	2015-01-22
31	RCR41624	replace	rxn_name	sodium-dependent multivitamin transport		GO:MF		adding new reactions annotated as rat-specific by gene ontology (GO:MF)	2	2015-01-22
32	RCR41625	replace	rxn_name	sodium-dependent multivitamin transport		GO:MF		adding new reactions annotated as rat-specific by gene ontology (GO:MF)	2	2015-01-22
33	RCR41634	replace	rxn_name	sulfotaurolithocholate:sodium symport		GO:MF		adding new reactions annotated as rat-specific by gene ontology (GO:MF)	2	2015-01-22
34	RCR10020	replace	kegg_id	R00751				updating KEGG annotations	3	2015-02-09
35	RCR10022	replace	kegg_id	R01598				updating KEGG annotations	3	2015-02-09
36	RCR10023	replace	kegg_id	R08183				updating KEGG annotations	3	2015-02-09
37	RCR10024	replace	kegg_id	R01326				updating KEGG annotations	3	2015-02-09
38	RCR10026	replace	kegg_id	R08191				updating KEGG annotations	3	2015-02-09
39	RCR10027	replace	kegg_id	R01665				updating KEGG annotations	3	2015-02-09
40	RCR10066	replace	kegg_id	R08186		kegg_manual		updating KEGG annotations	2	2015-02-09
41	RCR10069	replace	kegg_id	R08187		kegg_manual		updating KEGG annotations	2	2015-02-09
42	RCR10073	replace	kegg_id	R08192		kegg_manual		updating KEGG annotations	2	2015-02-09
43	RCR10080	replace	kegg_id	R08190		kegg_manual		updating KEGG annotations	2	2015-02-09
44	RCR10081	replace	kegg_id	R08273		kegg_manual		updating KEGG annotations	2	2015-02-09
45	RCR10085	replace	kegg_id	R08615		kegg_manual		updating KEGG annotations	2	2015-02-09
46	RCR10086	replace	kegg_id	R01330		kegg_manual		updating KEGG annotations	2	2015-02-09
47	RCR10091	replace	kegg_id	R00261		kegg_manual		updating KEGG annotations	2	2015-02-09
48	RCR10092	replace	kegg_id	R00552		kegg_manual		updating KEGG annotations	2	2015-02-09
49	RCR10097	replace	kegg_id	R10092		kegg_manual		updating KEGG annotations	2	2015-02-09
50	RCR10103	replace	kegg_id	R00490		kegg_manual		updating KEGG annotations	2	2015-02-09
51	RCR10108	replace	kegg_id	R01026		kegg_manual		updating KEGG annotations	2	2015-02-09
52	RCR10111	replace	kegg_id	R00087		kegg_manual		updating KEGG annotations	2	2015-02-09
53	RCR10115	replace	kegg_id	R00158		kegg_manual		updating KEGG annotations	2	2015-02-09
54	RCR10116	replace	kegg_id	R01137		kegg_manual		updating KEGG annotations	2	2015-02-09
55	RCR10122	replace	kegg_id	R09875		kegg_manual		updating KEGG annotations	2	2015-02-09
56	RCR10123	replace	kegg_id	R03361		kegg_manual		updating KEGG annotations	2	2015-02-09
57	RCR10128	replace	kegg_id	R02325		kegg_manual		updating KEGG annotations	2	2015-02-09
58	RCR10133	replace	kegg_id	R00158		kegg_manual		updating KEGG annotations	2	2015-02-09
59	RCR10134	replace	kegg_id	R00156		kegg_manual		updating KEGG annotations	2	2015-02-09
60	RCR10135	replace	kegg_id	R00512		kegg_manual		updating KEGG annotations	2	2015-02-09
61	RCR10138	replace	kegg_id	R02328		kegg_manual		updating KEGG annotations	2	2015-02-09
62	RCR10142	replace	kegg_id	R04734		kegg_manual		updating KEGG annotations	2	2015-02-09
63	RCR10146	add	kegg_alt	R00959		similar_kegg		updating KEGG annotations	2	2015-02-09
64	RCR10146	replace	kegg_id	R08639	R00959	enantiomeric		updating KEGG annotations	3	2015-02-09
65	RCR10153	replace	kegg_id	R01139		kegg_manual		updating KEGG annotations	2	2015-02-09
66	RCR10155	replace	kegg_id	R02098		kegg_manual		updating KEGG annotations	2	2015-02-09
67	RCR10168	replace	kegg_id	R03059		kegg_manual		updating KEGG annotations	2	2015-02-09
68	RCR10169	replace	kegg_id	R02266		kegg_manual		updating KEGG annotations	2	2015-02-09
69	RCR10170	replace	kegg_id	R02265		kegg_manual		updating KEGG annotations	2	2015-02-09
70	RCR10171	replace	kegg_id	R03980		kegg_manual		updating KEGG annotations	2	2015-02-09
71	RCR10172	replace	kegg_id	R03327		kegg_manual		updating KEGG annotations	2	2015-02-09
72	RCR10173	replace	kegg_id	R03310	R07215	cofactor		updating KEGG annotations	3	2015-02-09
73	RCR10214	replace	kegg_id	R02267		kegg_manual		updating KEGG annotations	2	2015-02-09
74	RCR10218	replace	kegg_id	R03718	R03720	incorrect		updating KEGG annotations	3	2015-02-09
75	RCR10219	replace	kegg_id	R03974		kegg_manual		updating KEGG annotations	2	2015-02-09
76	RCR10220	replace	kegg_id	R08743	R03974	cofactor		updating KEGG annotations	3	2015-02-09
77	RCR10224	replace	kegg_id	R05795		kegg_manual		updating KEGG annotations	2	2015-02-09
78	RCR10228	replace	kegg_id	R09748		kegg_manual		updating KEGG annotations	2	2015-02-09
79	RCR10229	replace	kegg_id	R10092		kegg_manual		updating KEGG annotations	2	2015-02-09
80	RCR10235	replace	kegg_id	R02326		kegg_manual		updating KEGG annotations	2	2015-02-09
81	RCR10236	replace	kegg_id	R02326		kegg_manual		updating KEGG annotations	2	2015-02-09
82	RCR10237	replace	kegg_id	R01878		kegg_manual		updating KEGG annotations	2	2015-02-09
83	RCR10244	replace	kegg_id	R01251		kegg_manual		updating KEGG annotations	2	2015-02-09
84	RCR10257	replace	kegg_id	R05056		kegg_manual		updating KEGG annotations	2	2015-02-09
85	RCR10258	replace	kegg_id	R05057		kegg_manual		updating KEGG annotations	2	2015-02-09
86	RCR10263	replace	kegg_id	R08744		kegg_manual		updating KEGG annotations	2	2015-02-09
87	RCR10264	replace	kegg_id	R00267		kegg_manual		updating KEGG annotations	2	2015-02-09
88	RCR10278	add	kegg_alt	R01100		similar_kegg		updating KEGG annotations	2	2015-02-09
89	RCR10284	replace	kegg_id	R03082		kegg_manual		updating KEGG annotations	2	2015-02-09
90	RCR10298	replace	kegg_id	R00156		kegg_manual		updating KEGG annotations	2	2015-02-09
91	RCR10301	replace	kegg_id	R01666		kegg_manual		updating KEGG annotations	2	2015-02-09
92	RCR10302	replace	kegg_id	R01666		kegg_manual		updating KEGG annotations	2	2015-02-09
93	RCR10304	replace	kegg_id	R02485		kegg_manual		updating KEGG annotations	2	2015-02-09
94	RCR10305	replace	kegg_id	R00485		kegg_manual		updating KEGG annotations	2	2015-02-09
95	RCR10306	replace	kegg_id	R03314		kegg_manual		updating KEGG annotations	2	2015-02-09
96	RCR10312	replace	kegg_id	R07477		kegg_manual		updating KEGG annotations	2	2015-02-09
97	RCR10314	replace	kegg_id	R00551		kegg_manual		updating KEGG annotations	2	2015-02-09
98	RCR10316	replace	kegg_id	R10507		kegg_manual		updating KEGG annotations	2	2015-02-09
99	RCR10317	replace	kegg_id	R00371		kegg_manual		updating KEGG annotations	2	2015-02-09
100	RCR10320	replace	kegg_id	R02678		kegg_manual		updating KEGG annotations	2	2015-02-09
101	RCR10325	replace	kegg_id	R01090		kegg_manual		updating KEGG annotations	2	2015-02-09
102	RCR10338	replace	kegg_id	R02549		kegg_manual		updating KEGG annotations	2	2015-02-09
103	RCR10339	replace	kegg_id	R01914		kegg_manual		updating KEGG annotations	2	2015-02-09
104	RCR10349	replace	kegg_id	R00709		kegg_manual		updating KEGG annotations	2	2015-02-09
105	RCR10350	replace	kegg_id	R00267		kegg_manual		updating KEGG annotations	2	2015-02-09
106	RCR10355	add	kegg_alt	R00389		similar_kegg		updating KEGG annotations	2	2015-02-09
107	RCR10355	replace	kegg_id	R01176	R00389	less generic		updating KEGG annotations	3	2015-02-09
108	RCR10360	replace	kegg_id	R01595		kegg_manual		updating KEGG annotations	2	2015-02-09
109	RCR10375	replace	kegg_id	R03953		kegg_manual		updating KEGG annotations	2	2015-02-09
110	RCR10380	replace	kegg_id	R04452		kegg_manual		updating KEGG annotations	2	2015-02-09
111	RCR10381	replace	kegg_id	R03437		kegg_manual		updating KEGG annotations	2	2015-02-09
112	RCR10392	replace	kegg_id	R03507		kegg_manual		updating KEGG annotations	2	2015-02-09
113	RCR10394	replace	kegg_id	R08733		kegg_manual		updating KEGG annotations	2	2015-02-09
114	RCR10409	replace	kegg_id	R09827		kegg_manual		updating KEGG annotations	2	2015-02-09
115	RCR10410	replace	kegg_id	R06875		kegg_manual		updating KEGG annotations	2	2015-02-09
116	RCR10411	replace	kegg_id	R07299		kegg_manual		updating KEGG annotations	2	2015-02-09
117	RCR10412	replace	kegg_id	R03363		kegg_manual		updating KEGG annotations	2	2015-02-09
118	RCR10416	replace	kegg_id	R03362		kegg_manual		updating KEGG annotations	2	2015-02-09
119	RCR10419	replace	kegg_id	R04515		kegg_manual		updating KEGG annotations	2	2015-02-09
120	RCR10426	replace	kegg_id	R02369		kegg_manual		updating KEGG annotations	2	2015-02-09
121	RCR10432	replace	kegg_id	R03610		kegg_manual		updating KEGG annotations	2	2015-02-09
122	RCR10435	replace	kegg_id	R09564		kegg_manual		updating KEGG annotations	2	2015-02-09
123	RCR10436	replace	kegg_id	R00004		kegg_manual		updating KEGG annotations	2	2015-02-09
124	RCR10440	replace	kegg_id	R09515		kegg_manual		updating KEGG annotations	2	2015-02-09
125	RCR10445	replace	kegg_id	R01515		kegg_manual		updating KEGG annotations	2	2015-02-09
126	RCR10480	replace	kegg_id	R02014	R02017	cofactor		updating KEGG annotations	3	2015-02-09
127	RCR10482	replace	kegg_id	R02020	R02017	cofactor		updating KEGG annotations	3	2015-02-09
128	RCR10483	replace	kegg_id	R02019	R02017	cofactor		updating KEGG annotations	3	2015-02-09
129	RCR10484	replace	kegg_id	R02024	R02017	cofactor		updating KEGG annotations	3	2015-02-09
130	RCR10485	replace	kegg_id	R02018	R02017	cofactor		updating KEGG annotations	3	2015-02-09
131	RCR10492	replace	kegg_id	R02102		kegg_manual		updating KEGG annotations	2	2015-02-09
132	RCR10496	replace	kegg_id	R00185		kegg_manual		updating KEGG annotations	2	2015-02-09
133	RCR10500	replace	kegg_id	R01569		kegg_manual		updating KEGG annotations	2	2015-02-09
134	RCR10501	replace	kegg_id	R02093		kegg_manual		updating KEGG annotations	2	2015-02-09
135	RCR10502	replace	kegg_id	R00722		kegg_manual		updating KEGG annotations	2	2015-02-09
136	RCR10503	replace	kegg_id	R01561		kegg_manual		updating KEGG annotations	2	2015-02-09
137	RCR10517	replace	kegg_id	R03899		kegg_manual		updating KEGG annotations	2	2015-02-09
138	RCR10527	replace	kegg_id	R03102		kegg_manual		updating KEGG annotations	2	2015-02-09
139	RCR10542	replace	kegg_id	R02695		kegg_manual		updating KEGG annotations	2	2015-02-09
140	RCR10548	replace	kegg_id	R02021		kegg_manual		updating KEGG annotations	2	2015-02-09
141	RCR10599	replace	kegg_id	R02491		kegg_manual		updating KEGG annotations	2	2015-02-09
142	RCR10600	replace	kegg_id	R00237		kegg_manual		updating KEGG annotations	2	2015-02-09
143	RCR10605	replace	kegg_id	R00466		kegg_manual		updating KEGG annotations	2	2015-02-09
144	RCR10627	replace	kegg_id	R08183	R01274	incorrect		updating KEGG annotations	3	2015-02-09
145	RCR10640	replace	kegg_id	R00521		kegg_manual		updating KEGG annotations	2	2015-02-09
146	RCR10689	replace	kegg_id	R02687		kegg_manual		updating KEGG annotations	2	2015-02-09
147	RCR10690	replace	kegg_id	R02687		kegg_manual		updating KEGG annotations	2	2015-02-09
148	RCR10691	replace	kegg_id	R02687		kegg_manual		updating KEGG annotations	2	2015-02-09
149	RCR10692	replace	kegg_id	R01351		kegg_manual		updating KEGG annotations	2	2015-02-09
150	RCR10693	replace	kegg_id	R01351		kegg_manual		updating KEGG annotations	2	2015-02-09
151	RCR10694	replace	kegg_id	R01351		kegg_manual		updating KEGG annotations	2	2015-02-09
152	RCR10695	replace	kegg_id	R01351		kegg_manual		updating KEGG annotations	2	2015-02-09
153	RCR10700	replace	kegg_id	R02216		kegg_manual		updating KEGG annotations	2	2015-02-09
154	RCR10703	replace	kegg_id	R03327		kegg_manual		updating KEGG annotations	2	2015-02-09
155	RCR10824	replace	kegg_id	R08969		kegg_manual		updating KEGG annotations	2	2015-02-09
156	RCR10847	replace	kegg_id	R02757		kegg_manual		updating KEGG annotations	2	2015-02-09
157	RCR10848	replace	kegg_id	R02757		kegg_manual		updating KEGG annotations	2	2015-02-09
158	RCR10849	replace	kegg_id	R02757		kegg_manual		updating KEGG annotations	2	2015-02-09
159	RCR10850	replace	kegg_id	R02757		kegg_manual		updating KEGG annotations	2	2015-02-09
160	RCR10851	replace	kegg_id	R02757		kegg_manual		updating KEGG annotations	2	2015-02-09
161	RCR10855	replace	kegg_id	R02241		kegg_manual		updating KEGG annotations	2	2015-02-09
162	RCR10856	replace	kegg_id	R02241		kegg_manual		updating KEGG annotations	2	2015-02-09
163	RCR10857	replace	kegg_id	R02239		kegg_manual		updating KEGG annotations	2	2015-02-09
164	RCR10858	replace	kegg_id	R02239		kegg_manual		updating KEGG annotations	2	2015-02-09
165	RCR10859	replace	kegg_id	R01802		kegg_manual		updating KEGG annotations	2	2015-02-09
166	RCR10860	replace	kegg_id	R07377		kegg_manual		updating KEGG annotations	2	2015-02-09
167	RCR10864	replace	kegg_id	R03416		kegg_manual		updating KEGG annotations	2	2015-02-09
168	RCR10885	replace	kegg_id	R01498		kegg_manual		updating KEGG annotations	2	2015-02-09
169	RCR10888	replace	kegg_id	R04016		kegg_manual		updating KEGG annotations	2	2015-02-09
170	RCR10889	add	kegg_alt	R05917		similar_kegg		updating KEGG annotations	2	2015-02-09
171	RCR10891	replace	kegg_id	R03521		kegg_manual		updating KEGG annotations	2	2015-02-09
172	RCR10913	replace	kegg_id	R08761		kegg_manual		updating KEGG annotations	2	2015-02-09
173	RCR10914	replace	kegg_id	R08733		kegg_manual		updating KEGG annotations	2	2015-02-09
174	RCR10915	replace	kegg_id	R08734		kegg_manual		updating KEGG annotations	2	2015-02-09
175	RCR10922	replace	kegg_id	R08745		kegg_manual		updating KEGG annotations	2	2015-02-09
176	RCR10924	replace	kegg_id	R08505		kegg_manual		updating KEGG annotations	2	2015-02-09
177	RCR10925	replace	kegg_id	R04807		kegg_manual		updating KEGG annotations	2	2015-02-09
178	RCR10935	replace	kegg_id	R03362		kegg_manual		updating KEGG annotations	2	2015-02-09
179	RCR10936	replace	kegg_id	R03363		kegg_manual		updating KEGG annotations	2	2015-02-09
180	RCR10942	replace	kegg_id	R06875		kegg_manual		updating KEGG annotations	2	2015-02-09
181	RCR10944	replace	kegg_id	R08981		kegg_manual		updating KEGG annotations	2	2015-02-09
182	RCR10946	replace	kegg_id	R09827		kegg_manual		updating KEGG annotations	2	2015-02-09
183	RCR10965	replace	kegg_id	R01654		kegg_manual		updating KEGG annotations	2	2015-02-09
184	RCR10971	replace	kegg_id	R04242		kegg_manual		updating KEGG annotations	2	2015-02-09
185	RCR10973	replace	kegg_id	R02301		kegg_manual		updating KEGG annotations	2	2015-02-09
186	RCR10977	replace	kegg_id	R01108		kegg_manual		updating KEGG annotations	2	2015-02-09
187	RCR10978	replace	kegg_id	R04785		kegg_manual		updating KEGG annotations	2	2015-02-09
188	RCR10979	replace	kegg_id	R04784		kegg_manual		updating KEGG annotations	2	2015-02-09
189	RCR10989	replace	kegg_id	R02126		kegg_manual		updating KEGG annotations	2	2015-02-09
190	RCR11017	replace	kegg_id	R00086		kegg_manual		updating KEGG annotations	2	2015-02-09
191	RCR11023	add	kegg_alt	R00538		similar_kegg		updating KEGG annotations	2	2015-02-09
192	RCR11023	replace	kegg_id	R00710	R00538	less generic		updating KEGG annotations	3	2015-02-09
193	RCR11047	replace	kegg_id	R00503		kegg_manual		updating KEGG annotations	2	2015-02-09
194	RCR11048	replace	kegg_id	R02927		kegg_manual		updating KEGG annotations	2	2015-02-09
195	RCR11049	replace	kegg_id	R01095		kegg_manual		updating KEGG annotations	2	2015-02-09
196	RCR11050	replace	kegg_id	R00502		kegg_manual		updating KEGG annotations	2	2015-02-09
197	RCR11054	replace	kegg_id	R05692		kegg_manual		updating KEGG annotations	2	2015-02-09
198	RCR11059	replace	kegg_id	R01759		kegg_manual		updating KEGG annotations	2	2015-02-09
199	RCR11060	replace	kegg_id	R01903		kegg_manual		updating KEGG annotations	2	2015-02-09
200	RCR11061	replace	kegg_id	R01481		kegg_manual		updating KEGG annotations	2	2015-02-09
201	RCR11062	replace	kegg_id	R02640		kegg_manual		updating KEGG annotations	2	2015-02-09
202	RCR11063	replace	kegg_id	R01905		kegg_manual		updating KEGG annotations	2	2015-02-09
203	RCR11064	replace	kegg_id	R01526		kegg_manual		updating KEGG annotations	2	2015-02-09
204	RCR11065	replace	kegg_id	R01481		kegg_manual		updating KEGG annotations	2	2015-02-09
205	RCR11069	replace	kegg_id	R01736		kegg_manual		updating KEGG annotations	2	2015-02-09
206	RCR11074	replace	kegg_id	R02528		kegg_manual		updating KEGG annotations	2	2015-02-09
207	RCR11080	replace	kegg_id	R01735		kegg_manual		updating KEGG annotations	2	2015-02-09
208	RCR11084	replace	kegg_id	R01736		kegg_manual		updating KEGG annotations	2	2015-02-09
209	RCR11085	replace	kegg_id	R00704		kegg_manual		updating KEGG annotations	2	2015-02-09
210	RCR11088	replace	kegg_id	R00924		kegg_manual		updating KEGG annotations	2	2015-02-09
211	RCR11093	replace	kegg_id	R00931		kegg_manual		updating KEGG annotations	2	2015-02-09
212	RCR11098	replace	kegg_id	R01175		kegg_manual		updating KEGG annotations	2	2015-02-09
213	RCR11108	replace	kegg_id	R01737		kegg_manual		updating KEGG annotations	2	2015-02-09
214	RCR11111	replace	kegg_id	R02750		kegg_manual		updating KEGG annotations	2	2015-02-09
215	RCR11118	replace	kegg_id	R01965		kegg_manual		updating KEGG annotations	2	2015-02-09
216	RCR11123	replace	kegg_id	R02022	R02017	cofactor		updating KEGG annotations	3	2015-02-09
217	RCR11124	replace	kegg_id	R02023	R02017	cofactor		updating KEGG annotations	3	2015-02-09
218	RCR11133	replace	kegg_id	R00968		kegg_manual		updating KEGG annotations	2	2015-02-09
219	RCR11144	replace	kegg_id	R01769		kegg_manual		updating KEGG annotations	2	2015-02-09
220	RCR11145	replace	kegg_id	R01244		kegg_manual		updating KEGG annotations	2	2015-02-09
221	RCR11152	replace	kegg_id	R00963		kegg_manual		updating KEGG annotations	2	2015-02-09
222	RCR11157	replace	kegg_id	R00517		kegg_manual		updating KEGG annotations	2	2015-02-09
223	RCR11178	replace	kegg_id	R02017	R02018	cofactor		updating KEGG annotations	3	2015-02-09
224	RCR11179	replace	kegg_id	R02019	R02018	cofactor		updating KEGG annotations	3	2015-02-09
225	RCR11182	replace	kegg_id	R02023		kegg_manual		updating KEGG annotations	2	2015-02-09
226	RCR11186	replace	kegg_id	R00974		kegg_manual		updating KEGG annotations	2	2015-02-09
227	RCR11195	replace	kegg_id	R02099		kegg_manual		updating KEGG annotations	2	2015-02-09
228	RCR11196	replace	kegg_id	R02102		kegg_manual		updating KEGG annotations	2	2015-02-09
229	RCR11199	replace	kegg_id	R00963		kegg_manual		updating KEGG annotations	2	2015-02-09
230	RCR11200	replace	kegg_id	R00963		kegg_manual		updating KEGG annotations	2	2015-02-09
231	RCR11201	replace	kegg_id	R00511		kegg_manual		updating KEGG annotations	2	2015-02-09
232	RCR11202	replace	kegg_id	R01227		kegg_manual		updating KEGG annotations	2	2015-02-09
233	RCR11208	replace	kegg_id	R03530		kegg_manual		updating KEGG annotations	2	2015-02-09
234	RCR11209	replace	kegg_id	R00330		kegg_manual		updating KEGG annotations	2	2015-02-09
235	RCR11210	replace	kegg_id	R00570		kegg_manual		updating KEGG annotations	2	2015-02-09
236	RCR11211	replace	kegg_id	R02093		kegg_manual		updating KEGG annotations	2	2015-02-09
237	RCR11212	replace	kegg_id	R03530		kegg_manual		updating KEGG annotations	2	2015-02-09
238	RCR11213	replace	kegg_id	R00722		kegg_manual		updating KEGG annotations	2	2015-02-09
239	RCR11214	replace	kegg_id	R01234		kegg_manual		updating KEGG annotations	2	2015-02-09
240	RCR11215	replace	kegg_id	R01234		kegg_manual		updating KEGG annotations	2	2015-02-09
241	RCR11216	replace	kegg_id	R00191		kegg_manual		updating KEGG annotations	2	2015-02-09
242	RCR11217	replace	kegg_id	R00951		kegg_manual		updating KEGG annotations	2	2015-02-09
243	RCR11218	replace	kegg_id	R02677		kegg_manual		updating KEGG annotations	2	2015-02-09
244	RCR11219	replace	kegg_id	R00513		kegg_manual		updating KEGG annotations	2	2015-02-09
245	RCR11233	replace	kegg_id	R02016		kegg_manual		updating KEGG annotations	2	2015-02-09
246	RCR11234	replace	kegg_id	R01131		kegg_manual		updating KEGG annotations	2	2015-02-09
247	RCR11235	replace	kegg_id	R00155		kegg_manual		updating KEGG annotations	2	2015-02-09
248	RCR11236	replace	kegg_id	R02720		kegg_manual		updating KEGG annotations	2	2015-02-09
249	RCR11237	replace	kegg_id	R02088		kegg_manual		updating KEGG annotations	2	2015-02-09
250	RCR11238	replace	kegg_id	R01968		kegg_manual		updating KEGG annotations	2	2015-02-09
251	RCR11245	replace	kegg_id	R02619		kegg_manual		updating KEGG annotations	2	2015-02-09
252	RCR11255	replace	kegg_id	R01648		kegg_manual		updating KEGG annotations	2	2015-02-09
253	RCR11256	replace	kegg_id	R00734		kegg_manual		updating KEGG annotations	2	2015-02-09
254	RCR11260	replace	kegg_id	R00488		kegg_manual		updating KEGG annotations	2	2015-02-09
255	RCR11282	replace	kegg_id	R09074		kegg_manual		updating KEGG annotations	2	2015-02-09
256	RCR11283	replace	kegg_id	R09074		kegg_manual		updating KEGG annotations	2	2015-02-09
257	RCR11287	replace	kegg_id	R00669		kegg_manual		updating KEGG annotations	2	2015-02-09
258	RCR11290	replace	kegg_id	R01154		kegg_manual		updating KEGG annotations	2	2015-02-09
259	RCR11291	replace	kegg_id	R04025		kegg_manual		updating KEGG annotations	2	2015-02-09
260	RCR11292	replace	kegg_id	R05050		kegg_manual		updating KEGG annotations	2	2015-02-09
261	RCR11294	replace	kegg_id	R10507		kegg_manual		updating KEGG annotations	2	2015-02-09
262	RCR11303	replace	kegg_id	R00610		kegg_manual		updating KEGG annotations	2	2015-02-09
263	RCR11304	replace	kegg_id	R02529		kegg_manual		updating KEGG annotations	2	2015-02-09
264	RCR11306	replace	kegg_id	R03758		kegg_manual		updating KEGG annotations	2	2015-02-09
265	RCR11309	replace	kegg_id	R00585		kegg_manual		updating KEGG annotations	2	2015-02-09
266	RCR11315	replace	kegg_id	R00942		kegg_manual		updating KEGG annotations	2	2015-02-09
267	RCR11316	replace	kegg_id	R04242		kegg_manual		updating KEGG annotations	2	2015-02-09
268	RCR11322	replace	kegg_id	R02565		kegg_manual		updating KEGG annotations	2	2015-02-09
269	RCR11329	replace	kegg_id	R02150		kegg_manual		updating KEGG annotations	2	2015-02-09
270	RCR11330	replace	kegg_id	R04065		kegg_manual		updating KEGG annotations	2	2015-02-09
271	RCR11331	replace	kegg_id	R04065		kegg_manual		updating KEGG annotations	2	2015-02-09
272	RCR11337	replace	kegg_id	R02317		kegg_manual		updating KEGG annotations	2	2015-02-09
273	RCR11345	replace	kegg_id	R04175		kegg_manual		updating KEGG annotations	2	2015-02-09
274	RCR11346	replace	kegg_id	R02201		kegg_manual		updating KEGG annotations	2	2015-02-09
275	RCR11347	replace	kegg_id	R02204		kegg_manual		updating KEGG annotations	2	2015-02-09
276	RCR11350	replace	kegg_id	R04867		kegg_manual		updating KEGG annotations	2	2015-02-09
277	RCR11355	replace	kegg_id	R04907		kegg_manual		updating KEGG annotations	2	2015-02-09
278	RCR11357	replace	kegg_id	R03445		kegg_manual		updating KEGG annotations	2	2015-02-09
279	RCR11365	replace	kegg_id	R07172		kegg_manual		updating KEGG annotations	2	2015-02-09
280	RCR11368	replace	kegg_id	R07212		kegg_manual		updating KEGG annotations	2	2015-02-09
281	RCR11369	replace	kegg_id	R00031		kegg_manual		updating KEGG annotations	2	2015-02-09
282	RCR11370	replace	kegg_id	R00045		kegg_manual		updating KEGG annotations	2	2015-02-09
283	RCR11386	replace	kegg_id	R00923		kegg_manual		updating KEGG annotations	2	2015-02-09
284	RCR11398	replace	kegg_id	R02487		kegg_manual		updating KEGG annotations	2	2015-02-09
285	RCR11407	replace	kegg_id	R10452		kegg_manual		updating KEGG annotations	2	2015-02-09
286	RCR11413	replace	kegg_id	R00694		kegg_manual		updating KEGG annotations	2	2015-02-09
287	RCR11437	replace	kegg_id	R00736		kegg_manual		updating KEGG annotations	2	2015-02-09
288	RCR11438	replace	kegg_id	R02384		kegg_manual		updating KEGG annotations	2	2015-02-09
289	RCR11439	replace	kegg_id	R02382		kegg_manual		updating KEGG annotations	2	2015-02-09
290	RCR11440	replace	kegg_id	R02697		kegg_manual		updating KEGG annotations	2	2015-02-09
291	RCR11480	add	kegg_alt	R00698		similar_kegg		updating KEGG annotations	2	2015-02-09
292	RCR11480	replace	kegg_id	R00690	R00698	R00698 is not balanced		updating KEGG annotations	3	2015-02-09
293	RCR11482	replace	kegg_id	R07211		kegg_manual		updating KEGG annotations	2	2015-02-09
294	RCR11483	replace	kegg_id	R02539		kegg_manual		updating KEGG annotations	2	2015-02-09
295	RCR11484	replace	kegg_id	R02576		kegg_manual		updating KEGG annotations	2	2015-02-09
296	RCR11498	replace	kegg_id	R02433		kegg_manual		updating KEGG annotations	2	2015-02-09
297	RCR11499	replace	kegg_id	R02433		kegg_manual		updating KEGG annotations	2	2015-02-09
298	RCR11500	replace	kegg_id	R05693		kegg_manual		updating KEGG annotations	2	2015-02-09
299	RCR11501	replace	kegg_id	R05693		kegg_manual		updating KEGG annotations	2	2015-02-09
300	RCR11502	replace	kegg_id	R00895		kegg_manual		updating KEGG annotations	2	2015-02-09
301	RCR11529	replace	kegg_id	R01961		kegg_manual		updating KEGG annotations	2	2015-02-09
302	RCR11537	replace	kegg_id	R10183		kegg_manual		updating KEGG annotations	2	2015-02-09
303	RCR11540	replace	kegg_id	R01811		kegg_manual		updating KEGG annotations	2	2015-02-09
304	RCR11541	replace	kegg_id	R00022		kegg_manual		updating KEGG annotations	2	2015-02-09
305	RCR11542	replace	kegg_id	R01117		kegg_manual		updating KEGG annotations	2	2015-02-09
306	RCR11543	replace	kegg_id	R01384		kegg_manual		updating KEGG annotations	2	2015-02-09
307	RCR11544	replace	kegg_id	R06514		kegg_manual		updating KEGG annotations	2	2015-02-09
308	RCR11646	replace	kegg_id	R02619		kegg_manual		updating KEGG annotations	2	2015-02-09
309	RCR11647	replace	kegg_id	R04861		kegg_manual		updating KEGG annotations	2	2015-02-09
310	RCR11651	replace	kegg_id	R02405		kegg_manual		updating KEGG annotations	2	2015-02-09
311	RCR11652	replace	kegg_id	R02404		kegg_manual		updating KEGG annotations	2	2015-02-09
312	RCR11657	replace	kegg_id	R00267		kegg_manual		updating KEGG annotations	2	2015-02-09
313	RCR11658	replace	kegg_id	R00410		kegg_manual		updating KEGG annotations	2	2015-02-09
314	RCR11673	replace	kegg_id	R00475		kegg_manual		updating KEGG annotations	2	2015-02-09
315	RCR11674	replace	kegg_id	R00408		kegg_manual		updating KEGG annotations	2	2015-02-09
316	RCR11676	replace	kegg_id	R01393		kegg_manual		updating KEGG annotations	2	2015-02-09
317	RCR11677	replace	kegg_id	R01333		kegg_manual		updating KEGG annotations	2	2015-02-09
318	RCR11678	replace	kegg_id	R01393		kegg_manual		updating KEGG annotations	2	2015-02-09
319	RCR11679	replace	kegg_id	R01333		kegg_manual		updating KEGG annotations	2	2015-02-09
320	RCR11680	replace	kegg_id	R00465		kegg_manual		updating KEGG annotations	2	2015-02-09
321	RCR11681	replace	kegg_id	R08572		kegg_manual		updating KEGG annotations	2	2015-02-09
322	RCR11766	replace	kegg_id	R01598		kegg_manual		updating KEGG annotations	2	2015-02-09
323	RCR11862	replace	kegg_id	R07758		kegg_manual		updating KEGG annotations	2	2015-02-09
324	RCR11863	replace	kegg_id	R07759		kegg_manual		updating KEGG annotations	2	2015-02-09
325	RCR11864	replace	kegg_id	R07760		kegg_manual		updating KEGG annotations	2	2015-02-09
326	RCR11865	replace	kegg_id	R07761		kegg_manual		updating KEGG annotations	2	2015-02-09
327	RCR11915	replace	kegg_id	R07057		kegg_manual		updating KEGG annotations	2	2015-02-09
328	RCR11934	replace	kegg_id	R07122		kegg_manual		updating KEGG annotations	2	2015-02-09
329	RCR11935	replace	kegg_id	R07122		kegg_manual		updating KEGG annotations	2	2015-02-09
330	RCR11945	replace	kegg_id	R07769		kegg_manual		updating KEGG annotations	2	2015-02-09
331	RCR11946	replace	kegg_id	R07766		kegg_manual		updating KEGG annotations	2	2015-02-09
332	RCR11966	replace	kegg_id	R07937		kegg_manual		updating KEGG annotations	2	2015-02-09
333	RCR12040	replace	kegg_id	R07953		kegg_manual		updating KEGG annotations	2	2015-02-09
334	RCR12099	replace	kegg_id	R03058		kegg_manual		updating KEGG annotations	2	2015-02-09
335	RCR12109	replace	kegg_id	R01593		kegg_manual		updating KEGG annotations	2	2015-02-09
336	RCR12110	replace	kegg_id	R01593		kegg_manual		updating KEGG annotations	2	2015-02-09
337	RCR12111	replace	kegg_id	R01593		kegg_manual		updating KEGG annotations	2	2015-02-09
338	RCR12130	replace	kegg_id	R07043		kegg_manual		updating KEGG annotations	2	2015-02-09
339	RCR12131	replace	kegg_id	R07043		kegg_manual		updating KEGG annotations	2	2015-02-09
340	RCR12170	replace	kegg_id	R03057		kegg_manual		updating KEGG annotations	2	2015-02-09
341	RCR12171	replace	kegg_id	R03059		kegg_manual		updating KEGG annotations	2	2015-02-09
342	RCR12206	replace	kegg_id	R03866		kegg_manual		updating KEGG annotations	2	2015-02-09
343	RCR12207	replace	kegg_id	R03866		kegg_manual		updating KEGG annotations	2	2015-02-09
344	RCR12314	add	kegg_alt	R03867		similar_kegg		updating KEGG annotations	2	2015-02-09
345	RCR12314	replace	kegg_id	R09875	R03867	less generic		updating KEGG annotations	3	2015-02-09
346	RCR12315	replace	kegg_id	R07038		kegg_manual		updating KEGG annotations	2	2015-02-09
347	RCR12316	replace	kegg_id	R04552		kegg_manual		updating KEGG annotations	2	2015-02-09
348	RCR12318	replace	kegg_id	R05207		kegg_manual		updating KEGG annotations	2	2015-02-09
349	RCR12319	replace	kegg_id	R05055		kegg_manual		updating KEGG annotations	2	2015-02-09
350	RCR12331	replace	kegg_id	R01274		kegg_manual		updating KEGG annotations	2	2015-02-09
351	RCR12334	replace	kegg_id	R08174		kegg_manual		updating KEGG annotations	2	2015-02-09
352	RCR12338	replace	kegg_id	R08175		kegg_manual		updating KEGG annotations	2	2015-02-09
353	RCR12341	replace	kegg_id	R08184		kegg_manual		updating KEGG annotations	2	2015-02-09
354	RCR12344	replace	kegg_id	R08188		kegg_manual		updating KEGG annotations	2	2015-02-09
355	RCR12347	replace	kegg_id	R08178		kegg_manual		updating KEGG annotations	2	2015-02-09
356	RCR12350	replace	kegg_id	R08179		kegg_manual		updating KEGG annotations	2	2015-02-09
357	RCR12351	replace	kegg_id	R08189		kegg_manual		updating KEGG annotations	2	2015-02-09
358	RCR12352	replace	kegg_id	R08180		kegg_manual		updating KEGG annotations	2	2015-02-09
359	RCR12353	replace	kegg_id	R08177		kegg_manual		updating KEGG annotations	2	2015-02-09
360	RCR12354	replace	kegg_id	R08181		kegg_manual		updating KEGG annotations	2	2015-02-09
361	RCR12355	replace	kegg_id	R08182		kegg_manual		updating KEGG annotations	2	2015-02-09
362	RCR12357	replace	kegg_id	R00227		kegg_manual		updating KEGG annotations	2	2015-02-09
363	RCR12358	replace	kegg_id	R00521		kegg_manual		updating KEGG annotations	2	2015-02-09
364	RCR12398	replace	kegg_id	R03779		kegg_manual		updating KEGG annotations	2	2015-02-09
365	RCR12403	add	kegg_alt	R01923		R04100 is close but not exact (5 vs 3 trans)		updating KEGG annotations	3	2015-02-09
366	RCR12403	replace	kegg_id		R01923 is close but not exact	close but not exact		updating KEGG annotations	3	2015-02-09
367	RCR12493	add	kegg_id	R01351		pool		updating KEGG annotations	3	2015-02-09
368	RCR12494	replace	kegg_id	R00848		kegg_manual		updating KEGG annotations	2	2015-02-09
369	RCR12495	replace	kegg_id	R02251		kegg_manual		updating KEGG annotations	2	2015-02-09
370	RCR12496	replace	kegg_id	R02687		kegg_manual		updating KEGG annotations	2	2015-02-09
371	RCR12497	replace	kegg_id	R02687		kegg_manual		updating KEGG annotations	2	2015-02-09
372	RCR12498	replace	kegg_id	R02687		kegg_manual		updating KEGG annotations	2	2015-02-09
373	RCR12499	replace	kegg_id	R01351		kegg_manual		updating KEGG annotations	2	2015-02-09
374	RCR12500	replace	kegg_id	R01351		kegg_manual		updating KEGG annotations	2	2015-02-09
375	RCR12521	replace	kegg_id	R07760		kegg_manual		updating KEGG annotations	2	2015-02-09
376	RCR12538	replace	kegg_id	R04746		kegg_manual		updating KEGG annotations	2	2015-02-09
377	RCR12539	replace	kegg_id	R04745		kegg_manual		updating KEGG annotations	2	2015-02-09
378	RCR12540	replace	kegg_id	R04749		kegg_manual		updating KEGG annotations	2	2015-02-09
379	RCR12541	replace	kegg_id	R04748		kegg_manual		updating KEGG annotations	2	2015-02-09
380	RCR12542	replace	kegg_id	R01177		kegg_manual		updating KEGG annotations	2	2015-02-09
381	RCR12544	replace	kegg_id	R03026		kegg_manual		updating KEGG annotations	2	2015-02-09
382	RCR12545	replace	kegg_id	R01975		kegg_manual		updating KEGG annotations	2	2015-02-09
383	RCR12575	replace	kegg_id	R04100		kegg_manual		updating KEGG annotations	2	2015-02-09
384	RCR12584	add	kegg_alt	R04100		similar_kegg		updating KEGG annotations	2	2015-02-09
385	RCR12587	replace	kegg_id	R05722		kegg_manual		updating KEGG annotations	2	2015-02-09
386	RCR12630	replace	kegg_id	R07760		kegg_manual		updating KEGG annotations	2	2015-02-09
387	RCR12633	replace	kegg_id	R01279		kegg_manual		updating KEGG annotations	2	2015-02-09
388	RCR12637	replace	kegg_id	R03990		kegg_manual		updating KEGG annotations	2	2015-02-09
389	RCR12641	replace	kegg_id	R03857		kegg_manual		updating KEGG annotations	2	2015-02-09
390	RCR12645	replace	kegg_id	R04754		kegg_manual		updating KEGG annotations	2	2015-02-09
391	RCR12649	replace	kegg_id	R03777		kegg_manual		updating KEGG annotations	2	2015-02-09
392	RCR12653	replace	kegg_id	R04751		kegg_manual		updating KEGG annotations	2	2015-02-09
393	RCR12713	replace	kegg_id	R00927		kegg_manual		updating KEGG annotations	2	2015-02-09
394	RCR12732	add	kegg_alt	R04100		R01923 is close but not exact		updating KEGG annotations	3	2015-02-09
395	RCR12732	replace	kegg_id		R04100 is close but not exact (5 vs 3 trans)	close but not exact		updating KEGG annotations	3	2015-02-09
396	RCR12761	replace	kegg_id	R04100		kegg_manual		updating KEGG annotations	2	2015-02-09
397	RCR12830	replace	kegg_id	R04813		kegg_manual		updating KEGG annotations	2	2015-02-09
398	RCR12831	replace	kegg_id	R04812		kegg_manual		updating KEGG annotations	2	2015-02-09
399	RCR12849	replace	kegg_id	R02208		kegg_manual		updating KEGG annotations	2	2015-02-09
400	RCR12850	replace	kegg_id	R08957		kegg_manual		updating KEGG annotations	2	2015-02-09
401	RCR12865	replace	kegg_id	R02836		kegg_manual		updating KEGG annotations	2	2015-02-09
402	RCR12866	replace	kegg_id	R08942		kegg_manual		updating KEGG annotations	2	2015-02-09
403	RCR12867	replace	kegg_id	R08941		kegg_manual		updating KEGG annotations	2	2015-02-09
404	RCR12868	replace	kegg_id	R03404		kegg_manual		updating KEGG annotations	2	2015-02-09
405	RCR12871	replace	kegg_id	R02502		kegg_manual		updating KEGG annotations	2	2015-02-09
406	RCR12872	replace	kegg_id	R02358		kegg_manual		updating KEGG annotations	2	2015-02-09
407	RCR12873	replace	kegg_id	R02478		kegg_manual		updating KEGG annotations	2	2015-02-09
408	RCR12876	replace	kegg_id	R02209		kegg_manual		updating KEGG annotations	2	2015-02-09
409	RCR12878	replace	kegg_id	R04352		kegg_manual		updating KEGG annotations	2	2015-02-09
410	RCR12879	replace	kegg_id	R04683		kegg_manual		updating KEGG annotations	2	2015-02-09
411	RCR12883	replace	kegg_id	R08978		kegg_manual		updating KEGG annotations	2	2015-02-09
412	RCR12884	replace	kegg_id	R08942		kegg_manual		updating KEGG annotations	2	2015-02-09
413	RCR12890	replace	kegg_id	R09957		kegg_manual		updating KEGG annotations	2	2015-02-09
414	RCR12891	replace	kegg_id	R03405		kegg_manual		updating KEGG annotations	2	2015-02-09
415	RCR12893	replace	kegg_id	R01838		kegg_manual		updating KEGG annotations	2	2015-02-09
416	RCR12894	replace	kegg_id	R01838		kegg_manual		updating KEGG annotations	2	2015-02-09
417	RCR12895	replace	kegg_id	R02497		kegg_manual		updating KEGG annotations	2	2015-02-09
418	RCR12896	replace	kegg_id	R02497		kegg_manual		updating KEGG annotations	2	2015-02-09
419	RCR12897	add	kegg_alt	R01835		similar_kegg		updating KEGG annotations	2	2015-02-09
420	RCR12897	replace	kegg_id	R10242	R01835	alphabeta		updating KEGG annotations	3	2015-02-09
421	RCR12898	add	kegg_alt	R01834		similar_kegg		updating KEGG annotations	2	2015-02-09
422	RCR12898	replace	kegg_id	R10242	R01834	less generic		updating KEGG annotations	3	2015-02-09
423	RCR12909	replace	kegg_id	R05640		kegg_manual		updating KEGG annotations	2	2015-02-09
424	RCR12911	replace	kegg_id	R07509		kegg_manual		updating KEGG annotations	2	2015-02-09
425	RCR12913	add	kegg_alt	R07509		similar_kegg		updating KEGG annotations	2	2015-02-09
426	RCR12920	add	kegg_alt	R07498		similar_kegg		updating KEGG annotations	2	2015-02-09
427	RCR12921	replace	kegg_id	R04804		kegg_manual		updating KEGG annotations	2	2015-02-09
428	RCR12926	replace	kegg_id	R03689		kegg_manual		updating KEGG annotations	2	2015-02-09
429	RCR12941	add	kegg_alt	R03310		similar_kegg		updating KEGG annotations	2	2015-02-09
430	RCR12950	replace	kegg_id	R02353		kegg_manual		updating KEGG annotations	2	2015-02-09
431	RCR12953	replace	kegg_id	R03090		kegg_manual		updating KEGG annotations	2	2015-02-09
432	RCR12954	replace	kegg_id	R03090		kegg_manual		updating KEGG annotations	2	2015-02-09
433	RCR12955	replace	kegg_id	R04764		kegg_manual		updating KEGG annotations	2	2015-02-09
434	RCR12956	replace	kegg_id	R04764		kegg_manual		updating KEGG annotations	2	2015-02-09
435	RCR12957	add	kegg_alt	R03090		similar_kegg		updating KEGG annotations	2	2015-02-09
436	RCR12958	add	kegg_alt	R03090		similar_kegg		updating KEGG annotations	2	2015-02-09
437	RCR12964	replace	kegg_id	R02356		kegg_manual		updating KEGG annotations	2	2015-02-09
438	RCR12965	replace	kegg_id	R02356		kegg_manual		updating KEGG annotations	2	2015-02-09
439	RCR12966	replace	kegg_id	R02355		kegg_manual		updating KEGG annotations	2	2015-02-09
440	RCR12967	replace	kegg_id	R02355		kegg_manual		updating KEGG annotations	2	2015-02-09
441	RCR12968	replace	kegg_id	R02355		kegg_manual		updating KEGG annotations	2	2015-02-09
442	RCR12969	replace	kegg_id	R04762		kegg_manual		updating KEGG annotations	2	2015-02-09
443	RCR12970	replace	kegg_id	R04762		kegg_manual		updating KEGG annotations	2	2015-02-09
444	RCR12971	add	kegg_alt	R04762		similar_kegg		updating KEGG annotations	2	2015-02-09
445	RCR13074	replace	kegg_id	R06526		kegg_manual		updating KEGG annotations	2	2015-02-09
446	RCR13076	replace	kegg_id	R08969		kegg_manual		updating KEGG annotations	2	2015-02-09
447	RCR13082	replace	kegg_id	R06518		kegg_manual		updating KEGG annotations	2	2015-02-09
448	RCR13084	replace	kegg_id	R01495		kegg_manual		updating KEGG annotations	2	2015-02-09
449	RCR13085	replace	kegg_id	R01498		kegg_manual		updating KEGG annotations	2	2015-02-09
450	RCR13087	replace	kegg_id	R03354		kegg_manual		updating KEGG annotations	2	2015-02-09
451	RCR13088	replace	kegg_id	R06522		kegg_manual		updating KEGG annotations	2	2015-02-09
452	RCR13089	replace	kegg_id	R02541		kegg_manual		updating KEGG annotations	2	2015-02-09
453	RCR13120	replace	kegg_id	R03355		kegg_manual		updating KEGG annotations	2	2015-02-09
454	RCR13122	replace	kegg_id	R01494		kegg_manual		updating KEGG annotations	2	2015-02-09
455	RCR13123	replace	kegg_id	R05105		kegg_manual		updating KEGG annotations	2	2015-02-09
456	RCR13129	replace	kegg_id	R06520		kegg_manual		updating KEGG annotations	2	2015-02-09
457	RCR13130	replace	kegg_id	R06521		kegg_manual		updating KEGG annotations	2	2015-02-09
458	RCR13131	replace	kegg_id	R02464		kegg_manual		updating KEGG annotations	2	2015-02-09
459	RCR13133	replace	kegg_id	R02541		kegg_manual		updating KEGG annotations	2	2015-02-09
460	RCR13135	replace	kegg_id	R01497		kegg_manual		updating KEGG annotations	2	2015-02-09
461	RCR13142	replace	kegg_id	R01315		kegg_manual		updating KEGG annotations	2	2015-02-09
462	RCR13151	replace	kegg_id	R01315		kegg_manual		updating KEGG annotations	2	2015-02-09
463	RCR13155	replace	kegg_id	R00851		kegg_manual		updating KEGG annotations	2	2015-02-09
464	RCR13156	replace	kegg_id	R02241		kegg_manual		updating KEGG annotations	2	2015-02-09
465	RCR13160	replace	kegg_id	R02241		kegg_manual		updating KEGG annotations	2	2015-02-09
466	RCR13161	replace	kegg_id	R02241		kegg_manual		updating KEGG annotations	2	2015-02-09
467	RCR13162	replace	kegg_id	R02241		kegg_manual		updating KEGG annotations	2	2015-02-09
468	RCR13163	replace	kegg_id	R02241		kegg_manual		updating KEGG annotations	2	2015-02-09
469	RCR13164	replace	kegg_id	R02239		kegg_manual		updating KEGG annotations	2	2015-02-09
470	RCR13165	replace	kegg_id	R02239		kegg_manual		updating KEGG annotations	2	2015-02-09
471	RCR13166	replace	kegg_id	R02239		kegg_manual		updating KEGG annotations	2	2015-02-09
472	RCR13167	replace	kegg_id	R02239		kegg_manual		updating KEGG annotations	2	2015-02-09
473	RCR13168	replace	kegg_id	R01799		kegg_manual		updating KEGG annotations	2	2015-02-09
474	RCR13169	replace	kegg_id	R01802		kegg_manual		updating KEGG annotations	2	2015-02-09
475	RCR13170	replace	kegg_id	R02057		kegg_manual		updating KEGG annotations	2	2015-02-09
476	RCR13171	replace	kegg_id	R02055		kegg_manual		updating KEGG annotations	2	2015-02-09
477	RCR13172	replace	kegg_id	R01310		kegg_manual		updating KEGG annotations	2	2015-02-09
478	RCR13173	replace	kegg_id	R01315		kegg_manual		updating KEGG annotations	2	2015-02-09
479	RCR13174	replace	kegg_id	R02746		kegg_manual		updating KEGG annotations	2	2015-02-09
480	RCR13175	replace	kegg_id	R01030		kegg_manual		updating KEGG annotations	2	2015-02-09
481	RCR13187	replace	kegg_id	R02756		kegg_manual		updating KEGG annotations	2	2015-02-09
482	RCR13191	replace	kegg_id	R01023		kegg_manual		updating KEGG annotations	2	2015-02-09
483	RCR13192	replace	kegg_id	R04360		kegg_manual		updating KEGG annotations	2	2015-02-09
484	RCR13193	replace	kegg_id	R06871		kegg_manual		updating KEGG annotations	2	2015-02-09
485	RCR13195	replace	kegg_id	R01310		kegg_manual		updating KEGG annotations	2	2015-02-09
486	RCR13196	replace	kegg_id	R01310		kegg_manual		updating KEGG annotations	2	2015-02-09
487	RCR13269	replace	kegg_id	R03404		kegg_manual		updating KEGG annotations	2	2015-02-09
488	RCR13270	replace	kegg_id	R02541		kegg_manual		updating KEGG annotations	2	2015-02-09
489	RCR13277	replace	kegg_id	R03700		kegg_manual		updating KEGG annotations	2	2015-02-09
490	RCR13278	replace	kegg_id	R04016		kegg_manual		updating KEGG annotations	2	2015-02-09
491	RCR13279	replace	kegg_id	R03354		kegg_manual		updating KEGG annotations	2	2015-02-09
492	RCR13281	add	kegg_alt	R05916		similar_kegg		updating KEGG annotations	2	2015-02-09
493	RCR13300	replace	kegg_id	R02216		kegg_manual		updating KEGG annotations	2	2015-02-09
494	RCR13303	replace	kegg_id	R08206		kegg_manual		updating KEGG annotations	2	2015-02-09
495	RCR13304	replace	kegg_id	R08206		kegg_manual		updating KEGG annotations	2	2015-02-09
496	RCR13307	replace	kegg_id	R02836		kegg_manual		updating KEGG annotations	2	2015-02-09
497	RCR13311	replace	kegg_id	R01590		kegg_manual		updating KEGG annotations	2	2015-02-09
498	RCR13312	replace	kegg_id	R03521		kegg_manual		updating KEGG annotations	2	2015-02-09
499	RCR13313	replace	kegg_id	R02265		kegg_manual		updating KEGG annotations	2	2015-02-09
500	RCR13314	replace	kegg_id	R02268		kegg_manual		updating KEGG annotations	2	2015-02-09
501	RCR13327	replace	kegg_id	R02801		kegg_manual		updating KEGG annotations	2	2015-02-09
502	RCR13605	add	kegg_alt	R04580		similar_kegg		updating KEGG annotations	2	2015-02-09
503	RCR13605	replace	kegg_id	R08733	R04580	enantiomeric		updating KEGG annotations	3	2015-02-09
504	RCR13606	replace	kegg_id	R08734		kegg_manual		updating KEGG annotations	2	2015-02-09
505	RCR13611	replace	kegg_id	R07296		kegg_manual		updating KEGG annotations	2	2015-02-09
506	RCR13612	replace	kegg_id	R07296		kegg_manual		updating KEGG annotations	2	2015-02-09
507	RCR13623	replace	kegg_id	R08760		kegg_manual		updating KEGG annotations	2	2015-02-09
508	RCR13624	replace	kegg_id	R08738		kegg_manual		updating KEGG annotations	2	2015-02-09
509	RCR13625	add	kegg_alt	R04507		similar_kegg		updating KEGG annotations	2	2015-02-09
510	RCR13625	replace	kegg_id	R08738	R04507	enantiomeric		updating KEGG annotations	3	2015-02-09
511	RCR13626	add	kegg_alt	R04507		similar_kegg		updating KEGG annotations	2	2015-02-09
512	RCR13626	replace	kegg_id	R08738	R04507	enantiomeric		updating KEGG annotations	3	2015-02-09
513	RCR13627	replace	kegg_id	R08739		kegg_manual		updating KEGG annotations	2	2015-02-09
514	RCR13629	replace	kegg_id	R04809		kegg_manual		updating KEGG annotations	2	2015-02-09
515	RCR13630	replace	kegg_id	R04810		kegg_manual		updating KEGG annotations	2	2015-02-09
516	RCR13631	replace	kegg_id	R04811		kegg_manual		updating KEGG annotations	2	2015-02-09
517	RCR13632	replace	kegg_id	R08745		kegg_manual		updating KEGG annotations	2	2015-02-09
518	RCR13633	replace	kegg_id	R08743	R03974	cofactor		updating KEGG annotations	3	2015-02-09
519	RCR13634	replace	kegg_id	R07207		kegg_manual		updating KEGG annotations	2	2015-02-09
520	RCR13652	replace	kegg_id	R01452		kegg_manual		updating KEGG annotations	2	2015-02-09
521	RCR13653	replace	kegg_id	R07372		kegg_manual		updating KEGG annotations	2	2015-02-09
522	RCR13660	replace	kegg_id	R07209		kegg_manual		updating KEGG annotations	2	2015-02-09
523	RCR13662	replace	kegg_id	R08505		kegg_manual		updating KEGG annotations	2	2015-02-09
524	RCR13663	replace	kegg_id	R08505		kegg_manual		updating KEGG annotations	2	2015-02-09
525	RCR13668	replace	kegg_id	R07372		kegg_manual		updating KEGG annotations	2	2015-02-09
526	RCR13669	replace	kegg_id	R07372		kegg_manual		updating KEGG annotations	2	2015-02-09
527	RCR13670	replace	kegg_id	R07372		kegg_manual		updating KEGG annotations	2	2015-02-09
528	RCR13671	replace	kegg_id	R03507		kegg_manual		updating KEGG annotations	2	2015-02-09
529	RCR13673	replace	kegg_id	R03507		kegg_manual		updating KEGG annotations	2	2015-02-09
530	RCR13689	replace	kegg_id	R01682		kegg_manual		updating KEGG annotations	2	2015-02-09
531	RCR13745	replace	kegg_id	R03347		kegg_manual		updating KEGG annotations	2	2015-02-09
532	RCR13754	replace	kegg_id	R00118		kegg_manual		updating KEGG annotations	2	2015-02-09
533	RCR13755	replace	kegg_id	R03005		kegg_manual		updating KEGG annotations	2	2015-02-09
534	RCR13776	replace	kegg_id	R10748		kegg_manual		updating KEGG annotations	2	2015-02-09
535	RCR13794	replace	kegg_id	R03478		kegg_manual		updating KEGG annotations	2	2015-02-09
536	RCR13796	replace	kegg_id	R05801		kegg_manual		updating KEGG annotations	2	2015-02-09
537	RCR13804	replace	kegg_id	R09093		kegg_manual		updating KEGG annotations	2	2015-02-09
538	RCR13819	replace	kegg_id	R01654		kegg_manual		updating KEGG annotations	2	2015-02-09
539	RCR13838	replace	kegg_id	R00519		kegg_manual		updating KEGG annotations	2	2015-02-09
540	RCR13843	add	rxn_note	check_coefficient_rxn_formula				updating KEGG annotations	2	2015-02-09
541	RCR13847	replace	kegg_id	R08208		kegg_manual		updating KEGG annotations	2	2015-02-09
542	RCR13855	replace	kegg_id	R04734		kegg_manual		updating KEGG annotations	2	2015-02-09
543	RCR13867	replace	kegg_id	R02933		kegg_manual		updating KEGG annotations	2	2015-02-09
544	RCR13874	replace	kegg_id	R03222		kegg_manual		updating KEGG annotations	2	2015-02-09
545	RCR13880	replace	kegg_id	R02393		kegg_manual		updating KEGG annotations	2	2015-02-09
546	RCR13896	replace	kegg_id	R08390		kegg_manual		updating KEGG annotations	2	2015-02-09
547	RCR13897	replace	kegg_id	R08390		kegg_manual		updating KEGG annotations	2	2015-02-09
548	RCR13914	replace	kegg_id	R08392		kegg_manual		updating KEGG annotations	2	2015-02-09
549	RCR13915	replace	kegg_id	R08392		kegg_manual		updating KEGG annotations	2	2015-02-09
550	RCR13918	replace	kegg_id	R00032		kegg_manual		updating KEGG annotations	2	2015-02-09
551	RCR13921	replace	kegg_id	R08392		kegg_manual		updating KEGG annotations	2	2015-02-09
552	RCR13924	replace	kegg_id	R08380		kegg_manual		updating KEGG annotations	2	2015-02-09
553	RCR13927	replace	kegg_id	R02902		kegg_manual		updating KEGG annotations	2	2015-02-09
554	RCR13934	replace	kegg_id	R07213	R01814	incorrect		updating KEGG annotations	3	2015-02-09
555	RCR13946	replace	kegg_id	R00615		kegg_manual		updating KEGG annotations	2	2015-02-09
556	RCR13947	replace	kegg_id	R02135		kegg_manual		updating KEGG annotations	2	2015-02-09
557	RCR13948	replace	kegg_id	R00097		kegg_manual		updating KEGG annotations	2	2015-02-09
558	RCR13959	replace	kegg_id	R02494		kegg_manual		updating KEGG annotations	2	2015-02-09
559	RCR13960	replace	kegg_id	R01911		kegg_manual		updating KEGG annotations	2	2015-02-09
560	RCR13961	replace	kegg_id	R03611		kegg_manual		updating KEGG annotations	2	2015-02-09
561	RCR13962	replace	kegg_id	R03610		kegg_manual		updating KEGG annotations	2	2015-02-09
562	RCR14112	replace	kegg_id	R09451		kegg_manual		updating KEGG annotations	2	2015-02-09
563	RCR14125	replace	kegg_id	R00605		kegg_manual		updating KEGG annotations	2	2015-02-09
564	RCR14127	replace	kegg_id	R00138		kegg_manual		updating KEGG annotations	2	2015-02-09
565	RCR14130	replace	kegg_id	R00132		kegg_manual		updating KEGG annotations	2	2015-02-09
566	RCR14131	replace	kegg_id	R00602		kegg_manual		updating KEGG annotations	2	2015-02-09
567	RCR14132	replace	kegg_id	R07145		kegg_manual		updating KEGG annotations	2	2015-02-09
568	RCR14153	replace	kegg_id	R06366		kegg_manual		updating KEGG annotations	2	2015-02-09
569	RCR14154	replace	kegg_id	R06412		kegg_manual		updating KEGG annotations	2	2015-02-09
570	RCR14155	replace	kegg_id	R02824		kegg_manual		updating KEGG annotations	2	2015-02-09
571	RCR14156	replace	kegg_id	R01351		pool		updating KEGG annotations	3	2015-02-09
572	RCR14190	replace	kegg_id	R03681		kegg_manual		updating KEGG annotations	2	2015-02-09
573	RCR14195	replace	kegg_id	R00955		kegg_manual		updating KEGG annotations	2	2015-02-09
574	RCR14203	replace	kegg_id	R00760		kegg_manual		updating KEGG annotations	2	2015-02-09
575	RCR14210	replace	kegg_id	R01016		kegg_manual		updating KEGG annotations	2	2015-02-09
576	RCR14214	replace	kegg_id	R03027	R0302	bad kegg id		updating KEGG annotations	3	2015-02-09
577	RCR14219	add	kegg_alt	R01827		similar_kegg		updating KEGG annotations	2	2015-02-09
578	RCR14219	replace	kegg_id	R08575	R01827	enantiomeric		updating KEGG annotations	3	2015-02-09
579	RCR14222	replace	kegg_id	R10520		kegg_manual		updating KEGG annotations	2	2015-02-09
580	RCR14233	replace	kegg_id	R00725		kegg_manual		updating KEGG annotations	2	2015-02-09
581	RCR14234	replace	kegg_id	R00876		kegg_manual		updating KEGG annotations	2	2015-02-09
582	RCR14235	replace	kegg_id	R01140		kegg_manual		updating KEGG annotations	2	2015-02-09
583	RCR14236	replace	kegg_id	R01327		kegg_manual		updating KEGG annotations	2	2015-02-09
584	RCR14237	replace	kegg_id	R01964		kegg_manual		updating KEGG annotations	2	2015-02-09
585	RCR14243	replace	kegg_id	R02142		kegg_manual		updating KEGG annotations	2	2015-02-09
586	RCR14251	replace	kegg_id	R00970		kegg_manual		updating KEGG annotations	2	2015-02-09
587	RCR14253	replace	kegg_id	R00966		kegg_manual		updating KEGG annotations	2	2015-02-09
588	RCR14257	replace	kegg_id	R02485		kegg_manual		updating KEGG annotations	2	2015-02-09
589	RCR14260	replace	kegg_id	R02023		kegg_manual		updating KEGG annotations	2	2015-02-09
590	RCR14269	replace	kegg_id	R03530		kegg_manual		updating KEGG annotations	2	2015-02-09
591	RCR14272	replace	kegg_id	R01857		kegg_manual		updating KEGG annotations	2	2015-02-09
592	RCR14273	replace	kegg_id	R02331		kegg_manual		updating KEGG annotations	2	2015-02-09
593	RCR14276	replace	kegg_id	R02100		kegg_manual		updating KEGG annotations	2	2015-02-09
594	RCR14277	replace	kegg_id	R00720		kegg_manual		updating KEGG annotations	2	2015-02-09
595	RCR14278	replace	kegg_id	R01664		kegg_manual		updating KEGG annotations	2	2015-02-09
596	RCR14282	replace	kegg_id	R00487		kegg_manual		updating KEGG annotations	2	2015-02-09
597	RCR14285	replace	kegg_id	R03314		kegg_manual		updating KEGG annotations	2	2015-02-09
598	RCR14300	replace	kegg_id	R07408		kegg_manual		updating KEGG annotations	2	2015-02-09
599	RCR14302	replace	kegg_id	R03899		kegg_manual		updating KEGG annotations	2	2015-02-09
600	RCR14305	replace	kegg_id	R05051		kegg_manual		updating KEGG annotations	2	2015-02-09
601	RCR14307	replace	kegg_id	R00259		kegg_manual		updating KEGG annotations	2	2015-02-09
602	RCR14308	replace	kegg_id	R02894		kegg_manual		updating KEGG annotations	2	2015-02-09
603	RCR14311	replace	kegg_id	R04095		kegg_manual		updating KEGG annotations	2	2015-02-09
604	RCR14337	replace	kegg_id	R00447		kegg_manual		updating KEGG annotations	2	2015-02-09
605	RCR14339	replace	kegg_id	R02810		kegg_manual		updating KEGG annotations	2	2015-02-09
606	RCR14341	replace	kegg_id	R06154		kegg_manual		updating KEGG annotations	2	2015-02-09
607	RCR14360	replace	kegg_id	R01372		kegg_manual		updating KEGG annotations	2	2015-02-09
608	RCR14418	replace	kegg_id	R02923		kegg_manual		updating KEGG annotations	2	2015-02-09
609	RCR14419	replace	kegg_id	R02457		kegg_manual		updating KEGG annotations	2	2015-02-09
610	RCR14420	add	kegg_alt	R03171		similar_kegg		updating KEGG annotations	2	2015-02-09
611	RCR14420	replace	kegg_id	R01210	R03171	enantiomeric		updating KEGG annotations	3	2015-02-09
612	RCR14422	replace	kegg_id	R01651	R03171	incorrect		updating KEGG annotations	3	2015-02-09
613	RCR14437	replace	kegg_id	R02777		kegg_manual		updating KEGG annotations	2	2015-02-09
614	RCR14483	replace	kegg_id	R01785		kegg_manual		updating KEGG annotations	2	2015-02-09
[truncated: 39,379 more rows]

## Sheet: Stoichiometric Matrix
index	rxn_id	met_id	coef	metabolite (not exact)	note	comment	reference	phase	date
[truncated: 944 more rows]

[truncated: 1 more sheets: Metabolite Annotations]
