# Supplementary material for: Reconciled rat and human metabolic networks for comparative toxicogenomics and biomarker predictions
Source: Nat Commun. 2017 Feb 8;8:14250. doi: 10.1038/ncomms14250 (PMC5309818; doi:10.1038/ncomms14250)
Supplement: Supplementary Data 2 — Consensus orthology annotations between human genes and rat orthologs. [file ncomms14250-s3.xlsx]

## Sheet: Supplementary Data 2
Supplementary Data 2: Consensus orthology annotations between human genes and rat orthologs.
hmr2_id	rxn_id	hsa_gene	rno_gene	orthology_database_count	orthology_database_list	orthology_rank	orthology_score	hsa_evidence_score	rno_rank	hsa_rank	hsa_protein_coding	rno_evidence_score	rno_protein_coding	hsa_gene_score	rno_gene_score	n_rno_orthologs	n_hsa_orthologs
HMR_4002	RCR10001	100507855	0	0		Inf	0	75	Inf	Inf	0	0	0	0	0	7	0
HMR_4002	RCR10001	100507855	24183	1	kegg	16	150	75	4	4	0	75	5	75	75	7	8
HMR_4002	RCR10001	100507855	24184	1	kegg	4	170	75	2	2	0	95	5	95	75	7	8
HMR_4002	RCR10001	100507855	29223	3	ensembl;kegg;uniprot	1	510	75	1	1	0	95	5	285	225	7	8
HMR_4002	RCR10001	100507855	301115	1	kegg	49	100	75	7	7	0	25	5	25	75	7	8
HMR_4002	RCR10001	100507855	311833	1	kegg	9	165	75	3	3	0	90	5	90	75	7	8
HMR_4002	RCR10001	100507855	314416	1	kegg	36	125	75	6	6	0	50	5	50	75	7	8
HMR_4002	RCR10001	100507855	365985	1	kegg	25	150	75	5	5	0	75	5	75	75	7	8
HMR_4002	RCR10001	102157402	0	0		Inf	0	100	Inf	Inf	5	0	0	0	0	2	0
HMR_4002	RCR10001	102157402	102238592	5	ensembl;homologene;kegg;rgd;uniprot	1	925	100	1	1	5	85	5	425	500	2	2
HMR_4002	RCR10001	102157402	373541	1	ensembl	4	195	100	2	2	5	95	5	95	100	2	2
HMR_4002	RCR10001	122481	0	0		Inf	0	100	Inf	Inf	5	0	0	0	0	7	0
HMR_4002	RCR10001	122481	24183	1	kegg	25	175	100	5	5	5	75	5	75	100	7	8
HMR_4002	RCR10001	122481	24184	1	kegg	4	195	100	2	2	5	95	5	95	100	7	8
HMR_4002	RCR10001	122481	29223	1	kegg	9	195	100	3	3	5	95	5	95	100	7	8
HMR_4002	RCR10001	122481	301115	1	kegg	49	125	100	7	7	5	25	5	25	100	7	8
HMR_4002	RCR10001	122481	311833	1	kegg	16	190	100	4	4	5	90	5	90	100	7	8
HMR_4002	RCR10001	122481	314416	4	ensembl;homologene;kegg;rgd	1	600	100	1	1	5	50	5	200	400	7	8
HMR_4002	RCR10001	122481	365985	1	kegg	36	175	100	6	6	5	75	5	75	100	7	8
HMR_4002	RCR10001	158067	0	0		Inf	0	100	Inf	Inf	5	0	0	0	0	7	0
HMR_4002	RCR10001	158067	24183	1	kegg	16	175	100	4	4	5	75	5	75	100	7	8
HMR_4002	RCR10001	158067	24184	1	kegg	4	195	100	2	2	5	95	5	95	100	7	8
HMR_4002	RCR10001	158067	29223	1	kegg	9	195	100	3	3	5	95	5	95	100	7	8
HMR_4002	RCR10001	158067	301115	1	kegg	49	125	100	7	7	5	25	5	25	100	7	8
HMR_4002	RCR10001	158067	311833	5	ensembl;homologene;kegg;rgd;uniprot	1	950	100	1	1	5	90	5	450	500	7	8
HMR_4002	RCR10001	158067	314416	1	kegg	36	150	100	6	6	5	50	5	50	100	7	8
HMR_4002	RCR10001	158067	365985	1	kegg	25	175	100	5	5	5	75	5	75	100	7	8
HMR_4002	RCR10001	203	0	0		Inf	0	100	Inf	Inf	5	0	0	0	0	7	0
HMR_4002	RCR10001	203	24183	4	homologene;kegg;rgd;uniprot	1	700	100	1	1	5	75	5	300	400	7	8
HMR_4002	RCR10001	203	24184	1	kegg	4	195	100	2	2	5	95	5	95	100	7	8
HMR_4002	RCR10001	203	29223	1	kegg	9	195	100	3	3	5	95	5	95	100	7	8
HMR_4002	RCR10001	203	301115	1	kegg	49	125	100	7	7	5	25	5	25	100	7	8
HMR_4002	RCR10001	203	311833	1	kegg	16	190	100	4	4	5	90	5	90	100	7	8
HMR_4002	RCR10001	203	314416	1	kegg	36	150	100	6	6	5	50	5	50	100	7	8
HMR_4002	RCR10001	203	365985	1	kegg	25	175	100	5	5	5	75	5	75	100	7	8
HMR_4002	RCR10001	204	0	0		Inf	0	100	Inf	Inf	5	0	0	0	0	8	0
HMR_4002	RCR10001	204	24183	1	kegg	16	175	100	4	4	5	75	5	75	100	8	8
HMR_4002	RCR10001	204	24184	5	ensembl;homologene;kegg;rgd;uniprot	1	975	100	1	1	5	95	5	475	500	8	8
HMR_4002	RCR10001	204	29223	1	kegg	4	195	100	2	2	5	95	5	95	100	8	8
HMR_4002	RCR10001	204	301115	1	kegg	64	125	100	8	8	5	25	5	25	100	8	8
HMR_4002	RCR10001	204	311833	1	kegg	9	190	100	3	3	5	90	5	90	100	8	8
HMR_4002	RCR10001	204	314416	1	kegg	36	150	100	6	6	5	50	5	50	100	8	8
HMR_4002	RCR10001	204	365985	1	kegg	25	175	100	5	5	5	75	5	75	100	8	8
HMR_4002	RCR10001	204	500039	1	ensembl	49	150	100	7	7	5	50	5	50	100	8	1
HMR_4002	RCR10001	205	0	0		Inf	0	100	Inf	Inf	5	0	0	0	0	7	0
HMR_4002	RCR10001	205	24183	1	kegg	16	175	100	4	4	5	75	5	75	100	7	8
HMR_4002	RCR10001	205	24184	1	kegg	4	195	100	2	2	5	95	5	95	100	7	8
HMR_4002	RCR10001	205	29223	5	ensembl;homologene;kegg;rgd;uniprot	1	975	100	1	1	5	95	5	475	500	7	8
HMR_4002	RCR10001	205	301115	1	kegg	49	125	100	7	7	5	25	5	25	100	7	8
HMR_4002	RCR10001	205	311833	1	kegg	9	190	100	3	3	5	90	5	90	100	7	8
HMR_4002	RCR10001	205	314416	1	kegg	36	150	100	6	6	5	50	5	50	100	7	8
HMR_4002	RCR10001	205	365985	1	kegg	25	175	100	5	5	5	75	5	75	100	7	8
HMR_4002	RCR10001	221264	0	0		Inf	0	100	Inf	Inf	5	0	0	0	0	2	0
HMR_4002	RCR10001	221264	294521	2	homologene;kegg	4	250	100	2	2	5	25	5	50	200	2	1
HMR_4002	RCR10001	221264	309854	2	ensembl;rgd	1	300	100	1	1	5	50	5	100	200	2	1
HMR_4002	RCR10001	26289	0	0		Inf	0	100	Inf	Inf	5	0	0	0	0	7	0
HMR_4002	RCR10001	26289	24183	1	kegg	25	175	100	5	5	5	75	5	75	100	7	8
HMR_4002	RCR10001	26289	24184	1	kegg	4	195	100	2	2	5	95	5	95	100	7	8
HMR_4002	RCR10001	26289	29223	1	kegg	9	195	100	3	3	5	95	5	95	100	7	8
HMR_4002	RCR10001	26289	301115	1	kegg	49	125	100	7	7	5	25	5	25	100	7	8
HMR_4002	RCR10001	26289	311833	1	kegg	16	190	100	4	4	5	90	5	90	100	7	8
HMR_4002	RCR10001	26289	314416	1	kegg	36	150	100	6	6	5	50	5	50	100	7	8
HMR_4002	RCR10001	26289	365985	4	ensembl;homologene;kegg;rgd	1	700	100	1	1	5	75	5	300	400	7	8
HMR_4002	RCR10001	50808	0	0		Inf	0	100	Inf	Inf	5	0	0	0	0	1	0
HMR_4002	RCR10001	50808	26956	5	ensembl;homologene;kegg;rgd;uniprot	1	975	100	1	1	5	95	5	475	500	1	1
HMR_4002	RCR10001	6880	0	0		Inf	0	100	Inf	Inf	5	0	0	0	0	2	0
HMR_4002	RCR10001	6880	102238592	1	ensembl	4	185	100	2	2	5	85	5	85	100	2	2
HMR_4002	RCR10001	6880	373541	5	ensembl;homologene;kegg;rgd;uniprot	1	975	100	1	1	5	95	5	475	500	2	2
HMR_4097	RCR10002	55902	0	0		Inf	0	100	Inf	Inf	5	0	0	0	0	2	0
HMR_4097	RCR10002	55902	296259	1	kegg	4	175	100	2	2	5	75	5	75	100	2	2
HMR_4097	RCR10002	55902	311569	4	ensembl;homologene;kegg;rgd	1	740	100	1	1	5	85	5	340	400	2	2
HMR_4093	RCR10003	134526	0	0		Inf	0	100	Inf	Inf	5	0	0	0	0	1	0
HMR_4093	RCR10003	134526	170570	5	ensembl;homologene;kegg;rgd;uniprot	1	1000	100	1	1	5	100	5	500	500	1	1
HMR_4004	RCR10004	100507855	0	0		Inf	0	75	Inf	Inf	0	0	0	0	0	7	0
HMR_4004	RCR10004	100507855	24183	1	kegg	16	150	75	4	4	0	75	5	75	75	7	8
HMR_4004	RCR10004	100507855	24184	1	kegg	4	170	75	2	2	0	95	5	95	75	7	8
HMR_4004	RCR10004	100507855	29223	3	ensembl;kegg;uniprot	1	510	75	1	1	0	95	5	285	225	7	8
HMR_4004	RCR10004	100507855	301115	1	kegg	49	100	75	7	7	0	25	5	25	75	7	8
HMR_4004	RCR10004	100507855	311833	1	kegg	9	165	75	3	3	0	90	5	90	75	7	8
HMR_4004	RCR10004	100507855	314416	1	kegg	36	125	75	6	6	0	50	5	50	75	7	8
HMR_4004	RCR10004	100507855	365985	1	kegg	25	150	75	5	5	0	75	5	75	75	7	8
HMR_4004	RCR10004	102157402	0	0		Inf	0	100	Inf	Inf	5	0	0	0	0	2	0
HMR_4004	RCR10004	102157402	102238592	5	ensembl;homologene;kegg;rgd;uniprot	1	925	100	1	1	5	85	5	425	500	2	2
HMR_4004	RCR10004	102157402	373541	1	ensembl	4	195	100	2	2	5	95	5	95	100	2	2
HMR_4004	RCR10004	122481	0	0		Inf	0	100	Inf	Inf	5	0	0	0	0	7	0
HMR_4004	RCR10004	122481	24183	1	kegg	25	175	100	5	5	5	75	5	75	100	7	8
HMR_4004	RCR10004	122481	24184	1	kegg	4	195	100	2	2	5	95	5	95	100	7	8
HMR_4004	RCR10004	122481	29223	1	kegg	9	195	100	3	3	5	95	5	95	100	7	8
HMR_4004	RCR10004	122481	301115	1	kegg	49	125	100	7	7	5	25	5	25	100	7	8
HMR_4004	RCR10004	122481	311833	1	kegg	16	190	100	4	4	5	90	5	90	100	7	8
HMR_4004	RCR10004	122481	314416	4	ensembl;homologene;kegg;rgd	1	600	100	1	1	5	50	5	200	400	7	8
HMR_4004	RCR10004	122481	365985	1	kegg	36	175	100	6	6	5	75	5	75	100	7	8
HMR_4004	RCR10004	158067	0	0		Inf	0	100	Inf	Inf	5	0	0	0	0	7	0
HMR_4004	RCR10004	158067	24183	1	kegg	16	175	100	4	4	5	75	5	75	100	7	8
HMR_4004	RCR10004	158067	24184	1	kegg	4	195	100	2	2	5	95	5	95	100	7	8
HMR_4004	RCR10004	158067	29223	1	kegg	9	195	100	3	3	5	95	5	95	100	7	8
HMR_4004	RCR10004	158067	301115	1	kegg	49	125	100	7	7	5	25	5	25	100	7	8
HMR_4004	RCR10004	158067	311833	5	ensembl;homologene;kegg;rgd;uniprot	1	950	100	1	1	5	90	5	450	500	7	8
HMR_4004	RCR10004	158067	314416	1	kegg	36	150	100	6	6	5	50	5	50	100	7	8
HMR_4004	RCR10004	158067	365985	1	kegg	25	175	100	5	5	5	75	5	75	100	7	8
HMR_4004	RCR10004	203	0	0		Inf	0	100	Inf	Inf	5	0	0	0	0	7	0
HMR_4004	RCR10004	203	24183	4	homologene;kegg;rgd;uniprot	1	700	100	1	1	5	75	5	300	400	7	8
HMR_4004	RCR10004	203	24184	1	kegg	4	195	100	2	2	5	95	5	95	100	7	8
HMR_4004	RCR10004	203	29223	1	kegg	9	195	100	3	3	5	95	5	95	100	7	8
HMR_4004	RCR10004	203	301115	1	kegg	49	125	100	7	7	5	25	5	25	100	7	8
HMR_4004	RCR10004	203	311833	1	kegg	16	190	100	4	4	5	90	5	90	100	7	8
HMR_4004	RCR10004	203	314416	1	kegg	36	150	100	6	6	5	50	5	50	100	7	8
HMR_4004	RCR10004	203	365985	1	kegg	25	175	100	5	5	5	75	5	75	100	7	8
HMR_4004	RCR10004	204	0	0		Inf	0	100	Inf	Inf	5	0	0	0	0	8	0
HMR_4004	RCR10004	204	24183	1	kegg	16	175	100	4	4	5	75	5	75	100	8	8
HMR_4004	RCR10004	204	24184	5	ensembl;homologene;kegg;rgd;uniprot	1	975	100	1	1	5	95	5	475	500	8	8
HMR_4004	RCR10004	204	29223	1	kegg	4	195	100	2	2	5	95	5	95	100	8	8
HMR_4004	RCR10004	204	301115	1	kegg	64	125	100	8	8	5	25	5	25	100	8	8
HMR_4004	RCR10004	204	311833	1	kegg	9	190	100	3	3	5	90	5	90	100	8	8
HMR_4004	RCR10004	204	314416	1	kegg	36	150	100	6	6	5	50	5	50	100	8	8
HMR_4004	RCR10004	204	365985	1	kegg	25	175	100	5	5	5	75	5	75	100	8	8
HMR_4004	RCR10004	204	500039	1	ensembl	49	150	100	7	7	5	50	5	50	100	8	1
HMR_4004	RCR10004	205	0	0		Inf	0	100	Inf	Inf	5	0	0	0	0	7	0
HMR_4004	RCR10004	205	24183	1	kegg	16	175	100	4	4	5	75	5	75	100	7	8
HMR_4004	RCR10004	205	24184	1	kegg	4	195	100	2	2	5	95	5	95	100	7	8
HMR_4004	RCR10004	205	29223	5	ensembl;homologene;kegg;rgd;uniprot	1	975	100	1	1	5	95	5	475	500	7	8
HMR_4004	RCR10004	205	301115	1	kegg	49	125	100	7	7	5	25	5	25	100	7	8
HMR_4004	RCR10004	205	311833	1	kegg	9	190	100	3	3	5	90	5	90	100	7	8
HMR_4004	RCR10004	205	314416	1	kegg	36	150	100	6	6	5	50	5	50	100	7	8
HMR_4004	RCR10004	205	365985	1	kegg	25	175	100	5	5	5	75	5	75	100	7	8
HMR_4004	RCR10004	221264	0	0		Inf	0	100	Inf	Inf	5	0	0	0	0	2	0
HMR_4004	RCR10004	221264	294521	2	homologene;kegg	4	250	100	2	2	5	25	5	50	200	2	1
HMR_4004	RCR10004	221264	309854	2	ensembl;rgd	1	300	100	1	1	5	50	5	100	200	2	1
HMR_4004	RCR10004	26289	0	0		Inf	0	100	Inf	Inf	5	0	0	0	0	7	0
HMR_4004	RCR10004	26289	24183	1	kegg	25	175	100	5	5	5	75	5	75	100	7	8
HMR_4004	RCR10004	26289	24184	1	kegg	4	195	100	2	2	5	95	5	95	100	7	8
HMR_4004	RCR10004	26289	29223	1	kegg	9	195	100	3	3	5	95	5	95	100	7	8
HMR_4004	RCR10004	26289	301115	1	kegg	49	125	100	7	7	5	25	5	25	100	7	8
HMR_4004	RCR10004	26289	311833	1	kegg	16	190	100	4	4	5	90	5	90	100	7	8
HMR_4004	RCR10004	26289	314416	1	kegg	36	150	100	6	6	5	50	5	50	100	7	8
HMR_4004	RCR10004	26289	365985	4	ensembl;homologene;kegg;rgd	1	700	100	1	1	5	75	5	300	400	7	8
HMR_4004	RCR10004	50808	0	0		Inf	0	100	Inf	Inf	5	0	0	0	0	1	0
HMR_4004	RCR10004	50808	26956	5	ensembl;homologene;kegg;rgd;uniprot	1	975	100	1	1	5	95	5	475	500	1	1
HMR_4004	RCR10004	6880	0	0		Inf	0	100	Inf	Inf	5	0	0	0	0	2	0
HMR_4004	RCR10004	6880	102238592	1	ensembl	4	185	100	2	2	5	85	5	85	100	2	2
HMR_4004	RCR10004	6880	373541	5	ensembl;homologene;kegg;rgd;uniprot	1	975	100	1	1	5	95	5	475	500	2	2
HMR_5133	RCR10005	4677	0	0		Inf	0	95	Inf	Inf	5	0	0	0	0	2	0
HMR_5133	RCR10005	4677	291556	4	ensembl;homologene;kegg;rgd	1	680	95	1	1	5	75	5	300	380	2	2
HMR_5133	RCR10005	4677	293128	1	kegg	4	145	95	2	2	5	50	5	50	95	2	2
HMR_5133	RCR10005	79731	0	0		Inf	0	95	Inf	Inf	5	0	0	0	0	2	0
HMR_5133	RCR10005	79731	291556	1	kegg	4	170	95	2	2	5	75	5	75	95	2	2
HMR_5133	RCR10005	79731	293128	4	ensembl;homologene;kegg;rgd	1	580	95	1	1	5	50	5	200	380	2	2
HMR_5132	RCR10006	57038	0	0		Inf	0	95	Inf	Inf	5	0	0	0	0	2	0
HMR_5132	RCR10006	57038	287191	1	kegg	4	190	95	2	2	5	95	5	95	95	2	2
HMR_5132	RCR10006	57038	297969	4	ensembl;homologene;kegg;rgd	1	700	95	1	1	5	80	5	320	380	2	2
HMR_5132	RCR10006	5917	0	0		Inf	0	100	Inf	Inf	5	0	0	0	0	2	0
HMR_5132	RCR10006	5917	287191	5	ensembl;homologene;kegg;rgd;uniprot	1	975	100	1	1	5	95	5	475	500	2	2
HMR_5132	RCR10006	5917	297969	1	kegg	4	180	100	2	2	5	80	5	80	100	2	2
HMR_8180	RCR10007	29906	0	0		Inf	0	95	Inf	Inf	5	0	0	0	0	1	0
HMR_8180	RCR10007	29906	364901	4	ensembl;homologene;kegg;rgd	1	580	95	1	1	5	50	5	200	380	1	1
HMR_4279	RCR10008	133686	0	0		Inf	0	100	Inf	Inf	5	0	0	0	0	1	0
HMR_4279	RCR10008	133686	365699	4	ensembl;homologene;rgd;uniprot	1	740	100	1	1	5	85	5	340	400	1	1
HMR_4279	RCR10008	65220	0	0		Inf	0	100	Inf	Inf	5	0	0	0	0	1	0
HMR_4279	RCR10008	65220	100125370	4	ensembl;homologene;kegg;rgd	1	680	100	1	1	5	70	5	280	400	1	1
HMR_3903	RCR10009	440	0	0		Inf	0	100	Inf	Inf	5	0	0	0	0	1	0
HMR_3903	RCR10009	440	25612	5	ensembl;homologene;kegg;rgd;uniprot	1	975	100	1	1	5	95	5	475	500	1	1
HMR_4200	RCR10010	10993	0	0		Inf	0	100	Inf	Inf	5	0	0	0	0	2	0
HMR_4200	RCR10010	10993	25044	5	ensembl;homologene;kegg;rgd;uniprot	1	1000	100	1	1	5	100	5	500	500	2	2
HMR_4200	RCR10010	10993	360816	1	kegg	4	150	100	2	2	5	50	5	50	100	2	2
HMR_4200	RCR10010	113675	0	0		Inf	0	100	Inf	Inf	5	0	0	0	0	2	0
HMR_4200	RCR10010	113675	25044	1	kegg	4	200	100	2	2	5	100	5	100	100	2	2
HMR_4200	RCR10010	113675	360816	4	ensembl;homologene;kegg;rgd	1	600	100	1	1	5	50	5	200	400	2	2
HMR_4200	RCR10010	63826	0	0		Inf	0	100	Inf	Inf	5	0	0	0	0	1	0
HMR_4200	RCR10010	63826	303306	5	ensembl;homologene;kegg;rgd;uniprot	1	1000	100	1	1	5	100	5	500	500	1	1
HMR_5136	RCR10011	5859	0	0		Inf	0	100	Inf	Inf	5	0	0	0	0	2	0
HMR_5136	RCR10011	5859	100911132	4	ensembl;homologene;kegg;rgd	1	680	100	1	1	5	70	5	280	400	2	1
HMR_5136	RCR10011	5859	290868	1	kegg	4	150	100	2	2	5	50	5	50	100	2	1
HMR_5141	RCR10012	23395	0	0		Inf	0	100	Inf	Inf	5	0	0	0	0	2	0
HMR_5141	RCR10012	23395	291624	1	kegg	4	180	100	2	2	5	80	5	80	100	2	2
HMR_5141	RCR10012	23395	363172	4	ensembl;homologene;kegg;rgd	1	660	100	1	1	5	65	5	260	400	2	2
HMR_5141	RCR10012	51520	0	0		Inf	0	100	Inf	Inf	5	0	0	0	0	2	0
HMR_5141	RCR10012	51520	291624	4	ensembl;homologene;kegg;rgd	1	720	100	1	1	5	80	5	320	400	2	2
HMR_5141	RCR10012	51520	363172	1	kegg	4	165	100	2	2	5	65	5	65	100	2	2
HMR_5146	RCR10013	2058	0	0		Inf	0	100	Inf	Inf	5	0	0	0	0	1	0
HMR_5146	RCR10013	2058	289352	4	ensembl;homologene;kegg;rgd	1	740	100	1	1	5	85	5	340	400	1	1
HMR_5146	RCR10013	25973	0	0		Inf	0	90	Inf	Inf	5	0	0	0	0	1	0
HMR_5146	RCR10013	25973	313429	5	ensembl;homologene;kegg;rgd;uniprot	1	850	90	1	1	5	80	5	400	450	1	1
HMR_5148	RCR10014	123283	0	0		Inf	0	95	Inf	Inf	5	0	0	0	0	3	0
HMR_5148	RCR10014	123283	294810	1	kegg	4	180	95	2	2	5	85	5	85	95	3	3
HMR_5148	RCR10014	123283	308701	4	ensembl;homologene;kegg;rgd	1	680	95	1	1	5	75	5	300	380	3	3
HMR_5148	RCR10014	123283	310672	1	kegg	9	180	95	3	3	5	85	5	85	95	3	3
HMR_5148	RCR10014	6897	0	0		Inf	0	100	Inf	Inf	5	0	0	0	0	3	0
HMR_5148	RCR10014	6897	294810	5	ensembl;homologene;kegg;rgd;uniprot	1	925	100	1	1	5	85	5	425	500	3	3
HMR_5148	RCR10014	6897	308701	1	kegg	9	175	100	3	3	5	75	5	75	100	3	3
HMR_5148	RCR10014	6897	310672	1	kegg	4	185	100	2	2	5	85	5	85	100	3	3
HMR_5148	RCR10014	80222	0	0		Inf	0	95	Inf	Inf	5	0	0	0	0	3	0
HMR_5148	RCR10014	80222	294810	1	kegg	4	180	95	2	2	5	85	5	85	95	3	3
HMR_5148	RCR10014	80222	308701	1	kegg	9	170	95	3	3	5	75	5	75	95	3	3
HMR_5148	RCR10014	80222	310672	5	ensembl;homologene;kegg;rgd;uniprot	1	900	95	1	1	5	85	5	425	475	3	3
HMR_3979	RCR10015	27068	0	0		Inf	0	100	Inf	Inf	5	0	0	0	0	2	0
HMR_3979	RCR10015	27068	294504	1	kegg	4	165	100	2	2	5	65	5	65	100	2	2
HMR_3979	RCR10015	27068	310856	4	ensembl;homologene;kegg;rgd	1	600	100	1	1	5	50	5	200	400	2	2
HMR_3979	RCR10015	5464	0	0		Inf	0	100	Inf	Inf	5	0	0	0	0	2	0
HMR_3979	RCR10015	5464	294504	4	ensembl;homologene;kegg;rgd	1	660	100	1	1	5	65	5	260	400	2	2
HMR_3979	RCR10015	5464	310856	1	kegg	4	150	100	2	2	5	50	5	50	100	2	2
HMR_3979	RCR10015	58497	0	0		Inf	0	100	Inf	Inf	5	0	0	0	0	1	0
HMR_3979	RCR10015	58497	310664	5	ensembl;homologene;kegg;rgd;uniprot	1	925	100	1	1	5	85	5	425	500	1	1
HMR_3979	RCR10015	64077	0	0		Inf	0	100	Inf	Inf	5	0	0	0	0	1	0
HMR_3979	RCR10015	64077	361663	5	ensembl;homologene;kegg;rgd;uniprot	1	925	100	1	1	5	85	5	425	500	1	1
HMR_6707	RCR10016	1644	0	0		Inf	0	100	Inf	Inf	5	0	0	0	0	1	0
HMR_6707	RCR10016	1644	24311	5	ensembl;homologene;kegg;rgd;uniprot	1	1000	100	1	1	5	100	5	500	500	1	1
HMR_5149	RCR10017	10352	0	0		Inf	0	95	Inf	Inf	5	0	0	0	0	2	0
HMR_5149	RCR10017	10352	314442	1	kegg	4	190	95	2	2	5	95	5	95	95	2	2
HMR_5149	RCR10017	10352	690654	4	ensembl;homologene;kegg;rgd	1	660	95	1	1	5	70	5	280	380	2	2
HMR_5149	RCR10017	7453	0	0		Inf	0	100	Inf	Inf	5	0	0	0	0	2	0
HMR_5149	RCR10017	7453	314442	5	ensembl;homologene;kegg;rgd;uniprot	1	975	100	1	1	5	95	5	475	500	2	2
HMR_5149	RCR10017	7453	690654	1	kegg	4	170	100	2	2	5	70	5	70	100	2	2
HMR_4024	RCR10018	51727	0	0		Inf	0	100	Inf	Inf	5	0	0	0	0	1	0
HMR_4024	RCR10018	51727	298410	5	ensembl;homologene;kegg;rgd;uniprot	1	1000	100	1	1	5	100	5	500	500	1	1
HMR_3899	RCR10019	2875	0	0		Inf	0	100	Inf	Inf	5	0	0	0	0	2	0
HMR_3899	RCR10019	2875	307759	1	kegg	4	165	100	2	2	5	65	5	65	100	2	2
HMR_3899	RCR10019	2875	81670	5	ensembl;homologene;kegg;rgd;uniprot	1	1000	100	1	1	5	100	5	500	500	2	2
HMR_4159	RCR10021	2582	0	0		Inf	0	100	Inf	Inf	5	0	0	0	0	1	0
HMR_4159	RCR10021	2582	114860	4	ensembl;homologene;kegg;rgd	1	600	100	1	1	5	50	5	200	400	1	1
HMR_0409	RCR10022	11001	0	0		Inf	0	100	Inf	Inf	5	0	0	0	0	1	0
HMR_0409	RCR10022	11001	65192	4	homologene;kegg;rgd;uniprot	1	700	100	1	1	5	75	5	300	400	1	1
HMR_0409	RCR10022	2180	0	0		Inf	0	100	Inf	Inf	5	0	0	0	0	5	0
HMR_0409	RCR10022	2180	113976	1	kegg	4	200	100	2	2	5	100	5	100	100	5	5
HMR_0409	RCR10022	2180	114024	1	kegg	9	200	100	3	3	5	100	5	100	100	5	5
HMR_0409	RCR10022	2180	117243	1	kegg	16	200	100	4	4	5	100	5	100	100	5	5
HMR_0409	RCR10022	2180	25288	5	ensembl;homologene;kegg;rgd;uniprot	1	1000	100	1	1	5	100	5	500	500	5	5
HMR_0409	RCR10022	2180	94340	1	kegg	25	200	100	5	5	5	100	5	100	100	5	5
HMR_0409	RCR10022	2181	0	0		Inf	0	75	Inf	Inf	5	0	0	0	0	5	0
HMR_0409	RCR10022	2181	113976	1	kegg	4	175	75	2	2	5	100	5	100	75	5	5
HMR_0409	RCR10022	2181	114024	4	homologene;kegg;rgd;uniprot	1	700	75	1	1	5	100	5	400	300	5	5
HMR_0409	RCR10022	2181	117243	1	kegg	9	175	75	3	3	5	100	5	100	75	5	5
HMR_0409	RCR10022	2181	25288	1	kegg	16	175	75	4	4	5	100	5	100	75	5	5
HMR_0409	RCR10022	2181	94340	1	kegg	25	175	75	5	5	5	100	5	100	75	5	5
HMR_0409	RCR10022	2182	0	0		Inf	0	100	Inf	Inf	5	0	0	0	0	5	0
HMR_0409	RCR10022	2182	113976	5	ensembl;homologene;kegg;rgd;uniprot	1	1000	100	1	1	5	100	5	500	500	5	5
HMR_0409	RCR10022	2182	114024	1	kegg	4	200	100	2	2	5	100	5	100	100	5	5
HMR_0409	RCR10022	2182	117243	1	kegg	9	200	100	3	3	5	100	5	100	100	5	5
HMR_0409	RCR10022	2182	25288	1	kegg	16	200	100	4	4	5	100	5	100	100	5	5
HMR_0409	RCR10022	2182	94340	1	kegg	25	200	100	5	5	5	100	5	100	100	5	5
HMR_0409	RCR10022	23205	0	0		Inf	0	100	Inf	Inf	5	0	0	0	0	3	0
HMR_0409	RCR10022	23205	171410	5	ensembl;homologene;kegg;rgd;uniprot	1	1000	100	1	1	5	100	5	500	500	3	2
HMR_0409	RCR10022	23205	301120	1	kegg	4	185	100	2	2	5	85	5	85	100	3	2
HMR_0409	RCR10022	23205	316124	1	kegg	9	140	100	3	3	5	40	5	40	100	3	2
HMR_0409	RCR10022	23305	0	0		Inf	0	95	Inf	Inf	5	0	0	0	0	5	0
HMR_0409	RCR10022	23305	113976	1	kegg	4	195	95	2	2	5	100	5	100	95	5	5
HMR_0409	RCR10022	23305	114024	1	kegg	9	195	95	3	3	5	100	5	100	95	5	5
HMR_0409	RCR10022	23305	117243	5	ensembl;homologene;kegg;rgd;uniprot	1	975	95	1	1	5	100	5	500	475	5	5
HMR_0409	RCR10022	23305	25288	1	kegg	16	195	95	4	4	5	100	5	100	95	5	5
HMR_0409	RCR10022	23305	94340	1	kegg	25	195	95	5	5	5	100	5	100	95	5	5
HMR_0409	RCR10022	51703	0	0		Inf	0	100	Inf	Inf	5	0	0	0	0	5	0
HMR_0409	RCR10022	51703	113976	1	kegg	4	200	100	2	2	5	100	5	100	100	5	5
HMR_0409	RCR10022	51703	114024	1	kegg	9	200	100	3	3	5	100	5	100	100	5	5
HMR_0409	RCR10022	51703	117243	1	kegg	16	200	100	4	4	5	100	5	100	100	5	5
HMR_0409	RCR10022	51703	25288	1	kegg	25	200	100	5	5	5	100	5	100	100	5	5
HMR_0409	RCR10022	51703	94340	5	ensembl;homologene;kegg;rgd;uniprot	1	1000	100	1	1	5	100	5	500	500	5	5
HMR_0409	RCR10022	728637	0	0		Inf	0	25	Inf	Inf	5	0	0	0	0	1	0
HMR_0409	RCR10022	728637	497904	1	homologene	1	50	25	1	1	5	25	5	25	25	1	1
HMR_0409	RCR10022	81616	0	0		Inf	0	100	Inf	Inf	5	0	0	0	0	3	0
HMR_0409	RCR10022	81616	171410	1	kegg	4	200	100	2	2	5	100	5	100	100	3	2
HMR_0409	RCR10022	81616	301120	5	ensembl;homologene;kegg;rgd;uniprot	1	925	100	1	1	5	85	5	425	500	3	2
HMR_0409	RCR10022	81616	316124	1	kegg	9	140	100	3	3	5	40	5	40	100	3	2
HMR_0410	RCR10023	10965	0	0		Inf	0	100	Inf	Inf	5	0	0	0	0	5	0
HMR_0410	RCR10023	10965	192272	4	ensembl;homologene;kegg;rgd	1	700	100	1	1	5	75	5	300	400	5	3
HMR_0410	RCR10023	10965	314304	2	ensembl;kegg	16	330	100	4	4	5	65	5	130	200	5	3
HMR_0410	RCR10023	10965	503049	2	ensembl;kegg	9	360	100	3	3	5	80	5	160	200	5	3
HMR_0410	RCR10023	10965	50559	2	ensembl;kegg	4	400	100	2	2	5	100	5	200	200	5	3
HMR_0410	RCR10023	10965	681337	1	kegg	25	170	100	5	5	5	70	5	70	100	5	3
HMR_0410	RCR10023	11332	0	0		Inf	0	100	Inf	Inf	5	0	0	0	0	1	0
HMR_0410	RCR10023	11332	26759	5	ensembl;homologene;kegg;rgd;uniprot	1	1000	100	1	1	5	100	5	500	500	1	1
HMR_0410	RCR10023	122970	0	0		Inf	0	100	Inf	Inf	5	0	0	0	0	5	0
HMR_0410	RCR10023	122970	192272	1	kegg	16	175	100	4	4	5	75	5	75	100	5	3
HMR_0410	RCR10023	122970	314304	1	kegg	25	165	100	5	5	5	65	5	65	100	5	3
HMR_0410	RCR10023	122970	503049	1	kegg	9	180	100	3	3	5	80	5	80	100	5	3
HMR_0410	RCR10023	122970	50559	1	kegg	4	200	100	2	2	5	100	5	100	100	5	3
HMR_0410	RCR10023	122970	681337	4	ensembl;homologene;kegg;rgd	1	680	100	1	1	5	70	5	280	400	5	3
HMR_0410	RCR10023	570	0	0		Inf	0	100	Inf	Inf	5	0	0	0	0	1	0
HMR_0410	RCR10023	570	29725	5	ensembl;homologene;kegg;rgd;uniprot	1	1000	100	1	1	5	100	5	500	500	1	1
HMR_0410	RCR10023	641371	0	0		Inf	0	100	Inf	Inf	5	0	0	0	0	5	0
HMR_0410	RCR10023	641371	192272	2	ensembl;kegg	16	350	100	4	4	5	75	5	150	200	5	3
HMR_0410	RCR10023	641371	314304	4	ensembl;homologene;kegg;rgd	1	660	100	1	1	5	65	5	260	400	5	3
HMR_0410	RCR10023	641371	503049	2	ensembl;kegg	9	360	100	3	3	5	80	5	160	200	5	3
HMR_0410	RCR10023	641371	50559	3	ensembl;kegg;uniprot	4	600	100	2	2	5	100	5	300	300	5	3
HMR_0410	RCR10023	641371	681337	1	kegg	25	170	100	5	5	5	70	5	70	100	5	3
HMR_0410	RCR10023	641372	0	0		Inf	0	85	Inf	Inf	5	0	0	0	0	1	0
HMR_0410	RCR10023	641372	299193	3	ensembl;kegg;rgd	1	450	85	1	1	5	65	5	195	255	1	1
HMR_4490	RCR10024	3098	0	0		Inf	0	100	Inf	Inf	5	0	0	0	0	4	0
HMR_4490	RCR10024	3098	100364027	1	kegg	16	150	100	4	4	5	50	5	50	100	4	4
HMR_4490	RCR10024	3098	25058	4	homologene;kegg;rgd;uniprot	1	700	100	1	1	5	75	5	300	400	4	4
HMR_4490	RCR10024	3098	25059	1	kegg	4	200	100	2	2	5	100	5	100	100	4	4
HMR_4490	RCR10024	3098	25060	1	kegg	9	195	100	3	3	5	95	5	95	100	4	4
HMR_4490	RCR10024	3099	0	0		Inf	0	100	Inf	Inf	5	0	0	0	0	4	0
HMR_4490	RCR10024	3099	100364027	1	kegg	16	150	100	4	4	5	50	5	50	100	4	4
HMR_4490	RCR10024	3099	25058	1	kegg	9	175	100	3	3	5	75	5	75	100	4	4
HMR_4490	RCR10024	3099	25059	5	ensembl;homologene;kegg;rgd;uniprot	1	1000	100	1	1	5	100	5	500	500	4	4
HMR_4490	RCR10024	3099	25060	1	kegg	4	195	100	2	2	5	95	5	95	100	4	4
HMR_4490	RCR10024	3101	0	0		Inf	0	100	Inf	Inf	5	0	0	0	0	4	0
HMR_4490	RCR10024	3101	100364027	1	kegg	16	150	100	4	4	5	50	5	50	100	4	4
HMR_4490	RCR10024	3101	25058	1	kegg	9	175	100	3	3	5	75	5	75	100	4	4
HMR_4490	RCR10024	3101	25059	1	kegg	4	200	100	2	2	5	100	5	100	100	4	4
HMR_4490	RCR10024	3101	25060	5	ensembl;homologene;kegg;rgd;uniprot	1	975	100	1	1	5	95	5	475	500	4	4
HMR_4490	RCR10024	80201	0	0		Inf	0	95	Inf	Inf	5	0	0	0	0	4	0
HMR_4490	RCR10024	80201	100364027	2	ensembl;kegg	1	290	95	1	1	5	50	5	100	190	4	4
HMR_4490	RCR10024	80201	25058	1	kegg	16	170	95	4	4	5	75	5	75	95	4	4
HMR_4490	RCR10024	80201	25059	1	kegg	4	195	95	2	2	5	100	5	100	95	4	4
HMR_4490	RCR10024	80201	25060	1	kegg	9	190	95	3	3	5	95	5	95	95	4	4
HMR_0413	RCR10025	11001	0	0		Inf	0	100	Inf	Inf	5	0	0	0	0	1	0
HMR_0413	RCR10025	11001	65192	4	homologene;kegg;rgd;uniprot	1	700	100	1	1	5	75	5	300	400	1	1
HMR_0413	RCR10025	2180	0	0		Inf	0	100	Inf	Inf	5	0	0	0	0	5	0
HMR_0413	RCR10025	2180	113976	1	kegg	4	200	100	2	2	5	100	5	100	100	5	5
HMR_0413	RCR10025	2180	114024	1	kegg	9	200	100	3	3	5	100	5	100	100	5	5
HMR_0413	RCR10025	2180	117243	1	kegg	16	200	100	4	4	5	100	5	100	100	5	5
HMR_0413	RCR10025	2180	25288	5	ensembl;homologene;kegg;rgd;uniprot	1	1000	100	1	1	5	100	5	500	500	5	5
HMR_0413	RCR10025	2180	94340	1	kegg	25	200	100	5	5	5	100	5	100	100	5	5
HMR_0413	RCR10025	2181	0	0		Inf	0	75	Inf	Inf	5	0	0	0	0	5	0
HMR_0413	RCR10025	2181	113976	1	kegg	4	175	75	2	2	5	100	5	100	75	5	5
HMR_0413	RCR10025	2181	114024	4	homologene;kegg;rgd;uniprot	1	700	75	1	1	5	100	5	400	300	5	5
HMR_0413	RCR10025	2181	117243	1	kegg	9	175	75	3	3	5	100	5	100	75	5	5
HMR_0413	RCR10025	2181	25288	1	kegg	16	175	75	4	4	5	100	5	100	75	5	5
HMR_0413	RCR10025	2181	94340	1	kegg	25	175	75	5	5	5	100	5	100	75	5	5
HMR_0413	RCR10025	2182	0	0		Inf	0	100	Inf	Inf	5	0	0	0	0	5	0
HMR_0413	RCR10025	2182	113976	5	ensembl;homologene;kegg;rgd;uniprot	1	1000	100	1	1	5	100	5	500	500	5	5
HMR_0413	RCR10025	2182	114024	1	kegg	4	200	100	2	2	5	100	5	100	100	5	5
HMR_0413	RCR10025	2182	117243	1	kegg	9	200	100	3	3	5	100	5	100	100	5	5
HMR_0413	RCR10025	2182	25288	1	kegg	16	200	100	4	4	5	100	5	100	100	5	5
HMR_0413	RCR10025	2182	94340	1	kegg	25	200	100	5	5	5	100	5	100	100	5	5
HMR_0413	RCR10025	23205	0	0		Inf	0	100	Inf	Inf	5	0	0	0	0	3	0
HMR_0413	RCR10025	23205	171410	5	ensembl;homologene;kegg;rgd;uniprot	1	1000	100	1	1	5	100	5	500	500	3	2
HMR_0413	RCR10025	23205	301120	1	kegg	4	185	100	2	2	5	85	5	85	100	3	2
HMR_0413	RCR10025	23205	316124	1	kegg	9	140	100	3	3	5	40	5	40	100	3	2
HMR_0413	RCR10025	23305	0	0		Inf	0	95	Inf	Inf	5	0	0	0	0	5	0
HMR_0413	RCR10025	23305	113976	1	kegg	4	195	95	2	2	5	100	5	100	95	5	5
HMR_0413	RCR10025	23305	114024	1	kegg	9	195	95	3	3	5	100	5	100	95	5	5
HMR_0413	RCR10025	23305	117243	5	ensembl;homologene;kegg;rgd;uniprot	1	975	95	1	1	5	100	5	500	475	5	5
HMR_0413	RCR10025	23305	25288	1	kegg	16	195	95	4	4	5	100	5	100	95	5	5
HMR_0413	RCR10025	23305	94340	1	kegg	25	195	95	5	5	5	100	5	100	95	5	5
HMR_0413	RCR10025	51703	0	0		Inf	0	100	Inf	Inf	5	0	0	0	0	5	0
HMR_0413	RCR10025	51703	113976	1	kegg	4	200	100	2	2	5	100	5	100	100	5	5
HMR_0413	RCR10025	51703	114024	1	kegg	9	200	100	3	3	5	100	5	100	100	5	5
HMR_0413	RCR10025	51703	117243	1	kegg	16	200	100	4	4	5	100	5	100	100	5	5
HMR_0413	RCR10025	51703	25288	1	kegg	25	200	100	5	5	5	100	5	100	100	5	5
HMR_0413	RCR10025	51703	94340	5	ensembl;homologene;kegg;rgd;uniprot	1	1000	100	1	1	5	100	5	500	500	5	5
HMR_0413	RCR10025	728637	0	0		Inf	0	25	Inf	Inf	5	0	0	0	0	1	0
HMR_0413	RCR10025	728637	497904	1	homologene	1	50	25	1	1	5	25	5	25	25	1	1
HMR_0413	RCR10025	81616	0	0		Inf	0	100	Inf	Inf	5	0	0	0	0	3	0
HMR_0413	RCR10025	81616	171410	1	kegg	4	200	100	2	2	5	100	5	100	100	3	2
HMR_0413	RCR10025	81616	301120	5	ensembl;homologene;kegg;rgd;uniprot	1	925	100	1	1	5	85	5	425	500	3	2
HMR_0413	RCR10025	81616	316124	1	kegg	9	140	100	3	3	5	40	5	40	100	3	2
HMR_0414	RCR10026	10965	0	0		Inf	0	100	Inf	Inf	5	0	0	0	0	5	0
HMR_0414	RCR10026	10965	192272	4	ensembl;homologene;kegg;rgd	1	700	100	1	1	5	75	5	300	400	5	3
HMR_0414	RCR10026	10965	314304	2	ensembl;kegg	16	330	100	4	4	5	65	5	130	200	5	3
HMR_0414	RCR10026	10965	503049	2	ensembl;kegg	9	360	100	3	3	5	80	5	160	200	5	3
HMR_0414	RCR10026	10965	50559	2	ensembl;kegg	4	400	100	2	2	5	100	5	200	200	5	3
HMR_0414	RCR10026	10965	681337	1	kegg	25	170	100	5	5	5	70	5	70	100	5	3
HMR_0414	RCR10026	11332	0	0		Inf	0	100	Inf	Inf	5	0	0	0	0	1	0
HMR_0414	RCR10026	11332	26759	5	ensembl;homologene;kegg;rgd;uniprot	1	1000	100	1	1	5	100	5	500	500	1	1
HMR_0414	RCR10026	122970	0	0		Inf	0	100	Inf	Inf	5	0	0	0	0	5	0
HMR_0414	RCR10026	122970	192272	1	kegg	16	175	100	4	4	5	75	5	75	100	5	3
HMR_0414	RCR10026	122970	314304	1	kegg	25	165	100	5	5	5	65	5	65	100	5	3
HMR_0414	RCR10026	122970	503049	1	kegg	9	180	100	3	3	5	80	5	80	100	5	3
HMR_0414	RCR10026	122970	50559	1	kegg	4	200	100	2	2	5	100	5	100	100	5	3
HMR_0414	RCR10026	122970	681337	4	ensembl;homologene;kegg;rgd	1	680	100	1	1	5	70	5	280	400	5	3
HMR_0414	RCR10026	570	0	0		Inf	0	100	Inf	Inf	5	0	0	0	0	1	0
HMR_0414	RCR10026	570	29725	5	ensembl;homologene;kegg;rgd;uniprot	1	1000	100	1	1	5	100	5	500	500	1	1
HMR_0414	RCR10026	641371	0	0		Inf	0	100	Inf	Inf	5	0	0	0	0	5	0
HMR_0414	RCR10026	641371	192272	2	ensembl;kegg	16	350	100	4	4	5	75	5	150	200	5	3
HMR_0414	RCR10026	641371	314304	4	ensembl;homologene;kegg;rgd	1	660	100	1	1	5	65	5	260	400	5	3
HMR_0414	RCR10026	641371	503049	2	ensembl;kegg	9	360	100	3	3	5	80	5	160	200	5	3
HMR_0414	RCR10026	641371	50559	3	ensembl;kegg;uniprot	4	600	100	2	2	5	100	5	300	300	5	3
HMR_0414	RCR10026	641371	681337	1	kegg	25	170	100	5	5	5	70	5	70	100	5	3
HMR_0414	RCR10026	641372	0	0		Inf	0	85	Inf	Inf	5	0	0	0	0	1	0
HMR_0414	RCR10026	641372	299193	3	ensembl;kegg;rgd	1	450	85	1	1	5	65	5	195	255	1	1
HMR_8459	RCR10027	51727	0	0		Inf	0	100	Inf	Inf	5	0	0	0	0	1	0
HMR_8459	RCR10027	51727	298410	5	ensembl;homologene;kegg;rgd;uniprot	1	1000	100	1	1	5	100	5	500	500	1	1
HMR_4454	RCR10028	3658	0	0		Inf	0	100	Inf	Inf	5	0	0	0	0	1	0
HMR_4454	RCR10028	3658	64831	4	ensembl;homologene;rgd;uniprot	1	800	100	1	1	5	100	5	400	400	1	1
HMR_4454	RCR10028	48	0	0		Inf	0	100	Inf	Inf	5	0	0	0	0	2	0
HMR_4454	RCR10028	48	50655	5	ensembl;homologene;kegg;rgd;uniprot	1	1000	100	1	1	5	100	5	500	500	2	2
HMR_4454	RCR10028	48	79250	1	kegg	4	200	100	2	2	5	100	5	100	100	2	2
HMR_0200	RCR10029	11001	0	0		Inf	0	100	Inf	Inf	5	0	0	0	0	1	0
HMR_0200	RCR10029	11001	65192	4	homologene;kegg;rgd;uniprot	1	700	100	1	1	5	75	5	300	400	1	1
HMR_0200	RCR10029	2180	0	0		Inf	0	100	Inf	Inf	5	0	0	0	0	5	0
HMR_0200	RCR10029	2180	113976	1	kegg	4	200	100	2	2	5	100	5	100	100	5	5
HMR_0200	RCR10029	2180	114024	1	kegg	9	200	100	3	3	5	100	5	100	100	5	5
HMR_0200	RCR10029	2180	117243	1	kegg	16	200	100	4	4	5	100	5	100	100	5	5
HMR_0200	RCR10029	2180	25288	5	ensembl;homologene;kegg;rgd;uniprot	1	1000	100	1	1	5	100	5	500	500	5	5
HMR_0200	RCR10029	2180	94340	1	kegg	25	200	100	5	5	5	100	5	100	100	5	5
HMR_0200	RCR10029	2181	0	0		Inf	0	75	Inf	Inf	5	0	0	0	0	5	0
HMR_0200	RCR10029	2181	113976	1	kegg	4	175	75	2	2	5	100	5	100	75	5	5
HMR_0200	RCR10029	2181	114024	4	homologene;kegg;rgd;uniprot	1	700	75	1	1	5	100	5	400	300	5	5
HMR_0200	RCR10029	2181	117243	1	kegg	9	175	75	3	3	5	100	5	100	75	5	5
HMR_0200	RCR10029	2181	25288	1	kegg	16	175	75	4	4	5	100	5	100	75	5	5
HMR_0200	RCR10029	2181	94340	1	kegg	25	175	75	5	5	5	100	5	100	75	5	5
HMR_0200	RCR10029	2182	0	0		Inf	0	100	Inf	Inf	5	0	0	0	0	5	0
HMR_0200	RCR10029	2182	113976	5	ensembl;homologene;kegg;rgd;uniprot	1	1000	100	1	1	5	100	5	500	500	5	5
HMR_0200	RCR10029	2182	114024	1	kegg	4	200	100	2	2	5	100	5	100	100	5	5
HMR_0200	RCR10029	2182	117243	1	kegg	9	200	100	3	3	5	100	5	100	100	5	5
HMR_0200	RCR10029	2182	25288	1	kegg	16	200	100	4	4	5	100	5	100	100	5	5
HMR_0200	RCR10029	2182	94340	1	kegg	25	200	100	5	5	5	100	5	100	100	5	5
HMR_0200	RCR10029	23205	0	0		Inf	0	100	Inf	Inf	5	0	0	0	0	3	0
HMR_0200	RCR10029	23205	171410	5	ensembl;homologene;kegg;rgd;uniprot	1	1000	100	1	1	5	100	5	500	500	3	2
HMR_0200	RCR10029	23205	301120	1	kegg	4	185	100	2	2	5	85	5	85	100	3	2
HMR_0200	RCR10029	23205	316124	1	kegg	9	140	100	3	3	5	40	5	40	100	3	2
HMR_0200	RCR10029	23305	0	0		Inf	0	95	Inf	Inf	5	0	0	0	0	5	0
HMR_0200	RCR10029	23305	113976	1	kegg	4	195	95	2	2	5	100	5	100	95	5	5
HMR_0200	RCR10029	23305	114024	1	kegg	9	195	95	3	3	5	100	5	100	95	5	5
HMR_0200	RCR10029	23305	117243	5	ensembl;homologene;kegg;rgd;uniprot	1	975	95	1	1	5	100	5	500	475	5	5
HMR_0200	RCR10029	23305	25288	1	kegg	16	195	95	4	4	5	100	5	100	95	5	5
HMR_0200	RCR10029	23305	94340	1	kegg	25	195	95	5	5	5	100	5	100	95	5	5
HMR_0200	RCR10029	51703	0	0		Inf	0	100	Inf	Inf	5	0	0	0	0	5	0
HMR_0200	RCR10029	51703	113976	1	kegg	4	200	100	2	2	5	100	5	100	100	5	5
HMR_0200	RCR10029	51703	114024	1	kegg	9	200	100	3	3	5	100	5	100	100	5	5
HMR_0200	RCR10029	51703	117243	1	kegg	16	200	100	4	4	5	100	5	100	100	5	5
HMR_0200	RCR10029	51703	25288	1	kegg	25	200	100	5	5	5	100	5	100	100	5	5
HMR_0200	RCR10029	51703	94340	5	ensembl;homologene;kegg;rgd;uniprot	1	1000	100	1	1	5	100	5	500	500	5	5
HMR_0200	RCR10029	728637	0	0		Inf	0	25	Inf	Inf	5	0	0	0	0	1	0
HMR_0200	RCR10029	728637	497904	1	homologene	1	50	25	1	1	5	25	5	25	25	1	1
HMR_0200	RCR10029	81616	0	0		Inf	0	100	Inf	Inf	5	0	0	0	0	3	0
HMR_0200	RCR10029	81616	171410	1	kegg	4	200	100	2	2	5	100	5	100	100	3	2
HMR_0200	RCR10029	81616	301120	5	ensembl;homologene;kegg;rgd;uniprot	1	925	100	1	1	5	85	5	425	500	3	2
HMR_0200	RCR10029	81616	316124	1	kegg	9	140	100	3	3	5	40	5	40	100	3	2
HMR_0204	RCR10030	11001	0	0		Inf	0	100	Inf	Inf	5	0	0	0	0	1	0
HMR_0204	RCR10030	11001	65192	4	homologene;kegg;rgd;uniprot	1	700	100	1	1	5	75	5	300	400	1	1
HMR_0204	RCR10030	2180	0	0		Inf	0	100	Inf	Inf	5	0	0	0	0	5	0
HMR_0204	RCR10030	2180	113976	1	kegg	4	200	100	2	2	5	100	5	100	100	5	5
HMR_0204	RCR10030	2180	114024	1	kegg	9	200	100	3	3	5	100	5	100	100	5	5
HMR_0204	RCR10030	2180	117243	1	kegg	16	200	100	4	4	5	100	5	100	100	5	5
HMR_0204	RCR10030	2180	25288	5	ensembl;homologene;kegg;rgd;uniprot	1	1000	100	1	1	5	100	5	500	500	5	5
HMR_0204	RCR10030	2180	94340	1	kegg	25	200	100	5	5	5	100	5	100	100	5	5
HMR_0204	RCR10030	2181	0	0		Inf	0	75	Inf	Inf	5	0	0	0	0	5	0
HMR_0204	RCR10030	2181	113976	1	kegg	4	175	75	2	2	5	100	5	100	75	5	5
HMR_0204	RCR10030	2181	114024	4	homologene;kegg;rgd;uniprot	1	700	75	1	1	5	100	5	400	300	5	5
HMR_0204	RCR10030	2181	117243	1	kegg	9	175	75	3	3	5	100	5	100	75	5	5
HMR_0204	RCR10030	2181	25288	1	kegg	16	175	75	4	4	5	100	5	100	75	5	5
HMR_0204	RCR10030	2181	94340	1	kegg	25	175	75	5	5	5	100	5	100	75	5	5
HMR_0204	RCR10030	2182	0	0		Inf	0	100	Inf	Inf	5	0	0	0	0	5	0
HMR_0204	RCR10030	2182	113976	5	ensembl;homologene;kegg;rgd;uniprot	1	1000	100	1	1	5	100	5	500	500	5	5
HMR_0204	RCR10030	2182	114024	1	kegg	4	200	100	2	2	5	100	5	100	100	5	5
HMR_0204	RCR10030	2182	117243	1	kegg	9	200	100	3	3	5	100	5	100	100	5	5
HMR_0204	RCR10030	2182	25288	1	kegg	16	200	100	4	4	5	100	5	100	100	5	5
HMR_0204	RCR10030	2182	94340	1	kegg	25	200	100	5	5	5	100	5	100	100	5	5
HMR_0204	RCR10030	23205	0	0		Inf	0	100	Inf	Inf	5	0	0	0	0	3	0
HMR_0204	RCR10030	23205	171410	5	ensembl;homologene;kegg;rgd;uniprot	1	1000	100	1	1	5	100	5	500	500	3	2
HMR_0204	RCR10030	23205	301120	1	kegg	4	185	100	2	2	5	85	5	85	100	3	2
HMR_0204	RCR10030	23205	316124	1	kegg	9	140	100	3	3	5	40	5	40	100	3	2
HMR_0204	RCR10030	23305	0	0		Inf	0	95	Inf	Inf	5	0	0	0	0	5	0
HMR_0204	RCR10030	23305	113976	1	kegg	4	195	95	2	2	5	100	5	100	95	5	5
HMR_0204	RCR10030	23305	114024	1	kegg	9	195	95	3	3	5	100	5	100	95	5	5
HMR_0204	RCR10030	23305	117243	5	ensembl;homologene;kegg;rgd;uniprot	1	975	95	1	1	5	100	5	500	475	5	5
HMR_0204	RCR10030	23305	25288	1	kegg	16	195	95	4	4	5	100	5	100	95	5	5
HMR_0204	RCR10030	23305	94340	1	kegg	25	195	95	5	5	5	100	5	100	95	5	5
HMR_0204	RCR10030	51703	0	0		Inf	0	100	Inf	Inf	5	0	0	0	0	5	0
HMR_0204	RCR10030	51703	113976	1	kegg	4	200	100	2	2	5	100	5	100	100	5	5
HMR_0204	RCR10030	51703	114024	1	kegg	9	200	100	3	3	5	100	5	100	100	5	5
HMR_0204	RCR10030	51703	117243	1	kegg	16	200	100	4	4	5	100	5	100	100	5	5
HMR_0204	RCR10030	51703	25288	1	kegg	25	200	100	5	5	5	100	5	100	100	5	5
HMR_0204	RCR10030	51703	94340	5	ensembl;homologene;kegg;rgd;uniprot	1	1000	100	1	1	5	100	5	500	500	5	5
HMR_0204	RCR10030	728637	0	0		Inf	0	25	Inf	Inf	5	0	0	0	0	1	0
HMR_0204	RCR10030	728637	497904	1	homologene	1	50	25	1	1	5	25	5	25	25	1	1
HMR_0204	RCR10030	81616	0	0		Inf	0	100	Inf	Inf	5	0	0	0	0	3	0
HMR_0204	RCR10030	81616	171410	1	kegg	4	200	100	2	2	5	100	5	100	100	3	2
HMR_0204	RCR10030	81616	301120	5	ensembl;homologene;kegg;rgd;uniprot	1	925	100	1	1	5	85	5	425	500	3	2
HMR_0204	RCR10030	81616	316124	1	kegg	9	140	100	3	3	5	40	5	40	100	3	2
HMR_0233	RCR10031	11001	0	0		Inf	0	100	Inf	Inf	5	0	0	0	0	1	0
HMR_0233	RCR10031	11001	65192	4	homologene;kegg;rgd;uniprot	1	700	100	1	1	5	75	5	300	400	1	1
HMR_0233	RCR10031	2180	0	0		Inf	0	100	Inf	Inf	5	0	0	0	0	5	0
HMR_0233	RCR10031	2180	113976	1	kegg	4	200	100	2	2	5	100	5	100	100	5	5
HMR_0233	RCR10031	2180	114024	1	kegg	9	200	100	3	3	5	100	5	100	100	5	5
HMR_0233	RCR10031	2180	117243	1	kegg	16	200	100	4	4	5	100	5	100	100	5	5
HMR_0233	RCR10031	2180	25288	5	ensembl;homologene;kegg;rgd;uniprot	1	1000	100	1	1	5	100	5	500	500	5	5
HMR_0233	RCR10031	2180	94340	1	kegg	25	200	100	5	5	5	100	5	100	100	5	5
HMR_0233	RCR10031	2181	0	0		Inf	0	75	Inf	Inf	5	0	0	0	0	5	0
HMR_0233	RCR10031	2181	113976	1	kegg	4	175	75	2	2	5	100	5	100	75	5	5
HMR_0233	RCR10031	2181	114024	4	homologene;kegg;rgd;uniprot	1	700	75	1	1	5	100	5	400	300	5	5
HMR_0233	RCR10031	2181	117243	1	kegg	9	175	75	3	3	5	100	5	100	75	5	5
HMR_0233	RCR10031	2181	25288	1	kegg	16	175	75	4	4	5	100	5	100	75	5	5
HMR_0233	RCR10031	2181	94340	1	kegg	25	175	75	5	5	5	100	5	100	75	5	5
HMR_0233	RCR10031	2182	0	0		Inf	0	100	Inf	Inf	5	0	0	0	0	5	0
HMR_0233	RCR10031	2182	113976	5	ensembl;homologene;kegg;rgd;uniprot	1	1000	100	1	1	5	100	5	500	500	5	5
HMR_0233	RCR10031	2182	114024	1	kegg	4	200	100	2	2	5	100	5	100	100	5	5
HMR_0233	RCR10031	2182	117243	1	kegg	9	200	100	3	3	5	100	5	100	100	5	5
HMR_0233	RCR10031	2182	25288	1	kegg	16	200	100	4	4	5	100	5	100	100	5	5
HMR_0233	RCR10031	2182	94340	1	kegg	25	200	100	5	5	5	100	5	100	100	5	5
HMR_0233	RCR10031	23205	0	0		Inf	0	100	Inf	Inf	5	0	0	0	0	3	0
HMR_0233	RCR10031	23205	171410	5	ensembl;homologene;kegg;rgd;uniprot	1	1000	100	1	1	5	100	5	500	500	3	2
HMR_0233	RCR10031	23205	301120	1	kegg	4	185	100	2	2	5	85	5	85	100	3	2
HMR_0233	RCR10031	23205	316124	1	kegg	9	140	100	3	3	5	40	5	40	100	3	2
HMR_0233	RCR10031	23305	0	0		Inf	0	95	Inf	Inf	5	0	0	0	0	5	0
HMR_0233	RCR10031	23305	113976	1	kegg	4	195	95	2	2	5	100	5	100	95	5	5
HMR_0233	RCR10031	23305	114024	1	kegg	9	195	95	3	3	5	100	5	100	95	5	5
HMR_0233	RCR10031	23305	117243	5	ensembl;homologene;kegg;rgd;uniprot	1	975	95	1	1	5	100	5	500	475	5	5
HMR_0233	RCR10031	23305	25288	1	kegg	16	195	95	4	4	5	100	5	100	95	5	5
HMR_0233	RCR10031	23305	94340	1	kegg	25	195	95	5	5	5	100	5	100	95	5	5
HMR_0233	RCR10031	51703	0	0		Inf	0	100	Inf	Inf	5	0	0	0	0	5	0
HMR_0233	RCR10031	51703	113976	1	kegg	4	200	100	2	2	5	100	5	100	100	5	5
HMR_0233	RCR10031	51703	114024	1	kegg	9	200	100	3	3	5	100	5	100	100	5	5
HMR_0233	RCR10031	51703	117243	1	kegg	16	200	100	4	4	5	100	5	100	100	5	5
HMR_0233	RCR10031	51703	25288	1	kegg	25	200	100	5	5	5	100	5	100	100	5	5
HMR_0233	RCR10031	51703	94340	5	ensembl;homologene;kegg;rgd;uniprot	1	1000	100	1	1	5	100	5	500	500	5	5
HMR_0233	RCR10031	728637	0	0		Inf	0	25	Inf	Inf	5	0	0	0	0	1	0
HMR_0233	RCR10031	728637	497904	1	homologene	1	50	25	1	1	5	25	5	25	25	1	1
HMR_0233	RCR10031	81616	0	0		Inf	0	100	Inf	Inf	5	0	0	0	0	3	0
HMR_0233	RCR10031	81616	171410	1	kegg	4	200	100	2	2	5	100	5	100	100	3	2
HMR_0233	RCR10031	81616	301120	5	ensembl;homologene;kegg;rgd;uniprot	1	925	100	1	1	5	85	5	425	500	3	2
HMR_0233	RCR10031	81616	316124	1	kegg	9	140	100	3	3	5	40	5	40	100	3	2
HMR_0241	RCR10032	11001	0	0		Inf	0	100	Inf	Inf	5	0	0	0	0	1	0
HMR_0241	RCR10032	11001	65192	4	homologene;kegg;rgd;uniprot	1	700	100	1	1	5	75	5	300	400	1	1
HMR_0241	RCR10032	2180	0	0		Inf	0	100	Inf	Inf	5	0	0	0	0	5	0
HMR_0241	RCR10032	2180	113976	1	kegg	4	200	100	2	2	5	100	5	100	100	5	5
HMR_0241	RCR10032	2180	114024	1	kegg	9	200	100	3	3	5	100	5	100	100	5	5
HMR_0241	RCR10032	2180	117243	1	kegg	16	200	100	4	4	5	100	5	100	100	5	5
HMR_0241	RCR10032	2180	25288	5	ensembl;homologene;kegg;rgd;uniprot	1	1000	100	1	1	5	100	5	500	500	5	5
HMR_0241	RCR10032	2180	94340	1	kegg	25	200	100	5	5	5	100	5	100	100	5	5
HMR_0241	RCR10032	2181	0	0		Inf	0	75	Inf	Inf	5	0	0	0	0	5	0
HMR_0241	RCR10032	2181	113976	1	kegg	4	175	75	2	2	5	100	5	100	75	5	5
HMR_0241	RCR10032	2181	114024	4	homologene;kegg;rgd;uniprot	1	700	75	1	1	5	100	5	400	300	5	5
HMR_0241	RCR10032	2181	117243	1	kegg	9	175	75	3	3	5	100	5	100	75	5	5
HMR_0241	RCR10032	2181	25288	1	kegg	16	175	75	4	4	5	100	5	100	75	5	5
HMR_0241	RCR10032	2181	94340	1	kegg	25	175	75	5	5	5	100	5	100	75	5	5
HMR_0241	RCR10032	2182	0	0		Inf	0	100	Inf	Inf	5	0	0	0	0	5	0
HMR_0241	RCR10032	2182	113976	5	ensembl;homologene;kegg;rgd;uniprot	1	1000	100	1	1	5	100	5	500	500	5	5
HMR_0241	RCR10032	2182	114024	1	kegg	4	200	100	2	2	5	100	5	100	100	5	5
HMR_0241	RCR10032	2182	117243	1	kegg	9	200	100	3	3	5	100	5	100	100	5	5
HMR_0241	RCR10032	2182	25288	1	kegg	16	200	100	4	4	5	100	5	100	100	5	5
HMR_0241	RCR10032	2182	94340	1	kegg	25	200	100	5	5	5	100	5	100	100	5	5
HMR_0241	RCR10032	23205	0	0		Inf	0	100	Inf	Inf	5	0	0	0	0	3	0
HMR_0241	RCR10032	23205	171410	5	ensembl;homologene;kegg;rgd;uniprot	1	1000	100	1	1	5	100	5	500	500	3	2
HMR_0241	RCR10032	23205	301120	1	kegg	4	185	100	2	2	5	85	5	85	100	3	2
HMR_0241	RCR10032	23205	316124	1	kegg	9	140	100	3	3	5	40	5	40	100	3	2
HMR_0241	RCR10032	23305	0	0		Inf	0	95	Inf	Inf	5	0	0	0	0	5	0
HMR_0241	RCR10032	23305	113976	1	kegg	4	195	95	2	2	5	100	5	100	95	5	5
HMR_0241	RCR10032	23305	114024	1	kegg	9	195	95	3	3	5	100	5	100	95	5	5
HMR_0241	RCR10032	23305	117243	5	ensembl;homologene;kegg;rgd;uniprot	1	975	95	1	1	5	100	5	500	475	5	5
HMR_0241	RCR10032	23305	25288	1	kegg	16	195	95	4	4	5	100	5	100	95	5	5
HMR_0241	RCR10032	23305	94340	1	kegg	25	195	95	5	5	5	100	5	100	95	5	5
HMR_0241	RCR10032	51703	0	0		Inf	0	100	Inf	Inf	5	0	0	0	0	5	0
HMR_0241	RCR10032	51703	113976	1	kegg	4	200	100	2	2	5	100	5	100	100	5	5
HMR_0241	RCR10032	51703	114024	1	kegg	9	200	100	3	3	5	100	5	100	100	5	5
HMR_0241	RCR10032	51703	117243	1	kegg	16	200	100	4	4	5	100	5	100	100	5	5
HMR_0241	RCR10032	51703	25288	1	kegg	25	200	100	5	5	5	100	5	100	100	5	5
HMR_0241	RCR10032	51703	94340	5	ensembl;homologene;kegg;rgd;uniprot	1	1000	100	1	1	5	100	5	500	500	5	5
HMR_0241	RCR10032	728637	0	0		Inf	0	25	Inf	Inf	5	0	0	0	0	1	0
HMR_0241	RCR10032	728637	497904	1	homologene	1	50	25	1	1	5	25	5	25	25	1	1
HMR_0241	RCR10032	81616	0	0		Inf	0	100	Inf	Inf	5	0	0	0	0	3	0
HMR_0241	RCR10032	81616	171410	1	kegg	4	200	100	2	2	5	100	5	100	100	3	2
HMR_0241	RCR10032	81616	301120	5	ensembl;homologene;kegg;rgd;uniprot	1	925	100	1	1	5	85	5	425	500	3	2
HMR_0241	RCR10032	81616	316124	1	kegg	9	140	100	3	3	5	40	5	40	100	3	2
HMR_0245	RCR10033	11001	0	0		Inf	0	100	Inf	Inf	5	0	0	0	0	1	0
HMR_0245	RCR10033	11001	65192	4	homologene;kegg;rgd;uniprot	1	700	100	1	1	5	75	5	300	400	1	1
HMR_0245	RCR10033	2180	0	0		Inf	0	100	Inf	Inf	5	0	0	0	0	5	0
HMR_0245	RCR10033	2180	113976	1	kegg	4	200	100	2	2	5	100	5	100	100	5	5
HMR_0245	RCR10033	2180	114024	1	kegg	9	200	100	3	3	5	100	5	100	100	5	5
HMR_0245	RCR10033	2180	117243	1	kegg	16	200	100	4	4	5	100	5	100	100	5	5
HMR_0245	RCR10033	2180	25288	5	ensembl;homologene;kegg;rgd;uniprot	1	1000	100	1	1	5	100	5	500	500	5	5
HMR_0245	RCR10033	2180	94340	1	kegg	25	200	100	5	5	5	100	5	100	100	5	5
HMR_0245	RCR10033	2181	0	0		Inf	0	75	Inf	Inf	5	0	0	0	0	5	0
HMR_0245	RCR10033	2181	113976	1	kegg	4	175	75	2	2	5	100	5	100	75	5	5
HMR_0245	RCR10033	2181	114024	4	homologene;kegg;rgd;uniprot	1	700	75	1	1	5	100	5	400	300	5	5
HMR_0245	RCR10033	2181	117243	1	kegg	9	175	75	3	3	5	100	5	100	75	5	5
HMR_0245	RCR10033	2181	25288	1	kegg	16	175	75	4	4	5	100	5	100	75	5	5
HMR_0245	RCR10033	2181	94340	1	kegg	25	175	75	5	5	5	100	5	100	75	5	5
HMR_0245	RCR10033	2182	0	0		Inf	0	100	Inf	Inf	5	0	0	0	0	5	0
HMR_0245	RCR10033	2182	113976	5	ensembl;homologene;kegg;rgd;uniprot	1	1000	100	1	1	5	100	5	500	500	5	5
HMR_0245	RCR10033	2182	114024	1	kegg	4	200	100	2	2	5	100	5	100	100	5	5
HMR_0245	RCR10033	2182	117243	1	kegg	9	200	100	3	3	5	100	5	100	100	5	5
HMR_0245	RCR10033	2182	25288	1	kegg	16	200	100	4	4	5	100	5	100	100	5	5
HMR_0245	RCR10033	2182	94340	1	kegg	25	200	100	5	5	5	100	5	100	100	5	5
HMR_0245	RCR10033	23205	0	0		Inf	0	100	Inf	Inf	5	0	0	0	0	3	0
HMR_0245	RCR10033	23205	171410	5	ensembl;homologene;kegg;rgd;uniprot	1	1000	100	1	1	5	100	5	500	500	3	2
HMR_0245	RCR10033	23205	301120	1	kegg	4	185	100	2	2	5	85	5	85	100	3	2
HMR_0245	RCR10033	23205	316124	1	kegg	9	140	100	3	3	5	40	5	40	100	3	2
HMR_0245	RCR10033	23305	0	0		Inf	0	95	Inf	Inf	5	0	0	0	0	5	0
HMR_0245	RCR10033	23305	113976	1	kegg	4	195	95	2	2	5	100	5	100	95	5	5
HMR_0245	RCR10033	23305	114024	1	kegg	9	195	95	3	3	5	100	5	100	95	5	5
HMR_0245	RCR10033	23305	117243	5	ensembl;homologene;kegg;rgd;uniprot	1	975	95	1	1	5	100	5	500	475	5	5
HMR_0245	RCR10033	23305	25288	1	kegg	16	195	95	4	4	5	100	5	100	95	5	5
HMR_0245	RCR10033	23305	94340	1	kegg	25	195	95	5	5	5	100	5	100	95	5	5
HMR_0245	RCR10033	51703	0	0		Inf	0	100	Inf	Inf	5	0	0	0	0	5	0
HMR_0245	RCR10033	51703	113976	1	kegg	4	200	100	2	2	5	100	5	100	100	5	5
HMR_0245	RCR10033	51703	114024	1	kegg	9	200	100	3	3	5	100	5	100	100	5	5
HMR_0245	RCR10033	51703	117243	1	kegg	16	200	100	4	4	5	100	5	100	100	5	5
HMR_0245	RCR10033	51703	25288	1	kegg	25	200	100	5	5	5	100	5	100	100	5	5
HMR_0245	RCR10033	51703	94340	5	ensembl;homologene;kegg;rgd;uniprot	1	1000	100	1	1	5	100	5	500	500	5	5
HMR_0245	RCR10033	728637	0	0		Inf	0	25	Inf	Inf	5	0	0	0	0	1	0
HMR_0245	RCR10033	728637	497904	1	homologene	1	50	25	1	1	5	25	5	25	25	1	1
HMR_0245	RCR10033	81616	0	0		Inf	0	100	Inf	Inf	5	0	0	0	0	3	0
HMR_0245	RCR10033	81616	171410	1	kegg	4	200	100	2	2	5	100	5	100	100	3	2
HMR_0245	RCR10033	81616	301120	5	ensembl;homologene;kegg;rgd;uniprot	1	925	100	1	1	5	85	5	425	500	3	2
HMR_0245	RCR10033	81616	316124	1	kegg	9	140	100	3	3	5	40	5	40	100	3	2
HMR_0255	RCR10034	11001	0	0		Inf	0	100	Inf	Inf	5	0	0	0	0	1	0
HMR_0255	RCR10034	11001	65192	4	homologene;kegg;rgd;uniprot	1	700	100	1	1	5	75	5	300	400	1	1
HMR_0255	RCR10034	2180	0	0		Inf	0	100	Inf	Inf	5	0	0	0	0	5	0
HMR_0255	RCR10034	2180	113976	1	kegg	4	200	100	2	2	5	100	5	100	100	5	5
HMR_0255	RCR10034	2180	114024	1	kegg	9	200	100	3	3	5	100	5	100	100	5	5
HMR_0255	RCR10034	2180	117243	1	kegg	16	200	100	4	4	5	100	5	100	100	5	5
HMR_0255	RCR10034	2180	25288	5	ensembl;homologene;kegg;rgd;uniprot	1	1000	100	1	1	5	100	5	500	500	5	5
HMR_0255	RCR10034	2180	94340	1	kegg	25	200	100	5	5	5	100	5	100	100	5	5
HMR_0255	RCR10034	2181	0	0		Inf	0	75	Inf	Inf	5	0	0	0	0	5	0
HMR_0255	RCR10034	2181	113976	1	kegg	4	175	75	2	2	5	100	5	100	75	5	5
HMR_0255	RCR10034	2181	114024	4	homologene;kegg;rgd;uniprot	1	700	75	1	1	5	100	5	400	300	5	5
HMR_0255	RCR10034	2181	117243	1	kegg	9	175	75	3	3	5	100	5	100	75	5	5
HMR_0255	RCR10034	2181	25288	1	kegg	16	175	75	4	4	5	100	5	100	75	5	5
HMR_0255	RCR10034	2181	94340	1	kegg	25	175	75	5	5	5	100	5	100	75	5	5
HMR_0255	RCR10034	2182	0	0		Inf	0	100	Inf	Inf	5	0	0	0	0	5	0
HMR_0255	RCR10034	2182	113976	5	ensembl;homologene;kegg;rgd;uniprot	1	1000	100	1	1	5	100	5	500	500	5	5
HMR_0255	RCR10034	2182	114024	1	kegg	4	200	100	2	2	5	100	5	100	100	5	5
HMR_0255	RCR10034	2182	117243	1	kegg	9	200	100	3	3	5	100	5	100	100	5	5
HMR_0255	RCR10034	2182	25288	1	kegg	16	200	100	4	4	5	100	5	100	100	5	5
HMR_0255	RCR10034	2182	94340	1	kegg	25	200	100	5	5	5	100	5	100	100	5	5
HMR_0255	RCR10034	23205	0	0		Inf	0	100	Inf	Inf	5	0	0	0	0	3	0
HMR_0255	RCR10034	23205	171410	5	ensembl;homologene;kegg;rgd;uniprot	1	1000	100	1	1	5	100	5	500	500	3	2
HMR_0255	RCR10034	23205	301120	1	kegg	4	185	100	2	2	5	85	5	85	100	3	2
HMR_0255	RCR10034	23205	316124	1	kegg	9	140	100	3	3	5	40	5	40	100	3	2
HMR_0255	RCR10034	23305	0	0		Inf	0	95	Inf	Inf	5	0	0	0	0	5	0
HMR_0255	RCR10034	23305	113976	1	kegg	4	195	95	2	2	5	100	5	100	95	5	5
HMR_0255	RCR10034	23305	114024	1	kegg	9	195	95	3	3	5	100	5	100	95	5	5
HMR_0255	RCR10034	23305	117243	5	ensembl;homologene;kegg;rgd;uniprot	1	975	95	1	1	5	100	5	500	475	5	5
HMR_0255	RCR10034	23305	25288	1	kegg	16	195	95	4	4	5	100	5	100	95	5	5
HMR_0255	RCR10034	23305	94340	1	kegg	25	195	95	5	5	5	100	5	100	95	5	5
HMR_0255	RCR10034	51703	0	0		Inf	0	100	Inf	Inf	5	0	0	0	0	5	0
HMR_0255	RCR10034	51703	113976	1	kegg	4	200	100	2	2	5	100	5	100	100	5	5
HMR_0255	RCR10034	51703	114024	1	kegg	9	200	100	3	3	5	100	5	100	100	5	5
HMR_0255	RCR10034	51703	117243	1	kegg	16	200	100	4	4	5	100	5	100	100	5	5
HMR_0255	RCR10034	51703	25288	1	kegg	25	200	100	5	5	5	100	5	100	100	5	5
HMR_0255	RCR10034	51703	94340	5	ensembl;homologene;kegg;rgd;uniprot	1	1000	100	1	1	5	100	5	500	500	5	5
HMR_0255	RCR10034	728637	0	0		Inf	0	25	Inf	Inf	5	0	0	0	0	1	0
HMR_0255	RCR10034	728637	497904	1	homologene	1	50	25	1	1	5	25	5	25	25	1	1
HMR_0255	RCR10034	81616	0	0		Inf	0	100	Inf	Inf	5	0	0	0	0	3	0
HMR_0255	RCR10034	81616	171410	1	kegg	4	200	100	2	2	5	100	5	100	100	3	2
HMR_0255	RCR10034	81616	301120	5	ensembl;homologene;kegg;rgd;uniprot	1	925	100	1	1	5	85	5	425	500	3	2
HMR_0255	RCR10034	81616	316124	1	kegg	9	140	100	3	3	5	40	5	40	100	3	2
HMR_0259	RCR10035	11001	0	0		Inf	0	100	Inf	Inf	5	0	0	0	0	1	0
HMR_0259	RCR10035	11001	65192	4	homologene;kegg;rgd;uniprot	1	700	100	1	1	5	75	5	300	400	1	1
HMR_0259	RCR10035	2180	0	0		Inf	0	100	Inf	Inf	5	0	0	0	0	5	0
HMR_0259	RCR10035	2180	113976	1	kegg	4	200	100	2	2	5	100	5	100	100	5	5
HMR_0259	RCR10035	2180	114024	1	kegg	9	200	100	3	3	5	100	5	100	100	5	5
HMR_0259	RCR10035	2180	117243	1	kegg	16	200	100	4	4	5	100	5	100	100	5	5
HMR_0259	RCR10035	2180	25288	5	ensembl;homologene;kegg;rgd;uniprot	1	1000	100	1	1	5	100	5	500	500	5	5
HMR_0259	RCR10035	2180	94340	1	kegg	25	200	100	5	5	5	100	5	100	100	5	5
HMR_0259	RCR10035	2181	0	0		Inf	0	75	Inf	Inf	5	0	0	0	0	5	0
HMR_0259	RCR10035	2181	113976	1	kegg	4	175	75	2	2	5	100	5	100	75	5	5
HMR_0259	RCR10035	2181	114024	4	homologene;kegg;rgd;uniprot	1	700	75	1	1	5	100	5	400	300	5	5
HMR_0259	RCR10035	2181	117243	1	kegg	9	175	75	3	3	5	100	5	100	75	5	5
HMR_0259	RCR10035	2181	25288	1	kegg	16	175	75	4	4	5	100	5	100	75	5	5
HMR_0259	RCR10035	2181	94340	1	kegg	25	175	75	5	5	5	100	5	100	75	5	5
HMR_0259	RCR10035	2182	0	0		Inf	0	100	Inf	Inf	5	0	0	0	0	5	0
HMR_0259	RCR10035	2182	113976	5	ensembl;homologene;kegg;rgd;uniprot	1	1000	100	1	1	5	100	5	500	500	5	5
HMR_0259	RCR10035	2182	114024	1	kegg	4	200	100	2	2	5	100	5	100	100	5	5
HMR_0259	RCR10035	2182	117243	1	kegg	9	200	100	3	3	5	100	5	100	100	5	5
HMR_0259	RCR10035	2182	25288	1	kegg	16	200	100	4	4	5	100	5	100	100	5	5
HMR_0259	RCR10035	2182	94340	1	kegg	25	200	100	5	5	5	100	5	100	100	5	5
HMR_0259	RCR10035	23205	0	0		Inf	0	100	Inf	Inf	5	0	0	0	0	3	0
HMR_0259	RCR10035	23205	171410	5	ensembl;homologene;kegg;rgd;uniprot	1	1000	100	1	1	5	100	5	500	500	3	2
HMR_0259	RCR10035	23205	301120	1	kegg	4	185	100	2	2	5	85	5	85	100	3	2
HMR_0259	RCR10035	23205	316124	1	kegg	9	140	100	3	3	5	40	5	40	100	3	2
HMR_0259	RCR10035	23305	0	0		Inf	0	95	Inf	Inf	5	0	0	0	0	5	0
HMR_0259	RCR10035	23305	113976	1	kegg	4	195	95	2	2	5	100	5	100	95	5	5
HMR_0259	RCR10035	23305	114024	1	kegg	9	195	95	3	3	5	100	5	100	95	5	5
HMR_0259	RCR10035	23305	117243	5	ensembl;homologene;kegg;rgd;uniprot	1	975	95	1	1	5	100	5	500	475	5	5
HMR_0259	RCR10035	23305	25288	1	kegg	16	195	95	4	4	5	100	5	100	95	5	5
HMR_0259	RCR10035	23305	94340	1	kegg	25	195	95	5	5	5	100	5	100	95	5	5
HMR_0259	RCR10035	51703	0	0		Inf	0	100	Inf	Inf	5	0	0	0	0	5	0
HMR_0259	RCR10035	51703	113976	1	kegg	4	200	100	2	2	5	100	5	100	100	5	5
HMR_0259	RCR10035	51703	114024	1	kegg	9	200	100	3	3	5	100	5	100	100	5	5
HMR_0259	RCR10035	51703	117243	1	kegg	16	200	100	4	4	5	100	5	100	100	5	5
HMR_0259	RCR10035	51703	25288	1	kegg	25	200	100	5	5	5	100	5	100	100	5	5
HMR_0259	RCR10035	51703	94340	5	ensembl;homologene;kegg;rgd;uniprot	1	1000	100	1	1	5	100	5	500	500	5	5
HMR_0259	RCR10035	728637	0	0		Inf	0	25	Inf	Inf	5	0	0	0	0	1	0
HMR_0259	RCR10035	728637	497904	1	homologene	1	50	25	1	1	5	25	5	25	25	1	1
HMR_0259	RCR10035	81616	0	0		Inf	0	100	Inf	Inf	5	0	0	0	0	3	0
HMR_0259	RCR10035	81616	171410	1	kegg	4	200	100	2	2	5	100	5	100	100	3	2
HMR_0259	RCR10035	81616	301120	5	ensembl;homologene;kegg;rgd;uniprot	1	925	100	1	1	5	85	5	425	500	3	2
HMR_0259	RCR10035	81616	316124	1	kegg	9	140	100	3	3	5	40	5	40	100	3	2
HMR_0271	RCR10036	11001	0	0		Inf	0	100	Inf	Inf	5	0	0	0	0	1	0
HMR_0271	RCR10036	11001	65192	4	homologene;kegg;rgd;uniprot	1	700	100	1	1	5	75	5	300	400	1	1
HMR_0271	RCR10036	2180	0	0		Inf	0	100	Inf	Inf	5	0	0	0	0	5	0
HMR_0271	RCR10036	2180	113976	1	kegg	4	200	100	2	2	5	100	5	100	100	5	5
HMR_0271	RCR10036	2180	114024	1	kegg	9	200	100	3	3	5	100	5	100	100	5	5
HMR_0271	RCR10036	2180	117243	1	kegg	16	200	100	4	4	5	100	5	100	100	5	5
HMR_0271	RCR10036	2180	25288	5	ensembl;homologene;kegg;rgd;uniprot	1	1000	100	1	1	5	100	5	500	500	5	5
HMR_0271	RCR10036	2180	94340	1	kegg	25	200	100	5	5	5	100	5	100	100	5	5
HMR_0271	RCR10036	2181	0	0		Inf	0	75	Inf	Inf	5	0	0	0	0	5	0
HMR_0271	RCR10036	2181	113976	1	kegg	4	175	75	2	2	5	100	5	100	75	5	5
HMR_0271	RCR10036	2181	114024	4	homologene;kegg;rgd;uniprot	1	700	75	1	1	5	100	5	400	300	5	5
HMR_0271	RCR10036	2181	117243	1	kegg	9	175	75	3	3	5	100	5	100	75	5	5
HMR_0271	RCR10036	2181	25288	1	kegg	16	175	75	4	4	5	100	5	100	75	5	5
HMR_0271	RCR10036	2181	94340	1	kegg	25	175	75	5	5	5	100	5	100	75	5	5
HMR_0271	RCR10036	2182	0	0		Inf	0	100	Inf	Inf	5	0	0	0	0	5	0
HMR_0271	RCR10036	2182	113976	5	ensembl;homologene;kegg;rgd;uniprot	1	1000	100	1	1	5	100	5	500	500	5	5
HMR_0271	RCR10036	2182	114024	1	kegg	4	200	100	2	2	5	100	5	100	100	5	5
HMR_0271	RCR10036	2182	117243	1	kegg	9	200	100	3	3	5	100	5	100	100	5	5
HMR_0271	RCR10036	2182	25288	1	kegg	16	200	100	4	4	5	100	5	100	100	5	5
HMR_0271	RCR10036	2182	94340	1	kegg	25	200	100	5	5	5	100	5	100	100	5	5
HMR_0271	RCR10036	23205	0	0		Inf	0	100	Inf	Inf	5	0	0	0	0	3	0
HMR_0271	RCR10036	23205	171410	5	ensembl;homologene;kegg;rgd;uniprot	1	1000	100	1	1	5	100	5	500	500	3	2
HMR_0271	RCR10036	23205	301120	1	kegg	4	185	100	2	2	5	85	5	85	100	3	2
HMR_0271	RCR10036	23205	316124	1	kegg	9	140	100	3	3	5	40	5	40	100	3	2
HMR_0271	RCR10036	23305	0	0		Inf	0	95	Inf	Inf	5	0	0	0	0	5	0
HMR_0271	RCR10036	23305	113976	1	kegg	4	195	95	2	2	5	100	5	100	95	5	5
HMR_0271	RCR10036	23305	114024	1	kegg	9	195	95	3	3	5	100	5	100	95	5	5
HMR_0271	RCR10036	23305	117243	5	ensembl;homologene;kegg;rgd;uniprot	1	975	95	1	1	5	100	5	500	475	5	5
HMR_0271	RCR10036	23305	25288	1	kegg	16	195	95	4	4	5	100	5	100	95	5	5
HMR_0271	RCR10036	23305	94340	1	kegg	25	195	95	5	5	5	100	5	100	95	5	5
HMR_0271	RCR10036	51703	0	0		Inf	0	100	Inf	Inf	5	0	0	0	0	5	0
HMR_0271	RCR10036	51703	113976	1	kegg	4	200	100	2	2	5	100	5	100	100	5	5
HMR_0271	RCR10036	51703	114024	1	kegg	9	200	100	3	3	5	100	5	100	100	5	5
HMR_0271	RCR10036	51703	117243	1	kegg	16	200	100	4	4	5	100	5	100	100	5	5
HMR_0271	RCR10036	51703	25288	1	kegg	25	200	100	5	5	5	100	5	100	100	5	5
HMR_0271	RCR10036	51703	94340	5	ensembl;homologene;kegg;rgd;uniprot	1	1000	100	1	1	5	100	5	500	500	5	5
HMR_0271	RCR10036	728637	0	0		Inf	0	25	Inf	Inf	5	0	0	0	0	1	0
HMR_0271	RCR10036	728637	497904	1	homologene	1	50	25	1	1	5	25	5	25	25	1	1
HMR_0271	RCR10036	81616	0	0		Inf	0	100	Inf	Inf	5	0	0	0	0	3	0
HMR_0271	RCR10036	81616	171410	1	kegg	4	200	100	2	2	5	100	5	100	100	3	2
HMR_0271	RCR10036	81616	301120	5	ensembl;homologene;kegg;rgd;uniprot	1	925	100	1	1	5	85	5	425	500	3	2
HMR_0271	RCR10036	81616	316124	1	kegg	9	140	100	3	3	5	40	5	40	100	3	2
HMR_0275	RCR10037	11001	0	0		Inf	0	100	Inf	Inf	5	0	0	0	0	1	0
HMR_0275	RCR10037	11001	65192	4	homologene;kegg;rgd;uniprot	1	700	100	1	1	5	75	5	300	400	1	1
HMR_0275	RCR10037	2180	0	0		Inf	0	100	Inf	Inf	5	0	0	0	0	5	0
HMR_0275	RCR10037	2180	113976	1	kegg	4	200	100	2	2	5	100	5	100	100	5	5
HMR_0275	RCR10037	2180	114024	1	kegg	9	200	100	3	3	5	100	5	100	100	5	5
HMR_0275	RCR10037	2180	117243	1	kegg	16	200	100	4	4	5	100	5	100	100	5	5
HMR_0275	RCR10037	2180	25288	5	ensembl;homologene;kegg;rgd;uniprot	1	1000	100	1	1	5	100	5	500	500	5	5
HMR_0275	RCR10037	2180	94340	1	kegg	25	200	100	5	5	5	100	5	100	100	5	5
HMR_0275	RCR10037	2181	0	0		Inf	0	75	Inf	Inf	5	0	0	0	0	5	0
HMR_0275	RCR10037	2181	113976	1	kegg	4	175	75	2	2	5	100	5	100	75	5	5
HMR_0275	RCR10037	2181	114024	4	homologene;kegg;rgd;uniprot	1	700	75	1	1	5	100	5	400	300	5	5
HMR_0275	RCR10037	2181	117243	1	kegg	9	175	75	3	3	5	100	5	100	75	5	5
HMR_0275	RCR10037	2181	25288	1	kegg	16	175	75	4	4	5	100	5	100	75	5	5
HMR_0275	RCR10037	2181	94340	1	kegg	25	175	75	5	5	5	100	5	100	75	5	5
HMR_0275	RCR10037	2182	0	0		Inf	0	100	Inf	Inf	5	0	0	0	0	5	0
HMR_0275	RCR10037	2182	113976	5	ensembl;homologene;kegg;rgd;uniprot	1	1000	100	1	1	5	100	5	500	500	5	5
HMR_0275	RCR10037	2182	114024	1	kegg	4	200	100	2	2	5	100	5	100	100	5	5
HMR_0275	RCR10037	2182	117243	1	kegg	9	200	100	3	3	5	100	5	100	100	5	5
HMR_0275	RCR10037	2182	25288	1	kegg	16	200	100	4	4	5	100	5	100	100	5	5
HMR_0275	RCR10037	2182	94340	1	kegg	25	200	100	5	5	5	100	5	100	100	5	5
HMR_0275	RCR10037	23205	0	0		Inf	0	100	Inf	Inf	5	0	0	0	0	3	0
HMR_0275	RCR10037	23205	171410	5	ensembl;homologene;kegg;rgd;uniprot	1	1000	100	1	1	5	100	5	500	500	3	2
HMR_0275	RCR10037	23205	301120	1	kegg	4	185	100	2	2	5	85	5	85	100	3	2
HMR_0275	RCR10037	23205	316124	1	kegg	9	140	100	3	3	5	40	5	40	100	3	2
HMR_0275	RCR10037	23305	0	0		Inf	0	95	Inf	Inf	5	0	0	0	0	5	0
HMR_0275	RCR10037	23305	113976	1	kegg	4	195	95	2	2	5	100	5	100	95	5	5
HMR_0275	RCR10037	23305	114024	1	kegg	9	195	95	3	3	5	100	5	100	95	5	5
HMR_0275	RCR10037	23305	117243	5	ensembl;homologene;kegg;rgd;uniprot	1	975	95	1	1	5	100	5	500	475	5	5
HMR_0275	RCR10037	23305	25288	1	kegg	16	195	95	4	4	5	100	5	100	95	5	5
HMR_0275	RCR10037	23305	94340	1	kegg	25	195	95	5	5	5	100	5	100	95	5	5
HMR_0275	RCR10037	51703	0	0		Inf	0	100	Inf	Inf	5	0	0	0	0	5	0
HMR_0275	RCR10037	51703	113976	1	kegg	4	200	100	2	2	5	100	5	100	100	5	5
HMR_0275	RCR10037	51703	114024	1	kegg	9	200	100	3	3	5	100	5	100	100	5	5
HMR_0275	RCR10037	51703	117243	1	kegg	16	200	100	4	4	5	100	5	100	100	5	5
HMR_0275	RCR10037	51703	25288	1	kegg	25	200	100	5	5	5	100	5	100	100	5	5
HMR_0275	RCR10037	51703	94340	5	ensembl;homologene;kegg;rgd;uniprot	1	1000	100	1	1	5	100	5	500	500	5	5
HMR_0275	RCR10037	728637	0	0		Inf	0	25	Inf	Inf	5	0	0	0	0	1	0
HMR_0275	RCR10037	728637	497904	1	homologene	1	50	25	1	1	5	25	5	25	25	1	1
HMR_0275	RCR10037	81616	0	0		Inf	0	100	Inf	Inf	5	0	0	0	0	3	0
HMR_0275	RCR10037	81616	171410	1	kegg	4	200	100	2	2	5	100	5	100	100	3	2
HMR_0275	RCR10037	81616	301120	5	ensembl;homologene;kegg;rgd;uniprot	1	925	100	1	1	5	85	5	425	500	3	2
HMR_0275	RCR10037	81616	316124	1	kegg	9	140	100	3	3	5	40	5	40	100	3	2
HMR_0289	RCR10038	11001	0	0		Inf	0	100	Inf	Inf	5	0	0	0	0	1	0
HMR_0289	RCR10038	11001	65192	4	homologene;kegg;rgd;uniprot	1	700	100	1	1	5	75	5	300	400	1	1
HMR_0289	RCR10038	2180	0	0		Inf	0	100	Inf	Inf	5	0	0	0	0	5	0
HMR_0289	RCR10038	2180	113976	1	kegg	4	200	100	2	2	5	100	5	100	100	5	5
HMR_0289	RCR10038	2180	114024	1	kegg	9	200	100	3	3	5	100	5	100	100	5	5
HMR_0289	RCR10038	2180	117243	1	kegg	16	200	100	4	4	5	100	5	100	100	5	5
HMR_0289	RCR10038	2180	25288	5	ensembl;homologene;kegg;rgd;uniprot	1	1000	100	1	1	5	100	5	500	500	5	5
HMR_0289	RCR10038	2180	94340	1	kegg	25	200	100	5	5	5	100	5	100	100	5	5
HMR_0289	RCR10038	2181	0	0		Inf	0	75	Inf	Inf	5	0	0	0	0	5	0
HMR_0289	RCR10038	2181	113976	1	kegg	4	175	75	2	2	5	100	5	100	75	5	5
HMR_0289	RCR10038	2181	114024	4	homologene;kegg;rgd;uniprot	1	700	75	1	1	5	100	5	400	300	5	5
HMR_0289	RCR10038	2181	117243	1	kegg	9	175	75	3	3	5	100	5	100	75	5	5
HMR_0289	RCR10038	2181	25288	1	kegg	16	175	75	4	4	5	100	5	100	75	5	5
HMR_0289	RCR10038	2181	94340	1	kegg	25	175	75	5	5	5	100	5	100	75	5	5
HMR_0289	RCR10038	2182	0	0		Inf	0	100	Inf	Inf	5	0	0	0	0	5	0
HMR_0289	RCR10038	2182	113976	5	ensembl;homologene;kegg;rgd;uniprot	1	1000	100	1	1	5	100	5	500	500	5	5
HMR_0289	RCR10038	2182	114024	1	kegg	4	200	100	2	2	5	100	5	100	100	5	5
HMR_0289	RCR10038	2182	117243	1	kegg	9	200	100	3	3	5	100	5	100	100	5	5
HMR_0289	RCR10038	2182	25288	1	kegg	16	200	100	4	4	5	100	5	100	100	5	5
HMR_0289	RCR10038	2182	94340	1	kegg	25	200	100	5	5	5	100	5	100	100	5	5
HMR_0289	RCR10038	23205	0	0		Inf	0	100	Inf	Inf	5	0	0	0	0	3	0
HMR_0289	RCR10038	23205	171410	5	ensembl;homologene;kegg;rgd;uniprot	1	1000	100	1	1	5	100	5	500	500	3	2
HMR_0289	RCR10038	23205	301120	1	kegg	4	185	100	2	2	5	85	5	85	100	3	2
HMR_0289	RCR10038	23205	316124	1	kegg	9	140	100	3	3	5	40	5	40	100	3	2
HMR_0289	RCR10038	23305	0	0		Inf	0	95	Inf	Inf	5	0	0	0	0	5	0
HMR_0289	RCR10038	23305	113976	1	kegg	4	195	95	2	2	5	100	5	100	95	5	5
HMR_0289	RCR10038	23305	114024	1	kegg	9	195	95	3	3	5	100	5	100	95	5	5
HMR_0289	RCR10038	23305	117243	5	ensembl;homologene;kegg;rgd;uniprot	1	975	95	1	1	5	100	5	500	475	5	5
HMR_0289	RCR10038	23305	25288	1	kegg	16	195	95	4	4	5	100	5	100	95	5	5
HMR_0289	RCR10038	23305	94340	1	kegg	25	195	95	5	5	5	100	5	100	95	5	5
HMR_0289	RCR10038	51703	0	0		Inf	0	100	Inf	Inf	5	0	0	0	0	5	0
HMR_0289	RCR10038	51703	113976	1	kegg	4	200	100	2	2	5	100	5	100	100	5	5
HMR_0289	RCR10038	51703	114024	1	kegg	9	200	100	3	3	5	100	5	100	100	5	5
HMR_0289	RCR10038	51703	117243	1	kegg	16	200	100	4	4	5	100	5	100	100	5	5
HMR_0289	RCR10038	51703	25288	1	kegg	25	200	100	5	5	5	100	5	100	100	5	5
HMR_0289	RCR10038	51703	94340	5	ensembl;homologene;kegg;rgd;uniprot	1	1000	100	1	1	5	100	5	500	500	5	5
HMR_0289	RCR10038	728637	0	0		Inf	0	25	Inf	Inf	5	0	0	0	0	1	0
HMR_0289	RCR10038	728637	497904	1	homologene	1	50	25	1	1	5	25	5	25	25	1	1
HMR_0289	RCR10038	81616	0	0		Inf	0	100	Inf	Inf	5	0	0	0	0	3	0
HMR_0289	RCR10038	81616	171410	1	kegg	4	200	100	2	2	5	100	5	100	100	3	2
HMR_0289	RCR10038	81616	301120	5	ensembl;homologene;kegg;rgd;uniprot	1	925	100	1	1	5	85	5	425	500	3	2
HMR_0289	RCR10038	81616	316124	1	kegg	9	140	100	3	3	5	40	5	40	100	3	2
HMR_0293	RCR10039	11001	0	0		Inf	0	100	Inf	Inf	5	0	0	0	0	1	0
HMR_0293	RCR10039	11001	65192	4	homologene;kegg;rgd;uniprot	1	700	100	1	1	5	75	5	300	400	1	1
HMR_0293	RCR10039	2180	0	0		Inf	0	100	Inf	Inf	5	0	0	0	0	5	0
HMR_0293	RCR10039	2180	113976	1	kegg	4	200	100	2	2	5	100	5	100	100	5	5
HMR_0293	RCR10039	2180	114024	1	kegg	9	200	100	3	3	5	100	5	100	100	5	5
HMR_0293	RCR10039	2180	117243	1	kegg	16	200	100	4	4	5	100	5	100	100	5	5
HMR_0293	RCR10039	2180	25288	5	ensembl;homologene;kegg;rgd;uniprot	1	1000	100	1	1	5	100	5	500	500	5	5
HMR_0293	RCR10039	2180	94340	1	kegg	25	200	100	5	5	5	100	5	100	100	5	5
HMR_0293	RCR10039	2181	0	0		Inf	0	75	Inf	Inf	5	0	0	0	0	5	0
HMR_0293	RCR10039	2181	113976	1	kegg	4	175	75	2	2	5	100	5	100	75	5	5
HMR_0293	RCR10039	2181	114024	4	homologene;kegg;rgd;uniprot	1	700	75	1	1	5	100	5	400	300	5	5
HMR_0293	RCR10039	2181	117243	1	kegg	9	175	75	3	3	5	100	5	100	75	5	5
HMR_0293	RCR10039	2181	25288	1	kegg	16	175	75	4	4	5	100	5	100	75	5	5
HMR_0293	RCR10039	2181	94340	1	kegg	25	175	75	5	5	5	100	5	100	75	5	5
HMR_0293	RCR10039	2182	0	0		Inf	0	100	Inf	Inf	5	0	0	0	0	5	0
HMR_0293	RCR10039	2182	113976	5	ensembl;homologene;kegg;rgd;uniprot	1	1000	100	1	1	5	100	5	500	500	5	5
HMR_0293	RCR10039	2182	114024	1	kegg	4	200	100	2	2	5	100	5	100	100	5	5
HMR_0293	RCR10039	2182	117243	1	kegg	9	200	100	3	3	5	100	5	100	100	5	5
HMR_0293	RCR10039	2182	25288	1	kegg	16	200	100	4	4	5	100	5	100	100	5	5
HMR_0293	RCR10039	2182	94340	1	kegg	25	200	100	5	5	5	100	5	100	100	5	5
HMR_0293	RCR10039	23205	0	0		Inf	0	100	Inf	Inf	5	0	0	0	0	3	0
HMR_0293	RCR10039	23205	171410	5	ensembl;homologene;kegg;rgd;uniprot	1	1000	100	1	1	5	100	5	500	500	3	2
HMR_0293	RCR10039	23205	301120	1	kegg	4	185	100	2	2	5	85	5	85	100	3	2
HMR_0293	RCR10039	23205	316124	1	kegg	9	140	100	3	3	5	40	5	40	100	3	2
HMR_0293	RCR10039	23305	0	0		Inf	0	95	Inf	Inf	5	0	0	0	0	5	0
HMR_0293	RCR10039	23305	113976	1	kegg	4	195	95	2	2	5	100	5	100	95	5	5
HMR_0293	RCR10039	23305	114024	1	kegg	9	195	95	3	3	5	100	5	100	95	5	5
HMR_0293	RCR10039	23305	117243	5	ensembl;homologene;kegg;rgd;uniprot	1	975	95	1	1	5	100	5	500	475	5	5
HMR_0293	RCR10039	23305	25288	1	kegg	16	195	95	4	4	5	100	5	100	95	5	5
HMR_0293	RCR10039	23305	94340	1	kegg	25	195	95	5	5	5	100	5	100	95	5	5
HMR_0293	RCR10039	51703	0	0		Inf	0	100	Inf	Inf	5	0	0	0	0	5	0
HMR_0293	RCR10039	51703	113976	1	kegg	4	200	100	2	2	5	100	5	100	100	5	5
HMR_0293	RCR10039	51703	114024	1	kegg	9	200	100	3	3	5	100	5	100	100	5	5
HMR_0293	RCR10039	51703	117243	1	kegg	16	200	100	4	4	5	100	5	100	100	5	5
HMR_0293	RCR10039	51703	25288	1	kegg	25	200	100	5	5	5	100	5	100	100	5	5
HMR_0293	RCR10039	51703	94340	5	ensembl;homologene;kegg;rgd;uniprot	1	1000	100	1	1	5	100	5	500	500	5	5
HMR_0293	RCR10039	728637	0	0		Inf	0	25	Inf	Inf	5	0	0	0	0	1	0
HMR_0293	RCR10039	728637	497904	1	homologene	1	50	25	1	1	5	25	5	25	25	1	1
HMR_0293	RCR10039	81616	0	0		Inf	0	100	Inf	Inf	5	0	0	0	0	3	0
HMR_0293	RCR10039	81616	171410	1	kegg	4	200	100	2	2	5	100	5	100	100	3	2
HMR_0293	RCR10039	81616	301120	5	ensembl;homologene;kegg;rgd;uniprot	1	925	100	1	1	5	85	5	425	500	3	2
HMR_0293	RCR10039	81616	316124	1	kegg	9	140	100	3	3	5	40	5	40	100	3	2
HMR_0297	RCR10040	11001	0	0		Inf	0	100	Inf	Inf	5	0	0	0	0	1	0
HMR_0297	RCR10040	11001	65192	4	homologene;kegg;rgd;uniprot	1	700	100	1	1	5	75	5	300	400	1	1
HMR_0297	RCR10040	2180	0	0		Inf	0	100	Inf	Inf	5	0	0	0	0	5	0
HMR_0297	RCR10040	2180	113976	1	kegg	4	200	100	2	2	5	100	5	100	100	5	5
HMR_0297	RCR10040	2180	114024	1	kegg	9	200	100	3	3	5	100	5	100	100	5	5
HMR_0297	RCR10040	2180	117243	1	kegg	16	200	100	4	4	5	100	5	100	100	5	5
HMR_0297	RCR10040	2180	25288	5	ensembl;homologene;kegg;rgd;uniprot	1	1000	100	1	1	5	100	5	500	500	5	5
HMR_0297	RCR10040	2180	94340	1	kegg	25	200	100	5	5	5	100	5	100	100	5	5
HMR_0297	RCR10040	2181	0	0		Inf	0	75	Inf	Inf	5	0	0	0	0	5	0
HMR_0297	RCR10040	2181	113976	1	kegg	4	175	75	2	2	5	100	5	100	75	5	5
HMR_0297	RCR10040	2181	114024	4	homologene;kegg;rgd;uniprot	1	700	75	1	1	5	100	5	400	300	5	5
HMR_0297	RCR10040	2181	117243	1	kegg	9	175	75	3	3	5	100	5	100	75	5	5
HMR_0297	RCR10040	2181	25288	1	kegg	16	175	75	4	4	5	100	5	100	75	5	5
HMR_0297	RCR10040	2181	94340	1	kegg	25	175	75	5	5	5	100	5	100	75	5	5
HMR_0297	RCR10040	2182	0	0		Inf	0	100	Inf	Inf	5	0	0	0	0	5	0
HMR_0297	RCR10040	2182	113976	5	ensembl;homologene;kegg;rgd;uniprot	1	1000	100	1	1	5	100	5	500	500	5	5
HMR_0297	RCR10040	2182	114024	1	kegg	4	200	100	2	2	5	100	5	100	100	5	5
HMR_0297	RCR10040	2182	117243	1	kegg	9	200	100	3	3	5	100	5	100	100	5	5
HMR_0297	RCR10040	2182	25288	1	kegg	16	200	100	4	4	5	100	5	100	100	5	5
HMR_0297	RCR10040	2182	94340	1	kegg	25	200	100	5	5	5	100	5	100	100	5	5
HMR_0297	RCR10040	23205	0	0		Inf	0	100	Inf	Inf	5	0	0	0	0	3	0
HMR_0297	RCR10040	23205	171410	5	ensembl;homologene;kegg;rgd;uniprot	1	1000	100	1	1	5	100	5	500	500	3	2
HMR_0297	RCR10040	23205	301120	1	kegg	4	185	100	2	2	5	85	5	85	100	3	2
HMR_0297	RCR10040	23205	316124	1	kegg	9	140	100	3	3	5	40	5	40	100	3	2
HMR_0297	RCR10040	23305	0	0		Inf	0	95	Inf	Inf	5	0	0	0	0	5	0
HMR_0297	RCR10040	23305	113976	1	kegg	4	195	95	2	2	5	100	5	100	95	5	5
HMR_0297	RCR10040	23305	114024	1	kegg	9	195	95	3	3	5	100	5	100	95	5	5
HMR_0297	RCR10040	23305	117243	5	ensembl;homologene;kegg;rgd;uniprot	1	975	95	1	1	5	100	5	500	475	5	5
HMR_0297	RCR10040	23305	25288	1	kegg	16	195	95	4	4	5	100	5	100	95	5	5
HMR_0297	RCR10040	23305	94340	1	kegg	25	195	95	5	5	5	100	5	100	95	5	5
HMR_0297	RCR10040	51703	0	0		Inf	0	100	Inf	Inf	5	0	0	0	0	5	0
HMR_0297	RCR10040	51703	113976	1	kegg	4	200	100	2	2	5	100	5	100	100	5	5
HMR_0297	RCR10040	51703	114024	1	kegg	9	200	100	3	3	5	100	5	100	100	5	5
HMR_0297	RCR10040	51703	117243	1	kegg	16	200	100	4	4	5	100	5	100	100	5	5
HMR_0297	RCR10040	51703	25288	1	kegg	25	200	100	5	5	5	100	5	100	100	5	5
HMR_0297	RCR10040	51703	94340	5	ensembl;homologene;kegg;rgd;uniprot	1	1000	100	1	1	5	100	5	500	500	5	5
HMR_0297	RCR10040	728637	0	0		Inf	0	25	Inf	Inf	5	0	0	0	0	1	0
HMR_0297	RCR10040	728637	497904	1	homologene	1	50	25	1	1	5	25	5	25	25	1	1
HMR_0297	RCR10040	81616	0	0		Inf	0	100	Inf	Inf	5	0	0	0	0	3	0
HMR_0297	RCR10040	81616	171410	1	kegg	4	200	100	2	2	5	100	5	100	100	3	2
HMR_0297	RCR10040	81616	301120	5	ensembl;homologene;kegg;rgd;uniprot	1	925	100	1	1	5	85	5	425	500	3	2
HMR_0297	RCR10040	81616	316124	1	kegg	9	140	100	3	3	5	40	5	40	100	3	2
HMR_0301	RCR10041	11001	0	0		Inf	0	100	Inf	Inf	5	0	0	0	0	1	0
HMR_0301	RCR10041	11001	65192	4	homologene;kegg;rgd;uniprot	1	700	100	1	1	5	75	5	300	400	1	1
HMR_0301	RCR10041	2180	0	0		Inf	0	100	Inf	Inf	5	0	0	0	0	5	0
HMR_0301	RCR10041	2180	113976	1	kegg	4	200	100	2	2	5	100	5	100	100	5	5
HMR_0301	RCR10041	2180	114024	1	kegg	9	200	100	3	3	5	100	5	100	100	5	5
HMR_0301	RCR10041	2180	117243	1	kegg	16	200	100	4	4	5	100	5	100	100	5	5
HMR_0301	RCR10041	2180	25288	5	ensembl;homologene;kegg;rgd;uniprot	1	1000	100	1	1	5	100	5	500	500	5	5
HMR_0301	RCR10041	2180	94340	1	kegg	25	200	100	5	5	5	100	5	100	100	5	5
HMR_0301	RCR10041	2181	0	0		Inf	0	75	Inf	Inf	5	0	0	0	0	5	0
HMR_0301	RCR10041	2181	113976	1	kegg	4	175	75	2	2	5	100	5	100	75	5	5
HMR_0301	RCR10041	2181	114024	4	homologene;kegg;rgd;uniprot	1	700	75	1	1	5	100	5	400	300	5	5
HMR_0301	RCR10041	2181	117243	1	kegg	9	175	75	3	3	5	100	5	100	75	5	5
HMR_0301	RCR10041	2181	25288	1	kegg	16	175	75	4	4	5	100	5	100	75	5	5
HMR_0301	RCR10041	2181	94340	1	kegg	25	175	75	5	5	5	100	5	100	75	5	5
HMR_0301	RCR10041	2182	0	0		Inf	0	100	Inf	Inf	5	0	0	0	0	5	0
HMR_0301	RCR10041	2182	113976	5	ensembl;homologene;kegg;rgd;uniprot	1	1000	100	1	1	5	100	5	500	500	5	5
HMR_0301	RCR10041	2182	114024	1	kegg	4	200	100	2	2	5	100	5	100	100	5	5
HMR_0301	RCR10041	2182	117243	1	kegg	9	200	100	3	3	5	100	5	100	100	5	5
HMR_0301	RCR10041	2182	25288	1	kegg	16	200	100	4	4	5	100	5	100	100	5	5
HMR_0301	RCR10041	2182	94340	1	kegg	25	200	100	5	5	5	100	5	100	100	5	5
HMR_0301	RCR10041	23205	0	0		Inf	0	100	Inf	Inf	5	0	0	0	0	3	0
HMR_0301	RCR10041	23205	171410	5	ensembl;homologene;kegg;rgd;uniprot	1	1000	100	1	1	5	100	5	500	500	3	2
HMR_0301	RCR10041	23205	301120	1	kegg	4	185	100	2	2	5	85	5	85	100	3	2
HMR_0301	RCR10041	23205	316124	1	kegg	9	140	100	3	3	5	40	5	40	100	3	2
HMR_0301	RCR10041	23305	0	0		Inf	0	95	Inf	Inf	5	0	0	0	0	5	0
HMR_0301	RCR10041	23305	113976	1	kegg	4	195	95	2	2	5	100	5	100	95	5	5
HMR_0301	RCR10041	23305	114024	1	kegg	9	195	95	3	3	5	100	5	100	95	5	5
HMR_0301	RCR10041	23305	117243	5	ensembl;homologene;kegg;rgd;uniprot	1	975	95	1	1	5	100	5	500	475	5	5
HMR_0301	RCR10041	23305	25288	1	kegg	16	195	95	4	4	5	100	5	100	95	5	5
HMR_0301	RCR10041	23305	94340	1	kegg	25	195	95	5	5	5	100	5	100	95	5	5
HMR_0301	RCR10041	51703	0	0		Inf	0	100	Inf	Inf	5	0	0	0	0	5	0
HMR_0301	RCR10041	51703	113976	1	kegg	4	200	100	2	2	5	100	5	100	100	5	5
HMR_0301	RCR10041	51703	114024	1	kegg	9	200	100	3	3	5	100	5	100	100	5	5
HMR_0301	RCR10041	51703	117243	1	kegg	16	200	100	4	4	5	100	5	100	100	5	5
HMR_0301	RCR10041	51703	25288	1	kegg	25	200	100	5	5	5	100	5	100	100	5	5
HMR_0301	RCR10041	51703	94340	5	ensembl;homologene;kegg;rgd;uniprot	1	1000	100	1	1	5	100	5	500	500	5	5
HMR_0301	RCR10041	728637	0	0		Inf	0	25	Inf	Inf	5	0	0	0	0	1	0
HMR_0301	RCR10041	728637	497904	1	homologene	1	50	25	1	1	5	25	5	25	25	1	1
HMR_0301	RCR10041	81616	0	0		Inf	0	100	Inf	Inf	5	0	0	0	0	3	0
HMR_0301	RCR10041	81616	171410	1	kegg	4	200	100	2	2	5	100	5	100	100	3	2
HMR_0301	RCR10041	81616	301120	5	ensembl;homologene;kegg;rgd;uniprot	1	925	100	1	1	5	85	5	425	500	3	2
HMR_0301	RCR10041	81616	316124	1	kegg	9	140	100	3	3	5	40	5	40	100	3	2
HMR_0319	RCR10042	11001	0	0		Inf	0	100	Inf	Inf	5	0	0	0	0	1	0
HMR_0319	RCR10042	11001	65192	4	homologene;kegg;rgd;uniprot	1	700	100	1	1	5	75	5	300	400	1	1
HMR_0319	RCR10042	2180	0	0		Inf	0	100	Inf	Inf	5	0	0	0	0	5	0
HMR_0319	RCR10042	2180	113976	1	kegg	4	200	100	2	2	5	100	5	100	100	5	5
HMR_0319	RCR10042	2180	114024	1	kegg	9	200	100	3	3	5	100	5	100	100	5	5
HMR_0319	RCR10042	2180	117243	1	kegg	16	200	100	4	4	5	100	5	100	100	5	5
HMR_0319	RCR10042	2180	25288	5	ensembl;homologene;kegg;rgd;uniprot	1	1000	100	1	1	5	100	5	500	500	5	5
HMR_0319	RCR10042	2180	94340	1	kegg	25	200	100	5	5	5	100	5	100	100	5	5
HMR_0319	RCR10042	2181	0	0		Inf	0	75	Inf	Inf	5	0	0	0	0	5	0
HMR_0319	RCR10042	2181	113976	1	kegg	4	175	75	2	2	5	100	5	100	75	5	5
HMR_0319	RCR10042	2181	114024	4	homologene;kegg;rgd;uniprot	1	700	75	1	1	5	100	5	400	300	5	5
HMR_0319	RCR10042	2181	117243	1	kegg	9	175	75	3	3	5	100	5	100	75	5	5
HMR_0319	RCR10042	2181	25288	1	kegg	16	175	75	4	4	5	100	5	100	75	5	5
HMR_0319	RCR10042	2181	94340	1	kegg	25	175	75	5	5	5	100	5	100	75	5	5
HMR_0319	RCR10042	2182	0	0		Inf	0	100	Inf	Inf	5	0	0	0	0	5	0
HMR_0319	RCR10042	2182	113976	5	ensembl;homologene;kegg;rgd;uniprot	1	1000	100	1	1	5	100	5	500	500	5	5
HMR_0319	RCR10042	2182	114024	1	kegg	4	200	100	2	2	5	100	5	100	100	5	5
HMR_0319	RCR10042	2182	117243	1	kegg	9	200	100	3	3	5	100	5	100	100	5	5
HMR_0319	RCR10042	2182	25288	1	kegg	16	200	100	4	4	5	100	5	100	100	5	5
HMR_0319	RCR10042	2182	94340	1	kegg	25	200	100	5	5	5	100	5	100	100	5	5
HMR_0319	RCR10042	23205	0	0		Inf	0	100	Inf	Inf	5	0	0	0	0	3	0
HMR_0319	RCR10042	23205	171410	5	ensembl;homologene;kegg;rgd;uniprot	1	1000	100	1	1	5	100	5	500	500	3	2
HMR_0319	RCR10042	23205	301120	1	kegg	4	185	100	2	2	5	85	5	85	100	3	2
HMR_0319	RCR10042	23205	316124	1	kegg	9	140	100	3	3	5	40	5	40	100	3	2
HMR_0319	RCR10042	23305	0	0		Inf	0	95	Inf	Inf	5	0	0	0	0	5	0
HMR_0319	RCR10042	23305	113976	1	kegg	4	195	95	2	2	5	100	5	100	95	5	5
HMR_0319	RCR10042	23305	114024	1	kegg	9	195	95	3	3	5	100	5	100	95	5	5
HMR_0319	RCR10042	23305	117243	5	ensembl;homologene;kegg;rgd;uniprot	1	975	95	1	1	5	100	5	500	475	5	5
HMR_0319	RCR10042	23305	25288	1	kegg	16	195	95	4	4	5	100	5	100	95	5	5
HMR_0319	RCR10042	23305	94340	1	kegg	25	195	95	5	5	5	100	5	100	95	5	5
HMR_0319	RCR10042	51703	0	0		Inf	0	100	Inf	Inf	5	0	0	0	0	5	0
HMR_0319	RCR10042	51703	113976	1	kegg	4	200	100	2	2	5	100	5	100	100	5	5
HMR_0319	RCR10042	51703	114024	1	kegg	9	200	100	3	3	5	100	5	100	100	5	5
HMR_0319	RCR10042	51703	117243	1	kegg	16	200	100	4	4	5	100	5	100	100	5	5
HMR_0319	RCR10042	51703	25288	1	kegg	25	200	100	5	5	5	100	5	100	100	5	5
HMR_0319	RCR10042	51703	94340	5	ensembl;homologene;kegg;rgd;uniprot	1	1000	100	1	1	5	100	5	500	500	5	5
HMR_0319	RCR10042	728637	0	0		Inf	0	25	Inf	Inf	5	0	0	0	0	1	0
HMR_0319	RCR10042	728637	497904	1	homologene	1	50	25	1	1	5	25	5	25	25	1	1
HMR_0319	RCR10042	81616	0	0		Inf	0	100	Inf	Inf	5	0	0	0	0	3	0
HMR_0319	RCR10042	81616	171410	1	kegg	4	200	100	2	2	5	100	5	100	100	3	2
HMR_0319	RCR10042	81616	301120	5	ensembl;homologene;kegg;rgd;uniprot	1	925	100	1	1	5	85	5	425	500	3	2
HMR_0319	RCR10042	81616	316124	1	kegg	9	140	100	3	3	5	40	5	40	100	3	2
HMR_0323	RCR10043	11001	0	0		Inf	0	100	Inf	Inf	5	0	0	0	0	1	0
HMR_0323	RCR10043	11001	65192	4	homologene;kegg;rgd;uniprot	1	700	100	1	1	5	75	5	300	400	1	1
HMR_0323	RCR10043	2180	0	0		Inf	0	100	Inf	Inf	5	0	0	0	0	5	0
HMR_0323	RCR10043	2180	113976	1	kegg	4	200	100	2	2	5	100	5	100	100	5	5
HMR_0323	RCR10043	2180	114024	1	kegg	9	200	100	3	3	5	100	5	100	100	5	5
HMR_0323	RCR10043	2180	117243	1	kegg	16	200	100	4	4	5	100	5	100	100	5	5
HMR_0323	RCR10043	2180	25288	5	ensembl;homologene;kegg;rgd;uniprot	1	1000	100	1	1	5	100	5	500	500	5	5
HMR_0323	RCR10043	2180	94340	1	kegg	25	200	100	5	5	5	100	5	100	100	5	5
HMR_0323	RCR10043	2181	0	0		Inf	0	75	Inf	Inf	5	0	0	0	0	5	0
HMR_0323	RCR10043	2181	113976	1	kegg	4	175	75	2	2	5	100	5	100	75	5	5
HMR_0323	RCR10043	2181	114024	4	homologene;kegg;rgd;uniprot	1	700	75	1	1	5	100	5	400	300	5	5
HMR_0323	RCR10043	2181	117243	1	kegg	9	175	75	3	3	5	100	5	100	75	5	5
HMR_0323	RCR10043	2181	25288	1	kegg	16	175	75	4	4	5	100	5	100	75	5	5
HMR_0323	RCR10043	2181	94340	1	kegg	25	175	75	5	5	5	100	5	100	75	5	5
HMR_0323	RCR10043	2182	0	0		Inf	0	100	Inf	Inf	5	0	0	0	0	5	0
HMR_0323	RCR10043	2182	113976	5	ensembl;homologene;kegg;rgd;uniprot	1	1000	100	1	1	5	100	5	500	500	5	5
HMR_0323	RCR10043	2182	114024	1	kegg	4	200	100	2	2	5	100	5	100	100	5	5
HMR_0323	RCR10043	2182	117243	1	kegg	9	200	100	3	3	5	100	5	100	100	5	5
HMR_0323	RCR10043	2182	25288	1	kegg	16	200	100	4	4	5	100	5	100	100	5	5
HMR_0323	RCR10043	2182	94340	1	kegg	25	200	100	5	5	5	100	5	100	100	5	5
HMR_0323	RCR10043	23205	0	0		Inf	0	100	Inf	Inf	5	0	0	0	0	3	0
HMR_0323	RCR10043	23205	171410	5	ensembl;homologene;kegg;rgd;uniprot	1	1000	100	1	1	5	100	5	500	500	3	2
HMR_0323	RCR10043	23205	301120	1	kegg	4	185	100	2	2	5	85	5	85	100	3	2
HMR_0323	RCR10043	23205	316124	1	kegg	9	140	100	3	3	5	40	5	40	100	3	2
HMR_0323	RCR10043	23305	0	0		Inf	0	95	Inf	Inf	5	0	0	0	0	5	0
HMR_0323	RCR10043	23305	113976	1	kegg	4	195	95	2	2	5	100	5	100	95	5	5
HMR_0323	RCR10043	23305	114024	1	kegg	9	195	95	3	3	5	100	5	100	95	5	5
HMR_0323	RCR10043	23305	117243	5	ensembl;homologene;kegg;rgd;uniprot	1	975	95	1	1	5	100	5	500	475	5	5
HMR_0323	RCR10043	23305	25288	1	kegg	16	195	95	4	4	5	100	5	100	95	5	5
HMR_0323	RCR10043	23305	94340	1	kegg	25	195	95	5	5	5	100	5	100	95	5	5
HMR_0323	RCR10043	51703	0	0		Inf	0	100	Inf	Inf	5	0	0	0	0	5	0
HMR_0323	RCR10043	51703	113976	1	kegg	4	200	100	2	2	5	100	5	100	100	5	5
HMR_0323	RCR10043	51703	114024	1	kegg	9	200	100	3	3	5	100	5	100	100	5	5
HMR_0323	RCR10043	51703	117243	1	kegg	16	200	100	4	4	5	100	5	100	100	5	5
HMR_0323	RCR10043	51703	25288	1	kegg	25	200	100	5	5	5	100	5	100	100	5	5
HMR_0323	RCR10043	51703	94340	5	ensembl;homologene;kegg;rgd;uniprot	1	1000	100	1	1	5	100	5	500	500	5	5
HMR_0323	RCR10043	728637	0	0		Inf	0	25	Inf	Inf	5	0	0	0	0	1	0
HMR_0323	RCR10043	728637	497904	1	homologene	1	50	25	1	1	5	25	5	25	25	1	1
HMR_0323	RCR10043	81616	0	0		Inf	0	100	Inf	Inf	5	0	0	0	0	3	0
HMR_0323	RCR10043	81616	171410	1	kegg	4	200	100	2	2	5	100	5	100	100	3	2
HMR_0323	RCR10043	81616	301120	5	ensembl;homologene;kegg;rgd;uniprot	1	925	100	1	1	5	85	5	425	500	3	2
HMR_0323	RCR10043	81616	316124	1	kegg	9	140	100	3	3	5	40	5	40	100	3	2
HMR_0369	RCR10044	11001	0	0		Inf	0	100	Inf	Inf	5	0	0	0	0	1	0
HMR_0369	RCR10044	11001	65192	4	homologene;kegg;rgd;uniprot	1	700	100	1	1	5	75	5	300	400	1	1
HMR_0369	RCR10044	2180	0	0		Inf	0	100	Inf	Inf	5	0	0	0	0	5	0
HMR_0369	RCR10044	2180	113976	1	kegg	4	200	100	2	2	5	100	5	100	100	5	5
HMR_0369	RCR10044	2180	114024	1	kegg	9	200	100	3	3	5	100	5	100	100	5	5
HMR_0369	RCR10044	2180	117243	1	kegg	16	200	100	4	4	5	100	5	100	100	5	5
HMR_0369	RCR10044	2180	25288	5	ensembl;homologene;kegg;rgd;uniprot	1	1000	100	1	1	5	100	5	500	500	5	5
HMR_0369	RCR10044	2180	94340	1	kegg	25	200	100	5	5	5	100	5	100	100	5	5
HMR_0369	RCR10044	2181	0	0		Inf	0	75	Inf	Inf	5	0	0	0	0	5	0
HMR_0369	RCR10044	2181	113976	1	kegg	4	175	75	2	2	5	100	5	100	75	5	5
HMR_0369	RCR10044	2181	114024	4	homologene;kegg;rgd;uniprot	1	700	75	1	1	5	100	5	400	300	5	5
HMR_0369	RCR10044	2181	117243	1	kegg	9	175	75	3	3	5	100	5	100	75	5	5
HMR_0369	RCR10044	2181	25288	1	kegg	16	175	75	4	4	5	100	5	100	75	5	5
HMR_0369	RCR10044	2181	94340	1	kegg	25	175	75	5	5	5	100	5	100	75	5	5
HMR_0369	RCR10044	2182	0	0		Inf	0	100	Inf	Inf	5	0	0	0	0	5	0
HMR_0369	RCR10044	2182	113976	5	ensembl;homologene;kegg;rgd;uniprot	1	1000	100	1	1	5	100	5	500	500	5	5
HMR_0369	RCR10044	2182	114024	1	kegg	4	200	100	2	2	5	100	5	100	100	5	5
HMR_0369	RCR10044	2182	117243	1	kegg	9	200	100	3	3	5	100	5	100	100	5	5
HMR_0369	RCR10044	2182	25288	1	kegg	16	200	100	4	4	5	100	5	100	100	5	5
HMR_0369	RCR10044	2182	94340	1	kegg	25	200	100	5	5	5	100	5	100	100	5	5
HMR_0369	RCR10044	23205	0	0		Inf	0	100	Inf	Inf	5	0	0	0	0	3	0
HMR_0369	RCR10044	23205	171410	5	ensembl;homologene;kegg;rgd;uniprot	1	1000	100	1	1	5	100	5	500	500	3	2
HMR_0369	RCR10044	23205	301120	1	kegg	4	185	100	2	2	5	85	5	85	100	3	2
HMR_0369	RCR10044	23205	316124	1	kegg	9	140	100	3	3	5	40	5	40	100	3	2
HMR_0369	RCR10044	23305	0	0		Inf	0	95	Inf	Inf	5	0	0	0	0	5	0
HMR_0369	RCR10044	23305	113976	1	kegg	4	195	95	2	2	5	100	5	100	95	5	5
HMR_0369	RCR10044	23305	114024	1	kegg	9	195	95	3	3	5	100	5	100	95	5	5
HMR_0369	RCR10044	23305	117243	5	ensembl;homologene;kegg;rgd;uniprot	1	975	95	1	1	5	100	5	500	475	5	5
HMR_0369	RCR10044	23305	25288	1	kegg	16	195	95	4	4	5	100	5	100	95	5	5
HMR_0369	RCR10044	23305	94340	1	kegg	25	195	95	5	5	5	100	5	100	95	5	5
HMR_0369	RCR10044	51703	0	0		Inf	0	100	Inf	Inf	5	0	0	0	0	5	0
HMR_0369	RCR10044	51703	113976	1	kegg	4	200	100	2	2	5	100	5	100	100	5	5
HMR_0369	RCR10044	51703	114024	1	kegg	9	200	100	3	3	5	100	5	100	100	5	5
HMR_0369	RCR10044	51703	117243	1	kegg	16	200	100	4	4	5	100	5	100	100	5	5
HMR_0369	RCR10044	51703	25288	1	kegg	25	200	100	5	5	5	100	5	100	100	5	5
HMR_0369	RCR10044	51703	94340	5	ensembl;homologene;kegg;rgd;uniprot	1	1000	100	1	1	5	100	5	500	500	5	5
HMR_0369	RCR10044	728637	0	0		Inf	0	25	Inf	Inf	5	0	0	0	0	1	0
HMR_0369	RCR10044	728637	497904	1	homologene	1	50	25	1	1	5	25	5	25	25	1	1
HMR_0369	RCR10044	81616	0	0		Inf	0	100	Inf	Inf	5	0	0	0	0	3	0
HMR_0369	RCR10044	81616	171410	1	kegg	4	200	100	2	2	5	100	5	100	100	3	2
HMR_0369	RCR10044	81616	301120	5	ensembl;homologene;kegg;rgd;uniprot	1	925	100	1	1	5	85	5	425	500	3	2
HMR_0369	RCR10044	81616	316124	1	kegg	9	140	100	3	3	5	40	5	40	100	3	2
HMR_0373	RCR10045	11001	0	0		Inf	0	100	Inf	Inf	5	0	0	0	0	1	0
HMR_0373	RCR10045	11001	65192	4	homologene;kegg;rgd;uniprot	1	700	100	1	1	5	75	5	300	400	1	1
HMR_0373	RCR10045	2180	0	0		Inf	0	100	Inf	Inf	5	0	0	0	0	5	0
HMR_0373	RCR10045	2180	113976	1	kegg	4	200	100	2	2	5	100	5	100	100	5	5
HMR_0373	RCR10045	2180	114024	1	kegg	9	200	100	3	3	5	100	5	100	100	5	5
HMR_0373	RCR10045	2180	117243	1	kegg	16	200	100	4	4	5	100	5	100	100	5	5
HMR_0373	RCR10045	2180	25288	5	ensembl;homologene;kegg;rgd;uniprot	1	1000	100	1	1	5	100	5	500	500	5	5
HMR_0373	RCR10045	2180	94340	1	kegg	25	200	100	5	5	5	100	5	100	100	5	5
HMR_0373	RCR10045	2181	0	0		Inf	0	75	Inf	Inf	5	0	0	0	0	5	0
HMR_0373	RCR10045	2181	113976	1	kegg	4	175	75	2	2	5	100	5	100	75	5	5
HMR_0373	RCR10045	2181	114024	4	homologene;kegg;rgd;uniprot	1	700	75	1	1	5	100	5	400	300	5	5
HMR_0373	RCR10045	2181	117243	1	kegg	9	175	75	3	3	5	100	5	100	75	5	5
HMR_0373	RCR10045	2181	25288	1	kegg	16	175	75	4	4	5	100	5	100	75	5	5
HMR_0373	RCR10045	2181	94340	1	kegg	25	175	75	5	5	5	100	5	100	75	5	5
HMR_0373	RCR10045	2182	0	0		Inf	0	100	Inf	Inf	5	0	0	0	0	5	0
HMR_0373	RCR10045	2182	113976	5	ensembl;homologene;kegg;rgd;uniprot	1	1000	100	1	1	5	100	5	500	500	5	5
HMR_0373	RCR10045	2182	114024	1	kegg	4	200	100	2	2	5	100	5	100	100	5	5
HMR_0373	RCR10045	2182	117243	1	kegg	9	200	100	3	3	5	100	5	100	100	5	5
HMR_0373	RCR10045	2182	25288	1	kegg	16	200	100	4	4	5	100	5	100	100	5	5
HMR_0373	RCR10045	2182	94340	1	kegg	25	200	100	5	5	5	100	5	100	100	5	5
HMR_0373	RCR10045	23205	0	0		Inf	0	100	Inf	Inf	5	0	0	0	0	3	0
HMR_0373	RCR10045	23205	171410	5	ensembl;homologene;kegg;rgd;uniprot	1	1000	100	1	1	5	100	5	500	500	3	2
HMR_0373	RCR10045	23205	301120	1	kegg	4	185	100	2	2	5	85	5	85	100	3	2
HMR_0373	RCR10045	23205	316124	1	kegg	9	140	100	3	3	5	40	5	40	100	3	2
HMR_0373	RCR10045	23305	0	0		Inf	0	95	Inf	Inf	5	0	0	0	0	5	0
HMR_0373	RCR10045	23305	113976	1	kegg	4	195	95	2	2	5	100	5	100	95	5	5
HMR_0373	RCR10045	23305	114024	1	kegg	9	195	95	3	3	5	100	5	100	95	5	5
HMR_0373	RCR10045	23305	117243	5	ensembl;homologene;kegg;rgd;uniprot	1	975	95	1	1	5	100	5	500	475	5	5
HMR_0373	RCR10045	23305	25288	1	kegg	16	195	95	4	4	5	100	5	100	95	5	5
HMR_0373	RCR10045	23305	94340	1	kegg	25	195	95	5	5	5	100	5	100	95	5	5
HMR_0373	RCR10045	51703	0	0		Inf	0	100	Inf	Inf	5	0	0	0	0	5	0
HMR_0373	RCR10045	51703	113976	1	kegg	4	200	100	2	2	5	100	5	100	100	5	5
HMR_0373	RCR10045	51703	114024	1	kegg	9	200	100	3	3	5	100	5	100	100	5	5
HMR_0373	RCR10045	51703	117243	1	kegg	16	200	100	4	4	5	100	5	100	100	5	5
HMR_0373	RCR10045	51703	25288	1	kegg	25	200	100	5	5	5	100	5	100	100	5	5
HMR_0373	RCR10045	51703	94340	5	ensembl;homologene;kegg;rgd;uniprot	1	1000	100	1	1	5	100	5	500	500	5	5
HMR_0373	RCR10045	728637	0	0		Inf	0	25	Inf	Inf	5	0	0	0	0	1	0
HMR_0373	RCR10045	728637	497904	1	homologene	1	50	25	1	1	5	25	5	25	25	1	1
HMR_0373	RCR10045	81616	0	0		Inf	0	100	Inf	Inf	5	0	0	0	0	3	0
HMR_0373	RCR10045	81616	171410	1	kegg	4	200	100	2	2	5	100	5	100	100	3	2
HMR_0373	RCR10045	81616	301120	5	ensembl;homologene;kegg;rgd;uniprot	1	925	100	1	1	5	85	5	425	500	3	2
HMR_0373	RCR10045	81616	316124	1	kegg	9	140	100	3	3	5	40	5	40	100	3	2
HMR_0381	RCR10046	11001	0	0		Inf	0	100	Inf	Inf	5	0	0	0	0	1	0
HMR_0381	RCR10046	11001	65192	4	homologene;kegg;rgd;uniprot	1	700	100	1	1	5	75	5	300	400	1	1
HMR_0381	RCR10046	2180	0	0		Inf	0	100	Inf	Inf	5	0	0	0	0	5	0
HMR_0381	RCR10046	2180	113976	1	kegg	4	200	100	2	2	5	100	5	100	100	5	5
HMR_0381	RCR10046	2180	114024	1	kegg	9	200	100	3	3	5	100	5	100	100	5	5
HMR_0381	RCR10046	2180	117243	1	kegg	16	200	100	4	4	5	100	5	100	100	5	5
HMR_0381	RCR10046	2180	25288	5	ensembl;homologene;kegg;rgd;uniprot	1	1000	100	1	1	5	100	5	500	500	5	5
HMR_0381	RCR10046	2180	94340	1	kegg	25	200	100	5	5	5	100	5	100	100	5	5
HMR_0381	RCR10046	2181	0	0		Inf	0	75	Inf	Inf	5	0	0	0	0	5	0
HMR_0381	RCR10046	2181	113976	1	kegg	4	175	75	2	2	5	100	5	100	75	5	5
HMR_0381	RCR10046	2181	114024	4	homologene;kegg;rgd;uniprot	1	700	75	1	1	5	100	5	400	300	5	5
HMR_0381	RCR10046	2181	117243	1	kegg	9	175	75	3	3	5	100	5	100	75	5	5
HMR_0381	RCR10046	2181	25288	1	kegg	16	175	75	4	4	5	100	5	100	75	5	5
HMR_0381	RCR10046	2181	94340	1	kegg	25	175	75	5	5	5	100	5	100	75	5	5
HMR_0381	RCR10046	2182	0	0		Inf	0	100	Inf	Inf	5	0	0	0	0	5	0
HMR_0381	RCR10046	2182	113976	5	ensembl;homologene;kegg;rgd;uniprot	1	1000	100	1	1	5	100	5	500	500	5	5
HMR_0381	RCR10046	2182	114024	1	kegg	4	200	100	2	2	5	100	5	100	100	5	5
HMR_0381	RCR10046	2182	117243	1	kegg	9	200	100	3	3	5	100	5	100	100	5	5
HMR_0381	RCR10046	2182	25288	1	kegg	16	200	100	4	4	5	100	5	100	100	5	5
HMR_0381	RCR10046	2182	94340	1	kegg	25	200	100	5	5	5	100	5	100	100	5	5
HMR_0381	RCR10046	23205	0	0		Inf	0	100	Inf	Inf	5	0	0	0	0	3	0
HMR_0381	RCR10046	23205	171410	5	ensembl;homologene;kegg;rgd;uniprot	1	1000	100	1	1	5	100	5	500	500	3	2
HMR_0381	RCR10046	23205	301120	1	kegg	4	185	100	2	2	5	85	5	85	100	3	2
HMR_0381	RCR10046	23205	316124	1	kegg	9	140	100	3	3	5	40	5	40	100	3	2
HMR_0381	RCR10046	23305	0	0		Inf	0	95	Inf	Inf	5	0	0	0	0	5	0
HMR_0381	RCR10046	23305	113976	1	kegg	4	195	95	2	2	5	100	5	100	95	5	5
HMR_0381	RCR10046	23305	114024	1	kegg	9	195	95	3	3	5	100	5	100	95	5	5
HMR_0381	RCR10046	23305	117243	5	ensembl;homologene;kegg;rgd;uniprot	1	975	95	1	1	5	100	5	500	475	5	5
HMR_0381	RCR10046	23305	25288	1	kegg	16	195	95	4	4	5	100	5	100	95	5	5
HMR_0381	RCR10046	23305	94340	1	kegg	25	195	95	5	5	5	100	5	100	95	5	5
HMR_0381	RCR10046	51703	0	0		Inf	0	100	Inf	Inf	5	0	0	0	0	5	0
HMR_0381	RCR10046	51703	113976	1	kegg	4	200	100	2	2	5	100	5	100	100	5	5
HMR_0381	RCR10046	51703	114024	1	kegg	9	200	100	3	3	5	100	5	100	100	5	5
HMR_0381	RCR10046	51703	117243	1	kegg	16	200	100	4	4	5	100	5	100	100	5	5
HMR_0381	RCR10046	51703	25288	1	kegg	25	200	100	5	5	5	100	5	100	100	5	5
HMR_0381	RCR10046	51703	94340	5	ensembl;homologene;kegg;rgd;uniprot	1	1000	100	1	1	5	100	5	500	500	5	5
HMR_0381	RCR10046	728637	0	0		Inf	0	25	Inf	Inf	5	0	0	0	0	1	0
HMR_0381	RCR10046	728637	497904	1	homologene	1	50	25	1	1	5	25	5	25	25	1	1
HMR_0381	RCR10046	81616	0	0		Inf	0	100	Inf	Inf	5	0	0	0	0	3	0
HMR_0381	RCR10046	81616	171410	1	kegg	4	200	100	2	2	5	100	5	100	100	3	2
HMR_0381	RCR10046	81616	301120	5	ensembl;homologene;kegg;rgd;uniprot	1	925	100	1	1	5	85	5	425	500	3	2
HMR_0381	RCR10046	81616	316124	1	kegg	9	140	100	3	3	5	40	5	40	100	3	2
HMR_0385	RCR10047	11001	0	0		Inf	0	100	Inf	Inf	5	0	0	0	0	1	0
HMR_0385	RCR10047	11001	65192	4	homologene;kegg;rgd;uniprot	1	700	100	1	1	5	75	5	300	400	1	1
HMR_0385	RCR10047	2180	0	0		Inf	0	100	Inf	Inf	5	0	0	0	0	5	0
HMR_0385	RCR10047	2180	113976	1	kegg	4	200	100	2	2	5	100	5	100	100	5	5
HMR_0385	RCR10047	2180	114024	1	kegg	9	200	100	3	3	5	100	5	100	100	5	5
HMR_0385	RCR10047	2180	117243	1	kegg	16	200	100	4	4	5	100	5	100	100	5	5
HMR_0385	RCR10047	2180	25288	5	ensembl;homologene;kegg;rgd;uniprot	1	1000	100	1	1	5	100	5	500	500	5	5
HMR_0385	RCR10047	2180	94340	1	kegg	25	200	100	5	5	5	100	5	100	100	5	5
HMR_0385	RCR10047	2181	0	0		Inf	0	75	Inf	Inf	5	0	0	0	0	5	0
HMR_0385	RCR10047	2181	113976	1	kegg	4	175	75	2	2	5	100	5	100	75	5	5
HMR_0385	RCR10047	2181	114024	4	homologene;kegg;rgd;uniprot	1	700	75	1	1	5	100	5	400	300	5	5
HMR_0385	RCR10047	2181	117243	1	kegg	9	175	75	3	3	5	100	5	100	75	5	5
HMR_0385	RCR10047	2181	25288	1	kegg	16	175	75	4	4	5	100	5	100	75	5	5
HMR_0385	RCR10047	2181	94340	1	kegg	25	175	75	5	5	5	100	5	100	75	5	5
HMR_0385	RCR10047	2182	0	0		Inf	0	100	Inf	Inf	5	0	0	0	0	5	0
HMR_0385	RCR10047	2182	113976	5	ensembl;homologene;kegg;rgd;uniprot	1	1000	100	1	1	5	100	5	500	500	5	5
HMR_0385	RCR10047	2182	114024	1	kegg	4	200	100	2	2	5	100	5	100	100	5	5
HMR_0385	RCR10047	2182	117243	1	kegg	9	200	100	3	3	5	100	5	100	100	5	5
HMR_0385	RCR10047	2182	25288	1	kegg	16	200	100	4	4	5	100	5	100	100	5	5
HMR_0385	RCR10047	2182	94340	1	kegg	25	200	100	5	5	5	100	5	100	100	5	5
HMR_0385	RCR10047	23205	0	0		Inf	0	100	Inf	Inf	5	0	0	0	0	3	0
HMR_0385	RCR10047	23205	171410	5	ensembl;homologene;kegg;rgd;uniprot	1	1000	100	1	1	5	100	5	500	500	3	2
HMR_0385	RCR10047	23205	301120	1	kegg	4	185	100	2	2	5	85	5	85	100	3	2
HMR_0385	RCR10047	23205	316124	1	kegg	9	140	100	3	3	5	40	5	40	100	3	2
HMR_0385	RCR10047	23305	0	0		Inf	0	95	Inf	Inf	5	0	0	0	0	5	0
HMR_0385	RCR10047	23305	113976	1	kegg	4	195	95	2	2	5	100	5	100	95	5	5
HMR_0385	RCR10047	23305	114024	1	kegg	9	195	95	3	3	5	100	5	100	95	5	5
HMR_0385	RCR10047	23305	117243	5	ensembl;homologene;kegg;rgd;uniprot	1	975	95	1	1	5	100	5	500	475	5	5
HMR_0385	RCR10047	23305	25288	1	kegg	16	195	95	4	4	5	100	5	100	95	5	5
HMR_0385	RCR10047	23305	94340	1	kegg	25	195	95	5	5	5	100	5	100	95	5	5
HMR_0385	RCR10047	51703	0	0		Inf	0	100	Inf	Inf	5	0	0	0	0	5	0
HMR_0385	RCR10047	51703	113976	1	kegg	4	200	100	2	2	5	100	5	100	100	5	5
HMR_0385	RCR10047	51703	114024	1	kegg	9	200	100	3	3	5	100	5	100	100	5	5
HMR_0385	RCR10047	51703	117243	1	kegg	16	200	100	4	4	5	100	5	100	100	5	5
HMR_0385	RCR10047	51703	25288	1	kegg	25	200	100	5	5	5	100	5	100	100	5	5
HMR_0385	RCR10047	51703	94340	5	ensembl;homologene;kegg;rgd;uniprot	1	1000	100	1	1	5	100	5	500	500	5	5
HMR_0385	RCR10047	728637	0	0		Inf	0	25	Inf	Inf	5	0	0	0	0	1	0
HMR_0385	RCR10047	728637	497904	1	homologene	1	50	25	1	1	5	25	5	25	25	1	1
HMR_0385	RCR10047	81616	0	0		Inf	0	100	Inf	Inf	5	0	0	0	0	3	0
HMR_0385	RCR10047	81616	171410	1	kegg	4	200	100	2	2	5	100	5	100	100	3	2
HMR_0385	RCR10047	81616	301120	5	ensembl;homologene;kegg;rgd;uniprot	1	925	100	1	1	5	85	5	425	500	3	2
HMR_0385	RCR10047	81616	316124	1	kegg	9	140	100	3	3	5	40	5	40	100	3	2
HMR_0389	RCR10048	11001	0	0		Inf	0	100	Inf	Inf	5	0	0	0	0	1	0
HMR_0389	RCR10048	11001	65192	4	homologene;kegg;rgd;uniprot	1	700	100	1	1	5	75	5	300	400	1	1
HMR_0389	RCR10048	2180	0	0		Inf	0	100	Inf	Inf	5	0	0	0	0	5	0
HMR_0389	RCR10048	2180	113976	1	kegg	4	200	100	2	2	5	100	5	100	100	5	5
HMR_0389	RCR10048	2180	114024	1	kegg	9	200	100	3	3	5	100	5	100	100	5	5
HMR_0389	RCR10048	2180	117243	1	kegg	16	200	100	4	4	5	100	5	100	100	5	5
HMR_0389	RCR10048	2180	25288	5	ensembl;homologene;kegg;rgd;uniprot	1	1000	100	1	1	5	100	5	500	500	5	5
HMR_0389	RCR10048	2180	94340	1	kegg	25	200	100	5	5	5	100	5	100	100	5	5
HMR_0389	RCR10048	2181	0	0		Inf	0	75	Inf	Inf	5	0	0	0	0	5	0
HMR_0389	RCR10048	2181	113976	1	kegg	4	175	75	2	2	5	100	5	100	75	5	5
HMR_0389	RCR10048	2181	114024	4	homologene;kegg;rgd;uniprot	1	700	75	1	1	5	100	5	400	300	5	5
HMR_0389	RCR10048	2181	117243	1	kegg	9	175	75	3	3	5	100	5	100	75	5	5
HMR_0389	RCR10048	2181	25288	1	kegg	16	175	75	4	4	5	100	5	100	75	5	5
HMR_0389	RCR10048	2181	94340	1	kegg	25	175	75	5	5	5	100	5	100	75	5	5
HMR_0389	RCR10048	2182	0	0		Inf	0	100	Inf	Inf	5	0	0	0	0	5	0
HMR_0389	RCR10048	2182	113976	5	ensembl;homologene;kegg;rgd;uniprot	1	1000	100	1	1	5	100	5	500	500	5	5
HMR_0389	RCR10048	2182	114024	1	kegg	4	200	100	2	2	5	100	5	100	100	5	5
HMR_0389	RCR10048	2182	117243	1	kegg	9	200	100	3	3	5	100	5	100	100	5	5
HMR_0389	RCR10048	2182	25288	1	kegg	16	200	100	4	4	5	100	5	100	100	5	5
HMR_0389	RCR10048	2182	94340	1	kegg	25	200	100	5	5	5	100	5	100	100	5	5
HMR_0389	RCR10048	23205	0	0		Inf	0	100	Inf	Inf	5	0	0	0	0	3	0
HMR_0389	RCR10048	23205	171410	5	ensembl;homologene;kegg;rgd;uniprot	1	1000	100	1	1	5	100	5	500	500	3	2
HMR_0389	RCR10048	23205	301120	1	kegg	4	185	100	2	2	5	85	5	85	100	3	2
HMR_0389	RCR10048	23205	316124	1	kegg	9	140	100	3	3	5	40	5	40	100	3	2
HMR_0389	RCR10048	23305	0	0		Inf	0	95	Inf	Inf	5	0	0	0	0	5	0
HMR_0389	RCR10048	23305	113976	1	kegg	4	195	95	2	2	5	100	5	100	95	5	5
HMR_0389	RCR10048	23305	114024	1	kegg	9	195	95	3	3	5	100	5	100	95	5	5
HMR_0389	RCR10048	23305	117243	5	ensembl;homologene;kegg;rgd;uniprot	1	975	95	1	1	5	100	5	500	475	5	5
HMR_0389	RCR10048	23305	25288	1	kegg	16	195	95	4	4	5	100	5	100	95	5	5
HMR_0389	RCR10048	23305	94340	1	kegg	25	195	95	5	5	5	100	5	100	95	5	5
HMR_0389	RCR10048	51703	0	0		Inf	0	100	Inf	Inf	5	0	0	0	0	5	0
HMR_0389	RCR10048	51703	113976	1	kegg	4	200	100	2	2	5	100	5	100	100	5	5
HMR_0389	RCR10048	51703	114024	1	kegg	9	200	100	3	3	5	100	5	100	100	5	5
HMR_0389	RCR10048	51703	117243	1	kegg	16	200	100	4	4	5	100	5	100	100	5	5
HMR_0389	RCR10048	51703	25288	1	kegg	25	200	100	5	5	5	100	5	100	100	5	5
HMR_0389	RCR10048	51703	94340	5	ensembl;homologene;kegg;rgd;uniprot	1	1000	100	1	1	5	100	5	500	500	5	5
HMR_0389	RCR10048	728637	0	0		Inf	0	25	Inf	Inf	5	0	0	0	0	1	0
HMR_0389	RCR10048	728637	497904	1	homologene	1	50	25	1	1	5	25	5	25	25	1	1
HMR_0389	RCR10048	81616	0	0		Inf	0	100	Inf	Inf	5	0	0	0	0	3	0
HMR_0389	RCR10048	81616	171410	1	kegg	4	200	100	2	2	5	100	5	100	100	3	2
HMR_0389	RCR10048	81616	301120	5	ensembl;homologene;kegg;rgd;uniprot	1	925	100	1	1	5	85	5	425	500	3	2
HMR_0389	RCR10048	81616	316124	1	kegg	9	140	100	3	3	5	40	5	40	100	3	2
HMR_0393	RCR10049	11001	0	0		Inf	0	100	Inf	Inf	5	0	0	0	0	1	0
HMR_0393	RCR10049	11001	65192	4	homologene;kegg;rgd;uniprot	1	700	100	1	1	5	75	5	300	400	1	1
HMR_0393	RCR10049	2180	0	0		Inf	0	100	Inf	Inf	5	0	0	0	0	5	0
HMR_0393	RCR10049	2180	113976	1	kegg	4	200	100	2	2	5	100	5	100	100	5	5
HMR_0393	RCR10049	2180	114024	1	kegg	9	200	100	3	3	5	100	5	100	100	5	5
HMR_0393	RCR10049	2180	117243	1	kegg	16	200	100	4	4	5	100	5	100	100	5	5
HMR_0393	RCR10049	2180	25288	5	ensembl;homologene;kegg;rgd;uniprot	1	1000	100	1	1	5	100	5	500	500	5	5
HMR_0393	RCR10049	2180	94340	1	kegg	25	200	100	5	5	5	100	5	100	100	5	5
HMR_0393	RCR10049	2181	0	0		Inf	0	75	Inf	Inf	5	0	0	0	0	5	0
HMR_0393	RCR10049	2181	113976	1	kegg	4	175	75	2	2	5	100	5	100	75	5	5
HMR_0393	RCR10049	2181	114024	4	homologene;kegg;rgd;uniprot	1	700	75	1	1	5	100	5	400	300	5	5
HMR_0393	RCR10049	2181	117243	1	kegg	9	175	75	3	3	5	100	5	100	75	5	5
HMR_0393	RCR10049	2181	25288	1	kegg	16	175	75	4	4	5	100	5	100	75	5	5
HMR_0393	RCR10049	2181	94340	1	kegg	25	175	75	5	5	5	100	5	100	75	5	5
HMR_0393	RCR10049	2182	0	0		Inf	0	100	Inf	Inf	5	0	0	0	0	5	0
HMR_0393	RCR10049	2182	113976	5	ensembl;homologene;kegg;rgd;uniprot	1	1000	100	1	1	5	100	5	500	500	5	5
HMR_0393	RCR10049	2182	114024	1	kegg	4	200	100	2	2	5	100	5	100	100	5	5
HMR_0393	RCR10049	2182	117243	1	kegg	9	200	100	3	3	5	100	5	100	100	5	5
HMR_0393	RCR10049	2182	25288	1	kegg	16	200	100	4	4	5	100	5	100	100	5	5
HMR_0393	RCR10049	2182	94340	1	kegg	25	200	100	5	5	5	100	5	100	100	5	5
HMR_0393	RCR10049	23205	0	0		Inf	0	100	Inf	Inf	5	0	0	0	0	3	0
HMR_0393	RCR10049	23205	171410	5	ensembl;homologene;kegg;rgd;uniprot	1	1000	100	1	1	5	100	5	500	500	3	2
HMR_0393	RCR10049	23205	301120	1	kegg	4	185	100	2	2	5	85	5	85	100	3	2
HMR_0393	RCR10049	23205	316124	1	kegg	9	140	100	3	3	5	40	5	40	100	3	2
HMR_0393	RCR10049	23305	0	0		Inf	0	95	Inf	Inf	5	0	0	0	0	5	0
HMR_0393	RCR10049	23305	113976	1	kegg	4	195	95	2	2	5	100	5	100	95	5	5
HMR_0393	RCR10049	23305	114024	1	kegg	9	195	95	3	3	5	100	5	100	95	5	5
HMR_0393	RCR10049	23305	117243	5	ensembl;homologene;kegg;rgd;uniprot	1	975	95	1	1	5	100	5	500	475	5	5
HMR_0393	RCR10049	23305	25288	1	kegg	16	195	95	4	4	5	100	5	100	95	5	5
HMR_0393	RCR10049	23305	94340	1	kegg	25	195	95	5	5	5	100	5	100	95	5	5
HMR_0393	RCR10049	51703	0	0		Inf	0	100	Inf	Inf	5	0	0	0	0	5	0
HMR_0393	RCR10049	51703	113976	1	kegg	4	200	100	2	2	5	100	5	100	100	5	5
HMR_0393	RCR10049	51703	114024	1	kegg	9	200	100	3	3	5	100	5	100	100	5	5
HMR_0393	RCR10049	51703	117243	1	kegg	16	200	100	4	4	5	100	5	100	100	5	5
HMR_0393	RCR10049	51703	25288	1	kegg	25	200	100	5	5	5	100	5	100	100	5	5
HMR_0393	RCR10049	51703	94340	5	ensembl;homologene;kegg;rgd;uniprot	1	1000	100	1	1	5	100	5	500	500	5	5
HMR_0393	RCR10049	728637	0	0		Inf	0	25	Inf	Inf	5	0	0	0	0	1	0
HMR_0393	RCR10049	728637	497904	1	homologene	1	50	25	1	1	5	25	5	25	25	1	1
HMR_0393	RCR10049	81616	0	0		Inf	0	100	Inf	Inf	5	0	0	0	0	3	0
HMR_0393	RCR10049	81616	171410	1	kegg	4	200	100	2	2	5	100	5	100	100	3	2
HMR_0393	RCR10049	81616	301120	5	ensembl;homologene;kegg;rgd;uniprot	1	925	100	1	1	5	85	5	425	500	3	2
HMR_0393	RCR10049	81616	316124	1	kegg	9	140	100	3	3	5	40	5	40	100	3	2
HMR_0417	RCR10050	11001	0	0		Inf	0	100	Inf	Inf	5	0	0	0	0	1	0
HMR_0417	RCR10050	11001	65192	4	homologene;kegg;rgd;uniprot	1	700	100	1	1	5	75	5	300	400	1	1
HMR_0417	RCR10050	2180	0	0		Inf	0	100	Inf	Inf	5	0	0	0	0	5	0
HMR_0417	RCR10050	2180	113976	1	kegg	4	200	100	2	2	5	100	5	100	100	5	5
HMR_0417	RCR10050	2180	114024	1	kegg	9	200	100	3	3	5	100	5	100	100	5	5
HMR_0417	RCR10050	2180	117243	1	kegg	16	200	100	4	4	5	100	5	100	100	5	5
HMR_0417	RCR10050	2180	25288	5	ensembl;homologene;kegg;rgd;uniprot	1	1000	100	1	1	5	100	5	500	500	5	5
HMR_0417	RCR10050	2180	94340	1	kegg	25	200	100	5	5	5	100	5	100	100	5	5
HMR_0417	RCR10050	2181	0	0		Inf	0	75	Inf	Inf	5	0	0	0	0	5	0
HMR_0417	RCR10050	2181	113976	1	kegg	4	175	75	2	2	5	100	5	100	75	5	5
HMR_0417	RCR10050	2181	114024	4	homologene;kegg;rgd;uniprot	1	700	75	1	1	5	100	5	400	300	5	5
HMR_0417	RCR10050	2181	117243	1	kegg	9	175	75	3	3	5	100	5	100	75	5	5
HMR_0417	RCR10050	2181	25288	1	kegg	16	175	75	4	4	5	100	5	100	75	5	5
HMR_0417	RCR10050	2181	94340	1	kegg	25	175	75	5	5	5	100	5	100	75	5	5
HMR_0417	RCR10050	2182	0	0		Inf	0	100	Inf	Inf	5	0	0	0	0	5	0
HMR_0417	RCR10050	2182	113976	5	ensembl;homologene;kegg;rgd;uniprot	1	1000	100	1	1	5	100	5	500	500	5	5
HMR_0417	RCR10050	2182	114024	1	kegg	4	200	100	2	2	5	100	5	100	100	5	5
HMR_0417	RCR10050	2182	117243	1	kegg	9	200	100	3	3	5	100	5	100	100	5	5
HMR_0417	RCR10050	2182	25288	1	kegg	16	200	100	4	4	5	100	5	100	100	5	5
HMR_0417	RCR10050	2182	94340	1	kegg	25	200	100	5	5	5	100	5	100	100	5	5
HMR_0417	RCR10050	23205	0	0		Inf	0	100	Inf	Inf	5	0	0	0	0	3	0
HMR_0417	RCR10050	23205	171410	5	ensembl;homologene;kegg;rgd;uniprot	1	1000	100	1	1	5	100	5	500	500	3	2
HMR_0417	RCR10050	23205	301120	1	kegg	4	185	100	2	2	5	85	5	85	100	3	2
HMR_0417	RCR10050	23205	316124	1	kegg	9	140	100	3	3	5	40	5	40	100	3	2
HMR_0417	RCR10050	23305	0	0		Inf	0	95	Inf	Inf	5	0	0	0	0	5	0
HMR_0417	RCR10050	23305	113976	1	kegg	4	195	95	2	2	5	100	5	100	95	5	5
HMR_0417	RCR10050	23305	114024	1	kegg	9	195	95	3	3	5	100	5	100	95	5	5
HMR_0417	RCR10050	23305	117243	5	ensembl;homologene;kegg;rgd;uniprot	1	975	95	1	1	5	100	5	500	475	5	5
HMR_0417	RCR10050	23305	25288	1	kegg	16	195	95	4	4	5	100	5	100	95	5	5
HMR_0417	RCR10050	23305	94340	1	kegg	25	195	95	5	5	5	100	5	100	95	5	5
HMR_0417	RCR10050	51703	0	0		Inf	0	100	Inf	Inf	5	0	0	0	0	5	0
HMR_0417	RCR10050	51703	113976	1	kegg	4	200	100	2	2	5	100	5	100	100	5	5
HMR_0417	RCR10050	51703	114024	1	kegg	9	200	100	3	3	5	100	5	100	100	5	5
HMR_0417	RCR10050	51703	117243	1	kegg	16	200	100	4	4	5	100	5	100	100	5	5
HMR_0417	RCR10050	51703	25288	1	kegg	25	200	100	5	5	5	100	5	100	100	5	5
HMR_0417	RCR10050	51703	94340	5	ensembl;homologene;kegg;rgd;uniprot	1	1000	100	1	1	5	100	5	500	500	5	5
HMR_0417	RCR10050	728637	0	0		Inf	0	25	Inf	Inf	5	0	0	0	0	1	0
HMR_0417	RCR10050	728637	497904	1	homologene	1	50	25	1	1	5	25	5	25	25	1	1
HMR_0417	RCR10050	81616	0	0		Inf	0	100	Inf	Inf	5	0	0	0	0	3	0
HMR_0417	RCR10050	81616	171410	1	kegg	4	200	100	2	2	5	100	5	100	100	3	2
HMR_0417	RCR10050	81616	301120	5	ensembl;homologene;kegg;rgd;uniprot	1	925	100	1	1	5	85	5	425	500	3	2
HMR_0417	RCR10050	81616	316124	1	kegg	9	140	100	3	3	5	40	5	40	100	3	2
HMR_0421	RCR10051	11001	0	0		Inf	0	100	Inf	Inf	5	0	0	0	0	1	0
HMR_0421	RCR10051	11001	65192	4	homologene;kegg;rgd;uniprot	1	700	100	1	1	5	75	5	300	400	1	1
HMR_0421	RCR10051	2180	0	0		Inf	0	100	Inf	Inf	5	0	0	0	0	5	0
HMR_0421	RCR10051	2180	113976	1	kegg	4	200	100	2	2	5	100	5	100	100	5	5
HMR_0421	RCR10051	2180	114024	1	kegg	9	200	100	3	3	5	100	5	100	100	5	5
HMR_0421	RCR10051	2180	117243	1	kegg	16	200	100	4	4	5	100	5	100	100	5	5
HMR_0421	RCR10051	2180	25288	5	ensembl;homologene;kegg;rgd;uniprot	1	1000	100	1	1	5	100	5	500	500	5	5
HMR_0421	RCR10051	2180	94340	1	kegg	25	200	100	5	5	5	100	5	100	100	5	5
HMR_0421	RCR10051	2181	0	0		Inf	0	75	Inf	Inf	5	0	0	0	0	5	0
HMR_0421	RCR10051	2181	113976	1	kegg	4	175	75	2	2	5	100	5	100	75	5	5
HMR_0421	RCR10051	2181	114024	4	homologene;kegg;rgd;uniprot	1	700	75	1	1	5	100	5	400	300	5	5
HMR_0421	RCR10051	2181	117243	1	kegg	9	175	75	3	3	5	100	5	100	75	5	5
HMR_0421	RCR10051	2181	25288	1	kegg	16	175	75	4	4	5	100	5	100	75	5	5
HMR_0421	RCR10051	2181	94340	1	kegg	25	175	75	5	5	5	100	5	100	75	5	5
HMR_0421	RCR10051	2182	0	0		Inf	0	100	Inf	Inf	5	0	0	0	0	5	0
HMR_0421	RCR10051	2182	113976	5	ensembl;homologene;kegg;rgd;uniprot	1	1000	100	1	1	5	100	5	500	500	5	5
HMR_0421	RCR10051	2182	114024	1	kegg	4	200	100	2	2	5	100	5	100	100	5	5
HMR_0421	RCR10051	2182	117243	1	kegg	9	200	100	3	3	5	100	5	100	100	5	5
HMR_0421	RCR10051	2182	25288	1	kegg	16	200	100	4	4	5	100	5	100	100	5	5
HMR_0421	RCR10051	2182	94340	1	kegg	25	200	100	5	5	5	100	5	100	100	5	5
HMR_0421	RCR10051	23205	0	0		Inf	0	100	Inf	Inf	5	0	0	0	0	3	0
HMR_0421	RCR10051	23205	171410	5	ensembl;homologene;kegg;rgd;uniprot	1	1000	100	1	1	5	100	5	500	500	3	2
HMR_0421	RCR10051	23205	301120	1	kegg	4	185	100	2	2	5	85	5	85	100	3	2
HMR_0421	RCR10051	23205	316124	1	kegg	9	140	100	3	3	5	40	5	40	100	3	2
HMR_0421	RCR10051	23305	0	0		Inf	0	95	Inf	Inf	5	0	0	0	0	5	0
HMR_0421	RCR10051	23305	113976	1	kegg	4	195	95	2	2	5	100	5	100	95	5	5
HMR_0421	RCR10051	23305	114024	1	kegg	9	195	95	3	3	5	100	5	100	95	5	5
HMR_0421	RCR10051	23305	117243	5	ensembl;homologene;kegg;rgd;uniprot	1	975	95	1	1	5	100	5	500	475	5	5
HMR_0421	RCR10051	23305	25288	1	kegg	16	195	95	4	4	5	100	5	100	95	5	5
HMR_0421	RCR10051	23305	94340	1	kegg	25	195	95	5	5	5	100	5	100	95	5	5
HMR_0421	RCR10051	51703	0	0		Inf	0	100	Inf	Inf	5	0	0	0	0	5	0
HMR_0421	RCR10051	51703	113976	1	kegg	4	200	100	2	2	5	100	5	100	100	5	5
HMR_0421	RCR10051	51703	114024	1	kegg	9	200	100	3	3	5	100	5	100	100	5	5
HMR_0421	RCR10051	51703	117243	1	kegg	16	200	100	4	4	5	100	5	100	100	5	5
HMR_0421	RCR10051	51703	25288	1	kegg	25	200	100	5	5	5	100	5	100	100	5	5
HMR_0421	RCR10051	51703	94340	5	ensembl;homologene;kegg;rgd;uniprot	1	1000	100	1	1	5	100	5	500	500	5	5
HMR_0421	RCR10051	728637	0	0		Inf	0	25	Inf	Inf	5	0	0	0	0	1	0
HMR_0421	RCR10051	728637	497904	1	homologene	1	50	25	1	1	5	25	5	25	25	1	1
HMR_0421	RCR10051	81616	0	0		Inf	0	100	Inf	Inf	5	0	0	0	0	3	0
HMR_0421	RCR10051	81616	171410	1	kegg	4	200	100	2	2	5	100	5	100	100	3	2
HMR_0421	RCR10051	81616	301120	5	ensembl;homologene;kegg;rgd;uniprot	1	925	100	1	1	5	85	5	425	500	3	2
HMR_0421	RCR10051	81616	316124	1	kegg	9	140	100	3	3	5	40	5	40	100	3	2
HMR_0425	RCR10052	11001	0	0		Inf	0	100	Inf	Inf	5	0	0	0	0	1	0
HMR_0425	RCR10052	11001	65192	4	homologene;kegg;rgd;uniprot	1	700	100	1	1	5	75	5	300	400	1	1
HMR_0425	RCR10052	2180	0	0		Inf	0	100	Inf	Inf	5	0	0	0	0	5	0
HMR_0425	RCR10052	2180	113976	1	kegg	4	200	100	2	2	5	100	5	100	100	5	5
HMR_0425	RCR10052	2180	114024	1	kegg	9	200	100	3	3	5	100	5	100	100	5	5
HMR_0425	RCR10052	2180	117243	1	kegg	16	200	100	4	4	5	100	5	100	100	5	5
HMR_0425	RCR10052	2180	25288	5	ensembl;homologene;kegg;rgd;uniprot	1	1000	100	1	1	5	100	5	500	500	5	5
HMR_0425	RCR10052	2180	94340	1	kegg	25	200	100	5	5	5	100	5	100	100	5	5
HMR_0425	RCR10052	2181	0	0		Inf	0	75	Inf	Inf	5	0	0	0	0	5	0
HMR_0425	RCR10052	2181	113976	1	kegg	4	175	75	2	2	5	100	5	100	75	5	5
HMR_0425	RCR10052	2181	114024	4	homologene;kegg;rgd;uniprot	1	700	75	1	1	5	100	5	400	300	5	5
HMR_0425	RCR10052	2181	117243	1	kegg	9	175	75	3	3	5	100	5	100	75	5	5
HMR_0425	RCR10052	2181	25288	1	kegg	16	175	75	4	4	5	100	5	100	75	5	5
HMR_0425	RCR10052	2181	94340	1	kegg	25	175	75	5	5	5	100	5	100	75	5	5
HMR_0425	RCR10052	2182	0	0		Inf	0	100	Inf	Inf	5	0	0	0	0	5	0
HMR_0425	RCR10052	2182	113976	5	ensembl;homologene;kegg;rgd;uniprot	1	1000	100	1	1	5	100	5	500	500	5	5
HMR_0425	RCR10052	2182	114024	1	kegg	4	200	100	2	2	5	100	5	100	100	5	5
HMR_0425	RCR10052	2182	117243	1	kegg	9	200	100	3	3	5	100	5	100	100	5	5
HMR_0425	RCR10052	2182	25288	1	kegg	16	200	100	4	4	5	100	5	100	100	5	5
HMR_0425	RCR10052	2182	94340	1	kegg	25	200	100	5	5	5	100	5	100	100	5	5
HMR_0425	RCR10052	23205	0	0		Inf	0	100	Inf	Inf	5	0	0	0	0	3	0
HMR_0425	RCR10052	23205	171410	5	ensembl;homologene;kegg;rgd;uniprot	1	1000	100	1	1	5	100	5	500	500	3	2
HMR_0425	RCR10052	23205	301120	1	kegg	4	185	100	2	2	5	85	5	85	100	3	2
HMR_0425	RCR10052	23205	316124	1	kegg	9	140	100	3	3	5	40	5	40	100	3	2
HMR_0425	RCR10052	23305	0	0		Inf	0	95	Inf	Inf	5	0	0	0	0	5	0
HMR_0425	RCR10052	23305	113976	1	kegg	4	195	95	2	2	5	100	5	100	95	5	5
HMR_0425	RCR10052	23305	114024	1	kegg	9	195	95	3	3	5	100	5	100	95	5	5
HMR_0425	RCR10052	23305	117243	5	ensembl;homologene;kegg;rgd;uniprot	1	975	95	1	1	5	100	5	500	475	5	5
HMR_0425	RCR10052	23305	25288	1	kegg	16	195	95	4	4	5	100	5	100	95	5	5
HMR_0425	RCR10052	23305	94340	1	kegg	25	195	95	5	5	5	100	5	100	95	5	5
HMR_0425	RCR10052	51703	0	0		Inf	0	100	Inf	Inf	5	0	0	0	0	5	0
HMR_0425	RCR10052	51703	113976	1	kegg	4	200	100	2	2	5	100	5	100	100	5	5
HMR_0425	RCR10052	51703	114024	1	kegg	9	200	100	3	3	5	100	5	100	100	5	5
HMR_0425	RCR10052	51703	117243	1	kegg	16	200	100	4	4	5	100	5	100	100	5	5
HMR_0425	RCR10052	51703	25288	1	kegg	25	200	100	5	5	5	100	5	100	100	5	5
HMR_0425	RCR10052	51703	94340	5	ensembl;homologene;kegg;rgd;uniprot	1	1000	100	1	1	5	100	5	500	500	5	5
HMR_0425	RCR10052	728637	0	0		Inf	0	25	Inf	Inf	5	0	0	0	0	1	0
HMR_0425	RCR10052	728637	497904	1	homologene	1	50	25	1	1	5	25	5	25	25	1	1
HMR_0425	RCR10052	81616	0	0		Inf	0	100	Inf	Inf	5	0	0	0	0	3	0
HMR_0425	RCR10052	81616	171410	1	kegg	4	200	100	2	2	5	100	5	100	100	3	2
HMR_0425	RCR10052	81616	301120	5	ensembl;homologene;kegg;rgd;uniprot	1	925	100	1	1	5	85	5	425	500	3	2
HMR_0425	RCR10052	81616	316124	1	kegg	9	140	100	3	3	5	40	5	40	100	3	2
HMR_0429	RCR10053	11001	0	0		Inf	0	100	Inf	Inf	5	0	0	0	0	1	0
HMR_0429	RCR10053	11001	65192	4	homologene;kegg;rgd;uniprot	1	700	100	1	1	5	75	5	300	400	1	1
HMR_0429	RCR10053	2180	0	0		Inf	0	100	Inf	Inf	5	0	0	0	0	5	0
HMR_0429	RCR10053	2180	113976	1	kegg	4	200	100	2	2	5	100	5	100	100	5	5
HMR_0429	RCR10053	2180	114024	1	kegg	9	200	100	3	3	5	100	5	100	100	5	5
HMR_0429	RCR10053	2180	117243	1	kegg	16	200	100	4	4	5	100	5	100	100	5	5
HMR_0429	RCR10053	2180	25288	5	ensembl;homologene;kegg;rgd;uniprot	1	1000	100	1	1	5	100	5	500	500	5	5
HMR_0429	RCR10053	2180	94340	1	kegg	25	200	100	5	5	5	100	5	100	100	5	5
HMR_0429	RCR10053	2181	0	0		Inf	0	75	Inf	Inf	5	0	0	0	0	5	0
HMR_0429	RCR10053	2181	113976	1	kegg	4	175	75	2	2	5	100	5	100	75	5	5
HMR_0429	RCR10053	2181	114024	4	homologene;kegg;rgd;uniprot	1	700	75	1	1	5	100	5	400	300	5	5
HMR_0429	RCR10053	2181	117243	1	kegg	9	175	75	3	3	5	100	5	100	75	5	5
HMR_0429	RCR10053	2181	25288	1	kegg	16	175	75	4	4	5	100	5	100	75	5	5
HMR_0429	RCR10053	2181	94340	1	kegg	25	175	75	5	5	5	100	5	100	75	5	5
HMR_0429	RCR10053	2182	0	0		Inf	0	100	Inf	Inf	5	0	0	0	0	5	0
HMR_0429	RCR10053	2182	113976	5	ensembl;homologene;kegg;rgd;uniprot	1	1000	100	1	1	5	100	5	500	500	5	5
HMR_0429	RCR10053	2182	114024	1	kegg	4	200	100	2	2	5	100	5	100	100	5	5
HMR_0429	RCR10053	2182	117243	1	kegg	9	200	100	3	3	5	100	5	100	100	5	5
HMR_0429	RCR10053	2182	25288	1	kegg	16	200	100	4	4	5	100	5	100	100	5	5
HMR_0429	RCR10053	2182	94340	1	kegg	25	200	100	5	5	5	100	5	100	100	5	5
HMR_0429	RCR10053	23205	0	0		Inf	0	100	Inf	Inf	5	0	0	0	0	3	0
HMR_0429	RCR10053	23205	171410	5	ensembl;homologene;kegg;rgd;uniprot	1	1000	100	1	1	5	100	5	500	500	3	2
HMR_0429	RCR10053	23205	301120	1	kegg	4	185	100	2	2	5	85	5	85	100	3	2
HMR_0429	RCR10053	23205	316124	1	kegg	9	140	100	3	3	5	40	5	40	100	3	2
HMR_0429	RCR10053	23305	0	0		Inf	0	95	Inf	Inf	5	0	0	0	0	5	0
HMR_0429	RCR10053	23305	113976	1	kegg	4	195	95	2	2	5	100	5	100	95	5	5
HMR_0429	RCR10053	23305	114024	1	kegg	9	195	95	3	3	5	100	5	100	95	5	5
HMR_0429	RCR10053	23305	117243	5	ensembl;homologene;kegg;rgd;uniprot	1	975	95	1	1	5	100	5	500	475	5	5
HMR_0429	RCR10053	23305	25288	1	kegg	16	195	95	4	4	5	100	5	100	95	5	5
HMR_0429	RCR10053	23305	94340	1	kegg	25	195	95	5	5	5	100	5	100	95	5	5
HMR_0429	RCR10053	51703	0	0		Inf	0	100	Inf	Inf	5	0	0	0	0	5	0
HMR_0429	RCR10053	51703	113976	1	kegg	4	200	100	2	2	5	100	5	100	100	5	5
HMR_0429	RCR10053	51703	114024	1	kegg	9	200	100	3	3	5	100	5	100	100	5	5
HMR_0429	RCR10053	51703	117243	1	kegg	16	200	100	4	4	5	100	5	100	100	5	5
HMR_0429	RCR10053	51703	25288	1	kegg	25	200	100	5	5	5	100	5	100	100	5	5
HMR_0429	RCR10053	51703	94340	5	ensembl;homologene;kegg;rgd;uniprot	1	1000	100	1	1	5	100	5	500	500	5	5
HMR_0429	RCR10053	728637	0	0		Inf	0	25	Inf	Inf	5	0	0	0	0	1	0
HMR_0429	RCR10053	728637	497904	1	homologene	1	50	25	1	1	5	25	5	25	25	1	1
HMR_0429	RCR10053	81616	0	0		Inf	0	100	Inf	Inf	5	0	0	0	0	3	0
HMR_0429	RCR10053	81616	171410	1	kegg	4	200	100	2	2	5	100	5	100	100	3	2
HMR_0429	RCR10053	81616	301120	5	ensembl;homologene;kegg;rgd;uniprot	1	925	100	1	1	5	85	5	425	500	3	2
HMR_0429	RCR10053	81616	316124	1	kegg	9	140	100	3	3	5	40	5	40	100	3	2
HMR_0433	RCR10054	11001	0	0		Inf	0	100	Inf	Inf	5	0	0	0	0	1	0
HMR_0433	RCR10054	11001	65192	4	homologene;kegg;rgd;uniprot	1	700	100	1	1	5	75	5	300	400	1	1
HMR_0433	RCR10054	2180	0	0		Inf	0	100	Inf	Inf	5	0	0	0	0	5	0
HMR_0433	RCR10054	2180	113976	1	kegg	4	200	100	2	2	5	100	5	100	100	5	5
HMR_0433	RCR10054	2180	114024	1	kegg	9	200	100	3	3	5	100	5	100	100	5	5
HMR_0433	RCR10054	2180	117243	1	kegg	16	200	100	4	4	5	100	5	100	100	5	5
HMR_0433	RCR10054	2180	25288	5	ensembl;homologene;kegg;rgd;uniprot	1	1000	100	1	1	5	100	5	500	500	5	5
HMR_0433	RCR10054	2180	94340	1	kegg	25	200	100	5	5	5	100	5	100	100	5	5
HMR_0433	RCR10054	2181	0	0		Inf	0	75	Inf	Inf	5	0	0	0	0	5	0
HMR_0433	RCR10054	2181	113976	1	kegg	4	175	75	2	2	5	100	5	100	75	5	5
HMR_0433	RCR10054	2181	114024	4	homologene;kegg;rgd;uniprot	1	700	75	1	1	5	100	5	400	300	5	5
HMR_0433	RCR10054	2181	117243	1	kegg	9	175	75	3	3	5	100	5	100	75	5	5
HMR_0433	RCR10054	2181	25288	1	kegg	16	175	75	4	4	5	100	5	100	75	5	5
HMR_0433	RCR10054	2181	94340	1	kegg	25	175	75	5	5	5	100	5	100	75	5	5
HMR_0433	RCR10054	2182	0	0		Inf	0	100	Inf	Inf	5	0	0	0	0	5	0
HMR_0433	RCR10054	2182	113976	5	ensembl;homologene;kegg;rgd;uniprot	1	1000	100	1	1	5	100	5	500	500	5	5
HMR_0433	RCR10054	2182	114024	1	kegg	4	200	100	2	2	5	100	5	100	100	5	5
HMR_0433	RCR10054	2182	117243	1	kegg	9	200	100	3	3	5	100	5	100	100	5	5
HMR_0433	RCR10054	2182	25288	1	kegg	16	200	100	4	4	5	100	5	100	100	5	5
HMR_0433	RCR10054	2182	94340	1	kegg	25	200	100	5	5	5	100	5	100	100	5	5
HMR_0433	RCR10054	23205	0	0		Inf	0	100	Inf	Inf	5	0	0	0	0	3	0
HMR_0433	RCR10054	23205	171410	5	ensembl;homologene;kegg;rgd;uniprot	1	1000	100	1	1	5	100	5	500	500	3	2
HMR_0433	RCR10054	23205	301120	1	kegg	4	185	100	2	2	5	85	5	85	100	3	2
HMR_0433	RCR10054	23205	316124	1	kegg	9	140	100	3	3	5	40	5	40	100	3	2
HMR_0433	RCR10054	23305	0	0		Inf	0	95	Inf	Inf	5	0	0	0	0	5	0
HMR_0433	RCR10054	23305	113976	1	kegg	4	195	95	2	2	5	100	5	100	95	5	5
HMR_0433	RCR10054	23305	114024	1	kegg	9	195	95	3	3	5	100	5	100	95	5	5
HMR_0433	RCR10054	23305	117243	5	ensembl;homologene;kegg;rgd;uniprot	1	975	95	1	1	5	100	5	500	475	5	5
HMR_0433	RCR10054	23305	25288	1	kegg	16	195	95	4	4	5	100	5	100	95	5	5
HMR_0433	RCR10054	23305	94340	1	kegg	25	195	95	5	5	5	100	5	100	95	5	5
HMR_0433	RCR10054	51703	0	0		Inf	0	100	Inf	Inf	5	0	0	0	0	5	0
HMR_0433	RCR10054	51703	113976	1	kegg	4	200	100	2	2	5	100	5	100	100	5	5
HMR_0433	RCR10054	51703	114024	1	kegg	9	200	100	3	3	5	100	5	100	100	5	5
HMR_0433	RCR10054	51703	117243	1	kegg	16	200	100	4	4	5	100	5	100	100	5	5
HMR_0433	RCR10054	51703	25288	1	kegg	25	200	100	5	5	5	100	5	100	100	5	5
HMR_0433	RCR10054	51703	94340	5	ensembl;homologene;kegg;rgd;uniprot	1	1000	100	1	1	5	100	5	500	500	5	5
HMR_0433	RCR10054	728637	0	0		Inf	0	25	Inf	Inf	5	0	0	0	0	1	0
HMR_0433	RCR10054	728637	497904	1	homologene	1	50	25	1	1	5	25	5	25	25	1	1
HMR_0433	RCR10054	81616	0	0		Inf	0	100	Inf	Inf	5	0	0	0	0	3	0
HMR_0433	RCR10054	81616	171410	1	kegg	4	200	100	2	2	5	100	5	100	100	3	2
HMR_0433	RCR10054	81616	301120	5	ensembl;homologene;kegg;rgd;uniprot	1	925	100	1	1	5	85	5	425	500	3	2
HMR_0433	RCR10054	81616	316124	1	kegg	9	140	100	3	3	5	40	5	40	100	3	2
HMR_0437	RCR10055	11001	0	0		Inf	0	100	Inf	Inf	5	0	0	0	0	1	0
HMR_0437	RCR10055	11001	65192	4	homologene;kegg;rgd;uniprot	1	700	100	1	1	5	75	5	300	400	1	1
HMR_0437	RCR10055	2180	0	0		Inf	0	100	Inf	Inf	5	0	0	0	0	5	0
HMR_0437	RCR10055	2180	113976	1	kegg	4	200	100	2	2	5	100	5	100	100	5	5
HMR_0437	RCR10055	2180	114024	1	kegg	9	200	100	3	3	5	100	5	100	100	5	5
HMR_0437	RCR10055	2180	117243	1	kegg	16	200	100	4	4	5	100	5	100	100	5	5
HMR_0437	RCR10055	2180	25288	5	ensembl;homologene;kegg;rgd;uniprot	1	1000	100	1	1	5	100	5	500	500	5	5
HMR_0437	RCR10055	2180	94340	1	kegg	25	200	100	5	5	5	100	5	100	100	5	5
HMR_0437	RCR10055	2181	0	0		Inf	0	75	Inf	Inf	5	0	0	0	0	5	0
HMR_0437	RCR10055	2181	113976	1	kegg	4	175	75	2	2	5	100	5	100	75	5	5
HMR_0437	RCR10055	2181	114024	4	homologene;kegg;rgd;uniprot	1	700	75	1	1	5	100	5	400	300	5	5
HMR_0437	RCR10055	2181	117243	1	kegg	9	175	75	3	3	5	100	5	100	75	5	5
HMR_0437	RCR10055	2181	25288	1	kegg	16	175	75	4	4	5	100	5	100	75	5	5
HMR_0437	RCR10055	2181	94340	1	kegg	25	175	75	5	5	5	100	5	100	75	5	5
HMR_0437	RCR10055	2182	0	0		Inf	0	100	Inf	Inf	5	0	0	0	0	5	0
HMR_0437	RCR10055	2182	113976	5	ensembl;homologene;kegg;rgd;uniprot	1	1000	100	1	1	5	100	5	500	500	5	5
HMR_0437	RCR10055	2182	114024	1	kegg	4	200	100	2	2	5	100	5	100	100	5	5
HMR_0437	RCR10055	2182	117243	1	kegg	9	200	100	3	3	5	100	5	100	100	5	5
HMR_0437	RCR10055	2182	25288	1	kegg	16	200	100	4	4	5	100	5	100	100	5	5
HMR_0437	RCR10055	2182	94340	1	kegg	25	200	100	5	5	5	100	5	100	100	5	5
HMR_0437	RCR10055	23205	0	0		Inf	0	100	Inf	Inf	5	0	0	0	0	3	0
HMR_0437	RCR10055	23205	171410	5	ensembl;homologene;kegg;rgd;uniprot	1	1000	100	1	1	5	100	5	500	500	3	2
HMR_0437	RCR10055	23205	301120	1	kegg	4	185	100	2	2	5	85	5	85	100	3	2
HMR_0437	RCR10055	23205	316124	1	kegg	9	140	100	3	3	5	40	5	40	100	3	2
HMR_0437	RCR10055	23305	0	0		Inf	0	95	Inf	Inf	5	0	0	0	0	5	0
HMR_0437	RCR10055	23305	113976	1	kegg	4	195	95	2	2	5	100	5	100	95	5	5
HMR_0437	RCR10055	23305	114024	1	kegg	9	195	95	3	3	5	100	5	100	95	5	5
HMR_0437	RCR10055	23305	117243	5	ensembl;homologene;kegg;rgd;uniprot	1	975	95	1	1	5	100	5	500	475	5	5
HMR_0437	RCR10055	23305	25288	1	kegg	16	195	95	4	4	5	100	5	100	95	5	5
HMR_0437	RCR10055	23305	94340	1	kegg	25	195	95	5	5	5	100	5	100	95	5	5
HMR_0437	RCR10055	51703	0	0		Inf	0	100	Inf	Inf	5	0	0	0	0	5	0
HMR_0437	RCR10055	51703	113976	1	kegg	4	200	100	2	2	5	100	5	100	100	5	5
HMR_0437	RCR10055	51703	114024	1	kegg	9	200	100	3	3	5	100	5	100	100	5	5
HMR_0437	RCR10055	51703	117243	1	kegg	16	200	100	4	4	5	100	5	100	100	5	5
HMR_0437	RCR10055	51703	25288	1	kegg	25	200	100	5	5	5	100	5	100	100	5	5
HMR_0437	RCR10055	51703	94340	5	ensembl;homologene;kegg;rgd;uniprot	1	1000	100	1	1	5	100	5	500	500	5	5
HMR_0437	RCR10055	728637	0	0		Inf	0	25	Inf	Inf	5	0	0	0	0	1	0
HMR_0437	RCR10055	728637	497904	1	homologene	1	50	25	1	1	5	25	5	25	25	1	1
HMR_0437	RCR10055	81616	0	0		Inf	0	100	Inf	Inf	5	0	0	0	0	3	0
HMR_0437	RCR10055	81616	171410	1	kegg	4	200	100	2	2	5	100	5	100	100	3	2
HMR_0437	RCR10055	81616	301120	5	ensembl;homologene;kegg;rgd;uniprot	1	925	100	1	1	5	85	5	425	500	3	2
HMR_0437	RCR10055	81616	316124	1	kegg	9	140	100	3	3	5	40	5	40	100	3	2
HMR_0201	RCR10056	10965	0	0		Inf	0	100	Inf	Inf	5	0	0	0	0	5	0
HMR_0201	RCR10056	10965	192272	4	ensembl;homologene;kegg;rgd	1	700	100	1	1	5	75	5	300	400	5	3
HMR_0201	RCR10056	10965	314304	2	ensembl;kegg	16	330	100	4	4	5	65	5	130	200	5	3
HMR_0201	RCR10056	10965	503049	2	ensembl;kegg	9	360	100	3	3	5	80	5	160	200	5	3
HMR_0201	RCR10056	10965	50559	2	ensembl;kegg	4	400	100	2	2	5	100	5	200	200	5	3
HMR_0201	RCR10056	10965	681337	1	kegg	25	170	100	5	5	5	70	5	70	100	5	3
HMR_0201	RCR10056	11332	0	0		Inf	0	100	Inf	Inf	5	0	0	0	0	1	0
HMR_0201	RCR10056	11332	26759	5	ensembl;homologene;kegg;rgd;uniprot	1	1000	100	1	1	5	100	5	500	500	1	1
HMR_0201	RCR10056	122970	0	0		Inf	0	100	Inf	Inf	5	0	0	0	0	5	0
HMR_0201	RCR10056	122970	192272	1	kegg	16	175	100	4	4	5	75	5	75	100	5	3
HMR_0201	RCR10056	122970	314304	1	kegg	25	165	100	5	5	5	65	5	65	100	5	3
HMR_0201	RCR10056	122970	503049	1	kegg	9	180	100	3	3	5	80	5	80	100	5	3
HMR_0201	RCR10056	122970	50559	1	kegg	4	200	100	2	2	5	100	5	100	100	5	3
HMR_0201	RCR10056	122970	681337	4	ensembl;homologene;kegg;rgd	1	680	100	1	1	5	70	5	280	400	5	3
HMR_0201	RCR10056	570	0	0		Inf	0	100	Inf	Inf	5	0	0	0	0	1	0
HMR_0201	RCR10056	570	29725	5	ensembl;homologene;kegg;rgd;uniprot	1	1000	100	1	1	5	100	5	500	500	1	1
HMR_0201	RCR10056	641371	0	0		Inf	0	100	Inf	Inf	5	0	0	0	0	5	0
HMR_0201	RCR10056	641371	192272	2	ensembl;kegg	16	350	100	4	4	5	75	5	150	200	5	3
HMR_0201	RCR10056	641371	314304	4	ensembl;homologene;kegg;rgd	1	660	100	1	1	5	65	5	260	400	5	3
HMR_0201	RCR10056	641371	503049	2	ensembl;kegg	9	360	100	3	3	5	80	5	160	200	5	3
HMR_0201	RCR10056	641371	50559	3	ensembl;kegg;uniprot	4	600	100	2	2	5	100	5	300	300	5	3
HMR_0201	RCR10056	641371	681337	1	kegg	25	170	100	5	5	5	70	5	70	100	5	3
HMR_0201	RCR10056	641372	0	0		Inf	0	85	Inf	Inf	5	0	0	0	0	1	0
HMR_0201	RCR10056	641372	299193	3	ensembl;kegg;rgd	1	450	85	1	1	5	65	5	195	255	1	1
HMR_0206	RCR10057	10965	0	0		Inf	0	100	Inf	Inf	5	0	0	0	0	5	0
HMR_0206	RCR10057	10965	192272	4	ensembl;homologene;kegg;rgd	1	700	100	1	1	5	75	5	300	400	5	3
HMR_0206	RCR10057	10965	314304	2	ensembl;kegg	16	330	100	4	4	5	65	5	130	200	5	3
HMR_0206	RCR10057	10965	503049	2	ensembl;kegg	9	360	100	3	3	5	80	5	160	200	5	3
HMR_0206	RCR10057	10965	50559	2	ensembl;kegg	4	400	100	2	2	5	100	5	200	200	5	3
HMR_0206	RCR10057	10965	681337	1	kegg	25	170	100	5	5	5	70	5	70	100	5	3
HMR_0206	RCR10057	11332	0	0		Inf	0	100	Inf	Inf	5	0	0	0	0	1	0
HMR_0206	RCR10057	11332	26759	5	ensembl;homologene;kegg;rgd;uniprot	1	1000	100	1	1	5	100	5	500	500	1	1
HMR_0206	RCR10057	122970	0	0		Inf	0	100	Inf	Inf	5	0	0	0	0	5	0
HMR_0206	RCR10057	122970	192272	1	kegg	16	175	100	4	4	5	75	5	75	100	5	3
HMR_0206	RCR10057	122970	314304	1	kegg	25	165	100	5	5	5	65	5	65	100	5	3
HMR_0206	RCR10057	122970	503049	1	kegg	9	180	100	3	3	5	80	5	80	100	5	3
HMR_0206	RCR10057	122970	50559	1	kegg	4	200	100	2	2	5	100	5	100	100	5	3
HMR_0206	RCR10057	122970	681337	4	ensembl;homologene;kegg;rgd	1	680	100	1	1	5	70	5	280	400	5	3
HMR_0206	RCR10057	570	0	0		Inf	0	100	Inf	Inf	5	0	0	0	0	1	0
HMR_0206	RCR10057	570	29725	5	ensembl;homologene;kegg;rgd;uniprot	1	1000	100	1	1	5	100	5	500	500	1	1
HMR_0206	RCR10057	641371	0	0		Inf	0	100	Inf	Inf	5	0	0	0	0	5	0
HMR_0206	RCR10057	641371	192272	2	ensembl;kegg	16	350	100	4	4	5	75	5	150	200	5	3
HMR_0206	RCR10057	641371	314304	4	ensembl;homologene;kegg;rgd	1	660	100	1	1	5	65	5	260	400	5	3
HMR_0206	RCR10057	641371	503049	2	ensembl;kegg	9	360	100	3	3	5	80	5	160	200	5	3
HMR_0206	RCR10057	641371	50559	3	ensembl;kegg;uniprot	4	600	100	2	2	5	100	5	300	300	5	3
HMR_0206	RCR10057	641371	681337	1	kegg	25	170	100	5	5	5	70	5	70	100	5	3
HMR_0206	RCR10057	641372	0	0		Inf	0	85	Inf	Inf	5	0	0	0	0	1	0
HMR_0206	RCR10057	641372	299193	3	ensembl;kegg;rgd	1	450	85	1	1	5	65	5	195	255	1	1
HMR_0234	RCR10058	10965	0	0		Inf	0	100	Inf	Inf	5	0	0	0	0	5	0
HMR_0234	RCR10058	10965	192272	4	ensembl;homologene;kegg;rgd	1	700	100	1	1	5	75	5	300	400	5	3
HMR_0234	RCR10058	10965	314304	2	ensembl;kegg	16	330	100	4	4	5	65	5	130	200	5	3
HMR_0234	RCR10058	10965	503049	2	ensembl;kegg	9	360	100	3	3	5	80	5	160	200	5	3
HMR_0234	RCR10058	10965	50559	2	ensembl;kegg	4	400	100	2	2	5	100	5	200	200	5	3
HMR_0234	RCR10058	10965	681337	1	kegg	25	170	100	5	5	5	70	5	70	100	5	3
HMR_0234	RCR10058	11332	0	0		Inf	0	100	Inf	Inf	5	0	0	0	0	1	0
HMR_0234	RCR10058	11332	26759	5	ensembl;homologene;kegg;rgd;uniprot	1	1000	100	1	1	5	100	5	500	500	1	1
HMR_0234	RCR10058	122970	0	0		Inf	0	100	Inf	Inf	5	0	0	0	0	5	0
HMR_0234	RCR10058	122970	192272	1	kegg	16	175	100	4	4	5	75	5	75	100	5	3
HMR_0234	RCR10058	122970	314304	1	kegg	25	165	100	5	5	5	65	5	65	100	5	3
HMR_0234	RCR10058	122970	503049	1	kegg	9	180	100	3	3	5	80	5	80	100	5	3
HMR_0234	RCR10058	122970	50559	1	kegg	4	200	100	2	2	5	100	5	100	100	5	3
HMR_0234	RCR10058	122970	681337	4	ensembl;homologene;kegg;rgd	1	680	100	1	1	5	70	5	280	400	5	3
HMR_0234	RCR10058	570	0	0		Inf	0	100	Inf	Inf	5	0	0	0	0	1	0
HMR_0234	RCR10058	570	29725	5	ensembl;homologene;kegg;rgd;uniprot	1	1000	100	1	1	5	100	5	500	500	1	1
HMR_0234	RCR10058	641371	0	0		Inf	0	100	Inf	Inf	5	0	0	0	0	5	0
HMR_0234	RCR10058	641371	192272	2	ensembl;kegg	16	350	100	4	4	5	75	5	150	200	5	3
HMR_0234	RCR10058	641371	314304	4	ensembl;homologene;kegg;rgd	1	660	100	1	1	5	65	5	260	400	5	3
HMR_0234	RCR10058	641371	503049	2	ensembl;kegg	9	360	100	3	3	5	80	5	160	200	5	3
HMR_0234	RCR10058	641371	50559	3	ensembl;kegg;uniprot	4	600	100	2	2	5	100	5	300	300	5	3
HMR_0234	RCR10058	641371	681337	1	kegg	25	170	100	5	5	5	70	5	70	100	5	3
HMR_0234	RCR10058	641372	0	0		Inf	0	85	Inf	Inf	5	0	0	0	0	1	0
HMR_0234	RCR10058	641372	299193	3	ensembl;kegg;rgd	1	450	85	1	1	5	65	5	195	255	1	1
HMR_0242	RCR10059	10965	0	0		Inf	0	100	Inf	Inf	5	0	0	0	0	5	0
HMR_0242	RCR10059	10965	192272	4	ensembl;homologene;kegg;rgd	1	700	100	1	1	5	75	5	300	400	5	3
HMR_0242	RCR10059	10965	314304	2	ensembl;kegg	16	330	100	4	4	5	65	5	130	200	5	3
HMR_0242	RCR10059	10965	503049	2	ensembl;kegg	9	360	100	3	3	5	80	5	160	200	5	3
HMR_0242	RCR10059	10965	50559	2	ensembl;kegg	4	400	100	2	2	5	100	5	200	200	5	3
HMR_0242	RCR10059	10965	681337	1	kegg	25	170	100	5	5	5	70	5	70	100	5	3
HMR_0242	RCR10059	11332	0	0		Inf	0	100	Inf	Inf	5	0	0	0	0	1	0
HMR_0242	RCR10059	11332	26759	5	ensembl;homologene;kegg;rgd;uniprot	1	1000	100	1	1	5	100	5	500	500	1	1
HMR_0242	RCR10059	122970	0	0		Inf	0	100	Inf	Inf	5	0	0	0	0	5	0
HMR_0242	RCR10059	122970	192272	1	kegg	16	175	100	4	4	5	75	5	75	100	5	3
HMR_0242	RCR10059	122970	314304	1	kegg	25	165	100	5	5	5	65	5	65	100	5	3
HMR_0242	RCR10059	122970	503049	1	kegg	9	180	100	3	3	5	80	5	80	100	5	3
HMR_0242	RCR10059	122970	50559	1	kegg	4	200	100	2	2	5	100	5	100	100	5	3
HMR_0242	RCR10059	122970	681337	4	ensembl;homologene;kegg;rgd	1	680	100	1	1	5	70	5	280	400	5	3
HMR_0242	RCR10059	570	0	0		Inf	0	100	Inf	Inf	5	0	0	0	0	1	0
HMR_0242	RCR10059	570	29725	5	ensembl;homologene;kegg;rgd;uniprot	1	1000	100	1	1	5	100	5	500	500	1	1
HMR_0242	RCR10059	641371	0	0		Inf	0	100	Inf	Inf	5	0	0	0	0	5	0
HMR_0242	RCR10059	641371	192272	2	ensembl;kegg	16	350	100	4	4	5	75	5	150	200	5	3
HMR_0242	RCR10059	641371	314304	4	ensembl;homologene;kegg;rgd	1	660	100	1	1	5	65	5	260	400	5	3
HMR_0242	RCR10059	641371	503049	2	ensembl;kegg	9	360	100	3	3	5	80	5	160	200	5	3
HMR_0242	RCR10059	641371	50559	3	ensembl;kegg;uniprot	4	600	100	2	2	5	100	5	300	300	5	3
HMR_0242	RCR10059	641371	681337	1	kegg	25	170	100	5	5	5	70	5	70	100	5	3
HMR_0242	RCR10059	641372	0	0		Inf	0	85	Inf	Inf	5	0	0	0	0	1	0
HMR_0242	RCR10059	641372	299193	3	ensembl;kegg;rgd	1	450	85	1	1	5	65	5	195	255	1	1
HMR_0246	RCR10060	10965	0	0		Inf	0	100	Inf	Inf	5	0	0	0	0	5	0
HMR_0246	RCR10060	10965	192272	4	ensembl;homologene;kegg;rgd	1	700	100	1	1	5	75	5	300	400	5	3
HMR_0246	RCR10060	10965	314304	2	ensembl;kegg	16	330	100	4	4	5	65	5	130	200	5	3
HMR_0246	RCR10060	10965	503049	2	ensembl;kegg	9	360	100	3	3	5	80	5	160	200	5	3
HMR_0246	RCR10060	10965	50559	2	ensembl;kegg	4	400	100	2	2	5	100	5	200	200	5	3
HMR_0246	RCR10060	10965	681337	1	kegg	25	170	100	5	5	5	70	5	70	100	5	3
HMR_0246	RCR10060	11332	0	0		Inf	0	100	Inf	Inf	5	0	0	0	0	1	0
HMR_0246	RCR10060	11332	26759	5	ensembl;homologene;kegg;rgd;uniprot	1	1000	100	1	1	5	100	5	500	500	1	1
HMR_0246	RCR10060	122970	0	0		Inf	0	100	Inf	Inf	5	0	0	0	0	5	0
HMR_0246	RCR10060	122970	192272	1	kegg	16	175	100	4	4	5	75	5	75	100	5	3
HMR_0246	RCR10060	122970	314304	1	kegg	25	165	100	5	5	5	65	5	65	100	5	3
HMR_0246	RCR10060	122970	503049	1	kegg	9	180	100	3	3	5	80	5	80	100	5	3
HMR_0246	RCR10060	122970	50559	1	kegg	4	200	100	2	2	5	100	5	100	100	5	3
HMR_0246	RCR10060	122970	681337	4	ensembl;homologene;kegg;rgd	1	680	100	1	1	5	70	5	280	400	5	3
HMR_0246	RCR10060	570	0	0		Inf	0	100	Inf	Inf	5	0	0	0	0	1	0
HMR_0246	RCR10060	570	29725	5	ensembl;homologene;kegg;rgd;uniprot	1	1000	100	1	1	5	100	5	500	500	1	1
HMR_0246	RCR10060	641371	0	0		Inf	0	100	Inf	Inf	5	0	0	0	0	5	0
HMR_0246	RCR10060	641371	192272	2	ensembl;kegg	16	350	100	4	4	5	75	5	150	200	5	3
HMR_0246	RCR10060	641371	314304	4	ensembl;homologene;kegg;rgd	1	660	100	1	1	5	65	5	260	400	5	3
HMR_0246	RCR10060	641371	503049	2	ensembl;kegg	9	360	100	3	3	5	80	5	160	200	5	3
HMR_0246	RCR10060	641371	50559	3	ensembl;kegg;uniprot	4	600	100	2	2	5	100	5	300	300	5	3
HMR_0246	RCR10060	641371	681337	1	kegg	25	170	100	5	5	5	70	5	70	100	5	3
HMR_0246	RCR10060	641372	0	0		Inf	0	85	Inf	Inf	5	0	0	0	0	1	0
HMR_0246	RCR10060	641372	299193	3	ensembl;kegg;rgd	1	450	85	1	1	5	65	5	195	255	1	1
HMR_0256	RCR10061	10965	0	0		Inf	0	100	Inf	Inf	5	0	0	0	0	5	0
HMR_0256	RCR10061	10965	192272	4	ensembl;homologene;kegg;rgd	1	700	100	1	1	5	75	5	300	400	5	3
HMR_0256	RCR10061	10965	314304	2	ensembl;kegg	16	330	100	4	4	5	65	5	130	200	5	3
HMR_0256	RCR10061	10965	503049	2	ensembl;kegg	9	360	100	3	3	5	80	5	160	200	5	3
HMR_0256	RCR10061	10965	50559	2	ensembl;kegg	4	400	100	2	2	5	100	5	200	200	5	3
HMR_0256	RCR10061	10965	681337	1	kegg	25	170	100	5	5	5	70	5	70	100	5	3
HMR_0256	RCR10061	11332	0	0		Inf	0	100	Inf	Inf	5	0	0	0	0	1	0
HMR_0256	RCR10061	11332	26759	5	ensembl;homologene;kegg;rgd;uniprot	1	1000	100	1	1	5	100	5	500	500	1	1
HMR_0256	RCR10061	122970	0	0		Inf	0	100	Inf	Inf	5	0	0	0	0	5	0
HMR_0256	RCR10061	122970	192272	1	kegg	16	175	100	4	4	5	75	5	75	100	5	3
HMR_0256	RCR10061	122970	314304	1	kegg	25	165	100	5	5	5	65	5	65	100	5	3
HMR_0256	RCR10061	122970	503049	1	kegg	9	180	100	3	3	5	80	5	80	100	5	3
HMR_0256	RCR10061	122970	50559	1	kegg	4	200	100	2	2	5	100	5	100	100	5	3
HMR_0256	RCR10061	122970	681337	4	ensembl;homologene;kegg;rgd	1	680	100	1	1	5	70	5	280	400	5	3
HMR_0256	RCR10061	570	0	0		Inf	0	100	Inf	Inf	5	0	0	0	0	1	0
HMR_0256	RCR10061	570	29725	5	ensembl;homologene;kegg;rgd;uniprot	1	1000	100	1	1	5	100	5	500	500	1	1
HMR_0256	RCR10061	641371	0	0		Inf	0	100	Inf	Inf	5	0	0	0	0	5	0
HMR_0256	RCR10061	641371	192272	2	ensembl;kegg	16	350	100	4	4	5	75	5	150	200	5	3
HMR_0256	RCR10061	641371	314304	4	ensembl;homologene;kegg;rgd	1	660	100	1	1	5	65	5	260	400	5	3
HMR_0256	RCR10061	641371	503049	2	ensembl;kegg	9	360	100	3	3	5	80	5	160	200	5	3
HMR_0256	RCR10061	641371	50559	3	ensembl;kegg;uniprot	4	600	100	2	2	5	100	5	300	300	5	3
HMR_0256	RCR10061	641371	681337	1	kegg	25	170	100	5	5	5	70	5	70	100	5	3
HMR_0256	RCR10061	641372	0	0		Inf	0	85	Inf	Inf	5	0	0	0	0	1	0
HMR_0256	RCR10061	641372	299193	3	ensembl;kegg;rgd	1	450	85	1	1	5	65	5	195	255	1	1
HMR_0260	RCR10062	10965	0	0		Inf	0	100	Inf	Inf	5	0	0	0	0	5	0
HMR_0260	RCR10062	10965	192272	4	ensembl;homologene;kegg;rgd	1	700	100	1	1	5	75	5	300	400	5	3
HMR_0260	RCR10062	10965	314304	2	ensembl;kegg	16	330	100	4	4	5	65	5	130	200	5	3
HMR_0260	RCR10062	10965	503049	2	ensembl;kegg	9	360	100	3	3	5	80	5	160	200	5	3
HMR_0260	RCR10062	10965	50559	2	ensembl;kegg	4	400	100	2	2	5	100	5	200	200	5	3
HMR_0260	RCR10062	10965	681337	1	kegg	25	170	100	5	5	5	70	5	70	100	5	3
HMR_0260	RCR10062	11332	0	0		Inf	0	100	Inf	Inf	5	0	0	0	0	1	0
HMR_0260	RCR10062	11332	26759	5	ensembl;homologene;kegg;rgd;uniprot	1	1000	100	1	1	5	100	5	500	500	1	1
HMR_0260	RCR10062	122970	0	0		Inf	0	100	Inf	Inf	5	0	0	0	0	5	0
HMR_0260	RCR10062	122970	192272	1	kegg	16	175	100	4	4	5	75	5	75	100	5	3
HMR_0260	RCR10062	122970	314304	1	kegg	25	165	100	5	5	5	65	5	65	100	5	3
HMR_0260	RCR10062	122970	503049	1	kegg	9	180	100	3	3	5	80	5	80	100	5	3
HMR_0260	RCR10062	122970	50559	1	kegg	4	200	100	2	2	5	100	5	100	100	5	3
HMR_0260	RCR10062	122970	681337	4	ensembl;homologene;kegg;rgd	1	680	100	1	1	5	70	5	280	400	5	3
HMR_0260	RCR10062	570	0	0		Inf	0	100	Inf	Inf	5	0	0	0	0	1	0
HMR_0260	RCR10062	570	29725	5	ensembl;homologene;kegg;rgd;uniprot	1	1000	100	1	1	5	100	5	500	500	1	1
HMR_0260	RCR10062	641371	0	0		Inf	0	100	Inf	Inf	5	0	0	0	0	5	0
HMR_0260	RCR10062	641371	192272	2	ensembl;kegg	16	350	100	4	4	5	75	5	150	200	5	3
HMR_0260	RCR10062	641371	314304	4	ensembl;homologene;kegg;rgd	1	660	100	1	1	5	65	5	260	400	5	3
HMR_0260	RCR10062	641371	503049	2	ensembl;kegg	9	360	100	3	3	5	80	5	160	200	5	3
HMR_0260	RCR10062	641371	50559	3	ensembl;kegg;uniprot	4	600	100	2	2	5	100	5	300	300	5	3
HMR_0260	RCR10062	641371	681337	1	kegg	25	170	100	5	5	5	70	5	70	100	5	3
HMR_0260	RCR10062	641372	0	0		Inf	0	85	Inf	Inf	5	0	0	0	0	1	0
HMR_0260	RCR10062	641372	299193	3	ensembl;kegg;rgd	1	450	85	1	1	5	65	5	195	255	1	1
HMR_0272	RCR10063	10965	0	0		Inf	0	100	Inf	Inf	5	0	0	0	0	5	0
HMR_0272	RCR10063	10965	192272	4	ensembl;homologene;kegg;rgd	1	700	100	1	1	5	75	5	300	400	5	3
HMR_0272	RCR10063	10965	314304	2	ensembl;kegg	16	330	100	4	4	5	65	5	130	200	5	3
HMR_0272	RCR10063	10965	503049	2	ensembl;kegg	9	360	100	3	3	5	80	5	160	200	5	3
HMR_0272	RCR10063	10965	50559	2	ensembl;kegg	4	400	100	2	2	5	100	5	200	200	5	3
HMR_0272	RCR10063	10965	681337	1	kegg	25	170	100	5	5	5	70	5	70	100	5	3
HMR_0272	RCR10063	11332	0	0		Inf	0	100	Inf	Inf	5	0	0	0	0	1	0
HMR_0272	RCR10063	11332	26759	5	ensembl;homologene;kegg;rgd;uniprot	1	1000	100	1	1	5	100	5	500	500	1	1
HMR_0272	RCR10063	122970	0	0		Inf	0	100	Inf	Inf	5	0	0	0	0	5	0
HMR_0272	RCR10063	122970	192272	1	kegg	16	175	100	4	4	5	75	5	75	100	5	3
HMR_0272	RCR10063	122970	314304	1	kegg	25	165	100	5	5	5	65	5	65	100	5	3
HMR_0272	RCR10063	122970	503049	1	kegg	9	180	100	3	3	5	80	5	80	100	5	3
HMR_0272	RCR10063	122970	50559	1	kegg	4	200	100	2	2	5	100	5	100	100	5	3
HMR_0272	RCR10063	122970	681337	4	ensembl;homologene;kegg;rgd	1	680	100	1	1	5	70	5	280	400	5	3
HMR_0272	RCR10063	570	0	0		Inf	0	100	Inf	Inf	5	0	0	0	0	1	0
HMR_0272	RCR10063	570	29725	5	ensembl;homologene;kegg;rgd;uniprot	1	1000	100	1	1	5	100	5	500	500	1	1
HMR_0272	RCR10063	641371	0	0		Inf	0	100	Inf	Inf	5	0	0	0	0	5	0
HMR_0272	RCR10063	641371	192272	2	ensembl;kegg	16	350	100	4	4	5	75	5	150	200	5	3
HMR_0272	RCR10063	641371	314304	4	ensembl;homologene;kegg;rgd	1	660	100	1	1	5	65	5	260	400	5	3
HMR_0272	RCR10063	641371	503049	2	ensembl;kegg	9	360	100	3	3	5	80	5	160	200	5	3
HMR_0272	RCR10063	641371	50559	3	ensembl;kegg;uniprot	4	600	100	2	2	5	100	5	300	300	5	3
HMR_0272	RCR10063	641371	681337	1	kegg	25	170	100	5	5	5	70	5	70	100	5	3
HMR_0272	RCR10063	641372	0	0		Inf	0	85	Inf	Inf	5	0	0	0	0	1	0
HMR_0272	RCR10063	641372	299193	3	ensembl;kegg;rgd	1	450	85	1	1	5	65	5	195	255	1	1
HMR_0276	RCR10064	10965	0	0		Inf	0	100	Inf	Inf	5	0	0	0	0	5	0
HMR_0276	RCR10064	10965	192272	4	ensembl;homologene;kegg;rgd	1	700	100	1	1	5	75	5	300	400	5	3
HMR_0276	RCR10064	10965	314304	2	ensembl;kegg	16	330	100	4	4	5	65	5	130	200	5	3
HMR_0276	RCR10064	10965	503049	2	ensembl;kegg	9	360	100	3	3	5	80	5	160	200	5	3
HMR_0276	RCR10064	10965	50559	2	ensembl;kegg	4	400	100	2	2	5	100	5	200	200	5	3
HMR_0276	RCR10064	10965	681337	1	kegg	25	170	100	5	5	5	70	5	70	100	5	3
HMR_0276	RCR10064	11332	0	0		Inf	0	100	Inf	Inf	5	0	0	0	0	1	0
HMR_0276	RCR10064	11332	26759	5	ensembl;homologene;kegg;rgd;uniprot	1	1000	100	1	1	5	100	5	500	500	1	1
HMR_0276	RCR10064	122970	0	0		Inf	0	100	Inf	Inf	5	0	0	0	0	5	0
HMR_0276	RCR10064	122970	192272	1	kegg	16	175	100	4	4	5	75	5	75	100	5	3
HMR_0276	RCR10064	122970	314304	1	kegg	25	165	100	5	5	5	65	5	65	100	5	3
HMR_0276	RCR10064	122970	503049	1	kegg	9	180	100	3	3	5	80	5	80	100	5	3
HMR_0276	RCR10064	122970	50559	1	kegg	4	200	100	2	2	5	100	5	100	100	5	3
HMR_0276	RCR10064	122970	681337	4	ensembl;homologene;kegg;rgd	1	680	100	1	1	5	70	5	280	400	5	3
HMR_0276	RCR10064	570	0	0		Inf	0	100	Inf	Inf	5	0	0	0	0	1	0
HMR_0276	RCR10064	570	29725	5	ensembl;homologene;kegg;rgd;uniprot	1	1000	100	1	1	5	100	5	500	500	1	1
HMR_0276	RCR10064	641371	0	0		Inf	0	100	Inf	Inf	5	0	0	0	0	5	0
HMR_0276	RCR10064	641371	192272	2	ensembl;kegg	16	350	100	4	4	5	75	5	150	200	5	3
HMR_0276	RCR10064	641371	314304	4	ensembl;homologene;kegg;rgd	1	660	100	1	1	5	65	5	260	400	5	3
HMR_0276	RCR10064	641371	503049	2	ensembl;kegg	9	360	100	3	3	5	80	5	160	200	5	3
HMR_0276	RCR10064	641371	50559	3	ensembl;kegg;uniprot	4	600	100	2	2	5	100	5	300	300	5	3
HMR_0276	RCR10064	641371	681337	1	kegg	25	170	100	5	5	5	70	5	70	100	5	3
HMR_0276	RCR10064	641372	0	0		Inf	0	85	Inf	Inf	5	0	0	0	0	1	0
HMR_0276	RCR10064	641372	299193	3	ensembl;kegg;rgd	1	450	85	1	1	5	65	5	195	255	1	1
HMR_0290	RCR10065	10965	0	0		Inf	0	100	Inf	Inf	5	0	0	0	0	5	0
HMR_0290	RCR10065	10965	192272	4	ensembl;homologene;kegg;rgd	1	700	100	1	1	5	75	5	300	400	5	3
HMR_0290	RCR10065	10965	314304	2	ensembl;kegg	16	330	100	4	4	5	65	5	130	200	5	3
HMR_0290	RCR10065	10965	503049	2	ensembl;kegg	9	360	100	3	3	5	80	5	160	200	5	3
HMR_0290	RCR10065	10965	50559	2	ensembl;kegg	4	400	100	2	2	5	100	5	200	200	5	3
HMR_0290	RCR10065	10965	681337	1	kegg	25	170	100	5	5	5	70	5	70	100	5	3
HMR_0290	RCR10065	11332	0	0		Inf	0	100	Inf	Inf	5	0	0	0	0	1	0
HMR_0290	RCR10065	11332	26759	5	ensembl;homologene;kegg;rgd;uniprot	1	1000	100	1	1	5	100	5	500	500	1	1
HMR_0290	RCR10065	122970	0	0		Inf	0	100	Inf	Inf	5	0	0	0	0	5	0
HMR_0290	RCR10065	122970	192272	1	kegg	16	175	100	4	4	5	75	5	75	100	5	3
HMR_0290	RCR10065	122970	314304	1	kegg	25	165	100	5	5	5	65	5	65	100	5	3
HMR_0290	RCR10065	122970	503049	1	kegg	9	180	100	3	3	5	80	5	80	100	5	3
HMR_0290	RCR10065	122970	50559	1	kegg	4	200	100	2	2	5	100	5	100	100	5	3
HMR_0290	RCR10065	122970	681337	4	ensembl;homologene;kegg;rgd	1	680	100	1	1	5	70	5	280	400	5	3
HMR_0290	RCR10065	570	0	0		Inf	0	100	Inf	Inf	5	0	0	0	0	1	0
HMR_0290	RCR10065	570	29725	5	ensembl;homologene;kegg;rgd;uniprot	1	1000	100	1	1	5	100	5	500	500	1	1
HMR_0290	RCR10065	641371	0	0		Inf	0	100	Inf	Inf	5	0	0	0	0	5	0
HMR_0290	RCR10065	641371	192272	2	ensembl;kegg	16	350	100	4	4	5	75	5	150	200	5	3
HMR_0290	RCR10065	641371	314304	4	ensembl;homologene;kegg;rgd	1	660	100	1	1	5	65	5	260	400	5	3
HMR_0290	RCR10065	641371	503049	2	ensembl;kegg	9	360	100	3	3	5	80	5	160	200	5	3
HMR_0290	RCR10065	641371	50559	3	ensembl;kegg;uniprot	4	600	100	2	2	5	100	5	300	300	5	3
HMR_0290	RCR10065	641371	681337	1	kegg	25	170	100	5	5	5	70	5	70	100	5	3
HMR_0290	RCR10065	641372	0	0		Inf	0	85	Inf	Inf	5	0	0	0	0	1	0
HMR_0290	RCR10065	641372	299193	3	ensembl;kegg;rgd	1	450	85	1	1	5	65	5	195	255	1	1
HMR_0294	RCR10066	10965	0	0		Inf	0	100	Inf	Inf	5	0	0	0	0	5	0
HMR_0294	RCR10066	10965	192272	4	ensembl;homologene;kegg;rgd	1	700	100	1	1	5	75	5	300	400	5	3
HMR_0294	RCR10066	10965	314304	2	ensembl;kegg	16	330	100	4	4	5	65	5	130	200	5	3
HMR_0294	RCR10066	10965	503049	2	ensembl;kegg	9	360	100	3	3	5	80	5	160	200	5	3
HMR_0294	RCR10066	10965	50559	2	ensembl;kegg	4	400	100	2	2	5	100	5	200	200	5	3
HMR_0294	RCR10066	10965	681337	1	kegg	25	170	100	5	5	5	70	5	70	100	5	3
HMR_0294	RCR10066	11332	0	0		Inf	0	100	Inf	Inf	5	0	0	0	0	1	0
HMR_0294	RCR10066	11332	26759	5	ensembl;homologene;kegg;rgd;uniprot	1	1000	100	1	1	5	100	5	500	500	1	1
HMR_0294	RCR10066	122970	0	0		Inf	0	100	Inf	Inf	5	0	0	0	0	5	0
HMR_0294	RCR10066	122970	192272	1	kegg	16	175	100	4	4	5	75	5	75	100	5	3
HMR_0294	RCR10066	122970	314304	1	kegg	25	165	100	5	5	5	65	5	65	100	5	3
HMR_0294	RCR10066	122970	503049	1	kegg	9	180	100	3	3	5	80	5	80	100	5	3
HMR_0294	RCR10066	122970	50559	1	kegg	4	200	100	2	2	5	100	5	100	100	5	3
HMR_0294	RCR10066	122970	681337	4	ensembl;homologene;kegg;rgd	1	680	100	1	1	5	70	5	280	400	5	3
HMR_0294	RCR10066	570	0	0		Inf	0	100	Inf	Inf	5	0	0	0	0	1	0
HMR_0294	RCR10066	570	29725	5	ensembl;homologene;kegg;rgd;uniprot	1	1000	100	1	1	5	100	5	500	500	1	1
HMR_0294	RCR10066	641371	0	0		Inf	0	100	Inf	Inf	5	0	0	0	0	5	0
HMR_0294	RCR10066	641371	192272	2	ensembl;kegg	16	350	100	4	4	5	75	5	150	200	5	3
HMR_0294	RCR10066	641371	314304	4	ensembl;homologene;kegg;rgd	1	660	100	1	1	5	65	5	260	400	5	3
HMR_0294	RCR10066	641371	503049	2	ensembl;kegg	9	360	100	3	3	5	80	5	160	200	5	3
HMR_0294	RCR10066	641371	50559	3	ensembl;kegg;uniprot	4	600	100	2	2	5	100	5	300	300	5	3
HMR_0294	RCR10066	641371	681337	1	kegg	25	170	100	5	5	5	70	5	70	100	5	3
HMR_0294	RCR10066	641372	0	0		Inf	0	85	Inf	Inf	5	0	0	0	0	1	0
HMR_0294	RCR10066	641372	299193	3	ensembl;kegg;rgd	1	450	85	1	1	5	65	5	195	255	1	1
HMR_0298	RCR10067	10965	0	0		Inf	0	100	Inf	Inf	5	0	0	0	0	5	0
HMR_0298	RCR10067	10965	192272	4	ensembl;homologene;kegg;rgd	1	700	100	1	1	5	75	5	300	400	5	3
HMR_0298	RCR10067	10965	314304	2	ensembl;kegg	16	330	100	4	4	5	65	5	130	200	5	3
HMR_0298	RCR10067	10965	503049	2	ensembl;kegg	9	360	100	3	3	5	80	5	160	200	5	3
HMR_0298	RCR10067	10965	50559	2	ensembl;kegg	4	400	100	2	2	5	100	5	200	200	5	3
HMR_0298	RCR10067	10965	681337	1	kegg	25	170	100	5	5	5	70	5	70	100	5	3
HMR_0298	RCR10067	11332	0	0		Inf	0	100	Inf	Inf	5	0	0	0	0	1	0
HMR_0298	RCR10067	11332	26759	5	ensembl;homologene;kegg;rgd;uniprot	1	1000	100	1	1	5	100	5	500	500	1	1
HMR_0298	RCR10067	122970	0	0		Inf	0	100	Inf	Inf	5	0	0	0	0	5	0
HMR_0298	RCR10067	122970	192272	1	kegg	16	175	100	4	4	5	75	5	75	100	5	3
HMR_0298	RCR10067	122970	314304	1	kegg	25	165	100	5	5	5	65	5	65	100	5	3
HMR_0298	RCR10067	122970	503049	1	kegg	9	180	100	3	3	5	80	5	80	100	5	3
HMR_0298	RCR10067	122970	50559	1	kegg	4	200	100	2	2	5	100	5	100	100	5	3
HMR_0298	RCR10067	122970	681337	4	ensembl;homologene;kegg;rgd	1	680	100	1	1	5	70	5	280	400	5	3
HMR_0298	RCR10067	570	0	0		Inf	0	100	Inf	Inf	5	0	0	0	0	1	0
HMR_0298	RCR10067	570	29725	5	ensembl;homologene;kegg;rgd;uniprot	1	1000	100	1	1	5	100	5	500	500	1	1
HMR_0298	RCR10067	641371	0	0		Inf	0	100	Inf	Inf	5	0	0	0	0	5	0
HMR_0298	RCR10067	641371	192272	2	ensembl;kegg	16	350	100	4	4	5	75	5	150	200	5	3
HMR_0298	RCR10067	641371	314304	4	ensembl;homologene;kegg;rgd	1	660	100	1	1	5	65	5	260	400	5	3
HMR_0298	RCR10067	641371	503049	2	ensembl;kegg	9	360	100	3	3	5	80	5	160	200	5	3
HMR_0298	RCR10067	641371	50559	3	ensembl;kegg;uniprot	4	600	100	2	2	5	100	5	300	300	5	3
HMR_0298	RCR10067	641371	681337	1	kegg	25	170	100	5	5	5	70	5	70	100	5	3
HMR_0298	RCR10067	641372	0	0		Inf	0	85	Inf	Inf	5	0	0	0	0	1	0
HMR_0298	RCR10067	641372	299193	3	ensembl;kegg;rgd	1	450	85	1	1	5	65	5	195	255	1	1
HMR_0302	RCR10068	10965	0	0		Inf	0	100	Inf	Inf	5	0	0	0	0	5	0
HMR_0302	RCR10068	10965	192272	4	ensembl;homologene;kegg;rgd	1	700	100	1	1	5	75	5	300	400	5	3
HMR_0302	RCR10068	10965	314304	2	ensembl;kegg	16	330	100	4	4	5	65	5	130	200	5	3
HMR_0302	RCR10068	10965	503049	2	ensembl;kegg	9	360	100	3	3	5	80	5	160	200	5	3
HMR_0302	RCR10068	10965	50559	2	ensembl;kegg	4	400	100	2	2	5	100	5	200	200	5	3
HMR_0302	RCR10068	10965	681337	1	kegg	25	170	100	5	5	5	70	5	70	100	5	3
HMR_0302	RCR10068	11332	0	0		Inf	0	100	Inf	Inf	5	0	0	0	0	1	0
HMR_0302	RCR10068	11332	26759	5	ensembl;homologene;kegg;rgd;uniprot	1	1000	100	1	1	5	100	5	500	500	1	1
HMR_0302	RCR10068	122970	0	0		Inf	0	100	Inf	Inf	5	0	0	0	0	5	0
HMR_0302	RCR10068	122970	192272	1	kegg	16	175	100	4	4	5	75	5	75	100	5	3
HMR_0302	RCR10068	122970	314304	1	kegg	25	165	100	5	5	5	65	5	65	100	5	3
HMR_0302	RCR10068	122970	503049	1	kegg	9	180	100	3	3	5	80	5	80	100	5	3
HMR_0302	RCR10068	122970	50559	1	kegg	4	200	100	2	2	5	100	5	100	100	5	3
HMR_0302	RCR10068	122970	681337	4	ensembl;homologene;kegg;rgd	1	680	100	1	1	5	70	5	280	400	5	3
HMR_0302	RCR10068	570	0	0		Inf	0	100	Inf	Inf	5	0	0	0	0	1	0
HMR_0302	RCR10068	570	29725	5	ensembl;homologene;kegg;rgd;uniprot	1	1000	100	1	1	5	100	5	500	500	1	1
HMR_0302	RCR10068	641371	0	0		Inf	0	100	Inf	Inf	5	0	0	0	0	5	0
HMR_0302	RCR10068	641371	192272	2	ensembl;kegg	16	350	100	4	4	5	75	5	150	200	5	3
HMR_0302	RCR10068	641371	314304	4	ensembl;homologene;kegg;rgd	1	660	100	1	1	5	65	5	260	400	5	3
HMR_0302	RCR10068	641371	503049	2	ensembl;kegg	9	360	100	3	3	5	80	5	160	200	5	3
HMR_0302	RCR10068	641371	50559	3	ensembl;kegg;uniprot	4	600	100	2	2	5	100	5	300	300	5	3
HMR_0302	RCR10068	641371	681337	1	kegg	25	170	100	5	5	5	70	5	70	100	5	3
HMR_0302	RCR10068	641372	0	0		Inf	0	85	Inf	Inf	5	0	0	0	0	1	0
HMR_0302	RCR10068	641372	299193	3	ensembl;kegg;rgd	1	450	85	1	1	5	65	5	195	255	1	1
HMR_0320	RCR10069	10965	0	0		Inf	0	100	Inf	Inf	5	0	0	0	0	5	0
HMR_0320	RCR10069	10965	192272	4	ensembl;homologene;kegg;rgd	1	700	100	1	1	5	75	5	300	400	5	3
HMR_0320	RCR10069	10965	314304	2	ensembl;kegg	16	330	100	4	4	5	65	5	130	200	5	3
HMR_0320	RCR10069	10965	503049	2	ensembl;kegg	9	360	100	3	3	5	80	5	160	200	5	3
HMR_0320	RCR10069	10965	50559	2	ensembl;kegg	4	400	100	2	2	5	100	5	200	200	5	3
HMR_0320	RCR10069	10965	681337	1	kegg	25	170	100	5	5	5	70	5	70	100	5	3
HMR_0320	RCR10069	11332	0	0		Inf	0	100	Inf	Inf	5	0	0	0	0	1	0
HMR_0320	RCR10069	11332	26759	5	ensembl;homologene;kegg;rgd;uniprot	1	1000	100	1	1	5	100	5	500	500	1	1
HMR_0320	RCR10069	122970	0	0		Inf	0	100	Inf	Inf	5	0	0	0	0	5	0
HMR_0320	RCR10069	122970	192272	1	kegg	16	175	100	4	4	5	75	5	75	100	5	3
HMR_0320	RCR10069	122970	314304	1	kegg	25	165	100	5	5	5	65	5	65	100	5	3
HMR_0320	RCR10069	122970	503049	1	kegg	9	180	100	3	3	5	80	5	80	100	5	3
HMR_0320	RCR10069	122970	50559	1	kegg	4	200	100	2	2	5	100	5	100	100	5	3
HMR_0320	RCR10069	122970	681337	4	ensembl;homologene;kegg;rgd	1	680	100	1	1	5	70	5	280	400	5	3
HMR_0320	RCR10069	570	0	0		Inf	0	100	Inf	Inf	5	0	0	0	0	1	0
HMR_0320	RCR10069	570	29725	5	ensembl;homologene;kegg;rgd;uniprot	1	1000	100	1	1	5	100	5	500	500	1	1
HMR_0320	RCR10069	641371	0	0		Inf	0	100	Inf	Inf	5	0	0	0	0	5	0
HMR_0320	RCR10069	641371	192272	2	ensembl;kegg	16	350	100	4	4	5	75	5	150	200	5	3
HMR_0320	RCR10069	641371	314304	4	ensembl;homologene;kegg;rgd	1	660	100	1	1	5	65	5	260	400	5	3
HMR_0320	RCR10069	641371	503049	2	ensembl;kegg	9	360	100	3	3	5	80	5	160	200	5	3
HMR_0320	RCR10069	641371	50559	3	ensembl;kegg;uniprot	4	600	100	2	2	5	100	5	300	300	5	3
HMR_0320	RCR10069	641371	681337	1	kegg	25	170	100	5	5	5	70	5	70	100	5	3
HMR_0320	RCR10069	641372	0	0		Inf	0	85	Inf	Inf	5	0	0	0	0	1	0
HMR_0320	RCR10069	641372	299193	3	ensembl;kegg;rgd	1	450	85	1	1	5	65	5	195	255	1	1
HMR_0324	RCR10070	10965	0	0		Inf	0	100	Inf	Inf	5	0	0	0	0	5	0
HMR_0324	RCR10070	10965	192272	4	ensembl;homologene;kegg;rgd	1	700	100	1	1	5	75	5	300	400	5	3
HMR_0324	RCR10070	10965	314304	2	ensembl;kegg	16	330	100	4	4	5	65	5	130	200	5	3
HMR_0324	RCR10070	10965	503049	2	ensembl;kegg	9	360	100	3	3	5	80	5	160	200	5	3
HMR_0324	RCR10070	10965	50559	2	ensembl;kegg	4	400	100	2	2	5	100	5	200	200	5	3
HMR_0324	RCR10070	10965	681337	1	kegg	25	170	100	5	5	5	70	5	70	100	5	3
HMR_0324	RCR10070	11332	0	0		Inf	0	100	Inf	Inf	5	0	0	0	0	1	0
HMR_0324	RCR10070	11332	26759	5	ensembl;homologene;kegg;rgd;uniprot	1	1000	100	1	1	5	100	5	500	500	1	1
HMR_0324	RCR10070	122970	0	0		Inf	0	100	Inf	Inf	5	0	0	0	0	5	0
HMR_0324	RCR10070	122970	192272	1	kegg	16	175	100	4	4	5	75	5	75	100	5	3
HMR_0324	RCR10070	122970	314304	1	kegg	25	165	100	5	5	5	65	5	65	100	5	3
HMR_0324	RCR10070	122970	503049	1	kegg	9	180	100	3	3	5	80	5	80	100	5	3
HMR_0324	RCR10070	122970	50559	1	kegg	4	200	100	2	2	5	100	5	100	100	5	3
HMR_0324	RCR10070	122970	681337	4	ensembl;homologene;kegg;rgd	1	680	100	1	1	5	70	5	280	400	5	3
HMR_0324	RCR10070	570	0	0		Inf	0	100	Inf	Inf	5	0	0	0	0	1	0
HMR_0324	RCR10070	570	29725	5	ensembl;homologene;kegg;rgd;uniprot	1	1000	100	1	1	5	100	5	500	500	1	1
HMR_0324	RCR10070	641371	0	0		Inf	0	100	Inf	Inf	5	0	0	0	0	5	0
HMR_0324	RCR10070	641371	192272	2	ensembl;kegg	16	350	100	4	4	5	75	5	150	200	5	3
HMR_0324	RCR10070	641371	314304	4	ensembl;homologene;kegg;rgd	1	660	100	1	1	5	65	5	260	400	5	3
HMR_0324	RCR10070	641371	503049	2	ensembl;kegg	9	360	100	3	3	5	80	5	160	200	5	3
HMR_0324	RCR10070	641371	50559	3	ensembl;kegg;uniprot	4	600	100	2	2	5	100	5	300	300	5	3
HMR_0324	RCR10070	641371	681337	1	kegg	25	170	100	5	5	5	70	5	70	100	5	3
HMR_0324	RCR10070	641372	0	0		Inf	0	85	Inf	Inf	5	0	0	0	0	1	0
HMR_0324	RCR10070	641372	299193	3	ensembl;kegg;rgd	1	450	85	1	1	5	65	5	195	255	1	1
HMR_0370	RCR10071	10965	0	0		Inf	0	100	Inf	Inf	5	0	0	0	0	5	0
HMR_0370	RCR10071	10965	192272	4	ensembl;homologene;kegg;rgd	1	700	100	1	1	5	75	5	300	400	5	3
HMR_0370	RCR10071	10965	314304	2	ensembl;kegg	16	330	100	4	4	5	65	5	130	200	5	3
HMR_0370	RCR10071	10965	503049	2	ensembl;kegg	9	360	100	3	3	5	80	5	160	200	5	3
HMR_0370	RCR10071	10965	50559	2	ensembl;kegg	4	400	100	2	2	5	100	5	200	200	5	3
HMR_0370	RCR10071	10965	681337	1	kegg	25	170	100	5	5	5	70	5	70	100	5	3
HMR_0370	RCR10071	11332	0	0		Inf	0	100	Inf	Inf	5	0	0	0	0	1	0
HMR_0370	RCR10071	11332	26759	5	ensembl;homologene;kegg;rgd;uniprot	1	1000	100	1	1	5	100	5	500	500	1	1
HMR_0370	RCR10071	122970	0	0		Inf	0	100	Inf	Inf	5	0	0	0	0	5	0
HMR_0370	RCR10071	122970	192272	1	kegg	16	175	100	4	4	5	75	5	75	100	5	3
HMR_0370	RCR10071	122970	314304	1	kegg	25	165	100	5	5	5	65	5	65	100	5	3
HMR_0370	RCR10071	122970	503049	1	kegg	9	180	100	3	3	5	80	5	80	100	5	3
HMR_0370	RCR10071	122970	50559	1	kegg	4	200	100	2	2	5	100	5	100	100	5	3
HMR_0370	RCR10071	122970	681337	4	ensembl;homologene;kegg;rgd	1	680	100	1	1	5	70	5	280	400	5	3
HMR_0370	RCR10071	570	0	0		Inf	0	100	Inf	Inf	5	0	0	0	0	1	0
HMR_0370	RCR10071	570	29725	5	ensembl;homologene;kegg;rgd;uniprot	1	1000	100	1	1	5	100	5	500	500	1	1
HMR_0370	RCR10071	641371	0	0		Inf	0	100	Inf	Inf	5	0	0	0	0	5	0
HMR_0370	RCR10071	641371	192272	2	ensembl;kegg	16	350	100	4	4	5	75	5	150	200	5	3
HMR_0370	RCR10071	641371	314304	4	ensembl;homologene;kegg;rgd	1	660	100	1	1	5	65	5	260	400	5	3
HMR_0370	RCR10071	641371	503049	2	ensembl;kegg	9	360	100	3	3	5	80	5	160	200	5	3
HMR_0370	RCR10071	641371	50559	3	ensembl;kegg;uniprot	4	600	100	2	2	5	100	5	300	300	5	3
HMR_0370	RCR10071	641371	681337	1	kegg	25	170	100	5	5	5	70	5	70	100	5	3
HMR_0370	RCR10071	641372	0	0		Inf	0	85	Inf	Inf	5	0	0	0	0	1	0
HMR_0370	RCR10071	641372	299193	3	ensembl;kegg;rgd	1	450	85	1	1	5	65	5	195	255	1	1
HMR_0374	RCR10072	10965	0	0		Inf	0	100	Inf	Inf	5	0	0	0	0	5	0
HMR_0374	RCR10072	10965	192272	4	ensembl;homologene;kegg;rgd	1	700	100	1	1	5	75	5	300	400	5	3
HMR_0374	RCR10072	10965	314304	2	ensembl;kegg	16	330	100	4	4	5	65	5	130	200	5	3
HMR_0374	RCR10072	10965	503049	2	ensembl;kegg	9	360	100	3	3	5	80	5	160	200	5	3
HMR_0374	RCR10072	10965	50559	2	ensembl;kegg	4	400	100	2	2	5	100	5	200	200	5	3
HMR_0374	RCR10072	10965	681337	1	kegg	25	170	100	5	5	5	70	5	70	100	5	3
HMR_0374	RCR10072	11332	0	0		Inf	0	100	Inf	Inf	5	0	0	0	0	1	0
HMR_0374	RCR10072	11332	26759	5	ensembl;homologene;kegg;rgd;uniprot	1	1000	100	1	1	5	100	5	500	500	1	1
HMR_0374	RCR10072	122970	0	0		Inf	0	100	Inf	Inf	5	0	0	0	0	5	0
HMR_0374	RCR10072	122970	192272	1	kegg	16	175	100	4	4	5	75	5	75	100	5	3
HMR_0374	RCR10072	122970	314304	1	kegg	25	165	100	5	5	5	65	5	65	100	5	3
HMR_0374	RCR10072	122970	503049	1	kegg	9	180	100	3	3	5	80	5	80	100	5	3
HMR_0374	RCR10072	122970	50559	1	kegg	4	200	100	2	2	5	100	5	100	100	5	3
HMR_0374	RCR10072	122970	681337	4	ensembl;homologene;kegg;rgd	1	680	100	1	1	5	70	5	280	400	5	3
HMR_0374	RCR10072	570	0	0		Inf	0	100	Inf	Inf	5	0	0	0	0	1	0
HMR_0374	RCR10072	570	29725	5	ensembl;homologene;kegg;rgd;uniprot	1	1000	100	1	1	5	100	5	500	500	1	1
HMR_0374	RCR10072	641371	0	0		Inf	0	100	Inf	Inf	5	0	0	0	0	5	0
HMR_0374	RCR10072	641371	192272	2	ensembl;kegg	16	350	100	4	4	5	75	5	150	200	5	3
HMR_0374	RCR10072	641371	314304	4	ensembl;homologene;kegg;rgd	1	660	100	1	1	5	65	5	260	400	5	3
HMR_0374	RCR10072	641371	503049	2	ensembl;kegg	9	360	100	3	3	5	80	5	160	200	5	3
HMR_0374	RCR10072	641371	50559	3	ensembl;kegg;uniprot	4	600	100	2	2	5	100	5	300	300	5	3
HMR_0374	RCR10072	641371	681337	1	kegg	25	170	100	5	5	5	70	5	70	100	5	3
HMR_0374	RCR10072	641372	0	0		Inf	0	85	Inf	Inf	5	0	0	0	0	1	0
HMR_0374	RCR10072	641372	299193	3	ensembl;kegg;rgd	1	450	85	1	1	5	65	5	195	255	1	1
HMR_0382	RCR10073	10965	0	0		Inf	0	100	Inf	Inf	5	0	0	0	0	5	0
HMR_0382	RCR10073	10965	192272	4	ensembl;homologene;kegg;rgd	1	700	100	1	1	5	75	5	300	400	5	3
HMR_0382	RCR10073	10965	314304	2	ensembl;kegg	16	330	100	4	4	5	65	5	130	200	5	3
HMR_0382	RCR10073	10965	503049	2	ensembl;kegg	9	360	100	3	3	5	80	5	160	200	5	3
HMR_0382	RCR10073	10965	50559	2	ensembl;kegg	4	400	100	2	2	5	100	5	200	200	5	3
HMR_0382	RCR10073	10965	681337	1	kegg	25	170	100	5	5	5	70	5	70	100	5	3
HMR_0382	RCR10073	11332	0	0		Inf	0	100	Inf	Inf	5	0	0	0	0	1	0
HMR_0382	RCR10073	11332	26759	5	ensembl;homologene;kegg;rgd;uniprot	1	1000	100	1	1	5	100	5	500	500	1	1
HMR_0382	RCR10073	122970	0	0		Inf	0	100	Inf	Inf	5	0	0	0	0	5	0
HMR_0382	RCR10073	122970	192272	1	kegg	16	175	100	4	4	5	75	5	75	100	5	3
HMR_0382	RCR10073	122970	314304	1	kegg	25	165	100	5	5	5	65	5	65	100	5	3
HMR_0382	RCR10073	122970	503049	1	kegg	9	180	100	3	3	5	80	5	80	100	5	3
HMR_0382	RCR10073	122970	50559	1	kegg	4	200	100	2	2	5	100	5	100	100	5	3
HMR_0382	RCR10073	122970	681337	4	ensembl;homologene;kegg;rgd	1	680	100	1	1	5	70	5	280	400	5	3
HMR_0382	RCR10073	570	0	0		Inf	0	100	Inf	Inf	5	0	0	0	0	1	0
HMR_0382	RCR10073	570	29725	5	ensembl;homologene;kegg;rgd;uniprot	1	1000	100	1	1	5	100	5	500	500	1	1
HMR_0382	RCR10073	641371	0	0		Inf	0	100	Inf	Inf	5	0	0	0	0	5	0
HMR_0382	RCR10073	641371	192272	2	ensembl;kegg	16	350	100	4	4	5	75	5	150	200	5	3
HMR_0382	RCR10073	641371	314304	4	ensembl;homologene;kegg;rgd	1	660	100	1	1	5	65	5	260	400	5	3
HMR_0382	RCR10073	641371	503049	2	ensembl;kegg	9	360	100	3	3	5	80	5	160	200	5	3
HMR_0382	RCR10073	641371	50559	3	ensembl;kegg;uniprot	4	600	100	2	2	5	100	5	300	300	5	3
HMR_0382	RCR10073	641371	681337	1	kegg	25	170	100	5	5	5	70	5	70	100	5	3
HMR_0382	RCR10073	641372	0	0		Inf	0	85	Inf	Inf	5	0	0	0	0	1	0
HMR_0382	RCR10073	641372	299193	3	ensembl;kegg;rgd	1	450	85	1	1	5	65	5	195	255	1	1
HMR_0386	RCR10074	10965	0	0		Inf	0	100	Inf	Inf	5	0	0	0	0	5	0
HMR_0386	RCR10074	10965	192272	4	ensembl;homologene;kegg;rgd	1	700	100	1	1	5	75	5	300	400	5	3
HMR_0386	RCR10074	10965	314304	2	ensembl;kegg	16	330	100	4	4	5	65	5	130	200	5	3
HMR_0386	RCR10074	10965	503049	2	ensembl;kegg	9	360	100	3	3	5	80	5	160	200	5	3
HMR_0386	RCR10074	10965	50559	2	ensembl;kegg	4	400	100	2	2	5	100	5	200	200	5	3
HMR_0386	RCR10074	10965	681337	1	kegg	25	170	100	5	5	5	70	5	70	100	5	3
HMR_0386	RCR10074	11332	0	0		Inf	0	100	Inf	Inf	5	0	0	0	0	1	0
HMR_0386	RCR10074	11332	26759	5	ensembl;homologene;kegg;rgd;uniprot	1	1000	100	1	1	5	100	5	500	500	1	1
HMR_0386	RCR10074	122970	0	0		Inf	0	100	Inf	Inf	5	0	0	0	0	5	0
HMR_0386	RCR10074	122970	192272	1	kegg	16	175	100	4	4	5	75	5	75	100	5	3
HMR_0386	RCR10074	122970	314304	1	kegg	25	165	100	5	5	5	65	5	65	100	5	3
HMR_0386	RCR10074	122970	503049	1	kegg	9	180	100	3	3	5	80	5	80	100	5	3
HMR_0386	RCR10074	122970	50559	1	kegg	4	200	100	2	2	5	100	5	100	100	5	3
HMR_0386	RCR10074	122970	681337	4	ensembl;homologene;kegg;rgd	1	680	100	1	1	5	70	5	280	400	5	3
HMR_0386	RCR10074	570	0	0		Inf	0	100	Inf	Inf	5	0	0	0	0	1	0
HMR_0386	RCR10074	570	29725	5	ensembl;homologene;kegg;rgd;uniprot	1	1000	100	1	1	5	100	5	500	500	1	1
HMR_0386	RCR10074	641371	0	0		Inf	0	100	Inf	Inf	5	0	0	0	0	5	0
HMR_0386	RCR10074	641371	192272	2	ensembl;kegg	16	350	100	4	4	5	75	5	150	200	5	3
HMR_0386	RCR10074	641371	314304	4	ensembl;homologene;kegg;rgd	1	660	100	1	1	5	65	5	260	400	5	3
HMR_0386	RCR10074	641371	503049	2	ensembl;kegg	9	360	100	3	3	5	80	5	160	200	5	3
HMR_0386	RCR10074	641371	50559	3	ensembl;kegg;uniprot	4	600	100	2	2	5	100	5	300	300	5	3
HMR_0386	RCR10074	641371	681337	1	kegg	25	170	100	5	5	5	70	5	70	100	5	3
HMR_0386	RCR10074	641372	0	0		Inf	0	85	Inf	Inf	5	0	0	0	0	1	0
HMR_0386	RCR10074	641372	299193	3	ensembl;kegg;rgd	1	450	85	1	1	5	65	5	195	255	1	1
HMR_0390	RCR10075	10965	0	0		Inf	0	100	Inf	Inf	5	0	0	0	0	5	0
HMR_0390	RCR10075	10965	192272	4	ensembl;homologene;kegg;rgd	1	700	100	1	1	5	75	5	300	400	5	3
HMR_0390	RCR10075	10965	314304	2	ensembl;kegg	16	330	100	4	4	5	65	5	130	200	5	3
HMR_0390	RCR10075	10965	503049	2	ensembl;kegg	9	360	100	3	3	5	80	5	160	200	5	3
HMR_0390	RCR10075	10965	50559	2	ensembl;kegg	4	400	100	2	2	5	100	5	200	200	5	3
HMR_0390	RCR10075	10965	681337	1	kegg	25	170	100	5	5	5	70	5	70	100	5	3
HMR_0390	RCR10075	11332	0	0		Inf	0	100	Inf	Inf	5	0	0	0	0	1	0
HMR_0390	RCR10075	11332	26759	5	ensembl;homologene;kegg;rgd;uniprot	1	1000	100	1	1	5	100	5	500	500	1	1
HMR_0390	RCR10075	122970	0	0		Inf	0	100	Inf	Inf	5	0	0	0	0	5	0
HMR_0390	RCR10075	122970	192272	1	kegg	16	175	100	4	4	5	75	5	75	100	5	3
HMR_0390	RCR10075	122970	314304	1	kegg	25	165	100	5	5	5	65	5	65	100	5	3
HMR_0390	RCR10075	122970	503049	1	kegg	9	180	100	3	3	5	80	5	80	100	5	3
HMR_0390	RCR10075	122970	50559	1	kegg	4	200	100	2	2	5	100	5	100	100	5	3
HMR_0390	RCR10075	122970	681337	4	ensembl;homologene;kegg;rgd	1	680	100	1	1	5	70	5	280	400	5	3
HMR_0390	RCR10075	570	0	0		Inf	0	100	Inf	Inf	5	0	0	0	0	1	0
HMR_0390	RCR10075	570	29725	5	ensembl;homologene;kegg;rgd;uniprot	1	1000	100	1	1	5	100	5	500	500	1	1
HMR_0390	RCR10075	641371	0	0		Inf	0	100	Inf	Inf	5	0	0	0	0	5	0
HMR_0390	RCR10075	641371	192272	2	ensembl;kegg	16	350	100	4	4	5	75	5	150	200	5	3
HMR_0390	RCR10075	641371	314304	4	ensembl;homologene;kegg;rgd	1	660	100	1	1	5	65	5	260	400	5	3
HMR_0390	RCR10075	641371	503049	2	ensembl;kegg	9	360	100	3	3	5	80	5	160	200	5	3
HMR_0390	RCR10075	641371	50559	3	ensembl;kegg;uniprot	4	600	100	2	2	5	100	5	300	300	5	3
HMR_0390	RCR10075	641371	681337	1	kegg	25	170	100	5	5	5	70	5	70	100	5	3
HMR_0390	RCR10075	641372	0	0		Inf	0	85	Inf	Inf	5	0	0	0	0	1	0
HMR_0390	RCR10075	641372	299193	3	ensembl;kegg;rgd	1	450	85	1	1	5	65	5	195	255	1	1
HMR_0394	RCR10076	10965	0	0		Inf	0	100	Inf	Inf	5	0	0	0	0	5	0
HMR_0394	RCR10076	10965	192272	4	ensembl;homologene;kegg;rgd	1	700	100	1	1	5	75	5	300	400	5	3
HMR_0394	RCR10076	10965	314304	2	ensembl;kegg	16	330	100	4	4	5	65	5	130	200	5	3
HMR_0394	RCR10076	10965	503049	2	ensembl;kegg	9	360	100	3	3	5	80	5	160	200	5	3
HMR_0394	RCR10076	10965	50559	2	ensembl;kegg	4	400	100	2	2	5	100	5	200	200	5	3
HMR_0394	RCR10076	10965	681337	1	kegg	25	170	100	5	5	5	70	5	70	100	5	3
[truncated: 72,310 more rows]
