# Supplementary material for: Reconciled rat and human metabolic networks for comparative toxicogenomics and biomarker predictions
Source: Nat Commun. 2017 Feb 8;8:14250. doi: 10.1038/ncomms14250 (PMC5309818; doi:10.1038/ncomms14250)
Supplement: Supplementary Data 3 — Annotation information for the superset of rat and human reactions that are included in the Ratcon1 database. [file ncomms14250-s4.xlsx]

## Sheet: Supplementary Data 3
Supplementary Data 3: Annotation information for the superset of rat and human reactions that are included in the Ratcon database.
rxn_id	rxn_name	rxn_formula_name	rxn_class	rxn_subclass	subsystem_id	subsystem_name	gpr_hsa	gpr_rno	n_gene_hsa	n_gene_rno	pubmed_id	kegg_id	kegg_name	recon2_id	hmr2_id	enabled_hsa	enabled_rno	enabled	gpr_type
RCR10001	ATP:AMP phosphotransferase	2 ADP[c] <==> AMP[c] + ATP[c]	biochemical	metabolic	Purine metabolism	Purine	204;205;50808;6880;158067;102157402;203;26289;122481;100507855;221264	24184;26956;29223;373541;311833;102238592;24183;365985;314416;309854;294521	11	11	PMID:16798851;PMID:1969292;PMID:211388;PMID:6182143;PMID:6244157	R00127	ATP:AMP phosphotransferase	ADK1	HMR_4002	TRUE	TRUE	TRUE	shared
RCR10002	Acetate:CoA ligase (AMP-forming)	acetate[c] + ATP[c] + CoA[c] --> acetyl-CoA[c] + AMP[c] + PPi[c]	biochemical	metabolic	Central carbon metabolism	Central Carbon	55902	311569	1	1	PMID:10843999;PMID:11150295;PMID:2884217;PMID:4737256;PMID:5995;PMID10843999;PMID12623130	R00235	Acetate:CoA ligase (AMP-forming)	ACS	HMR_4097	TRUE	TRUE	TRUE	shared
RCR10003	Acetyl-CoA hydrolase	acetyl-CoA[c] + H2O[c] --> acetate[c] + CoA[c]	biochemical	metabolic	Central carbon metabolism	Central Carbon	134526	170570	1	1	PMID:11322891;PMID:12545200;PMID:16951743;PMID:34392;PMID:6151837;PMID:7696329	R00227	Acetyl-CoA hydrolase		HMR_4093	TRUE	TRUE	TRUE	shared
RCR10004	ATP:AMP phosphotransferase[m]	2 ADP[m] <==> AMP[m] + ATP[m]	biochemical	metabolic	Purine metabolism	Purine	204;205;50808;6880;158067;102157402;203;26289;122481;100507855;221264	24184;26956;29223;373541;311833;102238592;24183;365985;314416;309854;294521	11	11	PMID:16798851;PMID:1969292;PMID:211388;PMID:6182143;PMID:6244157;PMID11485571;PMID195572;PMID8843353;PMID9434148	R00127	ATP:AMP phosphotransferase	ADK1m	HMR_4004	TRUE	TRUE	TRUE	shared
RCR10005	L-Asparagine:tRNA(Asn) ligase (AMP-forming)	tRNA(asn)[c] + asparagine[c] + ATP[c] --> L-asparaginyl-tRNA(asn)[c] + AMP[c] + PPi[c]	biochemical	metabolic	Protein metabolism	Protein	4677;79731	291556;293128	2	2		R03648	L-Asparagine:tRNA(Asn) ligase (AMP-forming)		HMR_5133	TRUE	TRUE	TRUE	shared
RCR10006	L-Arginine:tRNA(Arg) ligase (AMP-forming)	tRNA(arg)[c] + arginine[c] + ATP[c] --> L-arginyl-tRNA(arg)[c] + AMP[c] + PPi[c]	biochemical	metabolic	Protein metabolism	Protein	5917;57038	287191;297969	2	2		R03646	L-Arginine:tRNA(Arg) ligase (AMP-forming)		HMR_5132	TRUE	TRUE	TRUE	shared
RCR10007	Beta-galactoside alpha-2,3-sialyltransferase	GD3[g] + CMP-Neu5Ac[g] --> GT3[g] + CMP[g]	biochemical	metabolic	Sphingolipid metabolism	Sphingolipid	29906	364901	1	1		R05947			HMR_8180	TRUE	TRUE	TRUE	shared
RCR10008	ATP:NAD+ 2'-phosphotransferase	NAD+[n] + ATP[n] --> ADP[n] + NADP+[n]	biochemical	metabolic	Vitamin B metabolism	Vitamin B	133686;65220	365699;100125370	2	2	PMID:11594753	R00104	ATP:NAD+ 2'-phosphotransferase		HMR_4279	TRUE	TRUE	TRUE	shared
RCR10009	L-aspartate:L-glutamine amido-ligase (AMP-forming)	aspartate[c] + glutamine[c] + ATP[c] + H2O[c] --> asparagine[c] + glutamate[c] + AMP[c] + PPi[c]	biochemical	metabolic	Alanine aspartate and glutamate metabolism	Ala Asp Glu	440	25612	1	1	PMID:4216348	R00578	L-aspartate:L-glutamine amido-ligase (AMP-forming)		HMR_3903	TRUE	TRUE	TRUE	shared
RCR10010	L-serine hydro-lyase	serine[c] --> dehydroalanine[c] + H2O[c]	biochemical	metabolic	Glycine serine and threonine metabolism	Gly Ser Thr	10993;63826;113675	25044;303306;360816	3	3	PMID:4433562	R00590	L-serine hydro-lyase		HMR_4200	TRUE	TRUE	TRUE	shared
RCR10011	L-Glutamine:tRNA(Gln) ligase (AMP-forming)	tRNA(gln)[c] + glutamine[c] + ATP[c] --> L-glutaminyl-tRNA(gln)[c] + AMP[c] + PPi[c]	biochemical	metabolic	Protein metabolism	Protein	5859	100911132	1	1		R03652	L-Glutamine:tRNA(Gln) ligase (AMP-forming)		HMR_5136	TRUE	TRUE	TRUE	shared
RCR10012	L-Leucine:tRNA(Leu) ligase (AMP-forming)	tRNA(leu)[c] + leucine[c] + ATP[c] --> L-leucyl-tRNA(leu)[c] + AMP[c] + PPi[c]	biochemical	metabolic	Protein metabolism	Protein	51520;23395	291624;363172	2	2		R03657	L-Leucine:tRNA(Leu) ligase (AMP-forming)		HMR_5141	TRUE	TRUE	TRUE	shared
RCR10013	L-proline:tRNA(Pro) ligase (AMP-forming)	tRNA(pro)[c] + proline[c] + ATP[c] --> L-prolyl-tRNA(pro)[c] + AMP[c] + PPi[c]	biochemical	metabolic	Protein metabolism	Protein	25973;2058	313429;289352	2	2		R03661	L-proline:tRNA(Pro) ligase (AMP-forming)		HMR_5146	TRUE	TRUE	TRUE	shared
RCR10014	L-Threonine:tRNA(Thr) ligase (AMP-forming)	tRNA(thr)[c] + threonine[c] + ATP[c] --> L-threonyl-tRNA(thr)[c] + AMP[c] + PPi[c]	biochemical	metabolic	Protein metabolism	Protein	6897;80222;123283	294810;310672;308701	3	3		R03663	L-Threonine:tRNA(Thr) ligase (AMP-forming)		HMR_5148	TRUE	TRUE	TRUE	shared
RCR10015	diphosphate phosphohydrolase	PPi[p] + H2O[p] --> 2 Pi[p]	biochemical	metabolic	Electron transport chain	ETC	58497;64077;5464;27068	310664;361663;294504;310856	4	4	PMID:10542310;PMID:16300924	R00004	diphosphate phosphohydrolase		HMR_3979	TRUE	TRUE	TRUE	shared
RCR10016	L-Tryptophan decarboxy-lyase	tryptophan[c] --> tryptamine[c] + CO2[c]	biochemical	metabolic	Aromatic amino acid metabolism	Phe Tyr Trp	1644	24311	1	1		R00685	L-Tryptophan decarboxy-lyase		HMR_6707	TRUE	TRUE	TRUE	shared
RCR10017	L-Tryptophan -tRNA(Trp) ligase (AMP-forming)	tRNA(trp)[c] + tryptophan[c] + ATP[c] --> L-tryptophanyl-tRNA(trp)[c] + AMP[c] + PPi[c]	biochemical	metabolic	Protein metabolism	Protein	7453;10352	314442;690654	2	2		R03664	L-Tryptophan -tRNA(Trp) ligase (AMP-forming)		HMR_5149	TRUE	TRUE	TRUE	shared
RCR10018	ATP:CMP phosphotransferase	CDP[c] + ADP[c] <==> CMP[c] + ATP[c]	biochemical	metabolic	Nucleotide metabolism	Nucleotide	51727	298410	1	1	PMID:10462544;PMID:11912132;PMID:132087;PMID:7581800;PMID:8867780	R00512	ATP:CMP phosphotransferase	CYTK1	HMR_4024	TRUE	TRUE	TRUE	shared
RCR10019	L-Alanine:2-oxoglutarate aminotransferase	AKG[c] + alanine[c] <==> pyruvate[c] + glutamate[c]	biochemical	metabolic	Alanine aspartate and glutamate metabolism	Ala Asp Glu	2875	81670	1	1	PMID:15663181;PMID:2088925;PMID:454616	R00258	L-Alanine:2-oxoglutarate aminotransferase		HMR_3899	TRUE	TRUE	TRUE	shared
RCR10020	L-threonine acetaldehyde-lyase (glycine-forming)	threonine[c] --> acetaldehyde[c] + glycine[c]	biochemical	metabolic	Glycine serine and threonine metabolism	Gly Ser Thr	0	688286	0	1		R00751	L-threonine acetaldehyde-lyase (glycine-forming)		HMR_4284	FALSE	TRUE	TRUE	rno
RCR10021	UDP-N-acetyl-D-glucosamine 4-epimerase	UDP-N-acetyl-D-galactosamine[c] <==> UDP-N-acetylglucosamine[c]	biochemical	isomeric	Carbohydrate metabolism	Carbohydrate	2582	114860	1	1	PMID:11841944;PMID:2820646;PMID:656081	R00418	UDP-N-acetyl-D-glucosamine 4-epimerase	UAG4E	HMR_4159	TRUE	TRUE	TRUE	shared
RCR10022	Arachidonate:CoA ligase (AMP-forming)	arachidonyl-CoA[c] + AMP[c] + PPi[c] <==> arachidonate[c] + ATP[c] + CoA[c]	biochemical	metabolic	Fatty acid metabolism	Fatty acid	2180;2182;23205;51703;23305;81616;11001;2181;728637	113976;171410;25288;94340;117243;301120;114024;65192	9	8	PMID:8584017;PMID:12525535;PMID:11889465;PMID15292367	R01598	Arachidonate:CoA ligase (AMP-forming)	FACOAL204	HMR_0409	TRUE	TRUE	TRUE	shared
RCR10023	palmitoyl-CoA hydrolase	arachidonyl-CoA[c] + H2O[c] --> arachidonate[c] + CoA[c]	biochemical	metabolic	Fatty acid metabolism	Fatty acid	11332;570;10965;122970;641371;641372	26759;29725;192272;681337;314304;50559;299193	6	7		R08183			HMR_0410	TRUE	TRUE	TRUE	shared
RCR10024	ATP:D-mannose 6-phosphotransferase	mannose[c] + ATP[c] --> mannose-6-phosphate[c] + ADP[c]	biochemical	metabolic	Carbohydrate metabolism	Carbohydrate	3099;3101;3098;80201	25059;25060;25058;100364027	4	4	PMID:16906315;PMID:7061426;PMID:7150652;PMID:8717435	R01326	ATP:D-mannose 6-phosphotransferase		HMR_4490	TRUE	TRUE	TRUE	shared
RCR10025	long-chain-fatty-acid-CoA ligase	(7Z,10Z,13Z,16Z)-docosatetraenoyl-CoA[c] + AMP[c] + PPi[c] <==> adrenic acid[c] + ATP[c] + CoA[c]	biochemical	metabolic	Fatty acid metabolism	Fatty acid	2180;2182;23205;51703;23305;81616;11001;2181;728637	113976;171410;25288;94340;117243;301120;114024;65192	9	8	PMID15292367			FACOAL224	HMR_0413	TRUE	TRUE	TRUE	shared
RCR10026	palmitoyl-CoA hydrolase[c]	(7Z,10Z,13Z,16Z)-docosatetraenoyl-CoA[c] + H2O[c] --> adrenic acid[c] + CoA[c]	biochemical	metabolic	Fatty acid metabolism	Fatty acid	11332;570;10965;122970;641371;641372	26759;29725;192272;681337;314304;50559;299193	6	7		R08191			HMR_0414	TRUE	TRUE	TRUE	shared
RCR10027	ATP:dCMP phosphotransferase	dCDP[n] + ADP[n] <==> dCMP[n] + ATP[n]	biochemical	metabolic	Nucleotide metabolism	Nucleotide	51727	298410	1	1	PMID10462544;PMID11912132	R01665	ATP:dCMP phosphotransferase	CYTK2n	HMR_8459	TRUE	TRUE	TRUE	shared
RCR10028	citrate hydroxymutase	citrate[c] <==> isocitrate[c]	biochemical	isomeric	Central carbon metabolism	Central Carbon	48;3658	50655;64831	2	2	PMID:15263083;PMID:16511074;PMID10419470;PMID17244191;PMID17244192	R01324	citrate hydroxymutase	ACONT	HMR_4454	TRUE	TRUE	TRUE	shared
RCR10029	long-chain-fatty-acid-CoA ligase[c]	(9E)-tetradecenoic acid[c] + ATP[c] + CoA[c] <==> (9E)-tetradecenoyl-CoA[c] + AMP[c] + PPi[c]	biochemical	metabolic	Fatty acid metabolism	Fatty acid	2180;2182;23205;51703;23305;81616;11001;2181;728637	113976;171410;25288;94340;117243;301120;114024;65192	9	8					HMR_0200	TRUE	TRUE	TRUE	shared
RCR10030	long-chain-fatty-acid---CoA ligase	(7Z)-tetradecenoic acid[c] + ATP[c] + CoA[c] <==> (7Z)-tetradecenoyl-CoA[c] + AMP[c] + PPi[c]	biochemical	metabolic	Fatty acid metabolism	Fatty acid	2180;2182;23205;51703;23305;81616;11001;2181;728637	113976;171410;25288;94340;117243;301120;114024;65192	9	8					HMR_0204	TRUE	TRUE	TRUE	shared
RCR10031	long-chain-fatty-acid---CoA ligase[c]	7-hexadecenoyl-CoA[c] + AMP[c] + PPi[c] <==> 7-palmitoleic acid[c] + ATP[c] + CoA[c]	biochemical	metabolic	Fatty acid metabolism	Fatty acid	2180;2182;23205;51703;23305;81616;11001;2181;728637	113976;171410;25288;94340;117243;301120;114024;65192	9	8					HMR_0233	TRUE	TRUE	TRUE	shared
RCR10032	acyl-CoA synthetase	(10Z)-heptadecenoic acid[c] + ATP[c] + CoA[c] <==> (10Z)-heptadecenoyl-CoA[c] + AMP[c] + PPi[c]	biochemical	metabolic	Fatty acid metabolism	Fatty acid	2180;2182;23205;51703;23305;81616;11001;2181;728637	113976;171410;25288;94340;117243;301120;114024;65192	9	8					HMR_0241	TRUE	TRUE	TRUE	shared
RCR10033	fatty acid thiokinase (long chain)	9-heptadecenoyl-CoA[c] + AMP[c] + PPi[c] <==> 9-heptadecylenic acid[c] + ATP[c] + CoA[c]	biochemical	metabolic	Fatty acid metabolism	Fatty acid	2180;2182;23205;51703;23305;81616;11001;2181;728637	113976;171410;25288;94340;117243;301120;114024;65192	9	8					HMR_0245	TRUE	TRUE	TRUE	shared
RCR10034	acyl-activating enzyme	(13Z)-octadecenoic acid[c] + ATP[c] + CoA[c] <==> (13Z)-octadecenoyl-CoA[c] + AMP[c] + PPi[c]	biochemical	metabolic	Fatty acid metabolism	Fatty acid	2180;2182;23205;51703;23305;81616;11001;2181;728637	113976;171410;25288;94340;117243;301120;114024;65192	9	8					HMR_0255	TRUE	TRUE	TRUE	shared
RCR10035	palmitoyl-CoA synthase	cis-vaccenoyl-CoA[c] + AMP[c] + PPi[c] <==> cis-vaccenic acid[c] + ATP[c] + CoA[c]	biochemical	metabolic	Fatty acid metabolism	Fatty acid	2180;2182;23205;51703;23305;81616;11001;2181;728637	113976;171410;25288;94340;117243;301120;114024;65192	9	8	PMID15292367			FACOAL1812	HMR_0259	TRUE	TRUE	TRUE	shared
RCR10036	lignoceroyl-CoA synthase	(13Z)-octadecenoyl-CoA[c] + AMP[c] + PPi[c] <==> (7Z)-octadecenoic acid[c] + ATP[c] + CoA[c]	biochemical	metabolic	Fatty acid metabolism	Fatty acid	2180;2182;23205;51703;23305;81616;11001;2181;728637	113976;171410;25288;94340;117243;301120;114024;65192	9	8					HMR_0271	TRUE	TRUE	TRUE	shared
RCR10037	arachidonyl-CoA synthetase	(6Z,9Z)-octadecadienoic acid[c] + ATP[c] + CoA[c] <==> (6Z,9Z)-octadecadienoyl-CoA[c] + AMP[c] + PPi[c]	biochemical	metabolic	Fatty acid metabolism	Fatty acid	2180;2182;23205;51703;23305;81616;11001;2181;728637	113976;171410;25288;94340;117243;301120;114024;65192	9	8	PMID15292367			FACOAL1822	HMR_0275	TRUE	TRUE	TRUE	shared
RCR10038	acyl coenzyme A synthetase	(13Z)-eicosenoic acid[c] + ATP[c] + CoA[c] <==> (13Z)-eicosenoyl-CoA[c] + AMP[c] + PPi[c]	biochemical	metabolic	Fatty acid metabolism	Fatty acid	2180;2182;23205;51703;23305;81616;11001;2181;728637	113976;171410;25288;94340;117243;301120;114024;65192	9	8					HMR_0289	TRUE	TRUE	TRUE	shared
RCR10039	acyl-CoA ligase	(11Z)-eicosenoyl-CoA[c] + AMP[c] + PPi[c] <==> cis-gondoic acid[c] + ATP[c] + CoA[c]	biochemical	metabolic	Fatty acid metabolism	Fatty acid	2180;2182;23205;51703;23305;81616;11001;2181;728637	113976;171410;25288;94340;117243;301120;114024;65192	9	8					HMR_0293	TRUE	TRUE	TRUE	shared
RCR10040	palmitoyl coenzyme A synthetase	9-eicosenoic acid[c] + ATP[c] + CoA[c] <==> 9-eicosenoyl-CoA[c] + AMP[c] + PPi[c]	biochemical	metabolic	Fatty acid metabolism	Fatty acid	2180;2182;23205;51703;23305;81616;11001;2181;728637	113976;171410;25288;94340;117243;301120;114024;65192	9	8					HMR_0297	TRUE	TRUE	TRUE	shared
RCR10041	thiokinase	(8Z,11Z)-eicosadienoyl-CoA[c] + AMP[c] + PPi[c] <==> 8,11-eicosadienoic acid[c] + ATP[c] + CoA[c]	biochemical	metabolic	Fatty acid metabolism	Fatty acid	2180;2182;23205;51703;23305;81616;11001;2181;728637	113976;171410;25288;94340;117243;301120;114024;65192	9	8					HMR_0301	TRUE	TRUE	TRUE	shared
RCR10042	palmitoyl-CoA ligase	(13Z)-docosenoyl-CoA[c] + AMP[c] + PPi[c] <==> cis-erucic acid[c] + ATP[c] + CoA[c]	biochemical	metabolic	Fatty acid metabolism	Fatty acid	2180;2182;23205;51703;23305;81616;11001;2181;728637	113976;171410;25288;94340;117243;301120;114024;65192	9	8					HMR_0319	TRUE	TRUE	TRUE	shared
RCR10043	acyl-coenzyme A ligase	(11Z)-docosenoyl-CoA[c] + AMP[c] + PPi[c] <==> cis-cetoleic acid[c] + ATP[c] + CoA[c]	biochemical	metabolic	Fatty acid metabolism	Fatty acid	2180;2182;23205;51703;23305;81616;11001;2181;728637	113976;171410;25288;94340;117243;301120;114024;65192	9	8					HMR_0323	TRUE	TRUE	TRUE	shared
RCR10044	fatty acid CoA ligase	(9Z,12Z,15Z,18Z,21Z)-TPA[c] + ATP[c] + CoA[c] <==> (9Z,12Z,15Z,18Z,21Z)-tetracosapentaenoyl-CoA[c] + AMP[c] + PPi[c]	biochemical	metabolic	Fatty acid metabolism	Fatty acid	2180;2182;23205;51703;23305;81616;11001;2181;728637	113976;171410;25288;94340;117243;301120;114024;65192	9	8	PMID15292367			FACOAL245_2	HMR_0369	TRUE	TRUE	TRUE	shared
RCR10045	long-chain fatty acyl coenzyme A synthetase	(6Z,9Z,12Z,15Z,18Z,21Z)-THA[c] + ATP[c] + CoA[c] <==> (6Z,9Z,12Z,15Z,18Z,21Z)-tetracosahexaenoyl-CoA[c] + AMP[c] + PPi[c]	biochemical	metabolic	Fatty acid metabolism	Fatty acid	2180;2182;23205;51703;23305;81616;11001;2181;728637	113976;171410;25288;94340;117243;301120;114024;65192	9	8	PMID:9784915;PMID15292367			FACOAL246_1	HMR_0373	TRUE	TRUE	TRUE	shared
RCR10046	oleoyl-CoA synthetase	(11Z,14Z,17Z)-eicosatrienoic acid[c] + ATP[c] + CoA[c] <==> (11Z,14Z,17Z)-eicosatrienoyl-CoA[c] + AMP[c] + PPi[c]	biochemical	metabolic	Fatty acid metabolism	Fatty acid	2180;2182;23205;51703;23305;81616;11001;2181;728637	113976;171410;25288;94340;117243;301120;114024;65192	9	8					HMR_0381	TRUE	TRUE	TRUE	shared
RCR10047	stearoyl-CoA synthetase	13,16,19-docosatrienoic acid[c] + ATP[c] + CoA[c] <==> 13,16,19-docosatrienoyl-CoA[c] + AMP[c] + PPi[c]	biochemical	metabolic	Fatty acid metabolism	Fatty acid	2180;2182;23205;51703;23305;81616;11001;2181;728637	113976;171410;25288;94340;117243;301120;114024;65192	9	8					HMR_0385	TRUE	TRUE	TRUE	shared
RCR10048	long chain fatty acyl-CoA synthetase	10,13,16,19-docosatetraenoic acid[c] + ATP[c] + CoA[c] <==> 10,13,16,19-docosatetraenoyl-CoA[c] + AMP[c] + PPi[c]	biochemical	metabolic	Fatty acid metabolism	Fatty acid	2180;2182;23205;51703;23305;81616;11001;2181;728637	113976;171410;25288;94340;117243;301120;114024;65192	9	8					HMR_0389	TRUE	TRUE	TRUE	shared
RCR10049	long-chain acyl CoA synthetase	12,15,18,21-tetracosatetraenoic acid[c] + ATP[c] + CoA[c] <==> 12,15,18,21-tetracosatetraenoyl-CoA[c] + AMP[c] + PPi[c]	biochemical	metabolic	Fatty acid metabolism	Fatty acid	2180;2182;23205;51703;23305;81616;11001;2181;728637	113976;171410;25288;94340;117243;301120;114024;65192	9	8					HMR_0393	TRUE	TRUE	TRUE	shared
RCR10050	LCFA synthetase	(9Z,12Z,15Z,18Z)-TTA[c] + ATP[c] + CoA[c] <==> (9Z,12Z,15Z,18Z)-tetracosatetraenoyl-CoA[c] + AMP[c] + PPi[c]	biochemical	metabolic	Fatty acid metabolism	Fatty acid	2180;2182;23205;51703;23305;81616;11001;2181;728637	113976;171410;25288;94340;117243;301120;114024;65192	9	8	PMID15292367			FACOAL244_1	HMR_0417	TRUE	TRUE	TRUE	shared
RCR10051	pristanoyl-CoA synthetase	(6Z,9Z,12Z,15Z,18Z)-TPA[c] + ATP[c] + CoA[c] <==> (6Z,9Z,12Z,15Z,18Z)-tetracosapentaenoyl-CoA[c] + AMP[c] + PPi[c]	biochemical	metabolic	Fatty acid metabolism	Fatty acid	2180;2182;23205;51703;23305;81616;11001;2181;728637	113976;171410;25288;94340;117243;301120;114024;65192	9	8	PMID:10479480;PMID:9784915;PMID15292367			FACOAL245_1	HMR_0421	TRUE	TRUE	TRUE	shared
RCR10052	ACS3	(4Z,7Z,10Z,13Z,16Z)-DPA[c] + ATP[c] + CoA[c] <==> (4Z,7Z,10Z,13Z,16Z)-docosapentaenoyl-CoA[c] + AMP[c] + PPi[c]	biochemical	metabolic	Fatty acid metabolism	Fatty acid	2180;2182;23205;51703;23305;81616;11001;2181;728637	113976;171410;25288;94340;117243;301120;114024;65192	9	8	PMID15292367			FACOAL2251	HMR_0425	TRUE	TRUE	TRUE	shared
RCR10053	long-chain acyl-CoA synthetase I	(11Z,14Z)-eicosadienoic acid[c] + ATP[c] + CoA[c] <==> (11Z,14Z)-eicosadienoyl-CoA[c] + AMP[c] + PPi[c]	biochemical	metabolic	Fatty acid metabolism	Fatty acid	2180;2182;23205;51703;23305;81616;11001;2181;728637	113976;171410;25288;94340;117243;301120;114024;65192	9	8					HMR_0429	TRUE	TRUE	TRUE	shared
RCR10054	long-chain acyl-CoA synthetase II	(13Z,16Z)-docosadienoic acid[c] + ATP[c] + CoA[c] <==> (13Z,16Z)-docosadienoyl-CoA[c] + AMP[c] + PPi[c]	biochemical	metabolic	Fatty acid metabolism	Fatty acid	2180;2182;23205;51703;23305;81616;11001;2181;728637	113976;171410;25288;94340;117243;301120;114024;65192	9	8					HMR_0433	TRUE	TRUE	TRUE	shared
RCR10055	fatty acyl-coenzyme A synthetase	10,13,16-docosatrienoyl-CoA[c] + AMP[c] + PPi[c] <==> 10,13,16-docosatriynoic acid[c] + ATP[c] + CoA[c]	biochemical	metabolic	Fatty acid metabolism	Fatty acid	2180;2182;23205;51703;23305;81616;11001;2181;728637	113976;171410;25288;94340;117243;301120;114024;65192	9	8					HMR_0437	TRUE	TRUE	TRUE	shared
RCR10056	long-chain fatty-acyl-CoA hydrolase	(9E)-tetradecenoyl-CoA[c] + H2O[c] --> (9E)-tetradecenoic acid[c] + CoA[c]	biochemical	metabolic	Fatty acid metabolism	Fatty acid	11332;570;10965;122970;641371;641372	26759;29725;192272;681337;314304;50559;299193	6	7					HMR_0201	TRUE	TRUE	TRUE	shared
RCR10057	palmitoyl coenzyme A hydrolase	(7Z)-tetradecenoyl-CoA[c] + H2O[c] --> (7Z)-tetradecenoic acid[c] + CoA[c]	biochemical	metabolic	Fatty acid metabolism	Fatty acid	11332;570;10965;122970;641371;641372	26759;29725;192272;681337;314304;50559;299193	6	7					HMR_0206	TRUE	TRUE	TRUE	shared
RCR10058	palmitoyl thioesterase	7-hexadecenoyl-CoA[c] + H2O[c] --> 7-palmitoleic acid[c] + CoA[c]	biochemical	metabolic	Fatty acid metabolism	Fatty acid	11332;570;10965;122970;641371;641372	26759;29725;192272;681337;314304;50559;299193	6	7					HMR_0234	TRUE	TRUE	TRUE	shared
RCR10059	palmitoyl-CoA deacylase	(10Z)-heptadecenoyl-CoA[c] + H2O[c] --> (10Z)-heptadecenoic acid[c] + CoA[c]	biochemical	metabolic	Fatty acid metabolism	Fatty acid	11332;570;10965;122970;641371;641372	26759;29725;192272;681337;314304;50559;299193	6	7					HMR_0242	TRUE	TRUE	TRUE	shared
RCR10060	palmityl thioesterase	9-heptadecenoyl-CoA[c] + H2O[c] --> 9-heptadecylenic acid[c] + CoA[c]	biochemical	metabolic	Fatty acid metabolism	Fatty acid	11332;570;10965;122970;641371;641372	26759;29725;192272;681337;314304;50559;299193	6	7					HMR_0246	TRUE	TRUE	TRUE	shared
RCR10061	palmityl-CoA deacylase	(13Z)-octadecenoyl-CoA[c] + H2O[c] --> (13Z)-octadecenoic acid[c] + CoA[c]	biochemical	metabolic	Fatty acid metabolism	Fatty acid	11332;570;10965;122970;641371;641372	26759;29725;192272;681337;314304;50559;299193	6	7					HMR_0256	TRUE	TRUE	TRUE	shared
RCR10062	fatty acyl thioesterase I	cis-vaccenoyl-CoA[c] + H2O[c] --> cis-vaccenic acid[c] + CoA[c]	biochemical	metabolic	Fatty acid metabolism	Fatty acid	11332;570;10965;122970;641371;641372	26759;29725;192272;681337;314304;50559;299193	6	7					HMR_0260	TRUE	TRUE	TRUE	shared
RCR10063	palmityl thioesterase I	(7Z)-octadecenoyl-CoA[c] + H2O[c] --> (7Z)-octadecenoic acid[c] + CoA[c]	biochemical	metabolic	Fatty acid metabolism	Fatty acid	11332;570;10965;122970;641371;641372	26759;29725;192272;681337;314304;50559;299193	6	7					HMR_0272	TRUE	TRUE	TRUE	shared
RCR10064	long-chain fatty-acyl-CoA hydrolase[c]	(6Z,9Z)-octadecadienoyl-CoA[c] + H2O[c] --> (6Z,9Z)-octadecadienoic acid[c] + CoA[c]	biochemical	metabolic	Fatty acid metabolism	Fatty acid	11332;570;10965;122970;641371;641372	26759;29725;192272;681337;314304;50559;299193	6	7					HMR_0276	TRUE	TRUE	TRUE	shared
RCR10065	palmitoyl coenzyme A hydrolase[c]	(13Z)-eicosenoyl-CoA[c] + H2O[c] --> (13Z)-eicosenoic acid[c] + CoA[c]	biochemical	metabolic	Fatty acid metabolism	Fatty acid	11332;570;10965;122970;641371;641372	26759;29725;192272;681337;314304;50559;299193	6	7					HMR_0290	TRUE	TRUE	TRUE	shared
RCR10066	palmitoyl thioesterase[c]	(11Z)-eicosenoyl-CoA[c] + H2O[c] --> cis-gondoic acid[c] + CoA[c]	biochemical	metabolic	Fatty acid metabolism	Fatty acid	11332;570;10965;122970;641371;641372	26759;29725;192272;681337;314304;50559;299193	6	7		R08186			HMR_0294	TRUE	TRUE	TRUE	shared
RCR10067	palmitoyl-CoA deacylase[c]	9-eicosenoyl-CoA[c] + H2O[c] --> 9-eicosenoic acid[c] + CoA[c]	biochemical	metabolic	Fatty acid metabolism	Fatty acid	11332;570;10965;122970;641371;641372	26759;29725;192272;681337;314304;50559;299193	6	7					HMR_0298	TRUE	TRUE	TRUE	shared
RCR10068	palmityl thioesterase[c]	(8Z,11Z)-eicosadienoyl-CoA[c] + H2O[c] --> 8,11-eicosadienoic acid[c] + CoA[c]	biochemical	metabolic	Fatty acid metabolism	Fatty acid	11332;570;10965;122970;641371;641372	26759;29725;192272;681337;314304;50559;299193	6	7					HMR_0302	TRUE	TRUE	TRUE	shared
RCR10069	palmityl-CoA deacylase[c]	(13Z)-docosenoyl-CoA[c] + H2O[c] --> cis-erucic acid[c] + CoA[c]	biochemical	metabolic	Fatty acid metabolism	Fatty acid	11332;570;10965;122970;641371;641372	26759;29725;192272;681337;314304;50559;299193	6	7		R08187			HMR_0320	TRUE	TRUE	TRUE	shared
RCR10070	fatty acyl thioesterase I[c]	(11Z)-docosenoyl-CoA[c] + H2O[c] --> cis-cetoleic acid[c] + CoA[c]	biochemical	metabolic	Fatty acid metabolism	Fatty acid	11332;570;10965;122970;641371;641372	26759;29725;192272;681337;314304;50559;299193	6	7					HMR_0324	TRUE	TRUE	TRUE	shared
RCR10071	palmityl thioesterase I[c]	(9Z,12Z,15Z,18Z,21Z)-tetracosapentaenoyl-CoA[c] + H2O[c] --> (9Z,12Z,15Z,18Z,21Z)-TPA[c] + CoA[c]	biochemical	metabolic	Fatty acid metabolism	Fatty acid	11332;570;10965;122970;641371;641372	26759;29725;192272;681337;314304;50559;299193	6	7					HMR_0370	TRUE	TRUE	TRUE	shared
RCR10072	RCR10072[c]	(6Z,9Z,12Z,15Z,18Z,21Z)-tetracosahexaenoyl-CoA[c] + H2O[c] --> (6Z,9Z,12Z,15Z,18Z,21Z)-THA[c] + CoA[c]	biochemical	metabolic	Fatty acid metabolism	Fatty acid	11332;570;10965;122970;641371;641372	26759;29725;192272;681337;314304;50559;299193	6	7					HMR_0374	TRUE	TRUE	TRUE	shared
RCR10073	RCR10073[c]	(11Z,14Z,17Z)-eicosatrienoyl-CoA[c] + H2O[c] --> (11Z,14Z,17Z)-eicosatrienoic acid[c] + CoA[c]	biochemical	metabolic	Fatty acid metabolism	Fatty acid	11332;570;10965;122970;641371;641372	26759;29725;192272;681337;314304;50559;299193	6	7		R08192			HMR_0382	TRUE	TRUE	TRUE	shared
RCR10074	RCR10074[c]	13,16,19-docosatrienoyl-CoA[c] + H2O[c] --> 13,16,19-docosatrienoic acid[c] + CoA[c]	biochemical	metabolic	Fatty acid metabolism	Fatty acid	11332;570;10965;122970;641371;641372	26759;29725;192272;681337;314304;50559;299193	6	7					HMR_0386	TRUE	TRUE	TRUE	shared
RCR10075	RCR10075[c]	10,13,16,19-docosatetraenoyl-CoA[c] + H2O[c] --> 10,13,16,19-docosatetraenoic acid[c] + CoA[c]	biochemical	metabolic	Fatty acid metabolism	Fatty acid	11332;570;10965;122970;641371;641372	26759;29725;192272;681337;314304;50559;299193	6	7					HMR_0390	TRUE	TRUE	TRUE	shared
RCR10076	RCR10076[c]	12,15,18,21-tetracosatetraenoyl-CoA[c] + H2O[c] --> 12,15,18,21-tetracosatetraenoic acid[c] + CoA[c]	biochemical	metabolic	Fatty acid metabolism	Fatty acid	11332;570;10965;122970;641371;641372	26759;29725;192272;681337;314304;50559;299193	6	7					HMR_0394	TRUE	TRUE	TRUE	shared
RCR10077	RCR10077[c]	(9Z,12Z,15Z,18Z)-tetracosatetraenoyl-CoA[c] + H2O[c] --> (9Z,12Z,15Z,18Z)-TTA[c] + CoA[c]	biochemical	metabolic	Fatty acid metabolism	Fatty acid	11332;570;10965;122970;641371;641372	26759;29725;192272;681337;314304;50559;299193	6	7					HMR_0418	TRUE	TRUE	TRUE	shared
RCR10078	RCR10078[c]	(6Z,9Z,12Z,15Z,18Z)-tetracosapentaenoyl-CoA[c] + H2O[c] --> (6Z,9Z,12Z,15Z,18Z)-TPA[c] + CoA[c]	biochemical	metabolic	Fatty acid metabolism	Fatty acid	11332;570;10965;122970;641371;641372	26759;29725;192272;681337;314304;50559;299193	6	7					HMR_0422	TRUE	TRUE	TRUE	shared
RCR10079	RCR10079[c]	(4Z,7Z,10Z,13Z,16Z)-docosapentaenoyl-CoA[c] + H2O[c] --> (4Z,7Z,10Z,13Z,16Z)-DPA[c] + CoA[c]	biochemical	metabolic	Fatty acid metabolism	Fatty acid	11332;570;10965;122970;641371;641372	26759;29725;192272;681337;314304;50559;299193	6	7					HMR_0426	TRUE	TRUE	TRUE	shared
RCR10080	RCR10080[c]	(11Z,14Z)-eicosadienoyl-CoA[c] + H2O[c] --> (11Z,14Z)-eicosadienoic acid[c] + CoA[c]	biochemical	metabolic	Fatty acid metabolism	Fatty acid	11332;570;10965;122970;641371;641372	26759;29725;192272;681337;314304;50559;299193	6	7		R08190			HMR_0430	TRUE	TRUE	TRUE	shared
RCR10081	RCR10081[c]	(13Z,16Z)-docosadienoyl-CoA[c] + H2O[c] --> (13Z,16Z)-docosadienoic acid[c] + CoA[c]	biochemical	metabolic	Fatty acid metabolism	Fatty acid	11332;570;10965;122970;641371;641372	26759;29725;192272;681337;314304;50559;299193	6	7		R08273			HMR_0434	TRUE	TRUE	TRUE	shared
RCR10082	RCR10082[c]	10,13,16-docosatrienoyl-CoA[c] + H2O[c] --> 10,13,16-docosatriynoic acid[c] + CoA[c]	biochemical	metabolic	Fatty acid metabolism	Fatty acid	11332;570;10965;122970;641371;641372	26759;29725;192272;681337;314304;50559;299193	6	7					HMR_0438	TRUE	TRUE	TRUE	shared
RCR10083	(S)-Lactate:NAD+ oxidoreductase	pyruvate[p] + NADH[p] + H+[p] <==> L-lactate[p] + NAD+[p]	biochemical	metabolic	Central carbon metabolism	Central Carbon	3945;3948;55293;92483;160287	24534;29634;691172;369018	5	4	PMID:12042361;PMID:17045662;PMID:7449128;PMID:9927705	R00703	(S)-Lactate:NAD+ oxidoreductase		HMR_4281	TRUE	TRUE	TRUE	shared
RCR10084	ATP:adenosine 5'-phosphotransferase	adenosine[c] + ATP[c] --> AMP[c] + ADP[c]	biochemical	metabolic	Purine metabolism	Purine	132;1633	25368;79127	2	2	PMID:132087;PMID:3030413;PMID:6315069	R00185	ATP:adenosine 5'-phosphotransferase		HMR_4012	TRUE	TRUE	TRUE	shared
RCR10085	UDP-glucuronate glucuronohydrolase	UDP-glucuronate[c] + H2O[c] --> glucuronate[c] + UDP[c]	biochemical	metabolic	Vitamin C metabolism	Vitamin C	80146	246232	1	1		R08615	UDP-glucuronate glucuronohydrolase		HMR_8729	TRUE	TRUE	TRUE	shared
RCR10086	dATP:D-mannose 6-phosphotransferase	dATP[c] + mannose[c] --> mannose-6-phosphate[c] + dADP[c]	biochemical	metabolic	Purine metabolism	Purine	3099;3101;3098;80201	25059;25060;25058;100364027	4	4	PMID:16906315;PMID:7061426;PMID:7150652;PMID:8717435	R01330	dATP:D-mannose 6-phosphotransferase		HMR_4493	TRUE	TRUE	TRUE	shared
RCR10087	ATP:dADP phosphotransferase	dATP[c] + ADP[c] <==> dADP[c] + ATP[c]	biochemical	metabolic	Purine metabolism	Purine	4830;4831;29922;10201;4833;8382;4832;654364	191575;83782;171566;58964;685679;688903;85269	8	7	PMID:11768308	R01137	ATP:dADP phosphotransferase	NDPK8	HMR_4044	TRUE	TRUE	TRUE	shared
RCR10088	cytidylate kinase (CMP,dATP),nuclear	CDP[c] + dADP[c] <==> dATP[c] + CMP[c]	biochemical	metabolic	Nucleotide metabolism	Nucleotide	51727	298410	1	1	PMID10462544;PMID11912132			CYTK8	HMR_8469	TRUE	TRUE	TRUE	shared
RCR10089	L-glutamine amidohydrolase	glutamine[c] + H2O[c] --> NH3[c] + glutamate[c]	biochemical	metabolic	Alanine aspartate and glutamate metabolism	Ala Asp Glu	27165	192268	1	1	PMID:11015561;PMID:11130979;PMID:17267261;PMID:6704422	R00256	L-glutamine amidohydrolase		HMR_9802	TRUE	TRUE	TRUE	shared
RCR10090	L-Asparagine amidohydrolase	asparagine[c] + H2O[c] --> aspartate[c] + NH3[c]	biochemical	metabolic	Alanine aspartate and glutamate metabolism	Ala Asp Glu	80150;374569	246307;246266	2	2	PMID:4311065;PMID:4894450	R00485	L-Asparagine amidohydrolase		HMR_4172	TRUE	TRUE	TRUE	shared
RCR10091	L-glutamate 1-carboxy-lyase (4-aminobutanoate-forming)	glutamate[c] --> 4-aminobutyrate[c] + CO2[c]	biochemical	metabolic	Alanine aspartate and glutamate metabolism	Ala Asp Glu	2571;2572	24379;24380	2	2		R00261	L-glutamate 1-carboxy-lyase (4-aminobutanoate-forming)		HMR_4690	TRUE	TRUE	TRUE	shared
RCR10092	L-Arginine iminohydrolase	arginine[c] + H2O[c] --> citrulline[c] + NH3[c]	biochemical	metabolic	Arginine and proline metabolism	Arg Pro			0	0		R00552	L-Arginine iminohydrolase		HMR_3832	TRUE	TRUE	TRUE	nonenzymatic
RCR10093	L-serine ammonia-lyase	serine[c] --> pyruvate[c] + NH3[c]	biochemical	metabolic	Glycine serine and threonine metabolism	Gly Ser Thr	10993;63826;113675	25044;303306;360816	3	3	PMID:4433562	R00220	L-serine ammonia-lyase		HMR_3883	TRUE	TRUE	TRUE	shared
RCR10094	2-Aminoacrylate aminohydrolase	dehydroalanine[c] + H2O[c] --> pyruvate[c] + NH3[c]	biochemical	metabolic	Glycine serine and threonine metabolism	Gly Ser Thr	10993;63826;113675	25044;303306;360816	3	3	PMID:15618015;PMID:4156834	R08698	2-Aminoacrylate aminohydrolase		HMR_3974	TRUE	TRUE	TRUE	shared
RCR10095	L-aspartate 1-carboxy-lyase (beta-alanine-forming)	aspartate[c] --> beta-alanine[c] + CO2[c]	biochemical	metabolic	beta-Alanine metabolism	ß-alanine	2571;2572	24379;24380	2	2	PMID:10411630;PMID:12887686;PMID:1516767;PMID:2878977;PMID:6387051;PMID:6707648	R00489	L-aspartate 1-carboxy-lyase (beta-alanine-forming)		HMR_4174	TRUE	TRUE	TRUE	shared
RCR10096	ATP:dUDP phosphotransferase	dUTP[c] + ADP[c] <==> dUDP[c] + ATP[c]	biochemical	metabolic	Pyrimidine metabolism	Pymidine	4830;4831;29922;10201;4833;8382;4832;654364	191575;83782;171566;58964;685679;688903;85269	8	7	PMID:132087	R02331	ATP:dUDP phosphotransferase	NDPK6	HMR_4673	TRUE	TRUE	TRUE	shared
RCR10097	carbonate hydro-lyase (carbon-dioxide-forming)	CO2[m] + H2O[m] --> HCO3-[m] + H+[m]	biochemical	metabolic	Arginine and proline metabolism	Arg Pro	763;11238	54233;302669	2	2	PMID10677517	R10092	carbonate hydro-lyase (carbon-dioxide-forming)	H2CO3Dm	HMR_3956	TRUE	TRUE	TRUE	shared
RCR10098	fatty-acid synthase	[ACP][c] + propanoyl-CoA[c] --> propanoyl-[ACP][c] + CoA[c]	biochemical	metabolic	Fatty acid metabolism	Fatty acid	2194	50671	1	1					HMR_2227	TRUE	TRUE	TRUE	shared
RCR10099	ATP:dGDP phosphotransferase	dGTP[c] + ADP[c] <==> dGDP[c] + ATP[c]	biochemical	metabolic	Purine metabolism	Purine	4830;4831;29922;10201;4833;8382;4832;654364	191575;83782;171566;58964;685679;688903;85269	8	7	PMID:11768308;PMID:2546816;PMID:2832402;UNIPROT:P15531	R01857	ATP:dGDP phosphotransferase	NDPK5	HMR_4570	TRUE	TRUE	TRUE	shared
RCR10100	nucleoside-diphosphate kinase	dTTP[c] + dADP[c] <==> dTDP[c] + dATP[c]	biochemical	metabolic	Pyrimidine metabolism	Pymidine	4830;4831;29922;10201;4833;8382;4832;654364	191575;83782;171566;58964;685679;688903;85269	8	7	PMID:3026468;PMID3026468			RE0453C	HMR_6614	TRUE	TRUE	TRUE	shared
RCR10101	ATP:dTDP phosphotransferase	dTTP[c] + ADP[c] <==> dTDP[c] + ATP[c]	biochemical	metabolic	Pyrimidine metabolism	Pymidine	4830;4831;29922;10201;4833;8382;4832;654364	191575;83782;171566;58964;685679;688903;85269	8	7	PMID:132087	R02093	ATP:dTDP phosphotransferase	NDPK4	HMR_4635	TRUE	TRUE	TRUE	shared
RCR10102	cytidylate kinase (CMP,dGTP),nuclear	dGDP[c] + CDP[c] <==> dGTP[c] + CMP[c]	biochemical	metabolic	Nucleotide metabolism	Nucleotide	51727	298410	1	1	PMID10462544;PMID11912132			CYTK10	HMR_8448	TRUE	TRUE	TRUE	shared
RCR10103	L-aspartate ammonia-lyase (fumarate-forming)	aspartate[c] --> fumarate[c] + NH3[c]	biochemical	metabolic	Alanine aspartate and glutamate metabolism	Ala Asp Glu	2271	24368	1	1		R00490	L-aspartate ammonia-lyase (fumarate-forming)		HMR_3831	TRUE	TRUE	TRUE	shared
RCR10104	L-threonine ammonia-lyase (2-oxobutanoate-forming)	threonine[c] --> 2-oxobutyrate[c] + NH3[c]	biochemical	metabolic	Glycine serine and threonine metabolism	Gly Ser Thr	10993;113675	25044;360816	2	2		R00996	L-threonine ammonia-lyase (2-oxobutanoate-forming)		HMR_4348	TRUE	TRUE	TRUE	shared
RCR10105	(S)-malate hydro-lyase (fumarate-forming)	fumarate[c] + H2O[c] <==> malate[c]	biochemical	metabolic	Central carbon metabolism	Central Carbon	2271	24368	1	1	PMID:7287666	R01082	(S)-malate hydro-lyase (fumarate-forming)		HMR_4408	TRUE	TRUE	TRUE	shared
RCR10106	citrate hydro-lyase (cis-aconitate-forming)	cis-aconitate[m] + H2O[m] <==> citrate[m]	biochemical	metabolic	Central carbon metabolism	Central Carbon	48;50	50655;79250	2	2	PMID:15263083;PMID:16511074	R01325	citrate hydro-lyase (cis-aconitate-forming)		HMR_4458	TRUE	TRUE	TRUE	shared
RCR10107	Acetyl-CoA:choline O-acetyltransferase	choline[c] + acetyl-CoA[c] --> acetylcholine[c] + CoA[c]	biochemical	metabolic	Glycerolipid metabolism	Glycerolipid	1103	290567	1	1	PMID10861222	R01023	Acetyl-CoA:choline O-acetyltransferase	CHAT	HMR_0640	TRUE	TRUE	TRUE	shared
RCR10108	Acetylcholine aectylhydrolase	acetylcholine[c] + H2O[c] --> choline[c] + acetate[c]	biochemical	metabolic	Glycerolipid metabolism	Glycerolipid	590;43	65036;83817	2	2		R01026	Acetylcholine aectylhydrolase		HMR_0641	TRUE	TRUE	TRUE	shared
RCR10109	ATP:UMP phosphotransferase	UDP[c] + ADP[c] <==> UMP[c] + ATP[c]	biochemical	metabolic	Pyrimidine metabolism	Pymidine	51727	298410	1	1	PMID:10462544;PMID:11912132;PMID:132087;PMID:7581800;PMID:8867780	R00158	ATP:UMP phosphotransferase	UMPK	HMR_4008	TRUE	TRUE	TRUE	shared
RCR10110	orotidine-5'-phosphate carboxy-lyase (UMP-forming)	orotidine-5-phosphate[c] --> UMP[c] + CO2[c]	biochemical	metabolic	Pyrimidine metabolism	Pymidine	7372	288051	1	1	PMID:856170;PMID:8631878;PMID:9042911	R00965	orotidine-5'-phosphate carboxy-lyase (UMP-forming)		HMR_4036	TRUE	TRUE	TRUE	shared
RCR10111	ATP diphosphohydrolase (diphosphate-forming)	ATP[m] + H2O[m] --> AMP[m] + PPi[m]	biochemical	metabolic	Nucleotide metabolism	Nucleotide	3704	311422	1	1		R00087	ATP diphosphohydrolase (diphosphate-forming)		HMR_3966	TRUE	TRUE	TRUE	shared
RCR10112	UMP kinase (dATP)	dADP[c] + UDP[c] <==> dATP[c] + UMP[c]	biochemical	metabolic	Nucleotide metabolism	Nucleotide	51727	298410	1	1	PMID10462544;PMID11912132			UMPK5	HMR_7869	TRUE	TRUE	TRUE	shared
RCR10113	UMP kinase (dATP),nuclear	dADP[n] + UDP[n] <==> dATP[n] + UMP[n]	biochemical	metabolic	Nucleotide metabolism	Nucleotide	51727	298410	1	1	PMID10462544;PMID11912132			UMPK5n	HMR_7870	TRUE	TRUE	TRUE	shared
RCR10114	UMP kinase (dGTP)	dGDP[c] + UDP[c] <==> dGTP[c] + UMP[c]	biochemical	metabolic	Nucleotide metabolism	Nucleotide	51727	298410	1	1	PMID10462544;PMID11912132			UMPK7	HMR_7873	TRUE	TRUE	TRUE	shared
RCR10115	ATP:UMP phosphotransferase[n]	UDP[n] + ADP[n] <==> UMP[n] + ATP[n]	biochemical	metabolic	Nucleotide metabolism	Nucleotide	51727	298410	1	1	PMID10462544;PMID11912132	R00158	ATP:UMP phosphotransferase	UMPKn	HMR_7876	TRUE	TRUE	TRUE	shared
RCR10116	ATP:dADP phosphotransferase[n]	dATP[n] + ADP[n] <==> dADP[n] + ATP[n]	biochemical	metabolic	Nucleotide metabolism	Nucleotide	4830;4831;654364	191575;83782	3	2	PMID7050910	R01137	ATP:dADP phosphotransferase	NDPK8n	HMR_7892	TRUE	TRUE	TRUE	shared
RCR10117	cytidylate kinase (dCMP,UTP)	dCDP[n] + dADP[n] <==> dCMP[n] + dATP[n]	biochemical	metabolic	Nucleotide metabolism	Nucleotide	51727	298410	1	1	PMID10462544;PMID11912132			CYTK13n	HMR_8455	TRUE	TRUE	TRUE	shared
RCR10118	L-Aspartate:2-oxoglutarate aminotransferase	aspartate[c] + AKG[c] <==> OAA[c] + glutamate[c]	biochemical	metabolic	Alanine aspartate and glutamate metabolism	Ala Asp Glu	2805;137362	24401;306540	2	2	PMID:3207426;PMID:7499788;PMID:7719646	R00355	L-Aspartate:2-oxoglutarate aminotransferase		HMR_3829	TRUE	TRUE	TRUE	shared
RCR10119	Propionyladenylate:CoA propionyltransferase	propanoyl-CoA[m] + AMP[m] <==> propinol adenylate[m] + CoA[m]	biochemical	metabolic	Valine leucine and isoleucine metabolism	Val Leu Ile	55902;84532;79611	311569;296259;314800	3	3	PMID:10843999;PMID:1924964;PMID:2009071;PMID:2884217;PMID:7341659	R00926	Propionyladenylate:CoA propionyltransferase		HMR_3796	TRUE	TRUE	TRUE	shared
RCR10120	L-Isoleucine:tRNA(Ile) ligase (AMP-forming)	tRNA(ile)[c] + isoleucine[c] + ATP[c] --> L-isoleucyl-tRNA(ile)[c] + AMP[c] + PPi[c]	biochemical	metabolic	Protein metabolism	Protein	3376;55699	306804;364070	2	2		R03656	L-Isoleucine:tRNA(Ile) ligase (AMP-forming)		HMR_5140	TRUE	TRUE	TRUE	shared
RCR10121	diphosphate phosphohydrolase[m]	PPi[m] + H2O[m] --> 2 Pi[m]	biochemical	metabolic	Electron transport chain	ETC	58497;64077;5464;27068	310664;361663;294504;310856	4	4	PMID:10542310;PMID:16300924	R00004	diphosphate phosphohydrolase		HMR_6912	TRUE	TRUE	TRUE	shared
RCR10122	leukotriene-C4 hydrolase	leukotriene C4[r] + H2O[r] <==> LTD4[r] + glutamate[r]	biochemical	metabolic	Eicosanoid metabolism	Eicosanoid	124975;2686;2678;2687;728441;91227;92086	156275;408206;116568;29566	7	4		R09875	leukotriene-C4 hydrolase		HMR_8548	TRUE	TRUE	TRUE	shared
RCR10123	ATP:1-Phosphatidyl-1D-myo-inositol 4-phosphotransferase	PI pool[n] + ATP[n] --> 1-phosphatidyl-1D-myo-inositol-4-phosphate[n] + ADP[n]	biochemical	metabolic	Inositol phosphate metabolism	Inositol	5297;5298;55300;55361	114554;305419;64161;81747	4	4		R03361	ATP:1-Phosphatidyl-1D-myo-inositol 4-phosphotransferase		HMR_8830	TRUE	TRUE	TRUE	shared
RCR10124	RCR10124[c]	13-cis-retinoate[c] <==> retinoate[c]	biochemical	isomeric	Vitamin A metabolism	Vitamin A			0	0	PMID:9647871				HMR_6661	TRUE	TRUE	TRUE	nonenzymatic
RCR10126	ATP:GDP phosphotransferase	GTP[c] + ADP[c] <==> GDP[c] + ATP[c]	biochemical	metabolic	Purine metabolism	Purine	4830;4831;29922;10201;4833;8382;4832;654364	191575;83782;171566;58964;685679;688903;85269	8	7	PMID:11768308	R00330	ATP:GDP phosphotransferase	NDPK1	HMR_4016	TRUE	TRUE	TRUE	shared
RCR10127	ATP:dCDP phosphotransferase	dCTP[c] + ADP[c] <==> dCDP[c] + ATP[c]	biochemical	metabolic	Pyrimidine metabolism	Pymidine	4830;4831;29922;10201;4833;8382;4832;654364	191575;83782;171566;58964;685679;688903;85269	8	7	PMID:11768308;PMID:2546816;PMID:2832402;UNIPROT:P15531	R02326	ATP:dCDP phosphotransferase	NDPK7	HMR_4670	TRUE	TRUE	TRUE	shared
RCR10128	dCTP aminohydrolase	dCTP[c] + H2O[c] --> dUTP[c] + NH3[c]	biochemical	metabolic	Pyrimidine metabolism	Pymidine			0	0		R02325	dCTP aminohydrolase		HMR_4672	TRUE	TRUE	TRUE	nonenzymatic
RCR10129	cytidylate kinase (CMP)(GTP)	CDP[c] + GDP[c] <==> GTP[c] + CMP[c]	biochemical	metabolic	Nucleotide metabolism	Nucleotide	51727	298410	1	1	PMID10215863			CYTK3	HMR_3967	TRUE	TRUE	TRUE	shared
RCR10130	adentylate kinase (GTP)	GDP[c] + ADP[c] <==> GTP[c] + AMP[c]	biochemical	metabolic	Nucleotide metabolism	Nucleotide	26289	365985	1	1	PMID9434148			ADK3	HMR_7800	TRUE	TRUE	TRUE	shared
RCR10131	UMP kinase (GTP)	GDP[c] + UDP[c] <==> GTP[c] + UMP[c]	biochemical	metabolic	Nucleotide metabolism	Nucleotide	51727	298410	1	1	PMID10462544;PMID11912132			UMPK4	HMR_7867	TRUE	TRUE	TRUE	shared
RCR10132	UMP kinase (dCTP)	dCDP[c] + UDP[c] <==> dCTP[c] + UMP[c]	biochemical	metabolic	Nucleotide metabolism	Nucleotide	51727	298410	1	1	PMID10462544;PMID11912132			UMPK6	HMR_7871	TRUE	TRUE	TRUE	shared
RCR10133	ATP:UMP phosphotransferase[m]	UDP[m] + ADP[m] <==> UMP[m] + ATP[m]	biochemical	metabolic	Nucleotide metabolism	Nucleotide	129607	314004	1	1	PMID17999954	R00158	ATP:UMP phosphotransferase	UMPKm	HMR_7875	TRUE	TRUE	TRUE	shared
RCR10134	ATP:UDP phosphotransferase	UTP[m] + ADP[m] <==> UDP[m] + ATP[m]	biochemical	metabolic	Nucleotide metabolism	Nucleotide	221264;10201;29922;4830;4831;4832;4833;654364;8382	171566;191575;58964;685679;688903;83782;85269	9	7	PMID9099850	R00156	ATP:UDP phosphotransferase	NDPK2m	HMR_7883	TRUE	TRUE	TRUE	shared
RCR10135	ATP:CMP phosphotransferase[n]	CDP[n] + ADP[n] <==> CMP[n] + ATP[n]	biochemical	metabolic	Nucleotide metabolism	Nucleotide	51727	298410	1	1	PMID10462544;PMID11912132	R00512	ATP:CMP phosphotransferase	CYTK1n	HMR_8458	TRUE	TRUE	TRUE	shared
RCR10136	cytidylate kinase (CMP,dCTP)	CDP[n] + dADP[n] <==> dATP[n] + CMP[n]	biochemical	metabolic	Nucleotide metabolism	Nucleotide	51727	298410	1	1	PMID10462544;PMID11912132			CYTK8n	HMR_8470	TRUE	TRUE	TRUE	shared
RCR10137	cytidylate kinase (CMP,dCTP),nuclear	CDP[c] + dCDP[c] <==> dCTP[c] + CMP[c]	biochemical	metabolic	Nucleotide metabolism	Nucleotide	51727	298410	1	1	PMID10462544;PMID11912132			CYTK9	HMR_8471	TRUE	TRUE	TRUE	shared
RCR10138	dTTP:alpha-D-glucose-1-phosphate thymidylyltransferase	glucose-1-phosphate[c] + dTTP[c] --> dTDP-glucose[c] + PPi[c]	biochemical	metabolic	Carbohydrate metabolism	Carbohydrate			0	0		R02328	dTTP:alpha-D-glucose-1-phosphate thymidylyltransferase		HMR_7696	TRUE	TRUE	TRUE	nonenzymatic
RCR10139	dheas intracellular transport	dihydroceramide pool[c] + FAD[c] --> ceramide pool[c] + FADH2[c]	biochemical	metabolic	Sphingolipid metabolism	Sphingolipid	123099;8560	314438;58970	2	2	PMID9188692			DHCRD2	HMR_8220	TRUE	TRUE	TRUE	shared
RCR10140	ATP:1-phosphatidyl-1D-myo-inositol-4-phosphate 5-phosphotransferase	1-phosphatidyl-1D-myo-inositol-4-phosphate[c] + ATP[c] --> phosphatidylinositol-4,5-bisphosphate[c] + ADP[c]	biochemical	metabolic	Inositol phosphate metabolism	Inositol	23396;8395;8394;138429	314641;309419;365865;687758	4	4		R03469	ATP:1-phosphatidyl-1D-myo-inositol-4-phosphate 5-phosphotransferase		HMR_6551	TRUE	TRUE	TRUE	shared
RCR10141	ATP:1-phosphatidyl-1D-myo-inositol-5-phosphate 4-phosphotransferase	1-phosphatidyl-1D-myo-inositol-5-phosphate[c] + ATP[c] --> phosphatidylinositol-4,5-bisphosphate[c] + ADP[c]	biochemical	metabolic	Inositol phosphate metabolism	Inositol	79837;8396;5305	140607;89812;116723	3	3	PMID:9356448;PMID:7567999;PMID:11756679;PMID:9295334;PMID:7556092	R05803	ATP:1-phosphatidyl-1D-myo-inositol-5-phosphate 4-phosphotransferase		HMR_6554	TRUE	TRUE	TRUE	shared
RCR10142	4a-hydroxytetrahydrobiopterin hydro-lyase	4alpha-hydroxytetrahydrobiopterin[c] --> dihydrobiopterin[c] + H2O[c]	biochemical	metabolic	Aromatic amino acid metabolism	Phe Tyr Trp	5092;84105	29700;685729	2	2	PMID10727395	R04734	4a-hydroxytetrahydrobiopterin hydro-lyase	THBPT4ACAMDASE	HMR_8538	TRUE	TRUE	TRUE	shared
RCR10143	RCR10143[r]	13-cis-retinoate[r] <==> retinoate[r]	biochemical	isomeric	Vitamin A metabolism	Vitamin A			0	0	PMID:9647871				HMR_6662	TRUE	TRUE	TRUE	nonenzymatic
RCR10144	Acetate:CoA ligase (AMP-forming)[m]	acetate[m] + ATP[m] + CoA[m] --> acetyl-CoA[m] + AMP[m] + PPi[m]	biochemical	metabolic	Central carbon metabolism	Central Carbon	84532;79611	296259;314800	2	2	PMID:10843999;PMID:11150295;PMID:2884217;PMID:4737256;PMID:5995;PMID11150295;PMID4326157	R00235	Acetate:CoA ligase (AMP-forming)	ACSm	HMR_4099	TRUE	TRUE	TRUE	shared
RCR10145	ATP:D-glucose 6-phosphotransferase	glucose[c] + ATP[c] --> glucose-6-phosphate[c] + ADP[c]	biochemical	metabolic	Central carbon metabolism	Central Carbon	2645;3099;3101;3098;83440;80201	24385;25059;25060;25058;315722;100364027	6	6	PMID:16906315;PMID:7061426;PMID:7150652;PMID:8717435	R00299	ATP:D-glucose 6-phosphotransferase		HMR_4394	TRUE	TRUE	TRUE	shared
RCR10146	alpha-D-glucose 1,6-phosphomutase	glucose-1-phosphate[c] <==> glucose-6-phosphate[c]	biochemical	isomeric	Central carbon metabolism	Central Carbon	5239;5236;55276	679990;24645;289632	3	3	PMID:600270;PMID4829444	R08639	alpha-D-glucose 1,6-phosphomutase	PGMT	HMR_4396	TRUE	TRUE	TRUE	shared
RCR10147	D-mannose 6-phosphate 1,6-phosphomutase	mannose-6-phosphate[c] --> mannose-1-phosphate[c]	biochemical	isomeric	Carbohydrate metabolism	Carbohydrate	5372;5373;171568	300089;302915;300088	3	3	PMID:10593562;PMID:12889654;PMID:15361947	R01818	D-mannose 6-phosphate 1,6-phosphomutase	PMANM	HMR_4385	TRUE	TRUE	TRUE	shared
RCR10148	GDP-L-fucose:NADP+ 4-oxidoreductase (3,5-epimerizing)	GDP-4-dehydro-6-deoxy-D-mannose[c] + NADH[c] + H+[c] --> GDP-L-fucose[c] + NAD+[c]	biochemical	metabolic	Carbohydrate metabolism	Carbohydrate	7264	300036	1	1	PMID:10410995;PMID:2428310;PMID:9603974;PMID10410995;PMID2428310;PMID9603974	R05692	GDP-L-fucose:NADP+ 4-oxidoreductase (3,5-epimerizing)	r0782	HMR_4400	TRUE	TRUE	TRUE	shared
RCR10149	Acetaldehyde:NAD+ oxidoreductase	acetaldehyde[c] + NAD+[c] + H2O[c] --> acetate[c] + NADH[c] + H+[c]	biochemical	metabolic	Central carbon metabolism	Central Carbon	218;220;221;222	25375;266603;309147;688778	4	4	PMID:11790142;PMID:2060039;PMID:2549038;PMID:4387261;PMID:8155713;PMID:8328987;PMID12616643	R00710	Acetaldehyde:NAD+ oxidoreductase	ALDD2x	HMR_1568	TRUE	TRUE	TRUE	shared
RCR10150	Acetyl-CoA hydrolase[m]	acetyl-CoA[m] + H2O[m] --> acetate[m] + CoA[m]	biochemical	metabolic	Central carbon metabolism	Central Carbon	134526	170570	1	1	PMID:11322891;PMID:12545200;PMID:16951743;PMID:34392;PMID:6151837;PMID:7696329	R00227	Acetyl-CoA hydrolase		HMR_4095	TRUE	TRUE	TRUE	shared
RCR10151	alcohol dehydrogenase (D-1,2-propanediol)	propane-1,2-diol[c] + NAD+[c] --> D-lactaldehyde[c] + NADH[c] + H+[c]	biochemical	metabolic	Central carbon metabolism	Central Carbon	128;131;137872;130;127;125;126;284273;124	100145871;171178;362474;310903;29646;24172;291403	9	7					HMR_8507	TRUE	TRUE	TRUE	shared
RCR10152	2-Hydroxybutyrate:NAD+ oxidoreductase	2-hydroxybutyrate[c] + NAD+[c] <==> 2-oxobutyrate[c] + NADH[c] + H+[c]	biochemical	metabolic	Central carbon metabolism	Central Carbon	3945;3948;55293;92483;160287	24534;29634;691172;369018	5	4	PMID10108;PMID21765	R01000	2-Hydroxybutyrate:NAD+ oxidoreductase	2HBO	HMR_5351	TRUE	TRUE	TRUE	shared
RCR10153	dATP:D-glucose 6-phosphotransferase	dATP[c] + glucose[c] --> glucose-6-phosphate[c] + dADP[c]	biochemical	metabolic	Purine metabolism	Purine	3099;3101;3098;80201	25059;25060;25058;100364027	4	4	PMID:16906315;PMID:7061426;PMID:7150652;PMID:8717435	R01139	dATP:D-glucose 6-phosphotransferase		HMR_4487	TRUE	TRUE	TRUE	shared
RCR10154	ATP:dADP phosphotransferase[m]	dATP[m] + ADP[m] --> dADP[m] + ATP[m]	biochemical	metabolic	Purine metabolism	Purine	4830;4831;29922;10201;4833;8382;4832;654364	191575;83782;171566;58964;685679;688903;85269	8	7	PMID:11768308;PMID9099850	R01137	ATP:dADP phosphotransferase	NDPK8m	HMR_4420	TRUE	TRUE	TRUE	shared
RCR10155	ATP:dUMP phosphotransferase	dUDP[c] + ADP[c] <==> dUMP[c] + ATP[c]	biochemical	metabolic	Nucleotide metabolism	Nucleotide	1841	301622	1	1		R02098	ATP:dUMP phosphotransferase		HMR_3968	TRUE	TRUE	TRUE	shared
RCR10156	L-Arginine:glycine amidinotransferase	arginine[c] + glycine[c] <==> guanidinoacetate[c] + ornithine[c]	biochemical	metabolic	Glycine serine and threonine metabolism	Gly Ser Thr	2628	81660	1	1	PMID:15465786;PMID:9148748	R00565	L-Arginine:glycine amidinotransferase		HMR_4582	TRUE	TRUE	TRUE	shared
RCR10157	2-Oxobutanoate dehydrogenase, cytosolic	2-oxobutyrate[c] + NAD+[c] + CoA[c] --> propanoyl-CoA[c] + CO2[c] + NADH[c] + H+[c]	biochemical	metabolic	Glycine serine and threonine metabolism	Gly Ser Thr			0	0					HMR_8442	TRUE	TRUE	TRUE	nonenzymatic
RCR10158	L-histidine carboxy-lyase (histamine-forming)	histidine[c] --> histamine[c] + CO2[c]	biochemical	metabolic	Aromatic amino acid metabolism	Phe Tyr Trp	1644;3067	24311;24443	2	2	PMID:11513473;PMID:6778871	R01167	L-histidine carboxy-lyase (histamine-forming)		HMR_4428	TRUE	TRUE	TRUE	shared
RCR10159	RCR10159[c]	lysine[c] --> [protein]-L-lysine[c] + H2O[c]	biochemical	metabolic	Lysine metabolism	Lys			0	0					HMR_6974	TRUE	TRUE	TRUE	nonenzymatic
RCR10160	L-tyrosine:2-oxoglutarate aminotransferase	AKG[c] + tyrosine[c] --> 4-hydroxyphenylpyruvate[c] + glutamate[c]	biochemical	metabolic	Aromatic amino acid metabolism	Phe Tyr Trp	2805;6898;2806	24401;24813;25721	3	3	PMID:15865;PMID:3207426;PMID:4396841;PMID:7719646;PMID:7999802	R00734	L-tyrosine:2-oxoglutarate aminotransferase		HMR_6768	TRUE	TRUE	TRUE	shared
RCR10161	L-Tyrosine:oxygen oxidoreductase (deaminating)	tyrosine[c] + O2[c] + H2O[c] --> 4-hydroxyphenylpyruvate[c] + NH3[c] + H2O2[c]	biochemical	metabolic	Aromatic amino acid metabolism	Phe Tyr Trp	259307	100360621	1	1	PMID:15865;PMID:3207426;PMID:4396841;PMID:7719646;PMID:7999802	R00729	L-Tyrosine:oxygen oxidoreductase (deaminating)		HMR_6770	TRUE	TRUE	TRUE	shared
RCR10162	4-Hydroxyphenylpyruvate:oxygen oxidoreductase (hydroxylating,decarboxylating)	4-hydroxyphenylpyruvate[c] + O2[c] --> homogentisate[c] + CO2[c]	biochemical	metabolic	Aromatic amino acid metabolism	Phe Tyr Trp	3242	29531	1	1	PMID:2014797;PMID:3037254;PMID:4627454	R02521	4-Hydroxyphenylpyruvate:oxygen oxidoreductase (hydroxylating,decarboxylating)	34HPPOR	HMR_6772	TRUE	TRUE	TRUE	shared
RCR10163	Se-methyl-L-selenocysteine methaneselenol-lyase (deaminating,pyruvate-forming)	se-methyl-L-selenocysteine[c] + H2O[c] --> methaneselenol[c] + pyruvate[c] + NH3[c]	biochemical	metabolic	Cysteine and methionine metabolism	Cys Met	51540	363285	1	1		R09366	Se-methyl-L-selenocysteine methaneselenol-lyase (deaminating,pyruvate-forming)		HMR_7141	TRUE	TRUE	TRUE	shared
RCR10164	(S)-malate:NAD+ oxidoreductase	OAA[c] + NADH[c] + H+[c] <==> malate[c] + NAD+[c]	biochemical	metabolic	Central carbon metabolism	Central Carbon	4190;130752	24551;316444	2	2	PMID:6625603;PMID:7305925	R00342	(S)-malate:NAD+ oxidoreductase		HMR_4139	TRUE	TRUE	TRUE	shared
RCR10165	hydrogen-peroxide:hydrogen-peroxide oxidoreductase	2 H2O2[c] --> O2[c] + 2 H2O[c]	biochemical	metabolic	Electron transport chain	ETC	847	24248	1	1	PMID:12054464;PMID:1657986;PMID12054464;PMID1657986	R00009	hydrogen-peroxide:hydrogen-peroxide oxidoreductase	r0010	HMR_3980	FALSE	FALSE	FALSE	disabled
RCR10166	linoleoyl-CoA desaturase	(9Z,12Z,15Z,18Z,21Z)-tetracosapentaenoyl-CoA[c] + NADH[c] + O2[c] + H+[c] --> (6Z,9Z,12Z,15Z,18Z,21Z)-tetracosahexaenoyl-CoA[c] + NAD+[c] + 2 H2O[c]	biochemical	metabolic	Omega-3 fatty acid metabolism	<U+03C9>-3 fatty acid	3992;9415;3995;100302263	84575;83512;286922	4	3				DESAT24_1	HMR_2505	TRUE	TRUE	TRUE	shared
RCR10167	Arachidonate:oxygen 15-oxidoreductase	arachidonate[c] + O2[c] --> 15(S)-HPETE[c]	biochemical	metabolic	Arachidonic acid metabolism	Arachadonic acid	246;247	266604;81639	2	2	PMID11839751	R01593	Arachidonate:oxygen 15-oxidoreductase	ALOX15	HMR_0983	TRUE	TRUE	TRUE	shared
RCR10168	Leukotriene C4 synthase	leukotriene A4[r] + GSH[r] --> leukotriene C4[r]	biochemical	metabolic	Eicosanoid metabolism	Eicosanoid	4056	114097	1	1	PMID11160764	R03059	(7E,9E,11Z,14Z)-(5S,6S)-5,6-Epoxyicosa-7,9,11,14-tetraenoate:glutathione leukotriene-transferase (epoxide-ring-opening)	LTC4Sr	HMR_8550	TRUE	TRUE	TRUE	shared
RCR10169	(5Z,13E)-(15S)-9alpha,11alpha-Epidioxy-15-hydroxyprosta-5,13- dienoate D-isomerase	prostaglandin D2[r] <==> prostaglandin H2[r]	biochemical	isomeric	Eicosanoid metabolism	Eicosanoid	27306;5730	25526;58962	2	2	PMID9065498;PMID9353279	R02266	(5Z,13E)-(15S)-9alpha,11alpha-Epidioxy-15-hydroxyprosta-5,13- dienoate D-isomerase	PGDIr	HMR_8559	TRUE	TRUE	TRUE	shared
RCR10170	(5Z,13E)-(15S)-9alpha,11alpha-epidioxy-15-hydroxyprosta-5,13- dienoate E-isomerase	prostaglandin E2[r] <==> prostaglandin H2[r]	biochemical	isomeric	Eicosanoid metabolism	Eicosanoid	10728;9536;80142	362809;59103;311865;367808	3	4	PMID11847219	R02265	(5Z,13E)-(15S)-9alpha,11alpha-epidioxy-15-hydroxyprosta-5,13- dienoate E-isomerase	PGESr	HMR_8560	TRUE	TRUE	TRUE	shared
RCR10171	Estrone 3-sulfate sulfohydrolase	estrone 3-sulfate[r] + H2O[r] --> estrone[r] + sulfate[r]	biochemical	metabolic	Steroid metabolism	Steroid	412	24800	1	1		R03980	Estrone 3-sulfate sulfohydrolase		HMR_7945	TRUE	TRUE	TRUE	shared
RCR10172	17alpha-Hydroxypregnenolone:NAD+ 3-oxidoreductase	17alpha-hydroxypregnenolone[c] + NAD+[c] --> 17alpha-hydroxyprogesterone[c] + NADH[c] + H+[c]	biochemical	metabolic	Steroid metabolism	Steroid	3284;3283	682974;100911154;360348;100911116	2	4	PMID12205101	R03327	17alpha-Hydroxypregnenolone:NAD+ 3-oxidoreductase	HSD3B13	HMR_7973	TRUE	TRUE	TRUE	shared
RCR10173	5alpha-cholest-7-en-3beta-ol, NADH:oxygen 5-oxidoreductase	lathosterol[c] + NADH[c] + O2[c] + H+[c] --> provitamin D3[c] + NAD+[c] + 2 H2O[c]	biochemical	metabolic	Cholesterol metabolism	Cholesterol	6309	114100	1	1	PMID:11731337;PMID:7946524	R03310	5alpha-cholest-7-en-3beta-ol, NADH:oxygen 5-oxidoreductase		HMR_1557	TRUE	TRUE	TRUE	shared
RCR10174	CMP-N-acetylneuraminate-beta-galactosamide-alpha-2,3-sialyltransferase, Golgi apparatus	GA1[g] + CMP-Neu5Ac[g] --> GM1b[g] + CMP[g]	biochemical	metabolic	Sphingolipid metabolism	Sphingolipid	6483;6484;6482	64442;363040;362924	3	3		R05957			HMR_8167	TRUE	TRUE	TRUE	shared
RCR10175	glycerol-3-phosphate 1-O-acyltransferase	(9E)-tetradecenoyl-CoA[c] + sn-glycerol-3-phosphate[c] --> 1-acylglycerol-3P-9-tetrade[c] + CoA[c]	biochemical	metabolic	Glycerolipid metabolism	Glycerolipid	57678;84803;137964;150763	29653;305166;290843;296130	4	4	PMID:12573444;PMID:17170135;PMID:17389595;UNIPROT:AGPAT6;UNIPROT:AGPAT9;UNIPROT:Q6NUI2;UNIPROT:Q9HCL2				HMR_0489	TRUE	TRUE	TRUE	shared
RCR10176	glycerol-3-phosphate 1-O-acyltransferase[c]	(7Z)-tetradecenoyl-CoA[c] + sn-glycerol-3-phosphate[c] --> 1-acylglycerol-3P-7-tetrade[c] + CoA[c]	biochemical	metabolic	Glycerolipid metabolism	Glycerolipid	57678;84803;137964;150763	29653;305166;290843;296130	4	4	PMID:12573444;PMID:17170135;PMID:17389595;UNIPROT:AGPAT6;UNIPROT:AGPAT9;UNIPROT:Q6NUI2;UNIPROT:Q9HCL2				HMR_0490	TRUE	TRUE	TRUE	shared
RCR10177	alpha-glycerophosphate acyltransferase	5-tetradecenoyl-CoA[c] + sn-glycerol-3-phosphate[c] --> 1-acylglycerol-3P-5-tetrade[c] + CoA[c]	biochemical	metabolic	Glycerolipid metabolism	Glycerolipid	57678;84803;137964;150763	29653;305166;290843;296130	4	4	PMID:12573444;PMID:17170135;PMID:17389595;UNIPROT:AGPAT6;UNIPROT:AGPAT9;UNIPROT:Q6NUI2;UNIPROT:Q9HCL2				HMR_0491	TRUE	TRUE	TRUE	shared
RCR10178	3-glycerophosphate acyltransferase	7-hexadecenoyl-CoA[c] + sn-glycerol-3-phosphate[c] --> 1-acylglycerol-3P-7-hexade[c] + CoA[c]	biochemical	metabolic	Glycerolipid metabolism	Glycerolipid	57678;84803;137964;150763	29653;305166;290843;296130	4	4	PMID:12573444;PMID:17170135;PMID:17389595;UNIPROT:AGPAT6;UNIPROT:AGPAT9;UNIPROT:Q6NUI2;UNIPROT:Q9HCL2				HMR_0495	TRUE	TRUE	TRUE	shared
RCR10179	ACP:sn-glycerol-3-phosphate acyltransferase	(10Z)-heptadecenoyl-CoA[c] + sn-glycerol-3-phosphate[c] --> 1-acylglycerol-3P-10-heptade[c] + CoA[c]	biochemical	metabolic	Glycerolipid metabolism	Glycerolipid	57678;84803;137964;150763	29653;305166;290843;296130	4	4	PMID:12573444;PMID:17170135;PMID:17389595;UNIPROT:AGPAT6;UNIPROT:AGPAT9;UNIPROT:Q6NUI2;UNIPROT:Q9HCL2				HMR_0497	TRUE	TRUE	TRUE	shared
RCR10180	glycerol 3-phosphate acyltransferase	9-heptadecenoyl-CoA[c] + sn-glycerol-3-phosphate[c] --> 1-acylglycerol-3P-9-heptade[c] + CoA[c]	biochemical	metabolic	Glycerolipid metabolism	Glycerolipid	57678;84803;137964;150763	29653;305166;290843;296130	4	4	PMID:12573444;PMID:17170135;PMID:17389595;UNIPROT:AGPAT6;UNIPROT:AGPAT9;UNIPROT:Q6NUI2;UNIPROT:Q9HCL2				HMR_0498	TRUE	TRUE	TRUE	shared
RCR10181	glycerol phosphate acyltransferase	(13Z)-octadecenoyl-CoA[c] + sn-glycerol-3-phosphate[c] --> 1-acylglycerol-3P-13-octade[c] + CoA[c]	biochemical	metabolic	Glycerolipid metabolism	Glycerolipid	57678;84803;137964;150763	29653;305166;290843;296130	4	4	PMID:12573444;PMID:17170135;PMID:17389595;UNIPROT:AGPAT6;UNIPROT:AGPAT9;UNIPROT:Q6NUI2;UNIPROT:Q9HCL2				HMR_0500	TRUE	TRUE	TRUE	shared
RCR10182	glycerol phosphate transacylase	cis-vaccenoyl-CoA[c] + sn-glycerol-3-phosphate[c] --> 1-acylglycerol-3P-cis-vac[c] + CoA[c]	biochemical	metabolic	Glycerolipid metabolism	Glycerolipid	57678;84803;137964;150763	29653;305166;290843;296130	4	4	PMID:12573444;PMID:17170135;PMID:17389595;UNIPROT:AGPAT6;UNIPROT:AGPAT9;UNIPROT:Q6NUI2;UNIPROT:Q9HCL2				HMR_0501	TRUE	TRUE	TRUE	shared
RCR10183	glycerophosphate acyltransferase	(9E)-octadecenoyl-CoA[c] + sn-glycerol-3-phosphate[c] --> 1-acylglycerol-3P-9-octade[c] + CoA[c]	biochemical	metabolic	Glycerolipid metabolism	Glycerolipid	57678;84803;137964;150763	29653;305166;290843;296130	4	4	PMID:12573444;PMID:17170135;PMID:17389595;UNIPROT:AGPAT6;UNIPROT:AGPAT9;UNIPROT:Q6NUI2;UNIPROT:Q9HCL2				HMR_0503	TRUE	TRUE	TRUE	shared
RCR10184	glycerophosphate transacylase	(7Z)-octadecenoyl-CoA[c] + sn-glycerol-3-phosphate[c] --> 1-acylglycerol-3P-7-octade[c] + CoA[c]	biochemical	metabolic	Glycerolipid metabolism	Glycerolipid	57678;84803;137964;150763	29653;305166;290843;296130	4	4	PMID:12573444;PMID:17170135;PMID:17389595;UNIPROT:AGPAT6;UNIPROT:AGPAT9;UNIPROT:Q6NUI2;UNIPROT:Q9HCL2				HMR_0504	TRUE	TRUE	TRUE	shared
RCR10185	sn-glycerol 3-phosphate acyltransferase	(6Z,9Z)-octadecadienoyl-CoA[c] + sn-glycerol-3-phosphate[c] --> 1-acylglycerol-3P-6,9-octa[c] + CoA[c]	biochemical	metabolic	Glycerolipid metabolism	Glycerolipid	57678;84803;137964;150763	29653;305166;290843;296130	4	4	PMID:12573444;PMID:17170135;PMID:17389595;UNIPROT:AGPAT6;UNIPROT:AGPAT9;UNIPROT:Q6NUI2;UNIPROT:Q9HCL2				HMR_0505	TRUE	TRUE	TRUE	shared
RCR10186	sn-glycerol-3-phosphate acyltransferase	(13Z)-eicosenoyl-CoA[c] + sn-glycerol-3-phosphate[c] --> 1-acylglycerol-3P-13-eicose[c] + CoA[c]	biochemical	metabolic	Glycerolipid metabolism	Glycerolipid	57678;84803;137964;150763	29653;305166;290843;296130	4	4	PMID:12573444;PMID:17170135;PMID:17389595;UNIPROT:AGPAT6;UNIPROT:AGPAT9;UNIPROT:Q6NUI2;UNIPROT:Q9HCL2				HMR_0508	TRUE	TRUE	TRUE	shared
RCR10187	glycerol-3-phosphate O-acyltransferase (ambiguous)	(11Z)-eicosenoyl-CoA[c] + sn-glycerol-3-phosphate[c] --> 1-acylglycerol-3P-11-eico[c] + CoA[c]	biochemical	metabolic	Glycerolipid metabolism	Glycerolipid	57678;84803;137964;150763	29653;305166;290843;296130	4	4	PMID:12573444;PMID:17170135;PMID:17389595;UNIPROT:AGPAT6;UNIPROT:AGPAT9;UNIPROT:Q6NUI2;UNIPROT:Q9HCL2				HMR_0509	TRUE	TRUE	TRUE	shared
RCR10188	alpha-glycerophosphate acyltransferase[c]	9-eicosenoyl-CoA[c] + sn-glycerol-3-phosphate[c] --> 1-acylglycerol-3P-9-eicose[c] + CoA[c]	biochemical	metabolic	Glycerolipid metabolism	Glycerolipid	57678;84803;137964;150763	29653;305166;290843;296130	4	4	PMID:12573444;PMID:17170135;PMID:17389595;UNIPROT:AGPAT6;UNIPROT:AGPAT9;UNIPROT:Q6NUI2;UNIPROT:Q9HCL2				HMR_0510	TRUE	TRUE	TRUE	shared
RCR10189	3-glycerophosphate acyltransferase[c]	(8Z,11Z)-eicosadienoyl-CoA[c] + sn-glycerol-3-phosphate[c] --> 1-acylglycerol-3P-8,11-eico[c] + CoA[c]	biochemical	metabolic	Glycerolipid metabolism	Glycerolipid	57678;84803;137964;150763	29653;305166;290843;296130	4	4	PMID:12573444;PMID:17170135;PMID:17389595;UNIPROT:AGPAT6;UNIPROT:AGPAT9;UNIPROT:Q6NUI2;UNIPROT:Q9HCL2				HMR_0511	TRUE	TRUE	TRUE	shared
RCR10190	ACP:sn-glycerol-3-phosphate acyltransferase[c]	(5Z,8Z,11Z)-eicosatrienoyl-CoA[c] + sn-glycerol-3-phosphate[c] --> 1-acylglycerol-3P-5,8,11-eico[c] + CoA[c]	biochemical	metabolic	Glycerolipid metabolism	Glycerolipid	57678;84803;137964;150763	29653;305166;290843;296130	4	4	PMID:12573444;PMID:17170135;PMID:17389595;UNIPROT:AGPAT6;UNIPROT:AGPAT9;UNIPROT:Q6NUI2;UNIPROT:Q9HCL2				HMR_0512	TRUE	TRUE	TRUE	shared
RCR10191	glycerol 3-phosphate acyltransferase[c]	(13Z)-docosenoyl-CoA[c] + sn-glycerol-3-phosphate[c] --> 1-acylglycerol-3P-13-docose[c] + CoA[c]	biochemical	metabolic	Glycerolipid metabolism	Glycerolipid	57678;84803;137964;150763	29653;305166;290843;296130	4	4	PMID:12573444;PMID:17170135;PMID:17389595;UNIPROT:AGPAT6;UNIPROT:AGPAT9;UNIPROT:Q6NUI2;UNIPROT:Q9HCL2				HMR_0515	TRUE	TRUE	TRUE	shared
RCR10192	glycerol phosphate acyltransferase[c]	(11Z)-docosenoyl-CoA[c] + sn-glycerol-3-phosphate[c] --> 1-acylglycerol-3P-11-docose[c] + CoA[c]	biochemical	metabolic	Glycerolipid metabolism	Glycerolipid	57678;84803;137964;150763	29653;305166;290843;296130	4	4	PMID:12573444;PMID:17170135;PMID:17389595;UNIPROT:AGPAT6;UNIPROT:AGPAT9;UNIPROT:Q6NUI2;UNIPROT:Q9HCL2				HMR_0516	TRUE	TRUE	TRUE	shared
RCR10193	glycerol phosphate transacylase[c]	(15Z)-tetracosenoyl-CoA[c] + sn-glycerol-3-phosphate[c] --> 1-acylglycerol-3P-15-tetra[c] + CoA[c]	biochemical	metabolic	Glycerolipid metabolism	Glycerolipid	57678;84803;137964;150763	29653;305166;290843;296130	4	4	PMID:12573444;PMID:17170135;PMID:17389595;UNIPROT:AGPAT6;UNIPROT:AGPAT9;UNIPROT:Q6NUI2;UNIPROT:Q9HCL2				HMR_0519	TRUE	TRUE	TRUE	shared
RCR10194	glycerophosphate acyltransferase[c]	(6Z,9Z,12Z,15Z)-octadecatetraenoyl-CoA[c] + sn-glycerol-3-phosphate[c] --> 1-acylglycerol-3P-6,9,12,15-octa[c] + CoA[c]	biochemical	metabolic	Glycerolipid metabolism	Glycerolipid	57678;84803;137964;150763	29653;305166;290843;296130	4	4	PMID:12573444;PMID:17170135;PMID:17389595;UNIPROT:AGPAT6;UNIPROT:AGPAT9;UNIPROT:Q6NUI2;UNIPROT:Q9HCL2				HMR_0523	TRUE	TRUE	TRUE	shared
RCR10195	glycerophosphate transacylase[c]	(8Z,11Z,14Z,17Z)-eicosatetraenoyl-CoA[c] + sn-glycerol-3-phosphate[c] --> 1-acylglycerol-3P-8,11,14,17-eico[c] + CoA[c]	biochemical	metabolic	Glycerolipid metabolism	Glycerolipid	57678;84803;137964;150763	29653;305166;290843;296130	4	4	PMID:12573444;PMID:17170135;PMID:17389595;UNIPROT:AGPAT6;UNIPROT:AGPAT9;UNIPROT:Q6NUI2;UNIPROT:Q9HCL2				HMR_0524	TRUE	TRUE	TRUE	shared
RCR10196	sn-glycerol 3-phosphate acyltransferase[c]	(5Z,8Z,11Z,14Z,17Z)-eicosapentaenoyl-CoA[c] + sn-glycerol-3-phosphate[c] --> 1-acylglycerol-3P-5,8,11,14,17-eico[c] + CoA[c]	biochemical	metabolic	Glycerolipid metabolism	Glycerolipid	57678;84803;137964;150763	29653;305166;290843;296130	4	4	PMID:12573444;PMID:17170135;PMID:17389595;UNIPROT:AGPAT6;UNIPROT:AGPAT9;UNIPROT:Q6NUI2;UNIPROT:Q9HCL2				HMR_0525	TRUE	TRUE	TRUE	shared
RCR10197	sn-glycerol-3-phosphate acyltransferase[c]	(7Z,10Z,13Z,16Z,19Z)-docosapentaenoyl-CoA[c] + sn-glycerol-3-phosphate[c] --> 1-acylglycerol-3P-7,10,13,16,19-docosa[c] + CoA[c]	biochemical	metabolic	Glycerolipid metabolism	Glycerolipid	57678;84803;137964;150763	29653;305166;290843;296130	4	4	PMID:12573444;PMID:17170135;PMID:17389595;UNIPROT:AGPAT6;UNIPROT:AGPAT9;UNIPROT:Q6NUI2;UNIPROT:Q9HCL2				HMR_0526	TRUE	TRUE	TRUE	shared
RCR10198	glycerol-3-phosphate O-acyltransferase (ambiguous)[c]	(9Z,12Z,15Z,18Z,21Z)-tetracosapentaenoyl-CoA[c] + sn-glycerol-3-phosphate[c] --> 1-acylglycerol-3P-9,12,15,18,21-tetra[c] + CoA[c]	biochemical	metabolic	Glycerolipid metabolism	Glycerolipid	57678;84803;137964;150763	29653;305166;290843;296130	4	4	PMID:12573444;PMID:17170135;PMID:17389595;UNIPROT:AGPAT6;UNIPROT:AGPAT9;UNIPROT:Q6NUI2;UNIPROT:Q9HCL2				HMR_0527	TRUE	TRUE	TRUE	shared
RCR10199	RCR10199[c]	(6Z,9Z,12Z,15Z,18Z,21Z)-tetracosahexaenoyl-CoA[c] + sn-glycerol-3-phosphate[c] --> 1-acylglycerol-3P-6,9,12,15,18,21-tetra[c] + CoA[c]	biochemical	metabolic	Glycerolipid metabolism	Glycerolipid	57678;84803;137964;150763	29653;305166;290843;296130	4	4	PMID:12573444;PMID:17170135;PMID:17389595;UNIPROT:AGPAT6;UNIPROT:AGPAT9;UNIPROT:Q6NUI2;UNIPROT:Q9HCL2				HMR_0528	TRUE	TRUE	TRUE	shared
RCR10200	RCR10200[c]	(4Z,7Z,10Z,13Z,16Z,19Z)-docosahexaenoyl-CoA[c] + sn-glycerol-3-phosphate[c] --> 1-acylglycerol-3P-4,7,10,13,16,19-doco[c] + CoA[c]	biochemical	metabolic	Glycerolipid metabolism	Glycerolipid	57678;84803;137964;150763	29653;305166;290843;296130	4	4	PMID:12573444;PMID:17170135;PMID:17389595;UNIPROT:AGPAT6;UNIPROT:AGPAT9;UNIPROT:Q6NUI2;UNIPROT:Q9HCL2				HMR_0529	TRUE	TRUE	TRUE	shared
RCR10201	RCR10201[c]	(11Z,14Z,17Z)-eicosatrienoyl-CoA[c] + sn-glycerol-3-phosphate[c] --> 1-acylglycerol-3P-11,14,17-eico[c] + CoA[c]	biochemical	metabolic	Glycerolipid metabolism	Glycerolipid	57678;84803;137964;150763	29653;305166;290843;296130	4	4	PMID:12573444;PMID:17170135;PMID:17389595;UNIPROT:AGPAT6;UNIPROT:AGPAT9;UNIPROT:Q6NUI2;UNIPROT:Q9HCL2				HMR_0530	TRUE	TRUE	TRUE	shared
RCR10202	RCR10202[c]	13,16,19-docosatrienoyl-CoA[c] + sn-glycerol-3-phosphate[c] --> 1-acylglycerol-3P-13,16,19-doco[c] + CoA[c]	biochemical	metabolic	Glycerolipid metabolism	Glycerolipid	57678;84803;137964;150763	29653;305166;290843;296130	4	4	PMID:12573444;PMID:17170135;PMID:17389595;UNIPROT:AGPAT6;UNIPROT:AGPAT9;UNIPROT:Q6NUI2;UNIPROT:Q9HCL2				HMR_0531	TRUE	TRUE	TRUE	shared
RCR10203	RCR10203[c]	10,13,16,19-docosatetraenoyl-CoA[c] + sn-glycerol-3-phosphate[c] --> 1-acylglycerol-3P-10,13,16,19-doco[c] + CoA[c]	biochemical	metabolic	Glycerolipid metabolism	Glycerolipid	57678;84803;137964;150763	29653;305166;290843;296130	4	4	PMID:12573444;PMID:17170135;PMID:17389595;UNIPROT:AGPAT6;UNIPROT:AGPAT9;UNIPROT:Q6NUI2;UNIPROT:Q9HCL2				HMR_0532	TRUE	TRUE	TRUE	shared
RCR10204	RCR10204[c]	12,15,18,21-tetracosatetraenoyl-CoA[c] + sn-glycerol-3-phosphate[c] --> 1-acylglycerol-3P-12,15,18,21-tetra[c] + CoA[c]	biochemical	metabolic	Glycerolipid metabolism	Glycerolipid	57678;84803;137964;150763	29653;305166;290843;296130	4	4	PMID:12573444;PMID:17170135;PMID:17389595;UNIPROT:AGPAT6;UNIPROT:AGPAT9;UNIPROT:Q6NUI2;UNIPROT:Q9HCL2				HMR_0533	TRUE	TRUE	TRUE	shared
RCR10205	RCR10205[c]	arachidonyl-CoA[c] + sn-glycerol-3-phosphate[c] --> 1-acylglycerol-3P-arach[c] + CoA[c]	biochemical	metabolic	Glycerolipid metabolism	Glycerolipid	57678;84803;137964;150763	29653;305166;290843;296130	4	4	PMID:12573444;PMID:17170135;PMID:17389595;UNIPROT:AGPAT6;UNIPROT:AGPAT9;UNIPROT:Q6NUI2;UNIPROT:Q9HCL2				HMR_0537	TRUE	TRUE	TRUE	shared
RCR10206	RCR10206[c]	(7Z,10Z,13Z,16Z)-docosatetraenoyl-CoA[c] + sn-glycerol-3-phosphate[c] --> 1-acylglycerol-3P-7,10,13,16-docosa[c] + CoA[c]	biochemical	metabolic	Glycerolipid metabolism	Glycerolipid	57678;84803;137964;150763	29653;305166;290843;296130	4	4	PMID:12573444;PMID:17170135;PMID:17389595;UNIPROT:AGPAT6;UNIPROT:AGPAT9;UNIPROT:Q6NUI2;UNIPROT:Q9HCL2				HMR_0538	TRUE	TRUE	TRUE	shared
RCR10207	RCR10207[c]	(9Z,12Z,15Z,18Z)-tetracosatetraenoyl-CoA[c] + sn-glycerol-3-phosphate[c] --> 1-acylglycerol-3P-9,12,15,18-tetraco[c] + CoA[c]	biochemical	metabolic	Glycerolipid metabolism	Glycerolipid	57678;84803;137964;150763	29653;305166;290843;296130	4	4	PMID:12573444;PMID:17170135;PMID:17389595;UNIPROT:AGPAT6;UNIPROT:AGPAT9;UNIPROT:Q6NUI2;UNIPROT:Q9HCL2				HMR_0539	TRUE	TRUE	TRUE	shared
RCR10208	RCR10208[c]	(6Z,9Z,12Z,15Z,18Z)-tetracosapentaenoyl-CoA[c] + sn-glycerol-3-phosphate[c] --> 1-acylglycerol-3P-6,9,12,15,18-tetraco[c] + CoA[c]	biochemical	metabolic	Glycerolipid metabolism	Glycerolipid	57678;84803;137964;150763	29653;305166;290843;296130	4	4	PMID:12573444;PMID:17170135;PMID:17389595;UNIPROT:AGPAT6;UNIPROT:AGPAT9;UNIPROT:Q6NUI2;UNIPROT:Q9HCL2				HMR_0540	TRUE	TRUE	TRUE	shared
RCR10209	RCR10209[c]	(4Z,7Z,10Z,13Z,16Z)-docosapentaenoyl-CoA[c] + sn-glycerol-3-phosphate[c] --> 1-acylglycerol-3P-4,7,10,13,16-docosa[c] + CoA[c]	biochemical	metabolic	Glycerolipid metabolism	Glycerolipid	57678;84803;137964;150763	29653;305166;290843;296130	4	4	PMID:12573444;PMID:17170135;PMID:17389595;UNIPROT:AGPAT6;UNIPROT:AGPAT9;UNIPROT:Q6NUI2;UNIPROT:Q9HCL2				HMR_0541	TRUE	TRUE	TRUE	shared
RCR10210	RCR10210[c]	(11Z,14Z)-eicosadienoyl-CoA[c] + sn-glycerol-3-phosphate[c] --> 1-acylglycerol-3P-11,14-eicosa[c] + CoA[c]	biochemical	metabolic	Glycerolipid metabolism	Glycerolipid	57678;84803;137964;150763	29653;305166;290843;296130	4	4	PMID:12573444;PMID:17170135;PMID:17389595;UNIPROT:AGPAT6;UNIPROT:AGPAT9;UNIPROT:Q6NUI2;UNIPROT:Q9HCL2				HMR_0542	TRUE	TRUE	TRUE	shared
RCR10211	RCR10211[c]	(13Z,16Z)-docosadienoyl-CoA[c] + sn-glycerol-3-phosphate[c] --> 1-acylglycerol-3P-13,16-docosa[c] + CoA[c]	biochemical	metabolic	Glycerolipid metabolism	Glycerolipid	57678;84803;137964;150763	29653;305166;290843;296130	4	4	PMID:12573444;PMID:17170135;PMID:17389595;UNIPROT:AGPAT6;UNIPROT:AGPAT9;UNIPROT:Q6NUI2;UNIPROT:Q9HCL2				HMR_0543	TRUE	TRUE	TRUE	shared
RCR10212	RCR10212[c]	10,13,16-docosatrienoyl-CoA[c] + sn-glycerol-3-phosphate[c] --> 1-acylglycerol-3P-10,13,16-docosa[c] + CoA[c]	biochemical	metabolic	Glycerolipid metabolism	Glycerolipid	57678;84803;137964;150763	29653;305166;290843;296130	4	4	PMID:12573444;PMID:17170135;PMID:17389595;UNIPROT:AGPAT6;UNIPROT:AGPAT9;UNIPROT:Q6NUI2;UNIPROT:Q9HCL2				HMR_0544	TRUE	TRUE	TRUE	shared
RCR10213	galactosylceramide sulfotransferase	LacCer pool[c] + PAPS[c] <==> lactosylceramide sulfate[c] + PAP[c]	biochemical	metabolic	Sphingolipid metabolism	Sphingolipid	9514	683713	1	1	PMID:1330860				HMR_0928	TRUE	TRUE	TRUE	shared
RCR10214	(5Z,13E)-(15S)-9alpha,11alpha-Epidioxy-15-hydroxyprosta-5,13- dienoate 6-isomerase	prostaglandin H2[r] --> prostaglandin I2[r]	biochemical	isomeric	Eicosanoid metabolism	Eicosanoid	5740	25527	1	1	PMID:15115769;PMID2120373;PMID2491846	R02267	(5Z,13E)-(15S)-9alpha,11alpha-Epidioxy-15-hydroxyprosta-5,13- dienoate 6-isomerase	PGISr	HMR_1308	TRUE	TRUE	TRUE	shared
RCR10215	prostaglandin-F synthase	prostaglandin F2alpha[c] + NAD+[c] --> prostaglandin H2[c] + NADH[c] + H+[c]	biochemical	metabolic	Eicosanoid metabolism	Eicosanoid	8644	171516	1	1		R02264			HMR_1325	TRUE	TRUE	TRUE	shared
RCR10216	prostaglandin-endoperoxide synthase	prostaglandin G1[r] + 2 H+[r] <==> prostaglandin H1[r] + H2O[r]	biochemical	metabolic	Eicosanoid metabolism	Eicosanoid	5743;5742	29527;24693	2	2					HMR_1393	TRUE	TRUE	TRUE	shared
RCR10217	choloyl-CoA hydrolase	choloyl-CoA[c] + H2O[c] --> cholate[c] + CoA[c]	biochemical	metabolic	Bile acid metabolism	Bile acid	10005	170588	1	1	PMID:10884298	R07296	choloyl-CoA hydrolase		HMR_1660	TRUE	TRUE	TRUE	shared
RCR10218	Choloyl-CoA:glycine N-choloyltransferase	choloyl-CoA[c] + glycine[c] --> glycocholate[c] + CoA[c]	biochemical	metabolic	Bile acid metabolism	Bile acid	570	29725	1	1	PMID:10884298;PMID:12239217;PMID:12543708;PMID:15026425;PMID:3741411;PMID:6884990;PMID10884298;PMID12239217;PMID12543708;PMID15026425;PMID3741411;PMID6884990	R03718	Choloyl-CoA:glycine N-choloyltransferase	r0629	HMR_1670	TRUE	TRUE	TRUE	shared
RCR10219	chenodeoxycholoyl-CoA hydrolase	chenodeoxycholoyl-CoA[c] + H2O[c] --> chenodeoxycholic acid[c] + CoA[c]	biochemical	metabolic	Bile acid metabolism	Bile acid	11332;570;10965;122970;641371;641372	26759;29725;192272;681337;314304;50559;299193	6	7	PMID:11673457;PMID:11454857;PMID:10944470;PMID:10817395	R03974	chenodeoxycholoyl-CoA hydrolase		HMR_1718	TRUE	TRUE	TRUE	shared
RCR10220	chenodeoxycholate:CoA ligase (AMP-forming)	chenodeoxycholoyl-CoA[c] + AMP[c] + PPi[c] <==> chenodeoxycholic acid[c] + ATP[c] + CoA[c]	biochemical	metabolic	Bile acid metabolism	Bile acid	10998;11001	79111;65192	2	2	PMID:10749848;PMID:10884298;PMID:15026425;PMID:438652;PMID:6173037	R08743	chenodeoxycholate:CoA ligase (AMP-forming)		HMR_1726	TRUE	TRUE	TRUE	shared
RCR10221	L-Cysteine:oxygen oxidoreductase	cysteine[c] + O2[c] --> 3-sulfinoalanine[c]	biochemical	metabolic	Bile acid metabolism	Bile acid	1036	81718	1	1	PMID:7524679	R00893	L-Cysteine:oxygen oxidoreductase		HMR_3908	TRUE	TRUE	TRUE	shared
RCR10222	ATP:1-phosphatidyl-1D-myo-inositol-4-phosphate 3-phosphotransferase	1-phosphatidyl-1D-myo-inositol-4-phosphate[c] + ATP[c] --> 1-phosphatidyl-1D-myo-inositol-3,4-bisphosphate[c] + ADP[c]	biochemical	metabolic	Inositol phosphate metabolism	Inositol	5288;23533;5286;5287	116720;289021;361632;497931	4	4		R05795	ATP:1-phosphatidyl-1D-myo-inositol-4-phosphate 3-phosphotransferase		HMR_6548	TRUE	TRUE	TRUE	shared
RCR10223	phosphatidylinositol 3-phosphate 4-kinase	1-phosphatidyl-1D-myo-inositol-3-phosphate[c] + ATP[c] --> 1-phosphatidyl-1D-myo-inositol-3,4-bisphosphate[c] + ADP[c]	biochemical	metabolic	Inositol phosphate metabolism	Inositol	23396;8395;8394;138429	314641;309419;365865;687758	4	4					HMR_8813	TRUE	TRUE	TRUE	shared
RCR10224	ATP:1-phosphatidyl-1D-myo-inositol-4-phosphate 3-phosphotransferase[n]	1-phosphatidyl-1D-myo-inositol-4-phosphate[n] + ATP[n] --> 1-phosphatidyl-1D-myo-inositol-3,4-bisphosphate[n] + ADP[n]	biochemical	metabolic	Inositol phosphate metabolism	Inositol	5286;5287;5288	116720;289021;361632	3	3		R05795	ATP:1-phosphatidyl-1D-myo-inositol-4-phosphate 3-phosphotransferase		HMR_8819	TRUE	TRUE	TRUE	shared
RCR10225	5-methyltetrahydrofolate:NAD+ oxidoreductase	5,10-methylene-THF[c] + NADH[c] + H+[c] --> 5-methyl-THF[c] + NAD+[c]	biochemical	metabolic	Vitamin B metabolism	Vitamin B	4524	362657	1	1	PMID:1119805;PMID:2383427;PMID1119805;PMID2383427	R07168	5-methyltetrahydrofolate:NAD+ oxidoreductase	r0792	HMR_4448	TRUE	TRUE	TRUE	shared
RCR10226	uronolactonase, endoplasmic reticulum	D-glucurono-6,3-lactone[r] + H2O[r] <==> glucuronate[r]	biochemical	metabolic	Vitamin C metabolism	Vitamin C			0	0					HMR_8345	TRUE	TRUE	TRUE	nonenzymatic
RCR10227	retinal:NAD+ oxidoreductase	retinal[c] + NAD+[c] + H2O[c] --> retinoate[c] + NADH[c] + H+[c]	biochemical	metabolic	Vitamin A metabolism	Vitamin A	216;8854;101928635	116676;24188	3	2	PMID1503811	R02123	retinal:NAD+ oxidoreductase	RADH	HMR_6646	TRUE	TRUE	TRUE	shared
RCR10228	FADH2:NAD+ oxidoreductase	FAD[c] + NADH[c] + H+[c] --> FADH2[c] + NAD+[c]	biochemical	metabolic	Vitamin B metabolism	Vitamin B			0	0	PMID:10620517;PMID10620517	R09748	FADH2:NAD+ oxidoreductase	RE3347C	HMR_6510	TRUE	TRUE	TRUE	nonenzymatic
RCR10229	carbonate hydro-lyase (carbon-dioxide-forming)[c]	CO2[c] + H2O[c] --> HCO3-[c] + H+[c]	biochemical	metabolic	Miscellaneous	Miscellaneous	11238;23632;377677;759;760;761;762;763;765;766;767;768;771	288360;291819;297814;298657;302669;310218;313495;363085;499566;54232;54233;791259;54231;29242	13	14	PMID11101628;PMID11172051;PMID11676494;PMID14600151;PMID7574487	R10092	carbonate hydro-lyase (carbon-dioxide-forming)	H2CO3D	HMR_3955	TRUE	TRUE	TRUE	shared
RCR10230	ATP:3-phospho-D-glycerate 1-phosphotransferase	1,3-bisphospho-D-glycerate[c] + ADP[c] <==> 3-phospho-D-glycerate[c] + ATP[c]	biochemical	metabolic	Central carbon metabolism	Central Carbon	5230;5232;375056;10321	24644;316265;683007	4	3	PMID:367367;PMID:4203909;UNIPROT:P00558	R01512	ATP:3-phospho-D-glycerate 1-phosphotransferase	PGK	HMR_4368	TRUE	TRUE	TRUE	shared
RCR10231	maltose glucohydrolase	maltose[l] + H2O[l] --> 2 glucose[l]	biochemical	metabolic	Central carbon metabolism	Central Carbon	2548	367562	1	1		R00028	maltose glucohydrolase		HMR_8589	TRUE	TRUE	TRUE	shared
RCR10232	RCR10232[c]	mannose-1-phosphate[c] + ATP[c] --> D-mannose-1,6-bisphosphate[c] + ADP[c]	biochemical	metabolic	Carbohydrate metabolism	Carbohydrate	79672;79707;55277;9917;64122	303755;313744;298250;304885;498034	5	5	PMID:10085245				HMR_4320	TRUE	TRUE	TRUE	shared
RCR10233	GTP diphosphate-lyase (cyclizing,3',5'-cyclic-GMP-forming)	GTP[c] --> cGMP[c] + PPi[c]	biochemical	metabolic	Purine metabolism	Purine	(2983):(2977;2982)	(25202;25206):(497757;66012)	3	4	PMID:11952099;PMID10449911;PMID10777682;PMID11565546;PMID11851379;PMID1352257;PMID14748740;PMID15371450;PMID7601467;PMID7761400;PMID7777544;PMID7954658;PMID8838319;PMID9097965;PMID9742212	R00434	GTP diphosphate-lyase (cyclizing,3',5'-cyclic-GMP-forming)	GUACYC	HMR_4022	TRUE	TRUE	TRUE	shared
RCR10234	UMP kinase (dCTP),nuclear	dCDP[n] + UDP[n] <==> dCTP[n] + UMP[n]	biochemical	metabolic	Nucleotide metabolism	Nucleotide	51727	298410	1	1	PMID10462544;PMID11912132			UMPK6n	HMR_7872	TRUE	TRUE	TRUE	shared
RCR10235	ATP:dCDP phosphotransferase[m]	dCTP[m] + ADP[m] <==> dCDP[m] + ATP[m]	biochemical	metabolic	Nucleotide metabolism	Nucleotide	221264;10201;29922;4830;4831;4832;4833;654364;8382	171566;191575;58964;685679;688903;83782;85269	9	7	PMID9099850	R02326	ATP:dCDP phosphotransferase	NDPK7m	HMR_7890	TRUE	TRUE	TRUE	shared
RCR10236	ATP:dCDP phosphotransferase[n]	dCTP[n] + ADP[n] <==> dCDP[n] + ATP[n]	biochemical	metabolic	Nucleotide metabolism	Nucleotide	4830;4831;654364	191575;83782	3	2	PMID7050910	R02326	ATP:dCDP phosphotransferase	NDPK7n	HMR_7891	TRUE	TRUE	TRUE	shared
RCR10237	Cytidine aminohydrolase	cytidine[n] + H2O[n] --> uridine[n] + NH3[n]	biochemical	metabolic	Nucleotide metabolism	Nucleotide	57379	399679	1	1		R01878	Cytidine aminohydrolase		HMR_8446	TRUE	TRUE	TRUE	shared
RCR10238	cytidylate kinase (dCMP,dATP)	2 dCDP[n] <==> dCTP[n] + dCMP[n]	biochemical	metabolic	Nucleotide metabolism	Nucleotide	51727	298410	1	1	PMID10462544;PMID11912132			CYTK12n	HMR_8453	TRUE	TRUE	TRUE	shared
RCR10239	UMP/CMP kinase	CDP[n] + dCDP[n] <==> dCTP[n] + CMP[n]	biochemical	metabolic	Nucleotide metabolism	Nucleotide	51727	298410	1	1	PMID10462544;PMID11912132			CYTK9n	HMR_8472	TRUE	TRUE	TRUE	shared
RCR10240	S-adenosyl-L-methionine carboxy-lyase [(5-deoxy-5-adenosyl)(3-aminopropyl)methylsulfonium-forming]	SAM[c] + H+[c] --> S-adenosylmethioninamine[c] + CO2[c]	biochemical	metabolic	Arginine and proline metabolism	Arg Pro	262	81640	1	1	PMID:1764068;PMID2460457	R00178	S-adenosyl-L-methionine carboxy-lyase [(5-deoxy-5-adenosyl)(3-aminopropyl)methylsulfonium-forming]	ADMDC	HMR_4073	TRUE	TRUE	TRUE	shared
RCR10241	L-histidine:4-aminobutanoate ligase (ADP-forming)	4-aminobutyrate[c] + histidine[c] + ATP[c] --> homocarnosine[c] + AMP[c] + PPi[c]	biochemical	metabolic	Arginine and proline metabolism	Arg Pro	57571	309150	1	1	PMID:448355;PMID:487087	R01991	L-histidine:4-aminobutanoate ligase (ADP-forming)		HMR_4606	TRUE	TRUE	TRUE	shared
RCR10242	alpha-Aminobutyryl histidine hydrolase	homocarnosine[c] + H2O[c] --> 4-aminobutyrate[c] + histidine[c]	biochemical	metabolic	Arginine and proline metabolism	Arg Pro	55748;84735	291394;307212	2	2	PMID:2334521;PMID:4026801	R01992	alpha-Aminobutyryl histidine hydrolase		HMR_4607	TRUE	TRUE	TRUE	shared
RCR10243	RCR10243[c]	N8-acetylspermidine[c] + CoA[c] <==> spermidine[c] + acetyl-CoA[c]	biochemical	metabolic	Arginine and proline metabolism	Arg Pro			0	0					HMR_6940	TRUE	TRUE	TRUE	nonenzymatic
RCR10244	L-Proline:NADP+ 5-oxidoreductase	1-pyrroline-5-carboxylate[m] + NADPH[m] + H+[m] --> proline[m] + NADP+[m]	biochemical	metabolic	Arginine and proline metabolism	Arg Pro	29920;65263;10637;5831	364064;300035;287877;498299	4	4		R01251	L-Proline:NADP+ 5-oxidoreductase		HMR_8609	TRUE	TRUE	TRUE	shared
RCR10245	L-Alanine:glyoxylate aminotransferase	glyoxalate[m] + alanine[m] --> pyruvate[m] + glycine[m]	biochemical	metabolic	Glycine serine and threonine metabolism	Gly Ser Thr	189;64902	24792;83784	2	2		R00369	L-Alanine:glyoxylate aminotransferase		HMR_4788	TRUE	TRUE	TRUE	shared
RCR10246	glycine:lipoylprotein oxidoreductase (decarboxylating and acceptor-aminomethylating)	lipoylprotein[m] + glycine[m] --> S-aminomethyldihydrolipoylprotein[m] + CO2[m]	biochemical	metabolic	Glycine serine and threonine metabolism	Gly Ser Thr	1738:2653:2731:275	309312:298942:306586:171133	4	4		R03425	glycine:lipoylprotein oxidoreductase (decarboxylating and acceptor-aminomethylating)		HMR_8435	TRUE	TRUE	TRUE	shared
RCR10247	Acetyl-CoA:acetyl-CoA C-acetyltransferase	acetoacetyl-CoA[m] + CoA[m] <==> 2 acetyl-CoA[m]	biochemical	metabolic	Aromatic amino acid metabolism	Phe Tyr Trp	38	25014	1	1	PMID:10064897;PMID:10806397;PMID:1121274;PMID:11330060;PMID:15733928;PMID:1679347;PMID:16927236;PMID:17236799;PMID:1735445;PMID:1979337;PMID:3194209;PMID:6131897;PMID:6378901;PMID:7911016;PMID:8241273;PMID:3709573	R00238	Acetyl-CoA:acetyl-CoA C-acetyltransferase	ACACT1rm	HMR_3885	TRUE	TRUE	TRUE	shared
RCR10248	monoamine oxidase	noradrenaline[c] + O2[c] + H2O[c] --> 3,4-dihydroxymandelaldehyde[c] + NH3[c] + H2O2[c]	biochemical	metabolic	Aromatic amino acid metabolism	Phe Tyr Trp	4129;4128	25750;29253	2	2		R02532	4-[(1R)-2-Amino-1-hydroxyethyl]-1,2-benzenediol:oxygen oxidoreductase(deaminating)(flavin-containing)		HMR_6752	TRUE	TRUE	TRUE	shared
RCR10249	glutathione gamma-glutamylaminopeptidase	GSH[c] + H2O[c] --> cys-gly[c] + glutamate[c]	biochemical	metabolic	Glutathione metabolism	Glutathione	124975;2686;2678;2687;728441;91227;92086	156275;408206;116568;29566	7	4	PMID:1968061;PMID:3511062	R00494	glutathione gamma-glutamylaminopeptidase		HMR_4175	TRUE	TRUE	TRUE	shared
RCR10250	L-cysteinylglycine dipeptidase	cys-gly[c] + H2O[c] --> cysteine[c] + glycine[c]	biochemical	metabolic	Glutathione metabolism	Glutathione	290;51056;9520	81641;289668;50558	3	3	PMID:16189153;PMID:9751082	R00899	L-cysteinylglycine dipeptidase		HMR_4328	TRUE	TRUE	TRUE	shared
RCR10251	glycine:tRNA(Gly) ligase (AMP-forming)	tRNA(gly)[c] + glycine[c] + ATP[c] --> glycyl-tRNA(gly)[c] + AMP[c] + PPi[c]	biochemical	metabolic	Protein metabolism	Protein	2617	297113	1	1		R03654	glycine:tRNA(Gly) ligase (AMP-forming)		HMR_5138	TRUE	TRUE	TRUE	shared
RCR10252	RCR10252[c]	arginine[c] --> [protein]-L-arginine[c] + H2O[c]	biochemical	metabolic	Protein metabolism	Protein			0	0					HMR_7621	TRUE	TRUE	TRUE	nonenzymatic
RCR10253	Acetoacetate:CoA ligase (AMP-forming)	acetoacetate[m] + ATP[m] + CoA[m] --> acetoacetyl-CoA[m] + AMP[m] + PPi[m]	biochemical	metabolic	Cholesterol metabolism	Cholesterol	65985	65984	1	1	PMID:4073493;PMID4073493	R01357	Acetoacetate:CoA ligase (AMP-forming)	r0321	HMR_1576	TRUE	TRUE	TRUE	shared
RCR10254	1-Alkyl-2-acetyl-sn-glycero-3-phosphocholine acetohydrolase	2-acetyl-1-alkyl-sn-glycero-3-phosphocholine[c] + H2O[c] --> 1-organyl-2-lyso-sn-glycero-3-phosphocholine[c] + acetate[c]	biochemical	metabolic	Glycerolipid metabolism	Glycerolipid	5048;5049;374569;5050;5051	64189;83572;114113;246266;313611	5	5		R04452	1-Alkyl-2-acetyl-sn-glycero-3-phosphocholine acetohydrolase		HMR_7611	TRUE	TRUE	TRUE	shared
RCR10255	Acetyl-CoA:1-alkyl-sn-glycero-3-phosphocholine 2-O-acetyltransferase	1-organyl-2-lyso-sn-glycero-3-phosphocholine[c] + acetyl-CoA[c] --> 2-acetyl-1-alkyl-sn-glycero-3-phosphocholine[c] + CoA[c]	biochemical	metabolic	Glycerolipid metabolism	Glycerolipid	79888;54947	361467;100359680	2	2		R03437	Acetyl-CoA:1-alkyl-sn-glycero-3-phosphocholine 2-O-acetyltransferase		HMR_7613	TRUE	TRUE	TRUE	shared
RCR10256	prostaglandin-endoperoxide synthase[r]	prostaglandin G2[r] + 2 H+[r] --> prostaglandin H2[r] + H2O[r]	biochemical	metabolic	Eicosanoid metabolism	Eicosanoid	5743;5742	29527;24693	2	2	PMID:4514999				HMR_1307	TRUE	TRUE	TRUE	shared
RCR10257	prostaglandin A isomerase	prostaglandin A2[c] <==> prostaglandin C2[c]	biochemical	isomeric	Eicosanoid metabolism	Eicosanoid			0	0	PMID:234423	R05056			HMR_1322	TRUE	TRUE	TRUE	nonenzymatic
RCR10258	prostaglandin-A1 Delta-isomerase	prostaglandin B2[c] <==> prostaglandin C2[c]	biochemical	isomeric	Eicosanoid metabolism	Eicosanoid			0	0	PMID:234423	R05057			HMR_1323	TRUE	TRUE	TRUE	nonenzymatic
RCR10259	PGE1 dehydration	prostaglandin A1[c] + H2O[c] <==> prostaglandin E1[c]	biochemical	metabolic	Eicosanoid metabolism	Eicosanoid	11102;91179	361020;287949	2	2	PMID:234423				HMR_1395	TRUE	TRUE	TRUE	shared
RCR10260	prostaglandin-A1 Delta-isomerase[c]	prostaglandin A1[c] <==> prostaglandin C1[c]	biochemical	isomeric	Eicosanoid metabolism	Eicosanoid			0	0	PMID:234423	R04565			HMR_1401	TRUE	TRUE	TRUE	nonenzymatic
RCR10261	prostaglandin A isomerase[c]	prostaglandin B1[c] <==> prostaglandin C1[c]	biochemical	isomeric	Eicosanoid metabolism	Eicosanoid			0	0	PMID:234423				HMR_1402	TRUE	TRUE	TRUE	nonenzymatic
RCR10262	Acyl-CoA:1-alkyl-sn-glycero-3-phosphocholine O-acyltransferase	acyl-CoA-LD-TG2 pool[c] + 1-organyl-2-lyso-sn-glycero-3-phosphocholine[c] --> 1-radyl-2-acyl-sn-glycero-3-phosphocholine[c] + CoA[c]	biochemical	metabolic	Glycerolipid metabolism	Glycerolipid	79888;10162;54947;254531	361467;362434;100359680;296048	4	4		R03438	Acyl-CoA:1-alkyl-sn-glycero-3-phosphocholine O-acyltransferase		HMR_7614	TRUE	TRUE	TRUE	shared
RCR10263	3alpha,7alpha-dihydroxy-5beta-cholanoyl-CoA:glycine N-choloyltransferase	chenodeoxycholoyl-CoA[c] + glycine[c] --> glycochenodeoxycholate[c] + CoA[c]	biochemical	metabolic	Bile acid metabolism	Bile acid	570	29725	1	1	PMID:12810727;PMID:6884990;PMID12810727;PMID6884990	R08744	3alpha,7alpha-dihydroxy-5beta-cholanoyl-CoA:glycine N-choloyltransferase	r0797	HMR_1722	TRUE	TRUE	TRUE	shared
RCR10264	Isocitrate:NADP+ oxidoreductase (decarboxylating)	isocitrate[p] + NADP+[p] --> AKG[p] + CO2[p] + NADPH[p] + H+[p]	biochemical	metabolic	Vitamin B metabolism	Vitamin B	3417;3418	24479;361596	2	2	PMID:15173171;PMID:10521434	R00267	Isocitrate:NADP+ oxidoreductase (decarboxylating)		HMR_0712	TRUE	TRUE	TRUE	shared
RCR10265	Aldehyde:oxygen oxidoreductase	1-methylnicotinamide[c] + O2[c] + H2O[c] --> N1-methyl-4-pyridone-5-carboxamide[c] + H2O2[c] + H+[c]	biochemical	metabolic	Vitamin B metabolism	Vitamin B	316	316421;316424;493909;54349	1	4	PMID20038499	R04085	Aldehyde:oxygen oxidoreductase		HMR_7677	TRUE	TRUE	TRUE	shared
RCR10266	phosphatidylinositol 3,4-bisphosphate 5-kinase, nuclear	1-phosphatidyl-1D-myo-inositol-3,4-bisphosphate[n] + ATP[n] --> phosphatidylinositol-3,4,5-trisphosphate[n] + ADP[n]	biochemical	metabolic	Inositol phosphate metabolism	Inositol	23396;8395;8394;138429	314641;309419;365865;687758	4	4					HMR_8811	TRUE	TRUE	TRUE	shared
RCR10267	phosphatidylinositol 4-phosphate phospholipase C	1-phosphatidyl-1D-myo-inositol-4-phosphate[c] + H2O[c] --> 1D-myo-inositol-1,4-bisphosphate[c] + 1,2-diacylglycerol-LD-TAG pool[c]	biochemical	metabolic	Inositol phosphate metabolism	Inositol	5335;113026;5333;84812;23236;5330;5331;5332;5336;51196;89869	25738;140693;24655;287745;24654;25031;29322;85240;29337;114633;497197	11	11					HMR_8822	TRUE	TRUE	TRUE	shared
RCR10268	5,10-methylenetetrahydrofolate:NADP+ oxidoreductase	5,10-methenyl-THF[m] + NADPH[m] <==> 5,10-methylene-THF[m] + NADP+[m]	biochemical	metabolic	Vitamin B metabolism	Vitamin B	4522	64300	1	1	PMID:12937168;PMID:14597174;PMID:15033905;PMID:16171773;PMID:23838;PMID:3053686;PMID:8218174;PMID12937168;PMID8218174	R01220	5,10-methylenetetrahydrofolate:NADP+ oxidoreductase	MTHFDm	HMR_4444	TRUE	TRUE	TRUE	shared
RCR10269	5,10-Methenyltetrahydrofolate 5-hydrolase (decyclizing)	10-formyl-THF[c] + H+[c] <==> 5,10-methenyl-THF[c] + H2O[c]	biochemical	metabolic	Vitamin B metabolism	Vitamin B	4522	64300	1	1	PMID:12937168;PMID:16171773;PMID:3053686;PMID2786332	R01655	5,10-Methenyltetrahydrofolate 5-hydrolase (decyclizing)	MTHFC	HMR_4503	TRUE	TRUE	TRUE	shared
RCR10270	GTP 8,9-lyase (cyclic pyranopterin monophosphate-forming)	GTP[c] + H2O[c] --> cPMP[c] + PPi[c]	biochemical	metabolic	Vitamin B metabolism	Vitamin B	4337	301221	1	1		R09394	GTP 8,9-lyase (cyclic pyranopterin monophosphate-forming)		HMR_7145	TRUE	TRUE	TRUE	shared
RCR10271	thiocarboxylated molybdopterin synthase:cyclic pyranopterin phosphate sulfurtransferase	cPMP[c] + 2 PAPS[c] --> molybdopterin[c] + 2 PAP[c]	biochemical	metabolic	Vitamin B metabolism	Vitamin B	4338	294753	1	1		R09395	thiocarboxylated molybdopterin synthase:cyclic pyranopterin phosphate sulfurtransferase		HMR_7146	TRUE	TRUE	TRUE	shared
RCR10272	5,10-methylenetetrahydrofolate:NAD+ oxidoreductase	5,10-methenyl-THF[c] + NADH[c] <==> 5,10-methylene-THF[c] + NAD+[c]	biochemical	metabolic	Vitamin B metabolism	Vitamin B	4522	64300	1	1	PMID2786332	R01218	5,10-methylenetetrahydrofolate:NAD+ oxidoreductase	MTHFD2	HMR_8144	TRUE	TRUE	TRUE	shared
RCR10273	RCR10273[c]	13-cis-retinal[c] <==> retinal[c]	biochemical	isomeric	Vitamin A metabolism	Vitamin A			0	0	PMID:9647871				HMR_6672	TRUE	TRUE	TRUE	nonenzymatic
RCR10274	retinal dehydrogenase	13-cis-retinal[c] + NAD+[c] + H2O[c] <==> 13-cis-retinoate[c] + NADH[c] + H+[c]	biochemical	metabolic	Vitamin A metabolism	Vitamin A	216;8854;101928635	116676;24188	3	2	PMID:10559215;PMID:11007799				HMR_6675	TRUE	TRUE	TRUE	shared
RCR10275	pyruvate:NAD+ 2-oxidoreductase (CoA-acetylating)	pyruvate[m] + NAD+[m] + CoA[m] --> CO2[m] + acetyl-CoA[m] + NADH[m] + H+[m]	biochemical	metabolic	Central carbon metabolism	Central Carbon	(5160;5161):5162:1737:1738	(117098;29554):289950:81654:298942	5	5	PMID:11079566;PMID:2643922;PMID:8548923	R00209	pyruvate:NAD+ 2-oxidoreductase (CoA-acetylating)		HMR_4137	TRUE	TRUE	TRUE	shared
RCR10276	ATP:pyruvate 2-O-phosphotransferase	PEP[c] + ADP[c] --> pyruvate[c] + ATP[c]	biochemical	metabolic	Central carbon metabolism	Central Carbon	5315;5313;57657;113452	25630;24651;114245;362605;100364062	4	5	PMID:1009117;PMID:7154942	R00200	ATP:pyruvate 2-O-phosphotransferase		HMR_4358	TRUE	TRUE	TRUE	shared
RCR10277	alpha-D-Glucose 6-phosphate ketol-isomerase	beta-D-glucose-6-phosphate[c] <==> glucose-6-phosphate[c]	biochemical	isomeric	Central carbon metabolism	Central Carbon	2821	292804	1	1		R02739	alpha-D-Glucose 6-phosphate ketol-isomerase		HMR_7748	TRUE	TRUE	TRUE	shared
RCR10278	b-galactosidase,lysosomal	lactose[l] + H2O[l] --> galactose[l] + glucose[l]	biochemical	metabolic	Carbohydrate metabolism	Carbohydrate	3938	116569	1	1		R06114			HMR_8764	TRUE	TRUE	TRUE	shared
RCR10279	RCR10279[c]	fructose[c] + ATP[c] --> fructose-3-phosphate[c] + ADP[c]	biochemical	metabolic	Carbohydrate metabolism	Carbohydrate	79672;79707;55277;9917;64122	303755;313744;298250;304885;498034	5	5					HMR_4318	TRUE	TRUE	TRUE	shared
RCR10280	xylitol:NAD oxidoreductase	xylitol[c] + NAD+[c] --> L-xylulose[c] + NADH[c] + H+[c]	biochemical	metabolic	Vitamin C metabolism	Vitamin C	51102;55825	29470;113956	2	2	PMID:13373783	R05831	xylitol:NAD oxidoreductase		HMR_4591	TRUE	TRUE	TRUE	shared
RCR10281	(S)-malate:NAD+ oxidoreductase (decarboxylating)	malate[m] + NAD+[m] --> pyruvate[m] + CO2[m] + NADH[m] + H+[m]	biochemical	metabolic	Central carbon metabolism	Central Carbon	10873;4200	307270;361602	2	2	PMID:15989682;PMID:16171388;PMID:4407365;PMID:4778267;PMID:7757881;PMID:8106447	R00214	(S)-malate:NAD+ oxidoreductase (decarboxylating)		HMR_4087	TRUE	TRUE	TRUE	shared
RCR10282	(S)-Malate:NADP+ oxidoreductase(oxaloacetate-decarboxylating)	malate[m] + NADP+[m] --> pyruvate[m] + CO2[m] + NADPH[m] + H+[m]	biochemical	metabolic	Central carbon metabolism	Central Carbon	10873;4200	307270;361602	2	2	PMID:15989682;PMID:16171388;PMID:1935931;PMID:4407365;PMID:4778267;PMID:7757881;PMID:8106447	R00216	(S)-Malate:NADP+ oxidoreductase(oxaloacetate-decarboxylating)		HMR_4091	TRUE	TRUE	TRUE	shared
RCR10283	GTP:oxaloacetate carboxy-lyase (adding GTP,hosphoenolpyruvate-forming)	OAA[c] + GTP[c] --> PEP[c] + GDP[c] + CO2[c]	biochemical	metabolic	Central carbon metabolism	Central Carbon	5105	362282	1	1	PMID:11851336;PMID:14505680;PMID:728402;PMID:8325643;PMID:8645161;PMID17211624;PMID17888579;PMID17888580;PMID8325643	R00431	GTP:oxaloacetate carboxy-lyase (adding GTP,hosphoenolpyruvate-forming)	PEPCK	HMR_4101	TRUE	TRUE	TRUE	shared
RCR10284	(R)-Lactaldehyde:NAD+ oxidoreductase (glutathione-formylating)	(R)-S-lactoylglutathione[c] + NADH[c] + H+[c] <==> D-lactaldehyde[c] + GSH[c] + NAD+[c]	biochemical	metabolic	Central carbon metabolism	Central Carbon	128;131;137872;130;127;125;126;124	100145871;171178;362474;310903;29646;24172	8	6		R03082	(R)-Lactaldehyde:NAD+ oxidoreductase (glutathione-formylating)		HMR_8502	TRUE	TRUE	TRUE	shared
RCR10285	malonyl-CoA carboxy-lyase (acetyl-CoA-forming)	malonyl-CoA[c] --> CO2[c] + acetyl-CoA[c]	biochemical	metabolic	Central carbon metabolism	Central Carbon	23417	85239	1	1	PMID:101148;PMID:10455107;PMID:15003260;PMID:4180063;PMID:4731972;PMID:5578610;PMID:9869665	R00233	malonyl-CoA carboxy-lyase (acetyl-CoA-forming)		HMR_4105	TRUE	TRUE	TRUE	shared
RCR10286	D-ribose-5-phosphate aldose-ketose-isomerase	ribose-5-phosphate[r] <==> ribulose-5-phosphate[r]	biochemical	isomeric	Pentose phosphate pathway	PPP	22934	362383	1	1	PMID:14690456;PMID:14988808;PMID:15234337;PMID:2843500	R01056	D-ribose-5-phosphate aldose-ketose-isomerase		HMR_4351	TRUE	TRUE	TRUE	shared
RCR10287	ATP diphosphate-lyase (cyclizing,3',5'-cyclic-AMP-forming)	ATP[c] --> cAMP[c] + PPi[c]	biochemical	metabolic	Purine metabolism	Purine	107;108;109;111;112;113;114;115;196883;55811	25289;29241;305509;54223;59320;64508;64532;81636;84420	10	9	PMID:10966920;PMID:15659711;PMID10481931;PMID11299302;PMID11423534;PMID11840511;PMID12503609;PMID12609998;PMID12623444;PMID1427768;PMID14996950;PMID15547246;PMID7860067;PMID7959689;PMID8076676	R00089	ATP diphosphate-lyase (cyclizing,3',5'-cyclic-AMP-forming)	ADNCYC	HMR_4000	TRUE	TRUE	TRUE	shared
RCR10288	adenosine 3',5'-phosphate 5'-nucleotidohydrolase	cAMP[c] + H2O[c] --> AMP[c]	biochemical	metabolic	Purine metabolism	Purine	5141;5142;5143;5144	2462;24627;25638;290646	4	4	PMID:10441464;PMID:11368177;PMID:14604994;PMID:17324123;PMID:3007144;PMID17307970	R00191	adenosine 3',5'-phosphate 5'-nucleotidohydrolase		HMR_4014	TRUE	TRUE	TRUE	shared
RCR10289	GTP:pyruvate 2-O-phosphotransferase	PEP[c] + GDP[c] --> GTP[c] + pyruvate[c]	biochemical	metabolic	Purine metabolism	Purine	5315;5313	25630;24651;100364062	2	3	PMID:1009117;PMID:7154942	R00430	GTP:pyruvate 2-O-phosphotransferase		HMR_4171	TRUE	TRUE	TRUE	shared
RCR10290	dATP:pyruvate 2-O-phosphotransferase	PEP[c] + dADP[c] --> dATP[c] + pyruvate[c]	biochemical	metabolic	Purine metabolism	Purine	5315;5313	25630;24651;100364062	2	3	PMID:1009117;PMID:7154942	R01138	dATP:pyruvate 2-O-phosphotransferase		HMR_4421	TRUE	TRUE	TRUE	shared
RCR10291	dGTP:pyruvate 2-O-phosphotransferase	PEP[c] + dGDP[c] --> dGTP[c] + pyruvate[c]	biochemical	metabolic	Purine metabolism	Purine	5315;5313	25630;24651;100364062	2	3	PMID:1009117;PMID:7154942	R01858	dGTP:pyruvate 2-O-phosphotransferase		HMR_4573	TRUE	TRUE	TRUE	shared
RCR10292	ATP:GDP phosphotransferase[m]	GTP[m] + ADP[m] <==> GDP[m] + ATP[m]	biochemical	metabolic	Purine metabolism	Purine	4830;4831;29922;10201;4833;8382;4832;654364	191575;83782;171566;58964;685679;688903;85269	8	7	PMID:11768308;PMID9099850	R00330	ATP:GDP phosphotransferase	NDPK1m	HMR_4018	TRUE	TRUE	TRUE	shared
RCR10293	ATP:dGDP phosphotransferase[m]	dGTP[m] + ADP[m] --> dGDP[m] + ATP[m]	biochemical	metabolic	Purine metabolism	Purine	4830;4831;29922;10201;4833;8382;4832;654364	191575;83782;171566;58964;685679;688903;85269	8	7	PMID:11768308;PMID:2546816;PMID:2832402;UNIPROT:P15531;PMID9099850	R01857	ATP:dGDP phosphotransferase	NDPK5m	HMR_4572	TRUE	TRUE	TRUE	shared
RCR10294	pyruvate kinase	PEP[c] + dTDP[c] <==> dTTP[c] + pyruvate[c]	biochemical	metabolic	Pyrimidine metabolism	Pymidine	5315;5313	25630;24651;100364062	2	3	PMID:8967971;PMID:10585400				HMR_6627	TRUE	TRUE	TRUE	shared
RCR10295	Deoxynucleoside triphosphate:DNA deoxynucleotidyltransferase	0.3 dTTP[c] + 0.2 dCTP[c] + 0.2 dGTP[c] + 0.3 dATP[c] --> DNA[c] + PPi[c]	biochemical	metabolic	Nucleotide metabolism	Nucleotide	5423;5422;5424;5425;5428;10514;27343;54107;5426;27434;10714;57804;5980;5985;10721;11044;11201;11232;5427;5429;56655;23649;51426;353497	29240;289758;59294;85241;85472;60571;298098;361767;304573;100362333;289757;293144;304528;309812;361698;288079;291526;299112;303612;306672;316235;362385;171525;85242;102555079	24	25		R00379	Deoxynucleoside triphosphate:DNA deoxynucleotidyltransferase		HMR_7160	TRUE	TRUE	TRUE	shared
RCR10296	adentylate kinase (GTP)[m]	GDP[m] + ADP[m] <==> GTP[m] + AMP[m]	biochemical	metabolic	Nucleotide metabolism	Nucleotide	50808	26956	1	1	PMID11485571			ADK3m	HMR_7801	TRUE	TRUE	TRUE	shared
RCR10297	UMP kinase (UTP),nuclear	2 UDP[n] <==> UTP[n] + UMP[n]	biochemical	metabolic	Nucleotide metabolism	Nucleotide	51727	298410	1	1	PMID10462544;PMID11912132			UMPK3n	HMR_7866	TRUE	TRUE	TRUE	shared
RCR10298	ATP:UDP phosphotransferase[n]	UTP[n] + ADP[n] <==> UDP[n] + ATP[n]	biochemical	metabolic	Nucleotide metabolism	Nucleotide	4830;4831;654364	191575;83782	3	2		R00156	ATP:UDP phosphotransferase	NDPK2n	HMR_7884	TRUE	TRUE	TRUE	shared
RCR10299	cytidylate kinase (CMP),mitochondrial	dCDP[n] + UDP[n] <==> dCMP[n] + UTP[n]	biochemical	metabolic	Nucleotide metabolism	Nucleotide	51727	298410	1	1	PMID10462544;PMID11912132			CYTK14n	HMR_8457	TRUE	TRUE	TRUE	shared
RCR10300	cytidylate kinase (CMP,dATP)	CDP[n] + UDP[n] <==> UTP[n] + CMP[n]	biochemical	metabolic	Nucleotide metabolism	Nucleotide	51727	298410	1	1	PMID10462544;PMID11912132			CYTK7n	HMR_8468	TRUE	TRUE	TRUE	shared
RCR10301	ATP:deoxycitidine 5'-phosphotransferase	dCMP[m] + ADP[m] <==> deoxycytidine[m] + ATP[m]	biochemical	metabolic	Nucleotide metabolism	Nucleotide	1633	79127	1	1		R01666	ATP:deoxycitidine 5'-phosphotransferase		HMR_8477	TRUE	TRUE	TRUE	shared
RCR10302	ATP:deoxycitidine 5'-phosphotransferase[n]	dCMP[n] + ADP[n] <==> deoxycytidine[n] + ATP[n]	biochemical	metabolic	Nucleotide metabolism	Nucleotide	1633	79127	1	1		R01666	ATP:deoxycitidine 5'-phosphotransferase		HMR_8478	TRUE	TRUE	TRUE	shared
RCR10303	dCMP deaminase	dCMP[n] + UDP[n] <==> deoxycytidine[n] + UTP[n]	biochemical	metabolic	Nucleotide metabolism	Nucleotide	1633	79127	1	1					HMR_8479	TRUE	TRUE	TRUE	shared
RCR10304	deoxycytidine aminohydrolase	deoxycytidine[n] + H2O[n] --> deoxyuridine[n] + NH3[n]	biochemical	metabolic	Nucleotide metabolism	Nucleotide	57379	399679	1	1		R02485	deoxycytidine aminohydrolase		HMR_8480	TRUE	TRUE	TRUE	shared
RCR10305	L-Asparagine amidohydrolase[m]	asparagine[m] + H2O[m] --> aspartate[m] + NH3[m]	biochemical	metabolic	Alanine aspartate and glutamate metabolism	Ala Asp Glu	80150;374569	246307;246266	2	2		R00485	L-Asparagine amidohydrolase		HMR_3862	TRUE	TRUE	TRUE	shared
RCR10306	L-glutamate 5-semialdehyde dehydratase (spontaneous)	1-pyrroline-5-carboxylate[c] + H2O[c] <==> L-glutamate 5-semialdehyde[c]	biochemical	metabolic	Arginine and proline metabolism	Arg Pro	8659	641316	1	1		R03314			HMR_3819	TRUE	TRUE	TRUE	shared
RCR10307	L-Proline:NAD+ 5-oxidoreductase	1-pyrroline-5-carboxylate[c] + NADH[c] + H+[c] --> proline[c] + NAD+[c]	biochemical	metabolic	Arginine and proline metabolism	Arg Pro	29920;65263;10637;5831	364064;300035;287877;498299	4	4	PMID:12376638;PMID:12514185;PMID:16730026;PMID:3768405;PMID:6250440;PMID:9003320	R01248	L-Proline:NAD+ 5-oxidoreductase		HMR_3835	TRUE	TRUE	TRUE	shared
RCR10308	L-Proline:NAD+ 5-oxidoreductase[m]	1-pyrroline-5-carboxylate[m] + NADH[m] + H+[m] --> proline[m] + NAD+[m]	biochemical	metabolic	Arginine and proline metabolism	Arg Pro	29920;65263;10637;5831	364064;300035;287877;498299	4	4		R01248	L-Proline:NAD+ 5-oxidoreductase		HMR_3837	TRUE	TRUE	TRUE	shared
RCR10309	L-Proline,2-oxoglutarate:oxygen oxidoreductase (4-hydroxylating)	AKG[c] + proline[c] + O2[c] --> trans-4-hydroxy-L-proline[c] + succinate[c] + CO2[c]	biochemical	metabolic	Arginine and proline metabolism	Arg Pro	283208;5033;8974;101927705	361612;64475;360526	4	3		R01252	L-Proline,2-oxoglutarate:oxygen oxidoreductase (4-hydroxylating)		HMR_4776	TRUE	TRUE	TRUE	shared
RCR10310	trans-4-Hydroxy-L-proline:NAD+ 5-oxidoreductase	trans-4-hydroxy-L-proline[c] + NAD+[c] --> L-1-pyrroline-3-hydroxy-5-carboxylate[c] + NADH[c] + H+[c]	biochemical	metabolic	Arginine and proline metabolism	Arg Pro	29920;65263;10637;5831	364064;300035;287877;498299	4	4	PMID:12514185;PMID:3768405;PMID:6250440;PMID:675382	R03291	trans-4-Hydroxy-L-proline:NAD+ 5-oxidoreductase		HMR_4778	TRUE	TRUE	TRUE	shared
RCR10311	RCR10311[c]	trans-4-hydroxy-L-proline[c] + O2[c] + 2 H+[c] --> L-1-pyrroline-3-hydroxy-5-carboxylate[c] + 2 H2O[c]	biochemical	metabolic	Arginine and proline metabolism	Arg Pro			0	0					HMR_4782	TRUE	TRUE	TRUE	nonenzymatic
RCR10312	spermidine:NAD+ oxidoreductase	dehydrospermidine[c] + NADH[c] + H+[c] <==> spermidine[c] + NAD+[c]	biochemical	metabolic	Arginine and proline metabolism	Arg Pro	1725	288923	1	1	PMID:9188485	R07477	spermidine:NAD+ oxidoreductase		HMR_6965	TRUE	TRUE	TRUE	shared
RCR10313	deoxyhypusine synthase	deoxyhypusine[c] + 1,3-diaminopropane[c] <==> spermidine[c] + lysine[c]	biochemical	metabolic	Arginine and proline metabolism	Arg Pro	1725	288923	1	1	PMID:9188485				HMR_6967	TRUE	TRUE	TRUE	shared
RCR10314	L-Arginine amidinohydrolase	arginine[m] + H2O[m] --> urea[m] + ornithine[m]	biochemical	metabolic	Arginine and proline metabolism	Arg Pro	383;384	29221;29215	2	2		R00551	L-Arginine amidinohydrolase		HMR_8426	TRUE	TRUE	TRUE	shared
RCR10315	2-keto-4-methylthiobutyrate transamination	4-methylthio-2-oxobutanoic acid[c] + glutamine[c] + 2 H+[c] --> methionine[c] + glutamate[c]	biochemical	metabolic	Arginine and proline metabolism	Arg Pro			0	0					HMR_8607	TRUE	TRUE	TRUE	nonenzymatic
RCR10316	L-proline:(acceptor) oxidoreductase	FAD[c] + proline[c] --> 1-pyrroline-5-carboxylate[c] + FADH2[c]	biochemical	metabolic	Arginine and proline metabolism	Arg Pro	58510	361538	1	1		R10507	L-proline:(acceptor) oxidoreductase		HMR_8610	TRUE	TRUE	TRUE	shared
RCR10317	Acetyl-CoA:glycine C-acetyltransferase	L-2-amino-3-oxobutanoic acid[m] + CoA[m] <==> glycine[m] + acetyl-CoA[m]	biochemical	metabolic	Glycine serine and threonine metabolism	Gly Ser Thr	23464	100910685;366959	1	2	PMID10712613	R00371	Acetyl-CoA:glycine C-acetyltransferase	GLYATm	HMR_3847	TRUE	TRUE	TRUE	shared
RCR10318	2-Oxoadipate:lipoamde 2-oxidoreductase(decarboxylating and acceptor-succinylating)	2-oxoadipate[m] + lipoamide[m] --> S-glutaryldihydrolipoamide[m] + CO2[m]	biochemical	metabolic	Lysine metabolism	Lys	1738:1743:(4967;55753)	298942:299201:(290566;360975)	4	4	PMID:10676873	R01940	2-Oxoadipate:lipoamde 2-oxidoreductase(decarboxylating and acceptor-succinylating)		HMR_4599	TRUE	TRUE	TRUE	shared
RCR10319	L-2-Aminoadipate-6-semialdehyde:NAD+ 6-oxidoreductase	2-aminoadipate 6-semialdehyde[c] + NAD+[c] + H2O[c] --> L-2-aminoadipate[c] + NADH[c] + H+[c]	biochemical	metabolic	Lysine metabolism	Lys	501	291450	1	1	PMID:2160277;PMID2160277	R03102	L-2-Aminoadipate-6-semialdehyde:NAD+ 6-oxidoreductase	r0594	HMR_4737	TRUE	TRUE	TRUE	shared
RCR10320	Indole-3-acetaldehyde:NAD+ oxidoreductase	indole-3-acetaldehyde[m] + NAD+[m] + H2O[m] --> indoleacetate[m] + NADH[m] + H+[m]	biochemical	metabolic	Aromatic amino acid metabolism	Phe Tyr Trp	217;501;219	291450;29539;298079	3	3	PMID18983992;PMID18983993;PMID6377948	R02678	Indole-3-acetaldehyde:NAD+ oxidoreductase	ALDD20xm	HMR_8563	TRUE	TRUE	TRUE	shared
RCR10321	L-phenylalanine carboxy-lyase (phenylethylamine-forming)	phenylalanine[c] --> phenethylamine[c] + CO2[c]	biochemical	metabolic	Aromatic amino acid metabolism	Phe Tyr Trp	1644	24311	1	1		R00699	L-phenylalanine carboxy-lyase (phenylethylamine-forming)		HMR_4681	TRUE	TRUE	TRUE	shared
RCR10322	Triiodothyronine Sulfotransferase	triiodothyronine[c] + PAPS[c] --> 3,5,3-triiodothyronine-4-sulfate[c] + PAP[c]	biochemical	metabolic	Aromatic amino acid metabolism	Phe Tyr Trp	6817;445329;6799;6818;101929857	83783	5	1					HMR_8534	TRUE	TRUE	TRUE	shared
RCR10323	3-Oxopropanoate:NAD+ oxidoreductase (decarboxylating, CoA-acetylating)	2-methyl-3-oxopropanoate[m] + NAD+[m] + CoA[m] --> (R)-methylmalonyl-CoA[m] + NADH[m] + H+[m]	biochemical	metabolic	Valine leucine and isoleucine metabolism	Val Leu Ile	4329	81708	1	1	PMID:10989432;PMID:2768248	R03381	3-Oxopropanoate:NAD+ oxidoreductase (decarboxylating, CoA-acetylating)		HMR_3761	TRUE	TRUE	TRUE	shared
RCR10324	2-Methyl-3-oxopropanoate:NAD+ oxidoreductase (CoA-propanoylating)	2-methyl-3-oxopropanoate[m] + NAD+[m] + CoA[m] --> propanoyl-CoA[m] + CO2[m] + NADH[m] + H+[m]	biochemical	metabolic	Valine leucine and isoleucine metabolism	Val Leu Ile	4329	81708	1	1	PMID:10989432;PMID:1527093;PMID:2768248;PMID:8120000	R00922	2-Methyl-3-oxopropanoate:NAD+ oxidoreductase (CoA-propanoylating)		HMR_3795	TRUE	TRUE	TRUE	shared
RCR10325	L-Leucine:2-oxoglutarate aminotransferase	AKG[c] + leucine[c] --> 4-methyl-2-oxopentanoate[c] + glutamate[c]	biochemical	metabolic	Valine leucine and isoleucine metabolism	Val Leu Ile	586	29592	1	1		R01090	L-Leucine:2-oxoglutarate aminotransferase		HMR_6923	TRUE	TRUE	TRUE	shared
RCR10326	RCR10326[c]	kynurenine[c] + UDP-glucuronate[c] + 2 H+[c] --> 3-hydroxykynurenine-O-beta-D-glucoside[c] + UDP[c]	biochemical	metabolic	Aromatic amino acid metabolism	Phe Tyr Trp			0	0					HMR_6720	TRUE	TRUE	TRUE	nonenzymatic
RCR10327	glutamic-oxaloacetic transaminase	3-hydroxykynurenine-O-beta-D-glucoside[c] + AKG[c] <==> xanthurenate-8-O-beta-D-glucoside[c] + glutamate[c] + H2O[c]	biochemical	metabolic	Aromatic amino acid metabolism	Phe Tyr Trp	137362	306540	1	1	PMID:10409626				HMR_6722	TRUE	TRUE	TRUE	shared
RCR10328	glutathione transferase	3-hydroxykynurenine-O-beta-D-glucoside[c] + GSH[c] <==> glutathionyl-3-hydroxykynurenine glucoside[c] + H2O[c]	biochemical	metabolic	Aromatic amino acid metabolism	Phe Tyr Trp			0	0	PMID:10409626				HMR_6723	TRUE	TRUE	TRUE	nonenzymatic
RCR10329	catechol O-methyltransferase	salsolinol-1-carboxylate[c] + SAM[c] --> salsoline-1-carboxylate[c] + SAH[c]	biochemical	metabolic	Aromatic amino acid metabolism	Phe Tyr Trp	1312;220074	24267;308868	2	2	PMID:8891913;PMID:10556560				HMR_6739	TRUE	TRUE	TRUE	shared
RCR10330	S-Adenosyl-L-methionine:phenylethanolamine N-methyltransferase	noradrenaline[c] + SAM[c] --> adrenaline[c] + SAH[c]	biochemical	metabolic	Aromatic amino acid metabolism	Phe Tyr Trp	5409	24661	1	1		R02533	S-Adenosyl-L-methionine:phenylethanolamine N-methyltransferase		HMR_6743	TRUE	TRUE	TRUE	shared
RCR10331	3-Methoxy-4-hydroxyphenylglycolaldehyde:NAD+ oxidoreductase	3-methoxy-4-hydroxyphenylglycolaldehyde[c] + NAD+[c] + H2O[c] --> vanillylmandelate[c] + NADH[c] + H+[c]	biochemical	metabolic	Aromatic amino acid metabolism	Phe Tyr Trp	218;220;221;222	25375;266603;309147;688778	4	4	PMID:17379813;PMID:18621017	R04891	3-Methoxy-4-hydroxyphenylglycolaldehyde:NAD+ oxidoreductase	3MOX4HOXPGALDOX	HMR_6748	TRUE	TRUE	TRUE	shared
RCR10332	3,4-Dihydroxymandelaldehyde:NAD+ oxidoreductase	3,4-dihydroxymandelaldehyde[c] + NAD+[c] + H2O[c] --> 3,4-dihydroxymandelate[c] + NADH[c] + H+[c]	biochemical	metabolic	Aromatic amino acid metabolism	Phe Tyr Trp	218;220;221;222	25375;266603;309147;688778	4	4	PMID:10424772;PMID:11958479;PMID:3466164;PMID10424772;PMID12616643	R04882	3,4-Dihydroxymandelaldehyde:NAD+ oxidoreductase	34DHXMANDACOX	HMR_6753	TRUE	TRUE	TRUE	shared
RCR10333	S-Adenosyl-L-methionine:catechol O-methyltransferase	3,4-dihydroxymandelate[c] + SAM[c] <==> vanillylmandelate[c] + SAH[c]	biochemical	metabolic	Aromatic amino acid metabolism	Phe Tyr Trp	1312;220074	24267;308868	2	2		R04887	S-Adenosyl-L-methionine:catechol O-methyltransferase		HMR_6755	TRUE	TRUE	TRUE	shared
RCR10334	L-Methionine:oxygen oxidoreductase (deaminating)	methionine[c] + O2[c] + H2O[c] --> 4-methylthio-2-oxobutanoic acid[c] + NH3[c] + H2O2[c]	biochemical	metabolic	Cysteine and methionine metabolism	Cys Met	259307	100360621	1	1		R00648	L-Methionine:oxygen oxidoreductase (deaminating)		HMR_5390	TRUE	TRUE	TRUE	shared
RCR10335	tyrosine transaminase	4-methylthio-2-oxobutanoic acid[c] + glutamate[c] --> AKG[c] + methionine[c]	biochemical	metabolic	Cysteine and methionine metabolism	Cys Met	6898	24813	1	1		R07396			HMR_5391	TRUE	TRUE	TRUE	shared
RCR10336	glutathione:NAD+ oxidoreductase	GSSG[c] + NADH[c] + H+[c] --> 2 GSH[c] + NAD+[c]	biochemical	metabolic	Glutathione metabolism	Glutathione	2936	116686	1	1	PMID:10781871;PMID:12821209;PMID:237878;PMID:31912;PMID:4380255;PMID:8981046;PMID:9621574;PMID10781871;PMID12821209;PMID237878;PMID31912;PMID4380255;PMID8981046;PMID9621574	R00094	glutathione:NAD+ oxidoreductase	r0021	HMR_3868	TRUE	TRUE	TRUE	shared
RCR10337	glutathione:hydrogen-peroxide oxidoreductase	2 GSH[c] + H2O2[c] --> GSSG[c] + 2 H2O[c]	biochemical	metabolic	Glutathione metabolism	Glutathione	257202;2876;2877;2878;2880;2882;493869	113919;24404;259233;29326;298376;64317	7	6	PMID:12427732;PMID:2229017;PMID:25178;PMID:28781;PMID:4209402;PMID:6882790;PMID:7437054;PMID15802613;PMID17015272;PMID17015273	R00274	glutathione:hydrogen-peroxide oxidoreductase	GTHP	HMR_4116	TRUE	TRUE	TRUE	shared
RCR10338	4-aminobutanal:NAD+ 1-oxidoreductase	4-aminobutanal[c] + NAD+[c] + H2O[c] --> 4-aminobutyrate[c] + NADH[c] + H+[c]	biochemical	metabolic	beta-Alanine metabolism	ß-alanine	223	64040	1	1	PMID8786138	R02549	4-aminobutanal:NAD+ 1-oxidoreductase	ABUTD	HMR_4689	TRUE	TRUE	TRUE	shared
RCR10339	spermidine:(acceptor) oxidoreductase	spermidine[c] + O2[c] + H2O[c] --> 1,3-diaminopropane[c] + 4-aminobutanal[c] + H2O2[c]	biochemical	metabolic	beta-Alanine metabolism	ß-alanine			0	0	PMID10657958	R01914	spermidine:(acceptor) oxidoreductase	SPMDOX	HMR_7991	TRUE	TRUE	TRUE	nonenzymatic
RCR10340	1,3-Diaminopropane:oxygen oxidoreductase (deaminating)	1,3-diaminopropane[c] + O2[c] + H2O[c] --> 3-amino-propanal[c] + NH3[c] + H2O2[c]	biochemical	metabolic	beta-Alanine metabolism	ß-alanine	8639;26;314	29473;65029	3	2					HMR_7992	TRUE	TRUE	TRUE	shared
RCR10341	beta-Aminopropion aldehyde:NAD+ oxidoreductase	3-amino-propanal[c] + NAD+[c] + H2O[c] --> beta-alanine[c] + NADH[c] + H+[c]	biochemical	metabolic	beta-Alanine metabolism	ß-alanine	217;223;224;501;219	291450;29539;64040;65183;298079	5	5					HMR_7993	TRUE	TRUE	TRUE	shared
RCR10342	Selenocystathionine Lysteine-lyase (deaminating)	selenocystathionine[c] + H2O[c] <==> selenocysteine[c] + 2-oxobutyrate[c] + NH3[c]	biochemical	metabolic	Cysteine and methionine metabolism	Cys Met	1491	24962	1	1		R04930	Selenocystathionine Lysteine-lyase (deaminating)		HMR_7134	TRUE	TRUE	TRUE	shared
RCR10343	L-Serine hydro-lyase (adding homocysteine)	selenocystathionine[c] + H2O[c] --> selenohomocysteine[c] + serine[c]	biochemical	metabolic	Cysteine and methionine metabolism	Cys Met	875	24250	1	1		R04942	L-Serine hydro-lyase (adding homocysteine)		HMR_7135	TRUE	TRUE	TRUE	shared
RCR10344	S-Adenosyl-L-methionine:thiol S-methyltransferase	se-methyl-L-selenocysteine[c] + SAH[c] <==> selenocysteine[c] + SAM[c]	biochemical	metabolic	Cysteine and methionine metabolism	Cys Met			0	0		R04931	S-Adenosyl-L-methionine:thiol S-methyltransferase		HMR_7140	TRUE	TRUE	TRUE	nonenzymatic
RCR10345	(S)-3-methyl-2-oxopentanoate:NAD+ 2-oxidoreductase (CoA-methylbutanoylating)	2-oxo-3-methylvalerate[m] + NAD+[m] + CoA[m] --> 2-methylbutyryl-CoA[m] + CO2[m] + NADH[m] + H+[m]	biochemical	metabolic	Valine leucine and isoleucine metabolism	Val Leu Ile	593:594:641649	25244:29711:100359879	3	3		R03171	(S)-3-methyl-2-oxopentanoate:NAD+ 2-oxidoreductase (CoA-methylbutanoylating)		HMR_3780	TRUE	TRUE	TRUE	shared
RCR10346	L-Aspartate:tRNA(Asp) ligase (AMP-forming)	tRNA(asp)[c] + aspartate[c] + ATP[c] --> L-aspartyl-tRNA(asp)[c] + AMP[c] + PPi[c]	biochemical	metabolic	Protein metabolism	Protein	55157;1615	304919;116483	2	2		R05577	L-Aspartate:tRNA(Asp) ligase (AMP-forming)		HMR_5134	TRUE	TRUE	TRUE	shared
RCR10347	RCR10347[c]	serine[c] --> [protein]-L-serine[c] + H2O[c]	biochemical	metabolic	Glycan metabolism	Glycan			0	0					HMR_7197	TRUE	TRUE	TRUE	nonenzymatic
RCR10348	RCR10348[c]	tyrosine[c] --> [protein]-L-tyrosine[c] + H2O[c]	biochemical	metabolic	Protein metabolism	Protein			0	0					HMR_7616	TRUE	TRUE	TRUE	nonenzymatic
RCR10349	isocitrate:NAD+ oxidoreductase (decarboxylating)	isocitrate[m] + NAD+[m] --> AKG[m] + CO2[m] + NADH[m] + H+[m]	biochemical	metabolic	Central carbon metabolism	Central Carbon	3419;3420;3421	114096;94173;25179	3	3		R00709	isocitrate:NAD+ oxidoreductase (decarboxylating)		HMR_3957	TRUE	TRUE	TRUE	shared
RCR10350	Isocitrate:NADP+ oxidoreductase (decarboxylating)[m]	isocitrate[m] + NADP+[m] --> AKG[m] + CO2[m] + NADPH[m] + H+[m]	biochemical	metabolic	Central carbon metabolism	Central Carbon	3417;3418	24479;361596	2	2		R00267	Isocitrate:NADP+ oxidoreductase (decarboxylating)		HMR_3958	TRUE	TRUE	TRUE	shared
RCR10351	citrate hydroxymutase[m]	citrate[m] --> isocitrate[m]	biochemical	isomeric	Central carbon metabolism	Central Carbon	48;50	50655;79250	2	2	PMID:15263083;PMID:16511074;PMID10419470;PMID17244191;PMID17244192	R01324	citrate hydroxymutase	ACONTm	HMR_4456	FALSE	FALSE	FALSE	disabled
RCR10352	isocitrate hydro-lyase (cis-aconitate-forming)	cis-aconitate[m] + H2O[m] <==> isocitrate[m]	biochemical	metabolic	Central carbon metabolism	Central Carbon	48;50	50655;79250	2	2	PMID:15263083;PMID:16511074	R01900	isocitrate hydro-lyase (cis-aconitate-forming)		HMR_4589	TRUE	TRUE	TRUE	shared
RCR10353	2-ketoglutarate dehydrogenase	lipoamide[m] + AKG[m] --> S-succinyldihydrolipoamide[m] + CO2[m]	biochemical	metabolic	Central carbon metabolism	Central Carbon	1738:1743:(4967;55753)	298942:299201:(290566;360975)	4	4	PMID:10676873	R01700	2-oxoglutarate:[dihydrolipoyllysine-residue succinyltransferase]-lipoyllysine 2-oxidoreductase (decarboxylating, acceptor-succinylating)		HMR_6411	TRUE	TRUE	TRUE	shared
RCR10354	glyoxylate oxidase	glyoxalate[c] + NAD+[c] + H2O[c] --> oxalate[c] + NADH[c] + H+[c]	biochemical	metabolic	Central carbon metabolism	Central Carbon	3945;3948;197257;55293;92483;160287	24534;29634;307858;691172;369018	6	5	PMID12768081;PMID9038835;PMID9604807;PMID9783918			GLXO1	HMR_8780	TRUE	TRUE	TRUE	shared
RCR10355	Butanoate:CoA ligase (AMP-forming)	butyryl-CoA[c] + AMP[c] + PPi[c] <==> butyrate[c] + ATP[c] + CoA[c]	biochemical	metabolic	Fatty acid metabolism	Fatty acid	6296;54988;341392;123876;116285;348158	24763;361637;353317;246263;361638	6	5		R01176	Butanoate:CoA ligase (AMP-forming)		HMR_0156	TRUE	TRUE	TRUE	shared
RCR10356	palmitoyl-CoA hydrolase[p]	palmitoyl-CoA[p] + H2O[p] --> palmitate[p] + CoA[p]	biochemical	metabolic	Fatty acid metabolism	Fatty acid	11332;5538;570;9374;10965;122970;80864;641371;641372	26759;29411;29725;54398;192272;406166;681337;314304;50559;299193	9	10	PMID:10092594;PMID:6151837	R01274	palmitoyl-CoA hydrolase		HMR_0709	TRUE	TRUE	TRUE	shared
RCR10357	Malonyl-CoA:[acyl-carrier-protein] S-malonyltransferase	[ACP][c] + malonyl-CoA[c] --> malonyl-[ACP][c] + CoA[c]	biochemical	metabolic	Fatty acid metabolism	Fatty acid	2194;27349	50671;315173	2	2	PMID:11750882;PMID:12882974;PMID:4452359;PMID:6137188;PMID:7567999;PMID:7834997;PMID:8962082;PMID11756679;PMID15507492	R01626	Malonyl-CoA:[acyl-carrier-protein] S-malonyltransferase	MCOATA	HMR_2151	TRUE	TRUE	TRUE	shared
RCR10358	unspecific monooxygenase	arachidonate[c] + FADH2[c] + O2[c] --> 11,12-EET[c] + FAD[c] + H2O[c]	biochemical	metabolic	Arachidonic acid metabolism	Arachadonic acid	1543;1544;1545;1571;113612;260293;1580;1572;29785;1573;1588;1549;66002;57834;1557;1553;1555;1558;1562;1548;1565;1576;100861540;101929829;11283;1551;1559;1577;199974;64816	24296;24297;25086;25426;310848;246767;24307;54246;308445;25147;65210;24299;56266;503122;293989;24894;29277;29298;361523;171522;24303;286953;100361492;266682;170509;313373	30	26	PMID:8651708				HMR_0951	TRUE	TRUE	TRUE	shared
RCR10359	unspecific monooxygenase[c]	arachidonate[c] + FADH2[c] + O2[c] --> 14,15-EET[c] + FAD[c] + H2O[c]	biochemical	metabolic	Arachidonic acid metabolism	Arachadonic acid	1543;1544;1545;1571;113612;260293;1580;1572;29785;1573;1588;1549;66002;57834;1557;1553;1555;1558;1562;1548;1565;1576;100861540;101929829;11283;1551;1559;1577;199974;64816	24296;24297;25086;25426;310848;246767;24307;54246;308445;25147;65210;24299;56266;503122;293989;24894;29277;29298;361523;171522;24303;286953;100361492;266682;170509;313373	30	26	PMID:8651708				HMR_0955	TRUE	TRUE	TRUE	shared
RCR10360	Arachidonate:oxygen 5-oxidoreductase	arachidonate[c] + O2[c] --> 5(S)-HPETE[c]	biochemical	metabolic	Arachidonic acid metabolism	Arachadonic acid	240	25290	1	1	PMID:3118366;PMID:3164719;PMID:3006030;PMID2829172	R01595	Arachidonate:oxygen 5-oxidoreductase	ALOX5	HMR_0958	TRUE	TRUE	TRUE	shared
RCR10361	Glutathione: 5-HPETE oxidoreductase	5(S)-HPETE[c] + 2 GSH[c] --> 5(S)-HETE[c] + GSSG[c] + H2O[c]	biochemical	metabolic	Arachidonic acid metabolism	Arachadonic acid	2876;9588;257202;2879;2882;493869;2880;2878;2877	24404;94167;259233;29328;298376;294744;113919;64317;29326	9	9		R07034	Glutathione: 5-HPETE oxidoreductase		HMR_0960	TRUE	TRUE	TRUE	shared
RCR10362	arachidonate 12-lipoxygenase	5(S)-HETE[c] + O2[c] + 2 H+[c] --> leukotriene B4[c] + H2O[c]	biochemical	metabolic	Arachidonic acid metabolism	Arachadonic acid	239	287454	1	1	PMID:1326548;PMID:7929234				HMR_0961	TRUE	TRUE	TRUE	shared
RCR10363	RCR10363[c]	5-oxo-12-HETE[c] <==> 5-oxo-6-trans-LTB4[c]	biochemical	isomeric	Arachidonic acid metabolism	Arachadonic acid			0	0	PMID:1326548;PMID:7929234				HMR_0979	TRUE	TRUE	TRUE	nonenzymatic
RCR10364	arachidonate 5-lipoxygenase	15(S)-HPETE[c] + O2[c] --> 5,6-epoxytetraene[c] + H2O2[c]	biochemical	metabolic	Arachidonic acid metabolism	Arachadonic acid	240	25290	1	1	PMID:9870464;PMID:11323741				HMR_1015	TRUE	TRUE	TRUE	shared
RCR10365	arachidonate:oxygen 12-oxidoreductase	arachidonate[c] + O2[c] --> 12(S)-HPETE[c]	biochemical	metabolic	Arachidonic acid metabolism	Arachadonic acid	239	287454	1	1	PMID2217179;PMID2377602	R01596	arachidonate:oxygen 12-oxidoreductase	ALOX12	HMR_1029	TRUE	TRUE	TRUE	shared
RCR10366	arachidonate 12-lipoxygenase[c]	12(S)-HPETE[c] + 2 GSH[c] --> 12(S)-HETE[c] + GSSG[c] + H2O[c]	biochemical	metabolic	Arachidonic acid metabolism	Arachadonic acid	239	287454	1	1					HMR_1037	TRUE	TRUE	TRUE	shared
RCR10367	arachidonate 5-lipoxygenase[c]	12(S)-HETE[c] + O2[c] + 2 H+[c] --> leukotriene B4[c] + H2O[c]	biochemical	metabolic	Arachidonic acid metabolism	Arachadonic acid	240	25290	1	1	PMID:9837935;PMID:2377602;PMID:10224163				HMR_1075	TRUE	TRUE	TRUE	shared
RCR10368	carbonyl reductase (NADPH)	leukotriene B4[c] + NAD+[c] --> 12-keto-LTB4[c] + NADH[c] + H+[c]	biochemical	metabolic	Eicosanoid metabolism	Eicosanoid	10901;873;874	266686;29224;304078;100360507	3	4	PMID:9862787;PMID:11368003;PMID:9799565	R03863			HMR_1100	TRUE	TRUE	TRUE	shared
RCR10369	carbonyl reductase (NADPH)[p]	leukotriene B4[p] + NADP+[p] --> 12-keto-LTB4[p] + NADPH[p] + H+[p]	biochemical	metabolic	Eicosanoid metabolism	Eicosanoid	10901;873;874	266686;29224;304078;100360507	3	4	PMID:7929234;PMID:1326548	R03864			HMR_1105	TRUE	TRUE	TRUE	shared
RCR10370	aldehyde reductase 1	leukotriene B4[p] + NAD+[p] --> 12-keto-LTB4[p] + NADH[p] + H+[p]	biochemical	metabolic	Eicosanoid metabolism	Eicosanoid	10901;873;874	266686;29224;304078;100360507	3	4	PMID:9862787;PMID:11368003;PMID:9799565	R03863			HMR_1106	TRUE	TRUE	TRUE	shared
RCR10371	RCR10371[c]	5-oxo-(6E)-12-epi-LTB4[c] <==> 5-oxo-12-HETE[c]	biochemical	isomeric	Eicosanoid metabolism	Eicosanoid			0	0	PMID:1326548;PMID:7929234				HMR_1186	TRUE	TRUE	TRUE	nonenzymatic
RCR10372	long-chain acyl-coenzyme A synthetase	10,11-dihydro-LTB4-CoA[c] + AMP[c] + PPi[c] <==> 10,11-dihydro-LTB4[c] + ATP[c] + CoA[c]	biochemical	metabolic	Eicosanoid metabolism	Eicosanoid	2180;2182;23205;51703;23305;81616;11001;2181;728637	113976;171410;25288;94340;117243;301120;114024;65192	9	8	PMID:9784915				HMR_1263	TRUE	TRUE	TRUE	shared
RCR10373	RCR10373[c]	10,11-dihydro-12-epi-LTB4[c] <==> 10,11-dihydro-LTB4[c]	biochemical	isomeric	Eicosanoid metabolism	Eicosanoid			0	0	PMID:9862787;PMID:8244977				HMR_1285	TRUE	TRUE	TRUE	nonenzymatic
RCR10374	RCR10374[c]	cysteine[c] --> [protein]-L-cysteine[c] + H2O[c]	biochemical	metabolic	Electron transport chain	ETC			0	0					HMR_7165	TRUE	TRUE	TRUE	nonenzymatic
RCR10375	iodide peroxidase	3,5-diiodo-L-tyrosine[c] + 3-iodo-L-tyrosine[c] + H2O2[c] --> dehydroalanine[c] + triiodothyronine[c] + 2 H2O[c]	biochemical	metabolic	Steroid metabolism	Steroid	7173	54314	1	1		R03953			HMR_6796	FALSE	FALSE	FALSE	disabled
RCR10376	Beta-1,3-galactosyltransferase 3	globotriaosylceramide[g] + UDP-N-acetyl-D-galactosamine[g] --> globoside[g] + UDP[g]	biochemical	metabolic	Sphingolipid metabolism	Sphingolipid	8706	310508	1	1		R05962			HMR_8149	TRUE	TRUE	TRUE	shared
RCR10377	Alpha-N-acetylgalactosaminide alpha-2,6-sialyltransferase 3	GM1b[g] + CMP-Neu5Ac[g] --> GD1alpha[g] + CMP[g]	biochemical	metabolic	Sphingolipid metabolism	Sphingolipid	256435;30815;27090;81849	29758;407765;407764;365984	4	4					HMR_8168	TRUE	TRUE	TRUE	shared
RCR10378	Alpha-N-acetylgalactosaminide alpha-2,6-sialyltransferase 2	GD1alpha[g] + CMP-Neu5Ac[g] --> GT1aalpha[g] + CMP[g]	biochemical	metabolic	Sphingolipid metabolism	Sphingolipid	10610	303692	1	1					HMR_8169	TRUE	TRUE	TRUE	shared
RCR10379	galactokinase	GD3[g] + UDP-N-acetyl-D-galactosamine[g] --> GD2[g] + UDP[g]	biochemical	metabolic	Sphingolipid metabolism	Sphingolipid	2583	64828	1	1		R05946			HMR_8191	TRUE	TRUE	TRUE	shared
RCR10380	1-Alkyl-2-acetyl-sn-glycero-3-phosphocholine acetohydrolase[c]	2-acetyl-1-alkyl-sn-glycero-3-phosphocholine[c] + H2O[c] --> 1-alkyl-2-lysoglycerol-3-phosphocholine[c] + acetate[c]	biochemical	metabolic	Glycerolipid metabolism	Glycerolipid	5048;5049;374569;5050;5051	64189;83572;114113;246266;313611	5	5		R04452	1-Alkyl-2-acetyl-sn-glycero-3-phosphocholine acetohydrolase		HMR_8518	TRUE	TRUE	TRUE	shared
RCR10381	Acetyl-CoA:1-alkyl-sn-glycero-3-phosphocholine 2-O-acetyltransferase[c]	1-alkyl-2-lysoglycerol-3-phosphocholine[c] + acetyl-CoA[c] --> 2-acetyl-1-alkyl-sn-glycero-3-phosphocholine[c] + CoA[c]	biochemical	metabolic	Glycerolipid metabolism	Glycerolipid	254531;54947;79888	296048;100359680;361467	3	3		R03437	Acetyl-CoA:1-alkyl-sn-glycero-3-phosphocholine 2-O-acetyltransferase	PAFS	HMR_8521	TRUE	TRUE	TRUE	shared
RCR10382	beta-1,3-galactosyltransferase 5	globoside[c] + UDP-galactose[c] --> galactosylgloboside[c] + UDP[c]	biochemical	metabolic	Sphingolipid metabolism	Sphingolipid	10317	288161	1	1		R05964			HMR_0809	TRUE	TRUE	TRUE	shared
RCR10383	beta-galactoside alpha-2,3-sialyltransferase	galactosylgloboside[c] + CMP-Neu5Ac[c] --> monosialylgalactosylgloboside[c] + CMP[c]	biochemical	metabolic	Sphingolipid metabolism	Sphingolipid	6483;6484;6482	64442;363040;362924	3	3		R05967			HMR_0812	TRUE	TRUE	TRUE	shared
RCR10384	galactoside 2-alpha-L-fucosyltransferase	galactosylgloboside[c] + GDP-L-fucose[c] --> globo-H[c] + GDP[c]	biochemical	metabolic	Sphingolipid metabolism	Sphingolipid	2523;2524	81919;58924;308586	2	3	PMID2118655;PMID7876235	R05968			HMR_0813	TRUE	TRUE	TRUE	shared
RCR10385	galactoside 2-alpha-L-fucosyltransferase[c]	lc4Cer[c] + GDP-L-fucose[c] --> type I H glycolipid[c] + GDP[c]	biochemical	metabolic	Sphingolipid metabolism	Sphingolipid	2523;2524	81919;58924;308586	2	3	PMID2118655;PMID7876235	R06156			HMR_0864	TRUE	TRUE	TRUE	shared
RCR10386	3-galactosyl-N-acetylglucosaminide 4-alpha-L-fucosyltransferase	type I H glycolipid[c] + GDP-L-fucose[c] --> Lewis (b) antigen[c] + GDP[c]	biochemical	metabolic	Sphingolipid metabolism	Sphingolipid	2524	58924	1	1	PMID10545162	R06162			HMR_0871	TRUE	TRUE	TRUE	shared
RCR10387	blood group H alpha-2-fucosyltransferase	nLc6Cer[c] + GDP-L-fucose[c] --> VI2Fuc-nLc6[c] + GDP[c]	biochemical	metabolic	Sphingolipid metabolism	Sphingolipid	2523;2524	81919;58924;308586	2	3	PMID2118655;PMID7876235	R06035			HMR_0898	TRUE	TRUE	TRUE	shared
RCR10388	UDP-alpha-D-galactose:N-acylsphingosine D-galactosyltransferase	ceramide pool[c] + UDP-galactose[c] --> D-galactosyl-N-acylsphingosine[c] + UDP[c]	biochemical	metabolic	Sphingolipid metabolism	Sphingolipid	7368	50555	1	1	PMID:9125199;PMID:423891	R01500	UDP-alpha-D-galactose:N-acylsphingosine D-galactosyltransferase		HMR_0919	TRUE	TRUE	TRUE	shared
RCR10389	dolichyl-phosphate-mannose-protein mannosyltransferase	O-D-mannosylprotein[c] + dolichyl-phosphate[c] <==> dolichyl-phosphate-D-mannose[c] + [protein]-L-serine[c]	biochemical	metabolic	Inositol phosphate metabolism	Inositol	10585;29954	84430;688673	2	2		R07620			HMR_8378	TRUE	TRUE	TRUE	shared
RCR10390	(5Z,13E)-(15S)-9alpha,11alpha-Epidioxy-15-hydroxyprosta-5,13- dienoate D-isomerase[c]	prostaglandin H2[c] --> prostaglandin D2[c]	biochemical	isomeric	Eicosanoid metabolism	Eicosanoid	27306;5730	25526;58962	2	2	PMID9065498;PMID9353279	R02266	(5Z,13E)-(15S)-9alpha,11alpha-Epidioxy-15-hydroxyprosta-5,13- dienoate D-isomerase	PGDI	HMR_1330	TRUE	TRUE	TRUE	shared
RCR10391	Acyl-CoA:1-alkenylglycerophosphoethanolamine O-acyltransferase	1-(1-alkenyl)-sn-glycero-3-phosphoethanolamine[c] + acyl-CoA-LD-TG2 pool[c] --> O-1-alk-1-enyl-2-acyl-sn-glycero-3-phosphoethanolamine[c] + CoA[c]	biochemical	metabolic	Glycerolipid metabolism	Glycerolipid	79888;10162;54947;254531	361467;362434;100359680;296048	4	4		R04413	Acyl-CoA:1-alkenylglycerophosphoethanolamine O-acyltransferase		HMR_7602	TRUE	TRUE	TRUE	shared
RCR10392	5beta-Cholestane-3alpha,7alpha,12alpha,26-tetraol:NAD+ 26-oxidoreductase	5beta-cholestane-3alpha,7alpha,12alpha,26-tetrol[m] + NAD+[m] --> 3alpha,7alpha,12alpha-trihydroxy-5beta-cholestan-26-al[m] + NADH[m] + H+[m]	biochemical	metabolic	Bile acid metabolism	Bile acid	1593	301517	1	1		R03507	5beta-Cholestane-3alpha,7alpha,12alpha,26-tetraol:NAD+ 26-oxidoreductase		HMR_1609	TRUE	TRUE	TRUE	shared
RCR10393	cholestanetriol 26-monooxygenase	5beta-cholestane-3alpha,7alpha,12alpha,26-tetrol[m] + NADP+[m] --> 3alpha,7alpha,12alpha-trihydroxy-5beta-cholestan-26-al[m] + NADPH[m] + H+[m]	biochemical	metabolic	Bile acid metabolism	Bile acid	1593	301517	1	1	PMID:1708392;PMID:9660774			P45027A12m	HMR_1610	TRUE	TRUE	TRUE	shared
RCR10394	3alpha,7alpha,12alpha-trihydroxy-5beta-cholestanoate:CoA ligase (AMP-forming)	3alpha,7alpha,12alpha-trihydroxy-5beta-cholestanate[c] + ATP[c] + CoA[c] --> 25(R)THCA-CoA[c] + AMP[c] + PPi[c]	biochemical	metabolic	Bile acid metabolism	Bile acid	10998;11001	79111;65192	2	2	PMID:10479480;PMID:10749848;PMID:11980911	R08733	3alpha,7alpha,12alpha-trihydroxy-5beta-cholestanoate:CoA ligase (AMP-forming)		HMR_1627	TRUE	TRUE	TRUE	shared
RCR10395	bile-salt sulfotransferase	chenodeoxycholic acid[c] + PAPS[c] + H+[c] --> sulfochenodeoxycholate[c] + PAP[c]	biochemical	metabolic	Bile acid metabolism	Bile acid	6822	24912;24902	1	2					HMR_1729	TRUE	TRUE	TRUE	shared
RCR10396	steryl-sulfatase	sulfochenodeoxycholate[c] + H2O[c] --> chenodeoxycholic acid[c] + sulfate[c] + H+[c]	biochemical	metabolic	Bile acid metabolism	Bile acid	412	24800	1	1	PMID:1606923;PMID:10049998				HMR_1730	TRUE	TRUE	TRUE	shared
RCR10397	RCR10397[m]	2 3-sulfinoalanine[m] + O2[m] --> 2 L-cysteate[m]	biochemical	metabolic	Bile acid metabolism	Bile acid			0	0					HMR_8064	TRUE	TRUE	TRUE	nonenzymatic
RCR10398	ATP:NAD+ 2'-phosphotransferase[m]	NAD+[m] + ATP[m] --> ADP[m] + NADP+[m]	biochemical	metabolic	Vitamin B metabolism	Vitamin B	133686;65220	365699;100125370	2	2	PMID:11594753	R00104	ATP:NAD+ 2'-phosphotransferase		HMR_4268	TRUE	TRUE	TRUE	shared
RCR10399	NAD+ glycohydrolase	NAD+[c] + H2O[c] --> ADP-ribose[c] + nicotinamide[c] + H+[c]	biochemical	metabolic	Vitamin B metabolism	Vitamin B	952;683	25668;81506	2	2	PMID8382685	R00102	NAD+ glycohydrolase	NADN	HMR_7143	TRUE	TRUE	TRUE	shared
RCR10400	S-Adenosyl-L-methionine:nicotinamide N-methyltransferase	nicotinamide[c] + SAM[c] + H+[c] --> 1-methylnicotinamide[c] + SAH[c]	biochemical	metabolic	Vitamin B metabolism	Vitamin B	4837	300691	1	1		R01269	S-Adenosyl-L-methionine:nicotinamide N-methyltransferase		HMR_7676	TRUE	TRUE	TRUE	shared
RCR10401	[Acyl-carrier-protein] 4'-pantetheine-phosphohydrolase	[ACP][c] + H2O[c] --> apo-[ACP][c] + phosphopantetheine[c]	biochemical	metabolic	Vitamin B metabolism	Vitamin B			0	0	PMID:220505;PMID:5671058	R01623	[Acyl-carrier-protein] 4'-pantetheine-phosphohydrolase		HMR_4498	TRUE	TRUE	TRUE	nonenzymatic
RCR10402	CoA:apo-[acyl-carrier-protein] pantetheinephosphotransferase	apo-[ACP][c] + CoA[c] --> [ACP][c] + PAP[c]	biochemical	metabolic	Vitamin B metabolism	Vitamin B	60496	300328	1	1	PMID:12815048;PMID:4561013	R01625	CoA:apo-[acyl-carrier-protein] pantetheinephosphotransferase		HMR_4500	TRUE	TRUE	TRUE	shared
RCR10403	ATP:pantothenate 4'-phosphotransferase	pantothenate[c] + ATP[c] --> D-4-phosphopantothenate[c] + ADP[c]	biochemical	metabolic	Vitamin B metabolism	Vitamin B	55229;53354;80025;79646	171053;294088;296167;360511	4	4	PMID:10625688;PMID:11923312;PMID:13630913;PMID:15105273;PMID:15659606;PMID:15893380;PMID:16040613;PMID:17242360;PMID:2995137;PMID:2999132;PMID:4337331;PMID:7084227	R03018	ATP:pantothenate 4'-phosphotransferase		HMR_4718	TRUE	TRUE	TRUE	shared
RCR10404	ATP:1-phosphatidyl-1D-myo-inositol-4,5-bisphosphate 3-phosphotransferase	phosphatidylinositol-4,5-bisphosphate[c] + ATP[c] --> phosphatidylinositol-3,4,5-trisphosphate[c] + ADP[c]	biochemical	metabolic	Inositol phosphate metabolism	Inositol	5290;5291;5293;5294	170911;298947;366508;85243	4	4		R04545	ATP:1-phosphatidyl-1D-myo-inositol-4,5-bisphosphate 3-phosphotransferase		HMR_6555	TRUE	TRUE	TRUE	shared
RCR10405	ATP:1D-myo-inositol-1,3,4-trisphosphate 5-phosphotransferase	1D-myo-inositol-1,3,4-trisphosphate[c] + ATP[c] --> 1D-myo-inositol-1,3,4,5-tetrakisphosphate[c] + ADP[c]	biochemical	metabolic	Inositol phosphate metabolism	Inositol	3705	500709	1	1		R03428	ATP:1D-myo-inositol-1,3,4-trisphosphate 5-phosphotransferase		HMR_6566	TRUE	TRUE	TRUE	shared
RCR10406	1-phosphatidylinositol-4-phosphate 5-kinase	PI pool[r] + ATP[r] --> 1-phosphatidyl-1D-myo-inositol-5-phosphate[r] + ADP[r]	biochemical	metabolic	Inositol phosphate metabolism	Inositol	23396;8395;8394;138429	314641;309419;365865;687758	4	4	PMID:9211928;PMID:10231032;PMID:11493657;PMID:10358929				HMR_6581	TRUE	TRUE	TRUE	shared
RCR10407	phosphatidylinositol-3,4,5-trisphosphate 3-phosphatase	1-phosphatidyl-1D-myo-inositol-5-phosphate[r] + H2O[r] --> PI pool[r] + Pi[r]	biochemical	metabolic	Inositol phosphate metabolism	Inositol	5728;93492	50557;364629	2	2	PMID:7556092;PMID:9367831;PMID7556092;PMID9367831			RE1448R	HMR_6585	TRUE	TRUE	TRUE	shared
RCR10408	1-phosphatidylinositol-4-phosphate 5-kinase[c]	1-phosphatidyl-1D-myo-inositol-3,4-bisphosphate[c] + ATP[c] --> phosphatidylinositol-3,4,5-trisphosphate[c] + ADP[c]	biochemical	metabolic	Inositol phosphate metabolism	Inositol	23396;8395;8394;138429	314641;309419;365865;687758	4	4	PMID:9211928;PMID:10231032;PMID:11493657;PMID:10358929				HMR_6592	TRUE	TRUE	TRUE	shared
RCR10409	1-phosphatidyl-1D-myo-inositol-3,4,5-trisphosphate 5-phosphohydrolase	phosphatidylinositol-3,4,5-trisphosphate[n] + H2O[n] --> 1-phosphatidyl-1D-myo-inositol-3,4-bisphosphate[n] + Pi[n]	biochemical	metabolic	Inositol phosphate metabolism	Inositol	3635;3636	54259;65038	2	2	PMID12728269	R09827	1-phosphatidyl-1D-myo-inositol-3,4,5-trisphosphate 5-phosphohydrolase	PI345P5Pn	HMR_8808	TRUE	TRUE	TRUE	shared
RCR10410	1-Phosphatidyl-1D-myo-inositol 3,4-bisphosphate 3-phosphohydrolase	1-phosphatidyl-1D-myo-inositol-3,4-bisphosphate[n] + H2O[n] --> 1-phosphatidyl-1D-myo-inositol-4-phosphate[n] + Pi[n]	biochemical	metabolic	Inositol phosphate metabolism	Inositol	4534	288762	1	1	PMID12728269	R06875	1-Phosphatidyl-1D-myo-inositol 3,4-bisphosphate 3-phosphohydrolase	PI34P3Pn	HMR_8809	TRUE	TRUE	TRUE	shared
RCR10411	1-phosphatidyl-1D-myo-inositol-3,4-bisphosphate 4-phosphohydrolase	1-phosphatidyl-1D-myo-inositol-3,4-bisphosphate[n] + H2O[n] --> 1-phosphatidyl-1D-myo-inositol-3-phosphate[n] + Pi[n]	biochemical	metabolic	Inositol phosphate metabolism	Inositol	3631;8821	116699	2	1	PMID12728269	R07299	1-phosphatidyl-1D-myo-inositol-3,4-bisphosphate 4-phosphohydrolase	PI34P4Pn	HMR_8810	TRUE	TRUE	TRUE	shared
RCR10412	1-Phosphatidyl-1D-myo-inositol 3-phosphate 3-phosphohydrolase	1-phosphatidyl-1D-myo-inositol-3-phosphate[n] + H2O[n] --> PI pool[n] + Pi[n]	biochemical	metabolic	Inositol phosphate metabolism	Inositol	4534	288762	1	1	PMID12728269	R03363	1-Phosphatidyl-1D-myo-inositol 3-phosphate 3-phosphohydrolase	PI3P3Pn	HMR_8812	TRUE	TRUE	TRUE	shared
RCR10413	phosphatidylinositol 3-phosphate 4-kinase, nuclear	1-phosphatidyl-1D-myo-inositol-3-phosphate[n] + ATP[n] --> 1-phosphatidyl-1D-myo-inositol-3,4-bisphosphate[n] + ADP[n]	biochemical	metabolic	Inositol phosphate metabolism	Inositol	23396;8395;8394;138429	314641;309419;365865;687758	4	4					HMR_8814	TRUE	TRUE	TRUE	shared
RCR10414	ATP:1-Phosphatidyl-1D-myo-inositol 4-phosphotransferase[n]	1-phosphatidyl-1D-myo-inositol-4-phosphate[n] + H2O[n] --> PI pool[n] + Pi[n]	biochemical	metabolic	Inositol phosphate metabolism	Inositol			0	0	PMID7556092	R03361	ATP:1-Phosphatidyl-1D-myo-inositol 4-phosphotransferase	RE3272N	HMR_8820	TRUE	TRUE	TRUE	nonenzymatic
RCR10415	phosphatidylinositol-5-phosphate 3-kinase, endoplasmic reticulum	1-phosphatidyl-1D-myo-inositol-5-phosphate[r] + ATP[r] --> phosphatidylinositol-3,5-bisphosphate[r] + ADP[r]	biochemical	metabolic	Inositol phosphate metabolism	Inositol	5288;5286;5287	116720;289021;361632	3	3					HMR_8825	TRUE	TRUE	TRUE	shared
RCR10416	ATP:1-phosphatidyl-1D-myo-inositol 3-phosphotransferase	PI pool[n] + ATP[n] --> 1-phosphatidyl-1D-myo-inositol-3-phosphate[n] + ADP[n]	biochemical	metabolic	Inositol phosphate metabolism	Inositol	5289	65052	1	1		R03362	ATP:1-phosphatidyl-1D-myo-inositol 3-phosphotransferase		HMR_8829	TRUE	TRUE	TRUE	shared
RCR10417	phosphatidylinositol phospholipase C, nucleus	PI pool[n] + H2O[n] --> inositol-1-phosphate[n] + 1,2-diacylglycerol-LD-TAG pool[n]	biochemical	metabolic	Inositol phosphate metabolism	Inositol	23236	24654	1	1					HMR_8833	TRUE	TRUE	TRUE	shared
RCR10418	5,10-methylenetetrahydrofolate:NAD+ oxidoreductase[m]	5,10-methenyl-THF[m] + NADH[m] <==> 5,10-methylene-THF[m] + NAD+[m]	biochemical	metabolic	Vitamin B metabolism	Vitamin B	441024;10797;26121	305248;680308;292536	3	3	PMID:12024029;PMID:1392622;PMID:16171773;PMID:3258307;PMID:8218174;PMID8218174	R01218	5,10-methylenetetrahydrofolate:NAD+ oxidoreductase	MTHFD2m	HMR_4440	TRUE	TRUE	TRUE	shared
RCR10419	2,3-dioxo-L-gulonate:hydrogen peroxide oxireductase	2,3-diketo-L-gulonate[c] + H2O[c] --> L-xylonate[c] + CO2[c]	biochemical	metabolic	Vitamin C metabolism	Vitamin C			0	0	PMID9296457	R04515		DOGULND2	HMR_8623	TRUE	TRUE	TRUE	nonenzymatic
RCR10420	Dolichyl-diphosphooligosaccharide:protein-L-asparagine oligopolysaccharidotransferase (liver)	2,3-diketo-L-gulonate[c] + H2O2[c] --> threonate[c] + oxalate[c]	biochemical	metabolic	Vitamin C metabolism	Vitamin C			0	0					HMR_8624	TRUE	TRUE	TRUE	nonenzymatic
RCR10421	Dolichyl-diphosphooligosaccharide:protein-L-asparagine oligopolysaccharidotransferase (uterus)	2,3-diketo-L-gulonate[c] + H2O[c] --> L-erythrulose[c] + oxalate[c]	biochemical	metabolic	Vitamin C metabolism	Vitamin C			0	0					HMR_8625	TRUE	TRUE	TRUE	nonenzymatic
RCR10422	retinol:NAD+ oxidoreductase	retinol[c] + NAD+[c] --> retinal[c] + NADH[c] + H+[c]	biochemical	metabolic	Vitamin A metabolism	Vitamin A	128;131;137872;130;8630;127;125;126;5959;195814;124	100145871;171178;362474;310903;286964;29646;24172;366791;297805;100362350	11	10	PMID10329026;PMID12226107;PMID12534290;PMID1503811	R02124	retinol:NAD+ oxidoreductase	RDH1	HMR_6631	TRUE	TRUE	TRUE	shared
RCR10423	RCR10423[c]	9-cis-retinoate[c] <==> retinoate[c]	biochemical	isomeric	Vitamin A metabolism	Vitamin A			0	0	PMID:9647871				HMR_6659	TRUE	TRUE	TRUE	nonenzymatic
RCR10424	RCR10424[r]	9-cis-retinoate[r] <==> retinoate[r]	biochemical	isomeric	Vitamin A metabolism	Vitamin A			0	0	PMID:9647871				HMR_6660	TRUE	TRUE	TRUE	nonenzymatic
RCR10425	RCR10425[r]	13-cis-retinal[r] <==> retinal[r]	biochemical	isomeric	Vitamin A metabolism	Vitamin A			0	0	PMID:9647871				HMR_6673	TRUE	TRUE	TRUE	nonenzymatic
RCR10426	all-trans-Retinol 11-cis-trans-isomerase	11-cis-retinol[c] <==> retinol[c]	biochemical	isomeric	Vitamin A metabolism	Vitamin A			0	0		R02369	all-trans-Retinol 11-cis-trans-isomerase		HMR_8711	TRUE	TRUE	TRUE	nonenzymatic
RCR10427	5-Hydroxy-L-tryptophan decarboxy-lyase	5-hydroxy-L-tryptophan[c] --> serotonin[c] + CO2[c]	biochemical	metabolic	Serotonin and melatonin biosynthesis	Serotonin	1644	24311	1	1	PMID:11513473	R02701	5-Hydroxy-L-tryptophan decarboxy-lyase		HMR_4545	TRUE	TRUE	TRUE	shared
RCR10428	5-Hydroxytryptamine:oxygen oxidoreductase(deaminating)(flavin-containing)	serotonin[c] + O2[c] + H2O[c] --> 5-hydroxyindoleacetaldehyde[c] + NH3[c] + H2O2[c]	biochemical	metabolic	Serotonin and melatonin biosynthesis	Serotonin	4129;4128	25750;29253	2	2		R02908	5-Hydroxytryptamine:oxygen oxidoreductase(deaminating)(flavin-containing)		HMR_4558	TRUE	TRUE	TRUE	shared
RCR10429	vitamin D3 24-hydroxylase	calcidiol[m] + NADPH[m] + O2[m] + H+[m] --> (24R)-24,25-dihydroxycalciol[m] + NADP+[m] + H2O[m]	biochemical	metabolic	Vitamin D metabolism	Vitamin D	1591	25279	1	1	PMID:12466393;PMID:12485911;PMID15358094;PMID8266831			24_25VITD3Hm	HMR_2138	TRUE	TRUE	TRUE	shared
RCR10430	vitamin D3 24-hydroxylase[m]	(24R)-24,25-dihydroxycalciol[m] + NADH[m] + O2[m] + H+[m] --> calcitetrol[m] + NAD+[m] + H2O[m]	biochemical	metabolic	Vitamin D metabolism	Vitamin D	1591	25279	1	1					HMR_2140	TRUE	TRUE	TRUE	shared
RCR10431	1a,24,25VITD3Hm	(24R)-24,25-dihydroxycalciol[m] + NADPH[m] + O2[m] + H+[m] --> calcitetrol[m] + NADP+[m] + H2O[m]	biochemical	metabolic	Vitamin D metabolism	Vitamin D			0	0	PMID15574355			1a_24_25VITD3Hm	HMR_8006	TRUE	TRUE	TRUE	nonenzymatic
RCR10432	calcidiol,NADPH:oxygen oxidoreductase (1-hydroxylating)	calcidiol[m] + NADPH[m] + O2[m] + H+[m] --> calcitriol[m] + NADP+[m] + H2O[m]	biochemical	metabolic	Vitamin D metabolism	Vitamin D	2638:4036:8029:1594	80848:114700:24384:29216	4	4	PMID14671156;PMID9333115	R03610	calcidiol,NADPH:oxygen oxidoreductase (1-hydroxylating)	25VITD3Hm	HMR_8008	TRUE	TRUE	TRUE	shared
RCR10433	(1R,2S)-naphthalene 1,2-oxide hydrolase	(1R,2S)-naphthalene 1,2-oxide[c] + H2O[c] --> 1,2-dihydronaphthalene-1,2-diol[c]	biochemical	metabolic	Xenobiotics metabolism	Xenobiotic	2052	25315	1	1		R07013	(1R,2S)-naphthalene 1,2-oxide hydrolase		HMR_7004	TRUE	TRUE	TRUE	shared
RCR10434	(1S,2R)-naphthalene 1,2-oxide hydrolase	(1S,2R)-naphthalene 1,2-oxide[c] + H2O[c] --> 1,2-dihydronaphthalene-1,2-diol[c]	biochemical	metabolic	Xenobiotics metabolism	Xenobiotic	2052	25315	1	1		R07014	(1S,2R)-naphthalene 1,2-oxide hydrolase		HMR_7014	TRUE	TRUE	TRUE	shared
RCR10435	chloride:hydrogen-peroxide oxidoreductase (hypochlorite-forming)	hypochlorite[c] + H+[c] + H2O[c] --> chloride[c] + H2O2[c]	biochemical	metabolic	Xenobiotics metabolism	Xenobiotic	9588;4025;8288;7837;137902	94167;287610;303414;554172	5	4	PMID:10753880	R09564	chloride:hydrogen-peroxide oxidoreductase (hypochlorite-forming)		HMR_6535	TRUE	TRUE	TRUE	shared
RCR10436	diphosphate phosphohydrolase[n]	PPi[n] + H2O[n] --> 2 Pi[n]	biochemical	metabolic	Miscellaneous	Miscellaneous	27068;5464;58497;64077	294504;310664;310856;361663	4	4		R00004	diphosphate phosphohydrolase		HMR_7794	TRUE	TRUE	TRUE	shared
RCR10437	Nomega,Nomega'-dimethyl-L-arginine dimethylamidohydrolase	NG,NG-dimethyl-L-arginine[c] + H2O[c] --> dimethylamine[c] + citrulline[c]	biochemical	metabolic	Miscellaneous	Miscellaneous	23576;23564	64157;294239	2	2		R02513	Nomega,Nomega'-dimethyl-L-arginine dimethylamidohydrolase		HMR_9513	TRUE	TRUE	TRUE	shared
RCR10438	NADH:(quinone-acceptor) oxidoreductase	vitamin K[c] + NADH[c] + H+[c] <==> reduced vitamin K[c] + NAD+[c]	biochemical	metabolic	Miscellaneous	Miscellaneous	1728;4835	24314;291084	2	2		R03643	NADH:(quinone-acceptor) oxidoreductase		HMR_9538	TRUE	TRUE	TRUE	shared
RCR10439	RCR10439[c]	0.64 1-acylglycerol-3P-palm[c] + 0.122 1-acylglycerol-3P-ol[c] + 0.082 1-acylglycerol-3P-stea[c] + 0.0741 1-acylglycerol-3P-lin[c] + 0.0286 1-acylglycerol-3P-7-hexade[c] + 0.0208 1-acylglycerol-3P-cis-vac[c] + 0.0096 1-acylglycerol-3P-myrist[c] + 0.0048 1-acylglycerol-3P-gamma-lin[c] + 0.0037 1-acylglycerol-3P-linolen[c] + 0.0028 1-acylglycerol-3P-6,9,12,15-octa[c] + 0.0024 1-acylglycerol-3P-arac…	biochemical	anabolic	Biomass	Biomass			0	0	PMID:16137923				HMR_0555	TRUE	TRUE	TRUE	nonenzymatic
RCR10440	calcitriol,NADPH:oxygen oxidoreductase (24-hydroxylating)	calcitriol[m] + NADPH[m] + O2[m] + H+[m] --> calcitetrol[m] + NADP+[m] + H2O[m]	biochemical	metabolic	Vitamin D metabolism	Vitamin D	1591	25279	1	1	PMID15574355	R09515	calcitriol,NADPH:oxygen oxidoreductase (24-hydroxylating)	1a_25VITD3Hm	HMR_2141	TRUE	TRUE	TRUE	shared
RCR10441	(S)-Lactate:NAD+ oxidoreductase[c]	pyruvate[c] + NADH[c] + H+[c] <==> L-lactate[c] + NAD+[c]	biochemical	metabolic	Central carbon metabolism	Central Carbon	3945;3948;55293;92483;160287	24534;29634;691172;369018	5	4	PMID:12042361;PMID:17045662;PMID:7449128;PMID:9927705	R00703	(S)-Lactate:NAD+ oxidoreductase		HMR_4388	TRUE	TRUE	TRUE	shared
RCR10442	ATP:pyruvate,water phosphotransferase	pyruvate[c] + ATP[c] + H2O[c] --> PEP[c] + AMP[c] + Pi[c]	biochemical	metabolic	Central carbon metabolism	Central Carbon			0	0		R00199	ATP:pyruvate,water phosphotransferase		HMR_4362	TRUE	TRUE	TRUE	nonenzymatic
RCR10443	2-phospho-D-glycerate hydro-lyase (phosphoenolpyruvate-forming)	2-phospho-D-glycerate[c] <==> PEP[c] + H2O[c]	biochemical	metabolic	Central carbon metabolism	Central Carbon	2023;2026;2027	24333;24334;25438;100911625	3	4	PMID:3536714;PMID:7357031;PMID5939;PMID6626557	R00658	2-phospho-D-glycerate hydro-lyase (phosphoenolpyruvate-forming)	ENO	HMR_4363	TRUE	TRUE	TRUE	shared
RCR10444	D-phosphoglycerate 2,3-phosphomutase	2-phospho-D-glycerate[c] <==> 3-phospho-D-glycerate[c]	biochemical	isomeric	Central carbon metabolism	Central Carbon	5224;5223;669;441531	24959;24642;296973	4	3	PMID:2840859;PMID:6322090;PMID:9688259;PMID254224;PMID28245076;PMID28245077	R01518	D-phosphoglycerate 2,3-phosphomutase	PGM	HMR_4365	TRUE	TRUE	TRUE	shared
RCR10445	3-Phospho-D-glyceroyl phosphate phosphohydrolase	1,3-bisphospho-D-glycerate[c] + H2O[c] --> 3-phospho-D-glycerate[c] + Pi[c]	biochemical	metabolic	Central carbon metabolism	Central Carbon	97;98	299203;364224	2	2		R01515	3-Phospho-D-glyceroyl phosphate phosphohydrolase		HMR_4370	TRUE	TRUE	TRUE	shared
RCR10446	pyruvate dehydrogenase (acetyl-transferring)	lipoamide[m] + pyruvate[m] --> S-acetyldihydrolipoamide[m] + CO2[m]	biochemical	metabolic	Central carbon metabolism	Central Carbon	(5160;5161):5162	(117098;29554):289950	3	3	PMID:18032470;PMID:2323578;PMID:2748588	R01699	pyruvate:[dihydrolipoyllysine-residue acetyltransferase]-lipoyllysine 2-oxidoreductase (decarboxylating, acceptor-acetylating)		HMR_6410	TRUE	TRUE	TRUE	shared
RCR10447	D-glucose 1-epimerase	beta-D-glucose[c] <==> glucose[c]	biochemical	isomeric	Central carbon metabolism	Central Carbon	130589	313843	1	1		R01602	D-glucose 1-epimerase		HMR_7745	TRUE	TRUE	TRUE	shared
RCR10448	ATP:beta-D-glucose 6-phosphotransferase	beta-D-glucose[c] + ATP[c] --> beta-D-glucose-6-phosphate[c] + ADP[c]	biochemical	metabolic	Central carbon metabolism	Central Carbon	2645;3099;3101;3098;80201	24385;25059;25060;25058;100364027	5	5		R01600	ATP:beta-D-glucose 6-phosphotransferase		HMR_7746	TRUE	TRUE	TRUE	shared
RCR10449	ADP:D-glucose 6-phosphotransferase	beta-D-glucose[c] + ADP[c] --> beta-D-glucose-6-phosphate[c] + AMP[c]	biochemical	metabolic	Central carbon metabolism	Central Carbon	83440	315722	1	1		R09086	ADP:D-glucose 6-phosphotransferase		HMR_7747	TRUE	TRUE	TRUE	shared
RCR10450	Maltodextrin glucosidase (maltotriose), lysosome	maltotriose[l] + H2O[l] --> maltose[l] + glucose[l]	biochemical	metabolic	Central carbon metabolism	Central Carbon	2548	367562	1	1					HMR_8592	TRUE	TRUE	TRUE	shared
RCR10451	alpha-amylase	maltose[c] + H2O[c] --> 2 fructose[c]	biochemical	metabolic	Central carbon metabolism	Central Carbon	84569;279;280;276;277;278	364745;497039;24203	6	3					HMR_8582	TRUE	TRUE	TRUE	shared
RCR10452	maltose glucohydrolase[c]	maltose[c] + H2O[c] --> 2 glucose[c]	biochemical	metabolic	Central carbon metabolism	Central Carbon	2595;8972	24382;312272	2	2		R00028	maltose glucohydrolase		HMR_8587	TRUE	TRUE	TRUE	shared
RCR10453	galactokinase[c]	galactose[c] + ATP[c] --> alpha-D-galactose-1-phosphate[c] + ADP[c]	biochemical	metabolic	Carbohydrate metabolism	Carbohydrate	2584;2585	287835;296117	2	2					HMR_4130	TRUE	TRUE	TRUE	shared
RCR10454	ATP:alpha-D-galactose 1-phosphotransferase	galactose[c] + ATP[c] --> galactose-1-phosphate[c] + ADP[c]	biochemical	metabolic	Carbohydrate metabolism	Carbohydrate	2584;2585;196951	287835;296117;296118	3	3	PMID:8908517	R01092	ATP:alpha-D-galactose 1-phosphotransferase		HMR_4414	TRUE	TRUE	TRUE	shared
RCR10455	GDP:D-mannose-1-phosphate guanylyltransferase	mannose-1-phosphate[c] + GDP[c] --> GDP-mannose[c] + Pi[c]	biochemical	metabolic	Carbohydrate metabolism	Carbohydrate	29926;29925;63891;386724	501167;100190936;363145;316003	4	4	PMID:13876695	R00883	GDP:D-mannose-1-phosphate guanylyltransferase		HMR_4386	TRUE	TRUE	TRUE	shared
RCR10456	GTP:alpha-D-mannose-1-phosphate guanylyltransferase	mannose-1-phosphate[c] + GTP[c] --> GDP-mannose[c] + PPi[c]	biochemical	metabolic	Carbohydrate metabolism	Carbohydrate	29926;29925;386724	501167;363145;316003	3	3	PMID:10025667;PMID:8549746;PMID:9451026	R00885	GTP:alpha-D-mannose-1-phosphate guanylyltransferase		HMR_4387	TRUE	TRUE	TRUE	shared
RCR10457	GDP-alpha-D-mannose 4,6-hydro-lyase (GDP-4-dehydro-alpha-D-rhamnose-forming)	GDP-mannose[c] --> GDP-4-dehydro-6-deoxy-D-mannose[c] + H2O[c]	biochemical	metabolic	Carbohydrate metabolism	Carbohydrate	2762	291095	1	1	PMID:9893952	R00888	GDP-alpha-D-mannose 4,6-hydro-lyase (GDP-4-dehydro-alpha-D-rhamnose-forming)	GMAND	HMR_4399	TRUE	TRUE	TRUE	shared
RCR10458	UDPglucuronate uridine-monophosphohydrolase	UDP-glucuronate[c] + H2O[c] --> D-glucuronate 1-phosphate[c] + UMP[c]	biochemical	metabolic	Vitamin C metabolism	Vitamin C	29880	295051	1	1					HMR_8727	TRUE	TRUE	TRUE	shared
RCR10459	Glucuronate 1-phosphate phosphatase	D-glucuronate 1-phosphate[c] + H2O[c] --> glucuronate[c] + Pi[c]	biochemical	metabolic	Vitamin C metabolism	Vitamin C			0	0				GUR1PP	HMR_8728	TRUE	TRUE	TRUE	nonenzymatic
RCR10460	Propanoate:CoA ligase (AMP-forming)	propanoyl-CoA[c] + AMP[c] + PPi[c] <==> propanoate[c] + ATP[c] + CoA[c]	biochemical	metabolic	Central carbon metabolism	Central Carbon	55902;84532;79611	311569;296259;314800	3	3	PMID:11013297;PMID:10843999;PMID:11150295;PMID:1924964;PMID:2009071;PMID:7341659;PMID10843999;PMID12623130	R00925	Propanoate:CoA ligase (AMP-forming)	ACS2	HMR_0153	TRUE	TRUE	TRUE	shared
RCR10461	AKBDHm	2-oxobutyrate[m] + NAD+[m] + CoA[m] --> propanoyl-CoA[m] + CO2[m] + NADH[m] + H+[m]	biochemical	metabolic	Central carbon metabolism	Central Carbon			0	0	PMID:2649080;PMID:283398;PMID:3718468;PMID:9381974				HMR_3800	TRUE	TRUE	TRUE	nonenzymatic
RCR10462	3-Oxopropanoate:NAD+ oxidoreductase (decarboxylating, CoA-acetylating)[m]	3-oxopropanoate[m] + NAD+[m] + CoA[m] --> CO2[m] + acetyl-CoA[m] + NADH[m] + H+[m]	biochemical	metabolic	Central carbon metabolism	Central Carbon	4329	81708	1	1	PMID:10989432;PMID:1527093;PMID:2768248;PMID:4285894	R00705	3-Oxopropanoate:NAD+ oxidoreductase (decarboxylating, CoA-acetylating)		HMR_4282	TRUE	TRUE	TRUE	shared
RCR10463	3-hydroxypropanoate:NAD+ oxidoreductase	hydracrylate[m] + NAD+[m] --> 3-oxopropanoate[m] + NADH[m] + H+[m]	biochemical	metabolic	Central carbon metabolism	Central Carbon	1718	298298	1	1	PMID:13672942;PMID13672942	R01608	3-hydroxypropanoate:NAD+ oxidoreductase	r0365	HMR_4497	TRUE	TRUE	TRUE	shared
RCR10464	3-hydroxyisobutyryl-CoA hydrolase	3-hydroxypropionyl-CoA[m] + H2O[m] --> hydracrylate[m] + CoA[m]	biochemical	metabolic	Central carbon metabolism	Central Carbon	26275	301384	1	1	PMID:10989434;PMID:8188708;PMID:8824301	R03158			HMR_4741	TRUE	TRUE	TRUE	shared
RCR10465	Acetyl-CoA:acetyl-CoA C-acetyltransferase[c]	acetoacetyl-CoA[c] + CoA[c] <==> 2 acetyl-CoA[c]	biochemical	metabolic	Central carbon metabolism	Central Carbon	39	308100;365096	1	2	PMID:10064897;PMID:10806397;PMID:1121274;PMID:11330060;PMID:15733928;PMID:1679347;PMID:16927236;PMID:17236799;PMID:1735445;PMID:1979337;PMID:3194209;PMID:6131897;PMID:6378901;PMID:7911016;PMID:8241273	R00238	Acetyl-CoA:acetyl-CoA C-acetyltransferase	ACACT1r	HMR_1434	TRUE	TRUE	TRUE	shared
RCR10466	Acetoacetate:CoA ligase (AMP-forming)[c]	acetoacetate[c] + ATP[c] + CoA[c] --> acetoacetyl-CoA[c] + AMP[c] + PPi[c]	biochemical	metabolic	Central carbon metabolism	Central Carbon	65985	65984	1	1	PMID:4073493;PMID12623130	R01357	Acetoacetate:CoA ligase (AMP-forming)	AACOAT	HMR_1436	TRUE	TRUE	TRUE	shared
RCR10467	(R)-3-Hydroxybutanoate:NAD+ oxidoreductase	(R)-3-hydroxybutanoate[m] + NAD+[m] <==> acetoacetate[m] + NADH[m] + H+[m]	biochemical	metabolic	Central carbon metabolism	Central Carbon	622;56898	117099;295458	2	2	PMID:1639787;PMID:3355176;PMID:3705199;PMID:475768;PMID:719045;PMID:7686368;PMID:8608144;PMID:8679568;PMID1639787;PMID8679568	R01361	(R)-3-Hydroxybutanoate:NAD+ oxidoreductase	BDHm	HMR_4461	TRUE	TRUE	TRUE	shared
RCR10468	ATP:Sedoheptulose 7-phosphate 1-phosphotransferase	sedoheptulose-1,7-bisphosphate[c] + ADP[c] <==> sedoheptulose-7-phosphate[c] + ATP[c]	biochemical	metabolic	Pentose phosphate pathway	PPP	5214;5211;5213	60416;25741;65152	3	3	PMID:4084320;PMID:4272358	R01843	ATP:Sedoheptulose 7-phosphate 1-phosphotransferase		HMR_4567	TRUE	TRUE	TRUE	shared
RCR10469	6-Phospho-D-glucono-1,5-lactone lactonohydrolase	glucono-1,5-lactone-6-phosphate[r] + H2O[r] --> 6-phospho-D-gluconate[r]	biochemical	metabolic	Pentose phosphate pathway	PPP	9563;25796	298655;290636	2	2	PMID:3858849;PMID:3932573;PMID:6852020;PMID:971315	R02035	6-Phospho-D-glucono-1,5-lactone lactonohydrolase		HMR_4623	TRUE	TRUE	TRUE	shared
RCR10470	6-Phospho-D-glucono-1,5-lactone lactonohydrolase[c]	glucono-1,5-lactone-6-phosphate[c] + H2O[c] --> 6-phospho-D-gluconate[c]	biochemical	metabolic	Pentose phosphate pathway	PPP	9563;25796	298655;290636	2	2	PMID:3858849;PMID:3932573;PMID:6852020;PMID:971315	R02035	6-Phospho-D-glucono-1,5-lactone lactonohydrolase		HMR_4625	TRUE	TRUE	TRUE	shared
RCR10471	2-deoxy-D-ribose 1-phosphate 1,5-phosphomutase	2-deoxy-D-ribose-1-phosphate[c] <==> 2-deoxy-D-ribose-5-phosphate[c]	biochemical	isomeric	Pentose phosphate pathway	PPP	55276	289632	1	1	PMID:3023765;PMID3023765;PMID17804405;PMID6297594	R02749	2-deoxy-D-ribose 1-phosphate 1,5-phosphomutase	r0570	HMR_4710	TRUE	TRUE	TRUE	shared
RCR10472	ADP phosphohydrolase	ADP[c] + H2O[c] --> AMP[c] + Pi[c]	biochemical	metabolic	Purine metabolism	Purine	124583;953;954;955;377841;957;956;9583	246272;64467;64519;85260;314312;613267;316077;361063	8	8	PMID:11278936	R00122	ADP phosphohydrolase		HMR_3998	TRUE	TRUE	TRUE	shared
RCR10473	adenosine 5'-monophosphate phosphohydrolase	AMP[c] + H2O[c] --> adenosine[c] + Pi[c]	biochemical	metabolic	Purine metabolism	Purine	55;115024;51251;4907;93034;56953;84618;22978;30833;57786;100526794	56780;360629;312373;58813;298881;287368;313574;100360582;100363253;288489	11	10	PMID:1550832;PMID11133996	R00183	adenosine 5'-monophosphate phosphohydrolase	NTD7	HMR_4010	TRUE	TRUE	TRUE	shared
RCR10474	adenosine 5'-monophosphate phosphohydrolase[m]	AMP[m] + H2O[m] --> adenosine[m] + Pi[m]	biochemical	metabolic	Purine metabolism	Purine	55;115024;51251;4907;93034;56953;84618;22978;30833;57786;100526794	56780;360629;312373;58813;298881;287368;313574;100360582;100363253;288489	11	10	PMID:1550832;PMID1550832	R00183	adenosine 5'-monophosphate phosphohydrolase	r0047	HMR_4082	TRUE	TRUE	TRUE	shared
RCR10475	ATP:GMP phosphotransferase	GDP[c] + ADP[c] <==> GMP[c] + ATP[c]	biochemical	metabolic	Purine metabolism	Purine	2987	303179	1	1	PMID:8663313	R00332	ATP:GMP phosphotransferase	GK1	HMR_4020	TRUE	TRUE	TRUE	shared
RCR10476	Xanthosine-5'-phosphate:L-glutamine amido-ligase (AMP-forming)	xanthosine-5-phosphate[c] + glutamine[c] + ATP[c] + H2O[c] --> GMP[c] + glutamate[c] + AMP[c] + PPi[c]	biochemical	metabolic	Purine metabolism	Purine	8833	295088	1	1	PMID:3436958;PMID:6260205;PMID:8089153	R01231	Xanthosine-5'-phosphate:L-glutamine amido-ligase (AMP-forming)		HMR_4046	TRUE	TRUE	TRUE	shared
RCR10477	Guanosine 3',5'-cyclic phosphate 5'-nucleotidohydrolase	cGMP[c] + H2O[c] --> GMP[c]	biochemical	metabolic	Purine metabolism	Purine	8654;5152	171115;191569	2	2	PMID:14604994;PMID17307970;PMID9624146	R01234	Guanosine 3',5'-cyclic phosphate 5'-nucleotidohydrolase		HMR_4048	TRUE	TRUE	TRUE	shared
RCR10478	GTP diphosphohydrolase (diphosphate-forming)	GTP[c] + H2O[c] --> GMP[c] + PPi[c]	biochemical	metabolic	Purine metabolism	Purine	3704	311422	1	1	PMID:11278832;PMID:4310599	R00426	GTP diphosphohydrolase (diphosphate-forming)		HMR_4168	TRUE	TRUE	TRUE	shared
RCR10479	Xanthosine-5'-phosphate:ammonia ligase (AMP-forming)	xanthosine-5-phosphate[c] + NH3[c] + ATP[c] --> GMP[c] + AMP[c] + PPi[c]	biochemical	metabolic	Purine metabolism	Purine	8833	295088	1	1	PMID:6260205;PMID:6698284;PMID:7559506;PMID:7706277;PMID:8089153	R01230	Xanthosine-5'-phosphate:ammonia ligase (AMP-forming)		HMR_4453	TRUE	TRUE	TRUE	shared
RCR10480	2'-Deoxyadenosine 5'-triphosphate:oxydized-thioredoxin 2'-oxidoreductase	thioredoxin[c] + ATP[c] --> oxidized thioredoxin[c] + dATP[c] + H2O[c]	biochemical	metabolic	Purine metabolism	Purine	50484:6240:6241	685579:362720:299976	3	3	PMID:6121703;PMID:8074691;PMID6121703;PMID8074691	R02014	2'-Deoxyadenosine 5'-triphosphate:oxydized-thioredoxin 2'-oxidoreductase	r0470	HMR_4611	TRUE	TRUE	TRUE	shared
RCR10481	2'-Deoxyadenosine 5'-diphosphate:oxidized-thioredoxin 2'-oxidoreductase	thioredoxin[c] + ADP[c] --> oxidized thioredoxin[c] + dADP[c] + H2O[c]	biochemical	metabolic	Purine metabolism	Purine	50484:6240:6241	685579:362720:299976	3	3	PMID:6121703;PMID:8074691;PMID14729598	R02017	2'-Deoxyadenosine 5'-diphosphate:oxidized-thioredoxin 2'-oxidoreductase	RNDR1	HMR_4612	TRUE	TRUE	TRUE	shared
RCR10482	2'-Deoxyguanosine 5'-triphosphate:oxydized-thioredoxin 2'-oxidoreductase	thioredoxin[c] + GTP[c] --> oxidized thioredoxin[c] + dGTP[c] + H2O[c]	biochemical	metabolic	Purine metabolism	Purine	50484:6240:6241	685579:362720:299976	3	3	PMID:6121703;PMID:8074691;PMID6121703;PMID8074691	R02020	2'-Deoxyguanosine 5'-triphosphate:oxydized-thioredoxin 2'-oxidoreductase	r0472	HMR_4614	TRUE	TRUE	TRUE	shared
RCR10483	2'-Deoxyguanosine 5'-diphosphate:oxidized-thioredoxin 2'-oxidoreductase	thioredoxin[c] + GDP[c] --> oxidized thioredoxin[c] + dGDP[c] + H2O[c]	biochemical	metabolic	Purine metabolism	Purine	50484:6240:6241	685579:362720:299976	3	3	PMID:6121703;PMID:8074691;PMID14729598	R02019	2'-Deoxyguanosine 5'-diphosphate:oxidized-thioredoxin 2'-oxidoreductase	RNDR2	HMR_4615	TRUE	TRUE	TRUE	shared
RCR10484	2'-Deoxycytidine diphosphate:oxidized-thioredoxin 2'-oxidoreductase	thioredoxin[c] + CDP[c] --> oxidized thioredoxin[c] + dCDP[c] + H2O[c]	biochemical	metabolic	Purine metabolism	Purine	50484:6240:6241	685579:362720:299976	3	3	PMID:6121703;PMID:8074691;PMID14729598	R02024	2'-Deoxycytidine diphosphate:oxidized-thioredoxin 2'-oxidoreductase	RNDR3	HMR_4619	TRUE	TRUE	TRUE	shared
RCR10485	2'-Deoxyuridine 5'-diphosphate:oxidized-thioredoxin 2'-oxidoreductase	thioredoxin[c] + UDP[c] --> oxidized thioredoxin[c] + dUDP[c] + H2O[c]	biochemical	metabolic	Purine metabolism	Purine	50484:6240:6241	685579:362720:299976	3	3	PMID:6121703;PMID:8074691;PMID14729598	R02018	2'-Deoxyuridine 5'-diphosphate:oxidized-thioredoxin 2'-oxidoreductase	RNDR4	HMR_4621	TRUE	TRUE	TRUE	shared
RCR10486	xanthine:NAD+ oxidoreductase	xanthine[c] + NAD+[c] + H2O[c] --> urate[c] + NADH[c] + H+[c]	biochemical	metabolic	Purine metabolism	Purine	7498	497811	1	1	PMID:11246119;PMID:12632927;PMID11246119;PMID12632927	R02103	xanthine:NAD+ oxidoreductase	r0502	HMR_4646	TRUE	TRUE	TRUE	shared
RCR10487	Xanthine:oxygen oxidoreductase	xanthine[c] + O2[c] + H2O[c] --> urate[c] + H2O2[c]	biochemical	metabolic	Purine metabolism	Purine	7498	497811	1	1	PMID:16087479;PMID:1643670;PMID:16756494;PMID:18600557;PMID:8343533;PMID16087479;PMID1643670;PMID16756494;PMID18600557;PMID8343533	R02107	Xanthine:oxygen oxidoreductase	r0504	HMR_4649	TRUE	TRUE	TRUE	shared
RCR10488	ATP:CDP phosphotransferase	CTP[m] + ADP[m] <==> CDP[m] + ATP[m]	biochemical	metabolic	Pyrimidine metabolism	Pymidine	4830;4831;29922;10201;4833;8382;4832;654364	191575;83782;171566;58964;685679;688903;85269	8	7	PMID:132087;PMID9099850	R00570	ATP:CDP phosphotransferase	NDPK3m	HMR_4030	TRUE	TRUE	TRUE	shared
RCR10489	nucleoside-diphosphate kinase[m]	dTTP[m] + dADP[m] <==> dTDP[m] + dATP[m]	biochemical	metabolic	Pyrimidine metabolism	Pymidine	4830;4831;29922;10201;4833;8382;4832;654364	191575;83782;171566;58964;685679;688903;85269	8	7	PMID:3026468;PMID3026468			RE0453M	HMR_6615	TRUE	TRUE	TRUE	shared
RCR10490	hydrogen-carbonate:L-glutamine amido-ligase (ADP-forming, carbamate-phosphorylating)	glutamine[c] + HCO3-[c] + 2 ATP[c] + H+[c] + H2O[c] --> carbamoyl-phosphate[c] + glutamate[c] + Pi[c] + 2 ADP[c]	biochemical	metabolic	Pyrimidine metabolism	Pymidine	790	24240	1	1	PMID:2472341;PMID:29209;PMID:8089153	R00575	hydrogen-carbonate:L-glutamine amido-ligase (ADP-forming, carbamate-phosphorylating)		HMR_4034	TRUE	TRUE	TRUE	shared
RCR10491	UDP phosphohydrolase	UDP[r] + H2O[r] --> UMP[r] + Pi[r]	biochemical	metabolic	Pyrimidine metabolism	Pymidine	124583;953;954;955;377841;957;956;9583	246272;64467;64519;85260;314312;613267;316077;361063	8	8	PMID:10858452	R00155	UDP phosphohydrolase		HMR_4059	TRUE	TRUE	TRUE	shared
RCR10492	2'-deoxyuridine 5'-monophosphate phosphohydrolase	dUMP[c] + H2O[c] --> deoxyuridine[c] + Pi[c]	biochemical	metabolic	Pyrimidine metabolism	Pymidine	56953;30833	287368;100360582	2	2	PMID10899995	R02102	2'-deoxyuridine 5'-monophosphate phosphohydrolase	NTD1	HMR_4642	TRUE	TRUE	TRUE	shared
RCR10493	thymidine kinase	deoxyuridine[c] + dGTP[c] --> dUMP[c] + dGDP[c]	biochemical	metabolic	Pyrimidine metabolism	Pymidine	7083	24834	1	1	PMID:11812127				HMR_6623	TRUE	TRUE	TRUE	shared
RCR10494	nucleoside-diphosphatase (dUDP)	dUDP[c] + H2O[c] --> dUMP[c] + Pi[c]	biochemical	metabolic	Nucleotide metabolism	Nucleotide	1854	497778	1	1					HMR_3965	TRUE	TRUE	TRUE	shared
RCR10495	ATP:CMP phosphotransferase[m]	CDP[m] + ADP[m] <==> CMP[m] + ATP[m]	biochemical	metabolic	Nucleotide metabolism	Nucleotide	129607	314004	1	1	PMID:10462544;PMID:11912132;PMID:132087;PMID:7581800;PMID:8867780;PMID17999954	R00512	ATP:CMP phosphotransferase	CYTK1m	HMR_4026	TRUE	TRUE	TRUE	shared
RCR10496	ATP:adenosine 5'-phosphotransferase[m]	adenosine[m] + ATP[m] --> AMP[m] + ADP[m]	biochemical	metabolic	Nucleotide metabolism	Nucleotide	132;1633	25368;79127	2	2		R00185	ATP:adenosine 5'-phosphotransferase		HMR_4083	TRUE	TRUE	TRUE	shared
RCR10497	ATP:sulfate adenylyltransferase	sulfate[c] + ATP[c] --> adenylyl sulfate[c] + PPi[c]	biochemical	metabolic	Nucleotide metabolism	Nucleotide	9060;9061	294103;295443	2	2	PMID:10679223	R00529	ATP:sulfate adenylyltransferase		HMR_4185	TRUE	TRUE	TRUE	shared
RCR10498	ATP:adenylylsulfate 3'-phosphotransferase	adenylyl sulfate[c] + ATP[c] --> PAPS[c] + ADP[c]	biochemical	metabolic	Nucleotide metabolism	Nucleotide	9060;9061	294103;295443	2	2	PMID:10679223;PMID:11931637	R00509	ATP:adenylylsulfate 3'-phosphotransferase		HMR_4186	TRUE	TRUE	TRUE	shared
RCR10499	ATP:deoxyuridine 5'-phosphotransferase	deoxyuridine[c] + ATP[c] --> dUMP[c] + ADP[c]	biochemical	metabolic	Nucleotide metabolism	Nucleotide	7083	24834	1	1	PMID:1063125;PMID:16630572;PMID:3457791	R02099	ATP:deoxyuridine 5'-phosphotransferase		HMR_4641	TRUE	TRUE	TRUE	shared
RCR10500	thymidylate 5'-phosphohydrolase	dTMP[l] + H2O[l] --> thymidine[l] + Pi[l]	biochemical	metabolic	Nucleotide metabolism	Nucleotide	100526794;115024;22978;30833;4907;51251;56953;84618;93034	100360582;287368;298881;312373;313574;360629;58813	9	7		R01569	thymidylate 5'-phosphohydrolase	NTD5l	HMR_7725	TRUE	TRUE	TRUE	shared
RCR10501	ATP:dTDP phosphotransferase[m]	dTTP[m] + ADP[m] <==> dTDP[m] + ATP[m]	biochemical	metabolic	Nucleotide metabolism	Nucleotide	221264;10201;29922;4830;4831;4832;4833;654364;8382	171566;191575;58964;685679;688903;83782;85269	9	7	PMID9099850	R02093	ATP:dTDP phosphotransferase	NDPK4m	HMR_7886	TRUE	TRUE	TRUE	shared
RCR10502	ATP:IDP phosphotransferase	ITP[n] + ADP[n] <==> IDP[n] + ATP[n]	biochemical	metabolic	Nucleotide metabolism	Nucleotide	4830;4831;654364	191575;83782	3	2		R00722	ATP:IDP phosphotransferase	NDPK9n	HMR_7893	TRUE	TRUE	TRUE	shared
RCR10503	Adenosine:phosphate alpha-D-ribosyltransferase	adenosine[c] + Pi[c] <==> ribose-1-phosphate[c] + adenine[c]	biochemical	metabolic	Nucleotide metabolism	Nucleotide	4860	290029	1	1	PMID6087295;PMID9305963	R01561	Adenosine:phosphate alpha-D-ribosyltransferase	PUNP1	HMR_8486	TRUE	TRUE	TRUE	shared
RCR10504	Carbon-dioxide:ammonia ligase (ADP-forming,carbamate-phosphorylating)	NH3[m] + CO2[m] + 2 ATP[m] + H2O[m] --> carbamoyl-phosphate[m] + Pi[m] + 2 ADP[m]	biochemical	metabolic	Alanine aspartate and glutamate metabolism	Ala Asp Glu	1373	497840	1	1	PMID:15897806;PMID:175068;PMID:2893372;PMID:3886433;PMID:4347313;PMID:7248316	R00149	Carbon-dioxide:ammonia ligase (ADP-forming,carbamate-phosphorylating)		HMR_3873	TRUE	TRUE	TRUE	shared
RCR10505	carbamoyl phosphate transport, endoplasmic reticulum	NH3[m] + HCO3-[m] + 2 ATP[m] + H+[m] --> carbamoyl-phosphate[m] + Pi[m] + 2 ADP[m]	biochemical	metabolic	Alanine aspartate and glutamate metabolism	Ala Asp Glu	1373	497840	1	1					HMR_8654	TRUE	TRUE	TRUE	shared
RCR10506	L-Glutamate:ammonia ligase (ADP-forming)	NH3[c] + glutamate[c] + ATP[c] --> glutamine[c] + Pi[c] + ADP[c]	biochemical	metabolic	Alanine aspartate and glutamate metabolism	Ala Asp Glu	2752;51557	24957;316304	2	2	PMID:11080211;PMID:1356223;PMID:14583610;PMID:16213501;PMID:7595668;PMID:8838581;PMID:9053810	R00253	L-Glutamate:ammonia ligase (ADP-forming)		HMR_3890	TRUE	TRUE	TRUE	shared
RCR10507	gamma-glutamylcyclotransferase	5-oxoproline[c] + GSH[c] <==> gamma-glutamylglutathione[c]	biochemical	metabolic	Alanine aspartate and glutamate metabolism	Ala Asp Glu	87769;79017	290500;362368	2	2	PMID:2570694;PMID:6150932				HMR_6972	TRUE	TRUE	TRUE	shared
RCR10508	Carbamoyl-phosphate:L-ornithine carbamoyltransferase	citrulline[m] + Pi[m] <==> carbamoyl-phosphate[m] + ornithine[m]	biochemical	metabolic	Arginine and proline metabolism	Arg Pro	5009	25611	1	1	PMID:12788037;PMID:893420	R01398	Carbamoyl-phosphate:L-ornithine carbamoyltransferase		HMR_3809	TRUE	TRUE	TRUE	shared
RCR10509	L-Arginine amidinohydrolase[c]	arginine[c] + H2O[c] --> urea[c] + ornithine[c]	biochemical	metabolic	Arginine and proline metabolism	Arg Pro	383;384	29221;29215	2	2	PMID:12055339;PMID:3583682;PMID:743206;PMID:9144563	R00551	L-Arginine amidinohydrolase		HMR_3816	TRUE	TRUE	TRUE	shared
RCR10510	S-adenosylmethioninamine:spermidine 3-aminopropyltransferase	S-adenosylmethioninamine[c] + spermidine[c] --> 5-methylthioadenosine[c] + spermine[c] + H+[c]	biochemical	metabolic	Arginine and proline metabolism	Arg Pro	6723;6611	84596;100912604;363469	2	3	PMID:2730590;PMID:3109311;PMID7546290	R02869	S-adenosylmethioninamine:spermidine 3-aminopropyltransferase	SPRMS	HMR_4077	TRUE	TRUE	TRUE	shared
RCR10511	L-arginine carboxy-lyase (agmatine-forming)	arginine[m] --> agmatine[m] + CO2[m]	biochemical	metabolic	Arginine and proline metabolism	Arg Pro	113451	366473	1	1	PMID:10800966;PMID:14738999	R00566	L-arginine carboxy-lyase (agmatine-forming)		HMR_4191	TRUE	TRUE	TRUE	shared
RCR10512	4-Aminobutyraldehyde:NAD+ oxidoreductase	4-aminobutanal[m] + NADP+[m] + H2O[m] --> 4-aminobutyrate[m] + NADPH[m] + H+[m]	biochemical	metabolic	Arginine and proline metabolism	Arg Pro	217;223;224;501;219	291450;29539;64040;65183;298079	5	5	PMID:10467734;PMID:11790142;PMID:4817964;PMID:8155713;PMID:8645224;PMID:8786138;PMID10467734;PMID11790142;PMID4817964;PMID8155713;PMID8645224;PMID8786138	R01986	4-Aminobutyraldehyde:NAD+ oxidoreductase	r0464	HMR_4605	TRUE	TRUE	TRUE	shared
RCR10513	4-hydroxy-2-oxoglutarate glyoxylate-lyase (pyruvate-forming)	4-hydroxy-2-oxoglutarate[m] --> glyoxalate[m] + pyruvate[m]	biochemical	metabolic	Arginine and proline metabolism	Arg Pro	112817	293949	1	1	PMID12660328;PMID14193832;PMID15849464;PMID9783918	R00470	4-hydroxy-2-oxoglutarate glyoxylate-lyase (pyruvate-forming)	DDPGAm	HMR_4787	TRUE	TRUE	TRUE	shared
RCR10514	diamine N-acetyltransferase	N1-acetylspermine[c] + CoA[c] <==> spermine[c] + acetyl-CoA[c]	biochemical	metabolic	Arginine and proline metabolism	Arg Pro	6303;112483	302642;360547	2	2	PMID:10978316				HMR_6929	TRUE	TRUE	TRUE	shared
RCR10515	diamine N-acetyltransferase[c]	N1-acetylspermidine[c] + CoA[c] <==> spermidine[c] + acetyl-CoA[c]	biochemical	metabolic	Arginine and proline metabolism	Arg Pro	6303;112483	302642;360547	2	2	PMID:10978316				HMR_6938	TRUE	TRUE	TRUE	shared
RCR10516	diamine N-acetyltransferase[p]	N1-acetylspermidine[p] + CoA[p] <==> spermidine[p] + acetyl-CoA[p]	biochemical	metabolic	Arginine and proline metabolism	Arg Pro	6303;112483	302642;360547	2	2	PMID:10978316				HMR_6939	TRUE	TRUE	TRUE	shared
RCR10517	N1-acetylspermine:oxygen oxidoreductase (3-acetamidopropanal-forming)	N1-acetylspermine[c] + O2[c] + H2O[c] --> acetamidopropanal[c] + spermidine[c] + H2O2[c]	biochemical	metabolic	Arginine and proline metabolism	Arg Pro	54498;196743	308652;293589;501620	2	3	PMID:11454677;PMID:9359869	R03899	N1-acetylspermine:oxygen oxidoreductase (3-acetamidopropanal-forming)		HMR_6958	TRUE	TRUE	TRUE	shared
RCR10518	RCR10518[c]	N1,N8-diacetylspermidine[c] + CoA[c] <==> N1-acetylspermidine[c] + acetyl-CoA[c]	biochemical	metabolic	Arginine and proline metabolism	Arg Pro			0	0					HMR_6960	TRUE	TRUE	TRUE	nonenzymatic
RCR10519	ATP Creatine kinase (c)	creatine-phosphate[m] + ADP[m] + 2 H+[m] <==> creatine[m] + ATP[m]	biochemical	metabolic	Arginine and proline metabolism	Arg Pro	1152;1158;548596;1159;1160	24264;24265;29593;688698	5	4					HMR_8427	TRUE	TRUE	TRUE	shared
RCR10520	S-Adenosyl-L-methionine:glycine N-methyltransferase	SAM[c] + glycine[c] --> sarcosine[c] + SAH[c]	biochemical	metabolic	Glycine serine and threonine metabolism	Gly Ser Thr	27232	25134	1	1	PMID:9597750	R00367	S-Adenosyl-L-methionine:glycine N-methyltransferase		HMR_3901	TRUE	TRUE	TRUE	shared
RCR10521	choline dehydrogenase	choline[c] + NAD+[c] --> betaine_aldehyde[c] + NADH[c] + H+[c]	biochemical	metabolic	Glycine serine and threonine metabolism	Gly Ser Thr	55349	290551	1	1		R08557			HMR_4696	TRUE	TRUE	TRUE	shared
RCR10522	p-cumic alcohol:NAD+ oxidoreductase	betaine_aldehyde[c] + NAD+[c] + H2O[c] --> betaine[c] + NADH[c] + 2 H+[c]	biochemical	metabolic	Glycine serine and threonine metabolism	Gly Ser Thr	501	291450	1	1	PMID:10505788;PMID:7646513;PMID10505788;PMID7646513	R02565	p-cumic alcohol:NAD+ oxidoreductase	r0552	HMR_4697	TRUE	TRUE	TRUE	shared
RCR10523	L-Alanine:glyoxylate aminotransferase[p]	glyoxalate[p] + alanine[p] --> pyruvate[p] + glycine[p]	biochemical	metabolic	Glycine serine and threonine metabolism	Gly Ser Thr	189	24792	1	1		R00369	L-Alanine:glyoxylate aminotransferase		HMR_4791	TRUE	TRUE	TRUE	shared
RCR10524	Glycolate:oxygen 2-oxidoreductase	glycolate[c] + O2[c] --> glyoxalate[c] + H2O2[c]	biochemical	metabolic	Glycine serine and threonine metabolism	Gly Ser Thr	51179;54363	84029;311446	2	2		R00475	Glycolate:oxygen 2-oxidoreductase		HMR_7703	TRUE	TRUE	TRUE	shared
RCR10525	RCR10525[c]	S-[2-carboxy-1-(1H-imidazol-4-yl)ethyl]glutathione[c] + 2 H+[c] + H2O[c] <==> S-[2-carboxy-1-(1H-imidazol-4-yl)ethyl]-L-cysteine[c] + glycine[c] + glutamate[c]	biochemical	metabolic	Aromatic amino acid metabolism	Phe Tyr Trp	22933;23408;27163;51547;91703;23410;28992;51548;55093;55331;23411;123803;140733;221443	361532;306840;497009;293653;303745;246233;293615;299638;362914;499210;309757;360462;685695;367214	14	14					HMR_5336	TRUE	TRUE	TRUE	shared
RCR10526	L-2-aminoadipate:2-oxoglutarate aminotransferase	2-oxoadipate[c] + glutamate[c] <==> L-2-aminoadipate[c] + AKG[c]	biochemical	metabolic	Lysine metabolism	Lys	51166	29416	1	1	PMID:8087205	R01939	L-2-aminoadipate:2-oxoglutarate aminotransferase		HMR_4596	TRUE	TRUE	TRUE	shared
RCR10527	L-2-Aminoadipate-6-semialdehyde:NAD+ 6-oxidoreductase[m]	2-aminoadipate 6-semialdehyde[m] + NAD+[m] + H2O[m] --> L-2-aminoadipate[m] + NADH[m] + H+[m]	biochemical	metabolic	Lysine metabolism	Lys	501	291450	1	1	PMID15865210	R03102	L-2-Aminoadipate-6-semialdehyde:NAD+ 6-oxidoreductase	AASAD3m	HMR_4739	TRUE	TRUE	TRUE	shared
RCR10528	4-Trimethylammoniobutanoate,2-oxoglutarate:oxygen oxidoreductase (3-hydroxylating)	gamma-butyrobetaine[c] + AKG[c] + O2[c] --> succinate[c] + CO2[c] + L-carnitine[c]	biochemical	metabolic	Lysine metabolism	Lys	8424	64564	1	1	PMID9753662	R02397	4-Trimethylammoniobutanoate,2-oxoglutarate:oxygen oxidoreductase (3-hydroxylating)	BBHOX	HMR_6982	TRUE	TRUE	TRUE	shared
RCR10529	Phenethylamine:oxygen oxidoreductase (deaminating)	phenethylamine[c] + O2[c] + H2O[c] --> phenylacetaldehyde[c] + NH3[c] + H2O2[c]	biochemical	metabolic	Aromatic amino acid metabolism	Phe Tyr Trp	4129;8639;26;4128;314	25750;29473;65029;29253	5	4		R02613	Phenethylamine:oxygen oxidoreductase (deaminating)		HMR_4682	TRUE	TRUE	TRUE	shared
RCR10530	Phenylacetaldehyde:NAD+ oxidoreductase	phenylacetaldehyde[m] + NAD+[m] + H2O[m] --> phenylacetate[m] + NADH[m] + H+[m]	biochemical	metabolic	Aromatic amino acid metabolism	Phe Tyr Trp	218;220;221;222	25375;266603;309147;688778	4	4	PMID:15230339;PMID15230339	R02536	Phenylacetaldehyde:NAD+ oxidoreductase	r0546	HMR_4685	TRUE	TRUE	TRUE	shared
RCR10531	Aldehyde:NADP+ oxidoreductase	phenylacetate[m] + NADPH[m] + H+[m] <==> phenylacetaldehyde[m] + NADP+[m] + H2O[m]	biochemical	metabolic	Aromatic amino acid metabolism	Phe Tyr Trp	218;220;221;222	25375;266603;309147;688778	4	4	PMID:17379813;PMID:18621017;PMID17379813;PMID18621017	R02537	Aldehyde:NADP+ oxidoreductase	r0548	HMR_4687	TRUE	TRUE	TRUE	shared
RCR10532	Dopaquinone isomerase 1	2 2-carboxy-2,3-dihydro-5,6-dihydroxyindole[c] + O2[c] --> 2 L-dopachrome[c] + 2 H2O[c]	biochemical	metabolic	Aromatic amino acid metabolism	Phe Tyr Trp	7299	308800	1	1					HMR_8533	TRUE	TRUE	TRUE	shared
RCR10533	(S)-Methylmalonate semialdehyde:NAD+ oxidoreductase	2-methyl-3-oxopropanoate[c] + NAD+[c] + H2O[c] --> methylmalonate[c] + NADH[c] + H+[c]	biochemical	metabolic	Valine leucine and isoleucine metabolism	Val Leu Ile	217;223;224;501;219	291450;29539;64040;65183;298079	5	5	PMID:10947204;PMID:10989432;PMID:1527093;PMID:16683190;PMID:8120000;PMID:8155713;PMID:8634152;PMID:9787093	R03869	(S)-Methylmalonate semialdehyde:NAD+ oxidoreductase		HMR_4797	TRUE	TRUE	TRUE	shared
RCR10534	3-Hydroxy-L-kynurenine hydrolase	3-hydroxy-L-kynurenine[c] + H2O[c] --> 3-hydroxyanthranilate[c] + alanine[c]	biochemical	metabolic	Aromatic amino acid metabolism	Phe Tyr Trp	8942	116682	1	1		R02668	3-Hydroxy-L-kynurenine hydrolase		HMR_4225	TRUE	TRUE	TRUE	shared
RCR10535	2-Amino-3-carboxymuconate semialdehyde carboxy-lyase	2-amino-3-carboxymuconate semialdehyde[c] --> 2-aminomuconate semialdehyde[c] + CO2[c]	biochemical	metabolic	Aromatic amino acid metabolism	Phe Tyr Trp	130013	171385	1	1	PMID:12140278	R04323	2-Amino-3-carboxymuconate semialdehyde carboxy-lyase		HMR_4231	TRUE	TRUE	TRUE	shared
RCR10536	RCR10536[c]	2-aminomuconate semialdehyde[c] <==> picolinic acid[c] + H2O[c]	biochemical	metabolic	Aromatic amino acid metabolism	Phe Tyr Trp			0	0	PMID:9291104				HMR_4232	TRUE	TRUE	TRUE	nonenzymatic
RCR10537	S-Adenosyl-L-methionine:catechol O-methyltransferase[c]	noradrenaline[c] + SAM[c] --> normetanephrine[c] + SAH[c]	biochemical	metabolic	Aromatic amino acid metabolism	Phe Tyr Trp	1312;220074	24267;308868	2	2		R02534	S-Adenosyl-L-methionine:catechol O-methyltransferase		HMR_6750	TRUE	TRUE	TRUE	shared
RCR10538	L-Normetanephrine:oxygen oxidoreductase (deaminating) (copper-containing)	normetanephrine[c] + O2[c] + H2O[c] --> 3-methoxy-4-hydroxyphenylglycolaldehyde[c] + NH3[c] + H2O2[c]	biochemical	metabolic	Aromatic amino acid metabolism	Phe Tyr Trp	4129;4128	25750;29253	2	2		R04893	L-Normetanephrine:oxygen oxidoreductase (deaminating) (copper-containing)		HMR_6751	TRUE	TRUE	TRUE	shared
RCR10539	3,4-dihydroxyphenylethyleneglycol:NAD+ oxidoreductase	3,4-dihydroxymandelaldehyde[c] + NADH[c] + H+[c] <==> 3,4-dihydroxyphenylethyleneglycol[c] + NAD+[c]	biochemical	metabolic	Aromatic amino acid metabolism	Phe Tyr Trp	128;131;137872;130;127;125;126;124	100145871;171178;362474;310903;29646;24172	8	6	PMID3466164	R04880	3,4-dihydroxyphenylethyleneglycol:NAD+ oxidoreductase	34DHOXPEGOX	HMR_6756	TRUE	TRUE	TRUE	shared
RCR10540	3,4-Dihydroxyphenylacetaldehyde:NAD+ oxidoreductase	3,4-dihydroxyphenylacetaldehyde[c] + NAD+[c] + H2O[c] --> 3,4-dihydroxyphenylacetate[c] + NADH[c] + H+[c]	biochemical	metabolic	Aromatic amino acid metabolism	Phe Tyr Trp	218;220;221;222	25375;266603;309147;688778	4	4	PMID11306106;PMID2071588	R03300	3,4-Dihydroxyphenylacetaldehyde:NAD+ oxidoreductase	34DHPLACOX	HMR_6760	TRUE	TRUE	TRUE	shared
RCR10541	3-Methoxytyramine:oxygen oxidoreductase (deaminating) (copper-containing)	3-methoxytyramine[c] + O2[c] + H2O[c] --> 3-methoxy-4-hydroxyphenylacetaldehyde[c] + NH3[c] + H2O2[c]	biochemical	metabolic	Aromatic amino acid metabolism	Phe Tyr Trp	4129;4128	25750;29253	2	2		R04890	3-Methoxytyramine:oxygen oxidoreductase (deaminating) (copper-containing)		HMR_6764	TRUE	TRUE	TRUE	shared
RCR10542	4-Hydroxyphenylacetaldehyde:NAD+ oxidoreductase	4-hydroxyphenylacetaldehyde[c] + NAD+[c] + H2O[c] --> 4-hydroxyphenylacetate[c] + NADH[c] + H+[c]	biochemical	metabolic	Aromatic amino acid metabolism	Phe Tyr Trp	218;220;221;222	25375;266603;309147;688778	4	4		R02695	4-Hydroxyphenylacetaldehyde:NAD+ oxidoreductase		HMR_6790	TRUE	TRUE	TRUE	shared
RCR10543	RCR10543[c]	adrenaline[c] --> adrenochrome[c] + 4 H+[c]	biochemical	metabolic	Aromatic amino acid metabolism	Phe Tyr Trp			0	0					HMR_6818	TRUE	TRUE	TRUE	nonenzymatic
RCR10544	L-Dopachrome delta7-delta2-isomerase	L-dopachrome[c] --> 5,6-dihydroxyindole-2-carboxylate[c]	biochemical	isomeric	Aromatic amino acid metabolism	Phe Tyr Trp	1638	290484	1	1		R03673	L-Dopachrome delta7-delta2-isomerase		HMR_6888	TRUE	TRUE	TRUE	shared
RCR10545	ATP:L-methionine S-adenosyltransferase	methionine[c] + ATP[c] + H2O[c] --> SAM[c] + PPi[c] + Pi[c]	biochemical	metabolic	Cysteine and methionine metabolism	Cys Met	4144;27430;4143	171347;683630;25331	3	3	PMID:7213623	R00177	ATP:L-methionine S-adenosyltransferase		HMR_3875	TRUE	TRUE	TRUE	shared
RCR10546	L-cysteine:NAD+ oxidoreductase	cystine[c] + NADH[c] + H+[c] <==> 2 cysteine[c] + NAD+[c]	biochemical	metabolic	Cysteine and methionine metabolism	Cys Met			0	0		R00892	L-cysteine:NAD+ oxidoreductase		HMR_3996	TRUE	TRUE	TRUE	nonenzymatic
RCR10547	S-adenosyl-L-methionine:DNA (cytosine-5-)-methyltransferase	DNA[c] + SAM[c] --> DNA-5-methylcytosine[c] + SAH[c] + H+[c]	biochemical	metabolic	Cysteine and methionine metabolism	Cys Met	1788;1787;29947;1789;1786	444984;291324;309680;444985;84350	5	5		R04858	S-adenosyl-L-methionine:DNA (cytosine-5-)-methyltransferase		HMR_4072	TRUE	TRUE	TRUE	shared
RCR10548	phosphoadenylyl-sulfate reductase (thioredoxin)	thioredoxin[c] + PAPS[c] --> oxidized thioredoxin[c] + sulfite[c] + PAP[c]	biochemical	metabolic	Cysteine and methionine metabolism	Cys Met			0	0		R02021	adenosine 3',5'-bisphosphate,sulfite:oxidized-thioredoxin oxidoreductase (3'-phosphoadenosine-5'-phosphosulfate -forming)		HMR_5381	TRUE	TRUE	TRUE	nonenzymatic
RCR10549	L-cysteine/L-glutamine reversible exchanger	cystine[c] + 2 GSH[c] <==> GSSG[c] + 2 cysteine[c]	biochemical	metabolic	Cysteine and methionine metabolism	Cys Met			0	0					HMR_8682	TRUE	TRUE	TRUE	nonenzymatic
RCR10550	5-oxo-L-proline amidohydrolase (ATP-hydrolysing)	5-oxoproline[c] + ATP[c] + 2 H2O[c] --> glutamate[c] + Pi[c] + ADP[c]	biochemical	metabolic	Glutathione metabolism	Glutathione	26873	116684	1	1	PMID:10078874;PMID:9516961	R00251	5-oxo-L-proline amidohydrolase (ATP-hydrolysing)		HMR_3889	TRUE	TRUE	TRUE	shared
RCR10551	spermidine:oxygen oxidoreductase (spermidine-forming)	spermine[c] + O2[c] + H2O[c] --> 3-amino-propanal[c] + spermidine[c] + H2O2[c]	biochemical	metabolic	beta-Alanine metabolism	ß-alanine	54498	308652;501620	1	2		R09076	spermidine:oxygen oxidoreductase (spermidine-forming)		HMR_4078	TRUE	TRUE	TRUE	shared
RCR10552	L-histidine:beta-alanine ligase (ADP-forming)	beta-alanine[c] + histidine[c] + ATP[c] --> carnosine[c] + AMP[c] + PPi[c]	biochemical	metabolic	beta-Alanine metabolism	ß-alanine	57571	309150	1	1	PMID:448355;PMID:487087	R01164	L-histidine:beta-alanine ligase (ADP-forming)		HMR_4425	TRUE	TRUE	TRUE	shared
RCR10553	Nalpha-(beta-alanyl)-L-histidine hydrolase	carnosine[c] + H2O[c] --> beta-alanine[c] + histidine[c]	biochemical	metabolic	beta-Alanine metabolism	ß-alanine	55748;84735	291394;307212	2	2	PMID:2334521;PMID:4026801	R01166	Nalpha-(beta-alanyl)-L-histidine hydrolase		HMR_4427	TRUE	TRUE	TRUE	shared
RCR10554	4-aminobutanal:NAD+ 1-oxidoreductase[m]	4-aminobutanal[m] + NAD+[m] + H2O[m] --> 4-aminobutyrate[m] + NADH[m] + H+[m]	biochemical	metabolic	beta-Alanine metabolism	ß-alanine	217;223;224;501;219	291450;29539;64040;65183;298079	5	5	PMID:2925663;PMID:8155713;PMID:8269919;PMID:8786138;PMID:9417993;PMID2925663;PMID8155713;PMID8269919;PMID8786138;PMID9417993	R02549	4-aminobutanal:NAD+ 1-oxidoreductase	r0549	HMR_4688	TRUE	TRUE	TRUE	shared
RCR10555	3-Hydroxypropionyl-CoA hydro-lyase	acrylyl-CoA[m] + H2O[m] <==> 3-hydroxypropionyl-CoA[m]	biochemical	metabolic	beta-Alanine metabolism	ß-alanine	1892:1962:3030	171142:140547:170670	3	3	PMID:10671535;PMID8824301	R03045	3-Hydroxypropionyl-CoA hydro-lyase	PRPNCOAHYDm	HMR_4735	TRUE	TRUE	TRUE	shared
RCR10556	(S)-Methylmalonate semialdehyde:NAD+ oxidoreductase[m]	2-methyl-3-oxopropanoate[m] + NAD+[m] + H2O[m] --> methylmalonate[m] + NADH[m] + H+[m]	biochemical	metabolic	Valine leucine and isoleucine metabolism	Val Leu Ile	217;223;224;316;501;219	291450;29539;54349;64040;65183;298079	6	6	PMID:10947204;PMID:10989432;PMID:1527093;PMID:16683190;PMID:8120000;PMID:8155713;PMID:8634152;PMID:9787093	R03869	(S)-Methylmalonate semialdehyde:NAD+ oxidoreductase		HMR_3759	TRUE	TRUE	TRUE	shared
RCR10557	(S)-Methylmalonyl-CoA hydrolase	methylmalonate[m] + CoA[m] --> (R)-methylmalonyl-CoA[m] + H2O[m]	biochemical	metabolic	Valine leucine and isoleucine metabolism	Val Leu Ile	4329	81708	1	1	PMID:3071714;PMID:6885824	R02764	(S)-Methylmalonyl-CoA hydrolase		HMR_3763	TRUE	TRUE	TRUE	shared
RCR10558	(S)-Methylmalonate semialdehyde:oxygen oxidoreductase	2-methyl-3-oxopropanoate[c] + O2[c] + H2O[c] --> methylmalonate[c] + H2O2[c]	biochemical	metabolic	Valine leucine and isoleucine metabolism	Val Leu Ile	316	316421;316424;493909;54349	1	4	PMID:11569919;PMID:16143537;PMID20038499	R03871	(S)-Methylmalonate semialdehyde:oxygen oxidoreductase		HMR_3790	TRUE	TRUE	TRUE	shared
RCR10559	CMP-N-acetylneuraminate,ferrocytochrome-b5:oxygen oxidoreductase (N-acetyl-hydroxylating)	CMP-Neu5Gc[c] + NAD+[c] + H2O[c] --> CMP-Neu5Ac[c] + NADH[c] + O2[c] + H+[c]	biochemical	metabolic	Carbohydrate metabolism	Carbohydrate	0	361245	0	1	PMID:11211935;PMID:2249689;PMID:8112313;PMID19890979;PMID22692205;PMID11786991	R01115	CMP-N-acetylneuraminate,ferrocytochrome-b5:oxygen oxidoreductase (N-acetyl-hydroxylating)		HMR_4533	FALSE	TRUE	TRUE	rno
RCR10560	dTDPglucose 4-epimerase	dTDP-galactose[c] <==> dTDP-glucose[c]	biochemical	isomeric	Carbohydrate metabolism	Carbohydrate	2582	114860	1	1		R02984	dTDPglucose 4-epimerase		HMR_7698	TRUE	TRUE	TRUE	shared
RCR10561	L-Alanine:tRNA(Ala) ligase (AMP-forming)	tRNA(ala)[c] + alanine[c] + ATP[c] --> L-alanyl-tRNA(ala)[c] + AMP[c] + PPi[c]	biochemical	metabolic	Protein metabolism	Protein	16;57505	292023;301254	2	2		R03038	L-Alanine:tRNA(Ala) ligase (AMP-forming)		HMR_5131	TRUE	TRUE	TRUE	shared
RCR10562	L-glutamate:tRNA(Glu) ligase (AMP-forming)	tRNA(glu)[c] + glutamate[c] + ATP[c] --> L-glutamyl-tRNA(glu)[c] + AMP[c] + PPi[c]	biochemical	metabolic	Protein metabolism	Protein	2058;124454	289352;361641;685245	2	3		R05578	L-glutamate:tRNA(Glu) ligase (AMP-forming)		HMR_5137	TRUE	TRUE	TRUE	shared
RCR10563	L-Methionine:tRNAMet ligase (AMP-forming)	tRNA(met)[c] + methionine[c] + ATP[c] --> L-methionyl-tRNA(met)[c] + AMP[c] + PPi[c]	biochemical	metabolic	Protein metabolism	Protein	4141;92935	299851;316403;100911305	2	3		R03659	L-Methionine:tRNAMet ligase (AMP-forming)		HMR_5143	TRUE	TRUE	TRUE	shared
RCR10564	dehydrodolichol phosphate phosphatase (liver)	dehydrodolichol-phosphate[c] + H2O[c] --> dehydrodolichol[c] + Pi[c]	biochemical	metabolic	Glycan metabolism	Glycan			0	0	PMID11425794			DEDOLP2_L	HMR_7259	TRUE	TRUE	TRUE	nonenzymatic
RCR10565	GDPmannose:dolichyl-phosphate O-beta-D-mannosyltransferase	GDP-mannose[c] + dolichyl-phosphate[c] --> dolichyl-phosphate-D-mannose[c] + GDP[c]	biochemical	metabolic	Glycan metabolism	Glycan	54344:8813:8818	296394:29640:502017	3	3		R01009	GDPmannose:dolichyl-phosphate O-beta-D-mannosyltransferase	DOLPMT3_Ler	HMR_7271	TRUE	TRUE	TRUE	shared
RCR10566	mannosyl-oligosaccharide glucosidase, endoplasmic reticulum	(alpha-D-Glucosyl)3-(alpha-D-mannosyl)8-beta-D-mannosyl-diacetylchitobiosyl-L-asparagine (protein)[r] + H2O[r] --> (alpha-D-Glucosyl)2-(alpha-D-mannosyl)8-beta-D-mannosyl-diacetylchitobiosyl-L-asparagine (protein)[r] + glucose[r]	biochemical	metabolic	Glycan metabolism	Glycan	7841	78947	1	1					HMR_7286	TRUE	TRUE	TRUE	shared
RCR10567	mannosyl-oligosaccharide glucosidase, endoplasmic reticulum[r]	(alpha-D-Glucosyl)2-(alpha-D-mannosyl)8-beta-D-mannosyl-diacetylchitobiosyl-L-asparagine (protein)[r] + H2O[r] --> (alpha-D-Glucosyl)-(alpha-D-mannosyl)8-beta-D-mannosyl-diacetylchitobiosyl-L-asparagine (protein)[r] + glucose[r]	biochemical	metabolic	Glycan metabolism	Glycan	23193	293721	1	1					HMR_7287	TRUE	TRUE	TRUE	shared
RCR10568	mannosidase II, endoplasmic reticulum (g1m7masnC-producing)	(alpha-D-Glucosyl)-(alpha-D-mannosyl)8-beta-D-mannosyl-diacetylchitobiosyl-L-asparagine (protein)[r] + H2O[r] --> glucosyl-(alpha-D-mannosyl)7-beta-D-mannosyl-diacetylchitobiosyl-L-asparagine, isoform C (protein)[r] + mannose[r]	biochemical	metabolic	Glycan metabolism	Glycan			0	0	PMID11007802;PMID11935292			MAN2_7Cer	HMR_7288	TRUE	TRUE	TRUE	nonenzymatic
RCR10569	MG3er	(alpha-D-Glucosyl)-(alpha-D-mannosyl)8-beta-D-mannosyl-diacetylchitobiosyl-L-asparagine (protein)[r] + H2O[r] --> (alpha-D-mannosyl)8-beta-D-mannosyl-diacetylchitobiosyl-L-asparagine (protein)[r] + glucose[r]	biochemical	metabolic	Glycan metabolism	Glycan			0	0					HMR_7290	TRUE	TRUE	TRUE	nonenzymatic
RCR10570	Endomannosidase (m6masnC-producing), Golgi apparatus	glucosyl-(alpha-D-mannosyl)7-beta-D-mannosyl-diacetylchitobiosyl-L-asparagine, isoform C (protein)[g] + 2 H2O[g] --> (alpha-D-mannosyl)6-beta-D-mannosyl-diacetylchitobiosyl-L-asparagine (protein) (C)[g] + mannose[g] + glucose[g]	biochemical	metabolic	Glycan metabolism	Glycan			0	0					HMR_7304	TRUE	TRUE	TRUE	nonenzymatic
RCR10571	Endomannosidase (m6masnB2-producing), Golgi apparatus	glucosyl-(alpha-D-mannosyl)7-beta-D-mannosyl-diacetylchitobiosyl-L-asparagine, isoform B (protein)[g] + 2 H2O[g] --> (alpha-D-mannosyl)6-beta-D-mannosyl-diacetylchitobiosyl-L-asparagine (protein) (B2)[g] + mannose[g] + glucose[g]	biochemical	metabolic	Glycan metabolism	Glycan			0	0					HMR_7305	TRUE	TRUE	TRUE	nonenzymatic
RCR10572	Endomannosidase (m5masnB1-producing), Golgi apparatus	glucosyl-(alpha-D-mannosyl)6-beta-D-mannosyl-diacetylchitobiosyl-L-asparagine (protein)[g] + 2 H2O[g] --> (alpha-D-mannosyl)5-beta-D-mannosyl-diacetylchitobiosyl-L-asparagine (protein) (B1)[g] + mannose[g] + glucose[g]	biochemical	metabolic	Glycan metabolism	Glycan			0	0					HMR_7306	TRUE	TRUE	TRUE	nonenzymatic
RCR10573	mannosyl-oligosaccharide 1,2-alpha-mannosidase, Golgi apparatus	(alpha-D-mannosyl)8-beta-D-mannosyl-diacetylchitobiosyl-L-asparagine (protein)[g] + H2O[g] --> (alpha-D-mannosyl)7-beta-D-mannosyl-diacetylchitobiosyl-L-asparagine, isoform A (protein)[g] + mannose[g]	biochemical	metabolic	Glycan metabolism	Glycan	11253;4121;57134;10905	499751;294410;362625;295319	4	4	PMID10915796;PMID9592125			MM8Ag	HMR_7308	TRUE	TRUE	TRUE	shared
RCR10574	mannosyl-oligosaccharide 1,2-alpha-mannosidase, Golgi apparatus[g]	(alpha-D-mannosyl)7-beta-D-mannosyl-diacetylchitobiosyl-L-asparagine, isoform B (protein)[g] + H2O[g] --> (alpha-D-mannosyl)6-beta-D-mannosyl-diacetylchitobiosyl-L-asparagine (protein) (B2)[g] + mannose[g]	biochemical	metabolic	Glycan metabolism	Glycan	11253;4121;57134;10905	499751;294410;362625;295319	4	4	PMID10915796;PMID9592125			MM7B2g	HMR_7312	TRUE	TRUE	TRUE	shared
RCR10575	mannosyl-oligosaccharide 1,2-alpha-mannosidase	(alpha-D-mannosyl)7-beta-D-mannosyl-diacetylchitobiosyl-L-asparagine, isoform A (protein)[g] + H2O[g] --> (alpha-D-mannosyl)6-beta-D-mannosyl-diacetylchitobiosyl-L-asparagine (protein) (C)[g] + mannose[g]	biochemical	metabolic	Glycan metabolism	Glycan	11253;4121;57134;10905	499751;294410;362625;295319	4	4	PMID10915796;PMID9592125			MM7Cag	HMR_7313	TRUE	TRUE	TRUE	shared
RCR10576	mannosyl-oligosaccharide 1,2-alpha-mannosidase[g]	(alpha-D-mannosyl)6-beta-D-mannosyl-diacetylchitobiosyl-L-asparagine (protein) (B2)[g] + H2O[g] --> (alpha-D-mannosyl)5-beta-D-mannosyl-diacetylchitobiosyl-L-asparagine (protein) (B1)[g] + mannose[g]	biochemical	metabolic	Glycan metabolism	Glycan	11253;4121;57134;10905	499751;294410;362625;295319	4	4	PMID10915796;PMID9592125			MM6B1bg	HMR_7317	TRUE	TRUE	TRUE	shared
RCR10577	mannosidase 1A	(alpha-D-mannosyl)6-beta-D-mannosyl-diacetylchitobiosyl-L-asparagine (protein) (C)[g] + H2O[g] --> (alpha-D-mannosyl)5-beta-D-mannosyl-diacetylchitobiosyl-L-asparagine (protein) (C)[g] + mannose[g]	biochemical	metabolic	Glycan metabolism	Glycan	11253;4121;57134;10905	499751;294410;362625;295319	4	4	PMID10915796;PMID9592125			MM6bg	HMR_7319	TRUE	TRUE	TRUE	shared
RCR10578	mannosidase 1B	(alpha-D-mannosyl)5-beta-D-mannosyl-diacetylchitobiosyl-L-asparagine (protein) (C)[g] + H2O[g] --> (alpha-D-mannosyl)4-beta-D-mannosyl-diacetylchitobiosyl-L-asparagine (protein)[g] + mannose[g]	biochemical	metabolic	Glycan metabolism	Glycan	11253;4121;57134;10905	499751;294410;362625;295319	4	4	PMID10915796;PMID9592125			MM5ag	HMR_7320	TRUE	TRUE	TRUE	shared
RCR10579	1,2-alpha-mannosidase	(alpha-D-mannosyl)5-beta-D-mannosyl-diacetylchitobiosyl-L-asparagine (protein) (B1)[g] + H2O[g] --> (alpha-D-mannosyl)4-beta-D-mannosyl-diacetylchitobiosyl-L-asparagine (protein)[g] + mannose[g]	biochemical	metabolic	Glycan metabolism	Glycan	11253;4121;57134;10905	499751;294410;362625;295319	4	4	PMID10915796;PMID9592125			MM5bg	HMR_7321	TRUE	TRUE	TRUE	shared
RCR10580	glycosylasparaginase, lysosomal	de-Fuc form of PA6[l] + H2O[l] --> de-Fuc form of PA6 (wo peptide linkage)[l] + [protein]-L-asparagine[l]	biochemical	metabolic	Glycan metabolism	Glycan	175	290923	1	1					HMR_7574	TRUE	TRUE	TRUE	shared
RCR10581	alpha-fucosidase, lysosomal	PA6[l] + H2O[l] --> de-Fuc form of PA6[l] + 6-deoxy-L-galactose[l]	biochemical	metabolic	Glycan metabolism	Glycan	2517;2519	24375;292485	2	2					HMR_7582	TRUE	TRUE	TRUE	shared
RCR10582	Dolichyl-diphosphate phosphohydrolase	dolichyl-diphosphate[r] + H2O[r] --> dolichyl-phosphate[r] + Pi[r]	biochemical	metabolic	Glycan metabolism	Glycan	57171	296624	1	1		R01004	Dolichyl-diphosphate phosphohydrolase		HMR_8691	TRUE	TRUE	TRUE	shared
RCR10583	human albumin degradation	albumin[c] + 304 ATP[c] + 304 H2O[c] --> 36 aspartate[c] + 16 histidine[c] + 27 arginine[c] + 60 lysine[c] + 2 tryptophan[c] + 9 isoleucine[c] + 43 valine[c] + 29 threonine[c] + 17 asparagine[c] + 64 leucine[c] + 35 phenylalanine[c] + 7 methionine[c] + 19 tyrosine[c] + 24 proline[c] + 35 cysteine[c] + 20 glutamine[c] + 28 serine[c] + 63 alanine[c] + 13 glycine[c] + 62 glutamate[c] + 304 Pi[c] + 3…	biochemical	catabolic	Biomass	Biomass	213	0	1	0					HMR_5258	TRUE	FALSE	TRUE	hsa
RCR10584	RCR10584[c]	antichymotrypsin[c] + 211 ATP[c] + 211 H2O[c] --> 25 aspartate[c] + 9 histidine[c] + 16 arginine[c] + 26 lysine[c] + 3 tryptophan[c] + 20 isoleucine[c] + 24 valine[c] + 29 threonine[c] + 19 asparagine[c] + 59 leucine[c] + 25 phenylalanine[c] + 14 methionine[c] + 9 tyrosine[c] + 16 proline[c] + 3 cysteine[c] + 17 glutamine[c] + 30 serine[c] + 34 alanine[c] + 16 glycine[c] + 29 glutamate[c] + 211 P…	biochemical	catabolic	Biomass	Biomass			0	0					HMR_5260	TRUE	TRUE	TRUE	nonenzymatic
RCR10585	RCR10585[c]	antitrypsin[c] + 209 ATP[c] + 209 H2O[c] --> 24 aspartate[c] + 13 histidine[c] + 7 arginine[c] + 34 lysine[c] + 3 tryptophan[c] + 20 isoleucine[c] + 27 valine[c] + 30 threonine[c] + 19 asparagine[c] + 51 leucine[c] + 27 phenylalanine[c] + 10 methionine[c] + 6 tyrosine[c] + 19 proline[c] + 3 cysteine[c] + 18 glutamine[c] + 25 serine[c] + 26 alanine[c] + 24 glycine[c] + 32 glutamate[c] + 209 Pi[c] …	biochemical	catabolic	Biomass	Biomass			0	0					HMR_5262	TRUE	TRUE	TRUE	nonenzymatic
RCR10586	RCR10586[c]	apoB100[c] + 2280 ATP[c] + 2280 H2O[c] --> 233 aspartate[c] + 115 histidine[c] + 150 arginine[c] + 357 lysine[c] + 37 tryptophan[c] + 285 isoleucine[c] + 252 valine[c] + 300 threonine[c] + 247 asparagine[c] + 533 leucine[c] + 224 phenylalanine[c] + 79 methionine[c] + 151 tyrosine[c] + 171 proline[c] + 25 cysteine[c] + 230 glutamine[c] + 392 serine[c] + 275 alanine[c] + 207 glycine[c] + 298 glutam…	biochemical	catabolic	Biomass	Biomass			0	0					HMR_5264	TRUE	TRUE	TRUE	nonenzymatic
RCR10587	RCR10587[c]	apo-[ACP][c] + 62 ATP[c] + 62 H2O[c] --> 8 aspartate[c] + histidine[c] + 9 arginine[c] + 4 lysine[c] + 4 isoleucine[c] + 11 valine[c] + 6 threonine[c] + asparagine[c] + 20 leucine[c] + 3 phenylalanine[c] + 5 methionine[c] + 4 tyrosine[c] + 9 proline[c] + 2 cysteine[c] + 7 glutamine[c] + 8 serine[c] + 11 alanine[c] + 6 glycine[c] + 5 glutamate[c] + 62 Pi[c] + 62 ADP[c]	biochemical	catabolic	Biomass	Biomass			0	0					HMR_5266	TRUE	TRUE	TRUE	nonenzymatic
RCR10588	RCR10588[c]	apoC1[c] + 41 ATP[c] + 41 H2O[c] --> 4 aspartate[c] + 4 arginine[c] + 9 lysine[c] + tryptophan[c] + 4 isoleucine[c] + 7 valine[c] + 3 threonine[c] + asparagine[c] + 12 leucine[c] + 4 phenylalanine[c] + 2 methionine[c] + 4 proline[c] + 3 glutamine[c] + 9 serine[c] + 5 alanine[c] + 3 glycine[c] + 8 glutamate[c] + 41 Pi[c] + 41 ADP[c]	biochemical	catabolic	Biomass	Biomass			0	0					HMR_5268	TRUE	TRUE	TRUE	nonenzymatic
RCR10589	RCR10589[c]	apoC2[c] + 50 ATP[c] + 50 H2O[c] --> 4 aspartate[c] + 2 arginine[c] + 6 lysine[c] + isoleucine[c] + tryptophan[c] + 7 valine[c] + 10 threonine[c] + asparagine[c] + 15 leucine[c] + 4 phenylalanine[c] + 3 methionine[c] + 5 proline[c] + 5 tyrosine[c] + 8 glutamine[c] + 9 serine[c] + 7 alanine[c] + 5 glycine[c] + 8 glutamate[c] + 50 Pi[c] + 50 ADP[c]	biochemical	catabolic	Biomass	Biomass			0	0					HMR_5269	TRUE	TRUE	TRUE	nonenzymatic
RCR10590	RCR10590[c]	apoC3[c] + 49 ATP[c] + 49 H2O[c] --> 7 aspartate[c] + histidine[c] + 4 arginine[c] + 6 lysine[c] + 3 tryptophan[c] + 9 valine[c] + 5 threonine[c] + 11 leucine[c] + 4 phenylalanine[c] + 3 methionine[c] + 2 tyrosine[c] + 3 proline[c] + 6 glutamine[c] + 12 serine[c] + 15 alanine[c] + 3 glycine[c] + 5 glutamate[c] + 49 Pi[c] + 49 ADP[c]	biochemical	catabolic	Biomass	Biomass			0	0					HMR_5270	TRUE	TRUE	TRUE	nonenzymatic
RCR10591	RCR10591[c]	[apotransferin][c] + 349 ATP[c] + 349 H2O[c] --> 45 aspartate[c] + 19 histidine[c] + 27 arginine[c] + 58 lysine[c] + 8 tryptophan[c] + 15 isoleucine[c] + 48 valine[c] + 30 threonine[c] + 34 asparagine[c] + 65 leucine[c] + 28 phenylalanine[c] + 10 methionine[c] + 26 tyrosine[c] + 32 proline[c] + 40 cysteine[c] + 17 glutamine[c] + 41 serine[c] + 61 alanine[c] + 52 glycine[c] + 42 glutamate[c] + 349…	biochemical	catabolic	Biomass	Biomass			0	0					HMR_5279	TRUE	TRUE	TRUE	nonenzymatic
RCR10592	RCR10592[c]	apoE[c] + 158 ATP[c] + 158 H2O[c] --> 11 aspartate[c] + 2 histidine[c] + 34 arginine[c] + 13 lysine[c] + 2 isoleucine[c] + 8 tryptophan[c] + 24 valine[c] + 12 threonine[c] + asparagine[c] + 41 leucine[c] + 4 phenylalanine[c] + 8 methionine[c] + 4 tyrosine[c] + 8 proline[c] + 2 cysteine[c] + 32 glutamine[c] + 14 serine[c] + 39 alanine[c] + 18 glycine[c] + 40 glutamate[c] + 158 Pi[c] + 158 ADP[c]	biochemical	catabolic	Biomass	Biomass			0	0					HMR_5281	TRUE	TRUE	TRUE	nonenzymatic
RCR10593	RCR10593[c]	apoA1[c] + 133 ATP[c] + 133 H2O[c] --> 16 aspartate[c] + 6 histidine[c] + 17 arginine[c] + 22 lysine[c] + 5 tryptophan[c] + 15 valine[c] + 12 threonine[c] + 5 asparagine[c] + 41 leucine[c] + 8 phenylalanine[c] + 4 methionine[c] + 7 tyrosine[c] + 10 proline[c] + 19 glutamine[c] + 16 serine[c] + 23 alanine[c] + 11 glycine[c] + 30 glutamate[c] + 133 Pi[c] + 133 ADP[c]	biochemical	catabolic	Biomass	Biomass			0	0					HMR_5283	TRUE	TRUE	TRUE	nonenzymatic
RCR10594	very-long-chain (3R)-3-hydroxyacyl-CoA dehydratase	glycogenin[c] + 175 ATP[c] + 175 H2O[c] --> 26 aspartate[c] + 9 histidine[c] + 12 arginine[c] + 18 lysine[c] + 7 tryptophan[c] + 12 isoleucine[c] + 28 valine[c] + 25 threonine[c] + 12 asparagine[c] + 39 leucine[c] + 20 phenylalanine[c] + 8 methionine[c] + 13 tyrosine[c] + 15 proline[c] + 6 cysteine[c] + 14 glutamine[c] + 31 serine[c] + 22 alanine[c] + 18 glycine[c] + 15 glutamate[c] + 175 Pi[c] +…	biochemical	catabolic	Biomass	Biomass	201562;9200	288058;680115	2	2	PMID:10395894;PMID:10721716;PMID:15489334;PMID:8602861;PMID:8661012				HMR_5288	TRUE	TRUE	TRUE	shared
RCR10595	RCR10595[c]	thioredoxin[c] + 52 ATP[c] + 52 H2O[c] --> 7 aspartate[c] + histidine[c] + 12 lysine[c] + tryptophan[c] + 4 isoleucine[c] + 11 valine[c] + 4 threonine[c] + 3 asparagine[c] + 6 leucine[c] + 9 phenylalanine[c] + 3 methionine[c] + tyrosine[c] + 3 proline[c] + 5 cysteine[c] + 5 glutamine[c] + 7 serine[c] + 8 alanine[c] + 5 glycine[c] + 10 glutamate[c] + 52 Pi[c] + 52 ADP[c]	biochemical	catabolic	Biomass	Biomass			0	0					HMR_9817	TRUE	TRUE	TRUE	nonenzymatic
RCR10596	RCR10596[c]	mitothioredoxin[c] + 83 ATP[c] + 83 H2O[c] --> 12 aspartate[c] + 3 histidine[c] + 9 arginine[c] + 11 lysine[c] + 2 tryptophan[c] + 9 isoleucine[c] + 17 valine[c] + 12 threonine[c] + 4 asparagine[c] + 15 leucine[c] + 6 phenylalanine[c] + 4 methionine[c] + 2 tyrosine[c] + 12 proline[c] + 3 cysteine[c] + 10 glutamine[c] + 8 serine[c] + 11 alanine[c] + 10 glycine[c] + 6 glutamate[c] + 83 Pi[c] + 83 A…	biochemical	catabolic	Biomass	Biomass			0	0					HMR_9818	TRUE	TRUE	TRUE	nonenzymatic
RCR10597	Adenosine 3',5'-bisphosphate 3'-phosphohydrolase	PAP[c] + H2O[c] --> AMP[c] + Pi[c]	biochemical	metabolic	Cysteine and methionine metabolism	Cys Met	10380;54928	64473;312952;100910881	2	3	PMID:10224133;PMID10224133	R00188	Adenosine 3',5'-bisphosphate 3'-phosphohydrolase	BPNT	HMR_4084	TRUE	TRUE	TRUE	shared
RCR10598	3'-Phospho-5'-adenylyl sulfate 3'-phosphohydrolase	PAPS[c] + H2O[c] --> adenylyl sulfate[c] + Pi[c]	biochemical	metabolic	Cysteine and methionine metabolism	Cys Met	10380;54928	64473;312952;100910881	2	3	PMID:10224133;PMID10224133	R00508	3'-Phospho-5'-adenylyl sulfate 3'-phosphohydrolase	BPNT2	HMR_4187	TRUE	TRUE	TRUE	shared
RCR10599	(3S)-citramalyl-CoA hydro-lyase (itaconyl-CoA-forming)	(3S)-citramalyl-CoA[m] <==> itaconyl-CoA[m] + H2O[m]	biochemical	metabolic	Central carbon metabolism	Central Carbon			0	0		R02491	(3S)-citramalyl-CoA hydro-lyase (itaconyl-CoA-forming)		HMR_8664	TRUE	TRUE	TRUE	nonenzymatic
RCR10600	(3S)-citramalyl-CoA pyruvate-lyase (acetyl-CoA-forming)	(3S)-citramalyl-CoA[m] --> pyruvate[m] + acetyl-CoA[m]	biochemical	metabolic	Central carbon metabolism	Central Carbon			0	0		R00237	(3S)-citramalyl-CoA pyruvate-lyase (acetyl-CoA-forming)		HMR_8666	TRUE	TRUE	TRUE	nonenzymatic
RCR10601	oxalosuccinate carboxy-lyase (2-oxoglutarate-forming)	oxalosuccinate[c] --> AKG[c] + CO2[c]	biochemical	metabolic	Central carbon metabolism	Central Carbon	3417;3418	24479;361596	2	2	PMID:16489927;PMID:9866202	R00268	oxalosuccinate carboxy-lyase (2-oxoglutarate-forming)		HMR_4111	TRUE	TRUE	TRUE	shared
RCR10602	oxalosuccinate carboxy-lyase (2-oxoglutarate-forming)[p]	oxalosuccinate[p] --> AKG[p] + CO2[p]	biochemical	metabolic	Central carbon metabolism	Central Carbon	3417;3418	24479;361596	2	2	PMID:16489927;PMID:9866202	R00268	oxalosuccinate carboxy-lyase (2-oxoglutarate-forming)		HMR_4113	TRUE	TRUE	TRUE	shared
RCR10603	acetyl-CoA:oxaloacetate C-acetyltransferase [(pro-S)-carboxymethyl-forming, ADP-phosphorylating]	citrate[c] + ATP[c] + CoA[c] --> OAA[c] + acetyl-CoA[c] + Pi[c] + ADP[c]	biochemical	metabolic	Central carbon metabolism	Central Carbon	47	24159	1	1	PMID:1371749;PMID:7417478;PMID2295639	R00352	acetyl-CoA:oxaloacetate C-acetyltransferase [(pro-S)-carboxymethyl-forming, ADP-phosphorylating]	ACITL	HMR_4149	TRUE	TRUE	TRUE	shared
RCR10604	Isocitrate:NADP+ oxidoreductase	oxalosuccinate[p] + NADPH[p] + H+[p] <==> isocitrate[p] + NADP+[p]	biochemical	metabolic	Central carbon metabolism	Central Carbon	3417;3418	24479;361596	2	2	PMID:10521434;PMID:16489927;PMID:9866202	R01899	Isocitrate:NADP+ oxidoreductase		HMR_4587	TRUE	TRUE	TRUE	shared
RCR10605	Glyoxylate:oxygen oxidoreductase	glyoxalate[p] + O2[p] + H2O[p] --> oxalate[p] + H2O2[p]	biochemical	metabolic	Central carbon metabolism	Central Carbon	51179;54363	84029;311446	2	2		R00466	Glyoxylate:oxygen oxidoreductase		HMR_7704	TRUE	TRUE	TRUE	shared
RCR10606	diphosphate phosphohydrolase[c]	PPi[c] + H2O[c] --> 2 Pi[c]	biochemical	metabolic	Electron transport chain	ETC	58497;64077;5464;27068	310664;361663;294504;310856	4	4	PMID:10542310;PMID:16300924	R00004	diphosphate phosphohydrolase		HMR_3977	TRUE	TRUE	TRUE	shared
RCR10607	hydrogen-peroxide:hydrogen-peroxide oxidoreductase[m]	2 H2O2[m] --> O2[m] + 2 H2O[m]	biochemical	metabolic	Electron transport chain	ETC	847	24248	1	1	PMID:12054464;PMID:1657986;PMID1657986;PMID3755525	R00009	hydrogen-peroxide:hydrogen-peroxide oxidoreductase	CATm	HMR_3982	FALSE	FALSE	FALSE	disabled
RCR10608	superoxide:superoxide oxidoreductase	2 O2-[m] + 2 H+[m] --> H2O2[m] + O2[m]	biochemical	metabolic	Electron transport chain	ETC	6648;100129518	24787	2	1	PMID12649272;PMID9376114	R00275	superoxide:superoxide oxidoreductase	SPODMm	HMR_8410	TRUE	TRUE	TRUE	shared
RCR10609	superoxide:superoxide oxidoreductase[p]	2 O2-[p] + 2 H+[p] --> H2O2[p] + O2[p]	biochemical	metabolic	Electron transport chain	ETC	6647	24786	1	1	PMID1332049;PMID3889846	R00275	superoxide:superoxide oxidoreductase	SPODMx	HMR_8415	TRUE	TRUE	TRUE	shared
RCR10610	butyrate-CoA ligase	pentanoyl-CoA[c] + AMP[c] + PPi[c] <==> valeric acid[c] + ATP[c] + CoA[c]	biochemical	metabolic	Fatty acid metabolism	Fatty acid	6296;54988;341392;123876;116285;348158	24763;361637;353317;246263;361638	6	5					HMR_0165	TRUE	TRUE	TRUE	shared
RCR10611	butyrate-CoA ligase[c]	hexanoyl-CoA[c] + AMP[c] + PPi[c] <==> hexanoic acid[c] + ATP[c] + CoA[c]	biochemical	metabolic	Fatty acid metabolism	Fatty acid	6296;54988;341392;123876;116285;348158	24763;361637;353317;246263;361638	6	5					HMR_0168	TRUE	TRUE	TRUE	shared
RCR10612	butyrate---CoA ligase	heptanoyl-CoA[c] + AMP[c] + PPi[c] <==> heptylic acid[c] + ATP[c] + CoA[c]	biochemical	metabolic	Fatty acid metabolism	Fatty acid	6296;54988;341392;123876;116285;348158	24763;361637;353317;246263;361638	6	5					HMR_0171	TRUE	TRUE	TRUE	shared
RCR10613	butyrate---CoA ligase[c]	octanoyl-CoA[c] + AMP[c] + PPi[c] <==> octanoic acid[c] + ATP[c] + CoA[c]	biochemical	metabolic	Fatty acid metabolism	Fatty acid	6296;54988;341392;123876;116285;348158	24763;361637;353317;246263;361638	6	5				FACOAL80i	HMR_0174	TRUE	TRUE	TRUE	shared
RCR10614	butyryl-CoA synthetase	nonanoyl-CoA[c] + AMP[c] + PPi[c] <==> nonanoic acid[c] + ATP[c] + CoA[c]	biochemical	metabolic	Fatty acid metabolism	Fatty acid	6296;54988;341392;123876;116285;348158	24763;361637;353317;246263;361638	6	5					HMR_0177	TRUE	TRUE	TRUE	shared
RCR10615	fatty acid thiokinase (medium chain)	decanoyl-CoA[c] + AMP[c] + PPi[c] <==> decanoic acid[c] + ATP[c] + CoA[c]	biochemical	metabolic	Fatty acid metabolism	Fatty acid	6296;54988;341392;123876;116285;348158	24763;361637;353317;246263;361638	6	5					HMR_0180	TRUE	TRUE	TRUE	shared
RCR10616	fatty acid elongase	undecanoyl-CoA[c] + AMP[c] + PPi[c] <==> undecylic acid[c] + ATP[c] + CoA[c]	biochemical	metabolic	Fatty acid metabolism	Fatty acid	6296;54988;341392;123876;116285;348158	24763;361637;353317;246263;361638	6	5					HMR_0184	TRUE	TRUE	TRUE	shared
RCR10617	Acetyl-CoA:carbon-dioxide ligase (ADP-forming)	acetyl-CoA[c] + HCO3-[c] + ATP[c] + H+[c] --> malonyl-CoA[c] + Pi[c] + ADP[c]	biochemical	metabolic	Fatty acid metabolism	Fatty acid	31;32	60581;116719	2	2	PMID:7732023;PMID:16854592;PMID:18455495;PMID:10677481;PMID:16721829;PMID:17126822;PMID:235695;PMID:24055;PMID:6116153;PMID:6116159;PMID:6116163;PMID:6138355;PMID:9099716	R00742	Acetyl-CoA:carbon-dioxide ligase (ADP-forming)	ACCOAC	HMR_4156	TRUE	TRUE	TRUE	shared
RCR10618	RCR10618[c]	13(S)-HPODE[c] + ferricytochrome C[c] <==> 13-oxy-radical-octadecadienoate[c] + ferrocytochrome C[c] + H+[c]	biochemical	metabolic	Omega-6 fatty acid metabolism	<U+03C9>-6 fatty acid			0	0					HMR_2443	TRUE	TRUE	TRUE	nonenzymatic
RCR10619	dihydrolipoyl dehydrogenase	lipoic acid[c] + NADH[c] + 2 H+[c] <==> dihydrolipoamide[c] + NAD+[c]	biochemical	metabolic	Fatty acid metabolism	Fatty acid	1738	298942	1	1					HMR_6397	TRUE	TRUE	TRUE	shared
RCR10620	RCR10620[c]	5(S)-HpEPE[c] <==> leukotriene A5[c] + H2O[c]	biochemical	metabolic	Omega-3 fatty acid metabolism	<U+03C9>-3 fatty acid			0	0	PMID:8847485				HMR_2549	TRUE	TRUE	TRUE	nonenzymatic
RCR10621	acyl-CoA oxidase	arachidonyl-CoA[p] + O2[p] --> 2-trans-cis,cis,cis,cis-4,8,11,14-eicosapentaenoyl-CoA[p] + H2O2[p]	biochemical	metabolic	Omega-6 fatty acid metabolism	<U+03C9>-6 fatty acid	51;8310	50681;83522	2	2	PMID:10407780;PMID:7775433				HMR_3459	TRUE	TRUE	TRUE	shared
RCR10622	aryl-4-monooxygenase	arachidonate[c] + FADH2[c] + O2[c] --> 5,6-EET[c] + FAD[c] + H2O[c]	biochemical	metabolic	Arachidonic acid metabolism	Arachadonic acid	1543;1544;1545;1571;113612;260293;1580;1572;29785;1573;1588;1549;66002;57834;1557;1553;1555;1558;1562;1548;1565;1576;100861540;101929829;11283;1551;1559;1577;199974;64816	24296;24297;25086;25426;310848;246767;24307;54246;308445;25147;65210;24299;56266;503122;293989;24894;29277;29298;361523;171522;24303;286953;100361492;266682;170509;313373	30	26	PMID:8651708				HMR_0943	TRUE	TRUE	TRUE	shared
RCR10623	aryl hydrocarbon hydroxylase	arachidonate[c] + FADH2[c] + O2[c] --> 8,9-EET[c] + FAD[c] + H2O[c]	biochemical	metabolic	Arachidonic acid metabolism	Arachadonic acid	1543;1544;1545;1571;113612;260293;1580;1572;29785;1573;1588;1549;66002;57834;1557;1553;1555;1558;1562;1548;1565;1576;100861540;101929829;11283;1551;1559;1577;199974;64816	24296;24297;25086;25426;310848;246767;24307;54246;308445;25147;65210;24299;56266;503122;293989;24894;29277;29298;361523;171522;24303;286953;100361492;266682;170509;313373	30	26	PMID:8651708				HMR_0947	TRUE	TRUE	TRUE	shared
RCR10624	Glutathione: 15-HPETE oxidoreductase	15(S)-HETE[c] + GSSG[c] + H2O[c] <==> 15(S)-HPETE[c] + 2 GSH[c]	biochemical	metabolic	Arachidonic acid metabolism	Arachadonic acid	2876;9588;257202;2879;2882;493869;2880;2878;2877	24404;94167;259233;29328;298376;294744;113919;64317;29326	9	9		R07035	Glutathione: 15-HPETE oxidoreductase		HMR_0988	TRUE	TRUE	TRUE	shared
RCR10625	12-HPETE hydroxymutase	12(S)-HPETE[c] <==> hepoxilin A3[c]	biochemical	isomeric	Arachidonic acid metabolism	Arachadonic acid	2876;9588;257202;2879;2882;493869;2880;2878;2877	24404;94167;259233;29328;298376;294744;113919;64317;29326	9	9	PMID:9837935;PMID:3942774;PMID:2377602;PMID:10224163	R07039	12-HPETE hydroxymutase		HMR_1043	TRUE	TRUE	TRUE	shared
RCR10626	fatty acid amide hydrolase	glycerol[c] + arachidonate[c] + 4 H+[c] --> noladin-ether[c] + 2 H2O[c]	biochemical	metabolic	Arachidonic acid metabolism	Arachadonic acid	2166	29347;100911581	1	2					HMR_1079	TRUE	TRUE	TRUE	shared
RCR10627	palmitoyl[protein] hydrolase	arachidonyl-CoA[p] + H2O[p] --> arachidonate[p] + CoA[p]	biochemical	metabolic	Arachidonic acid metabolism	Arachadonic acid	11332;5538;570;9374;10965;122970;80864;641371;641372	26759;29411;29725;54398;192272;406166;681337;314304;50559;299193	9	10	PMID:10092594;PMID:6151837	R08183			HMR_3015	TRUE	TRUE	TRUE	shared
RCR10628	carbonyl reductase (NADPH)[m]	leukotriene B4[m] + NAD+[m] --> 12-keto-LTB4[m] + NADH[m] + H+[m]	biochemical	metabolic	Eicosanoid metabolism	Eicosanoid	10901;873;874	266686;29224;304078;100360507	3	4	PMID:9862787;PMID:11368003;PMID:9799565	R03863			HMR_1101	TRUE	TRUE	TRUE	shared
RCR10629	prostaglandin 9-ketoreductase	leukotriene B4[m] + NADP+[m] --> 12-keto-LTB4[m] + NADPH[m] + H+[m]	biochemical	metabolic	Eicosanoid metabolism	Eicosanoid	10901;873;874	266686;29224;304078;100360507	3	4	PMID:7929234;PMID:1326548	R03864			HMR_1102	TRUE	TRUE	TRUE	shared
RCR10630	RCR10630[r]	20-dihydroxy-LTB4[r] <==> 20-oxo-LTB4[r] + H2O[r]	biochemical	metabolic	Eicosanoid metabolism	Eicosanoid			0	0	PMID:9799565;PMID:9862787;PMID:11368003				HMR_1136	TRUE	TRUE	TRUE	nonenzymatic
RCR10631	RCR10631[m]	5-oxo-6-trans-LTB4[m] + NADPH[m] + H+[m] <==> 6,7-dihydro-5-oxo-LTB4[m] + NADP+[m]	biochemical	metabolic	Eicosanoid metabolism	Eicosanoid	1543;1544;1545;1571;113612;260293;1580;1572;29785;1573;1588;1549;66002;57834;1553;1555;1558;1562;1548;1565;1576;100861540;101929829;11283;1551;1559;1577;199974;64816	24296;24297;25086;25426;310848;246767;24307;54246;308445;25147;65210;24299;56266;503122;24894;29277;29298;361523;171522;24303;286953;100361492;266682;170509;313373	29	25					HMR_1150	TRUE	TRUE	TRUE	shared
RCR10632	RCR10632[p]	5-oxo-6-trans-LTB4[p] + NADPH[p] + H+[p] <==> 6,7-dihydro-5-oxo-LTB4[p] + NADP+[p]	biochemical	metabolic	Eicosanoid metabolism	Eicosanoid	1543;1544;1545;1571;113612;260293;1580;1572;29785;1573;1588;1549;66002;57834;1553;1555;1558;1562;1548;1565;1576;100861540;101929829;11283;1551;1559;1577;199974;64816	24296;24297;25086;25426;310848;246767;24307;54246;308445;25147;65210;24299;56266;503122;24894;29277;29298;361523;171522;24303;286953;100361492;266682;170509;313373	29	25					HMR_1152	TRUE	TRUE	TRUE	shared
RCR10633	unspecific monooxygenase[m]	5-oxo-(6E)-12-epi-LTB4[m] + NADPH[m] + H+[m] <==> 6,7-dihydro-5-oxo-12-epi-LTB4[m] + NADP+[m]	biochemical	metabolic	Eicosanoid metabolism	Eicosanoid	1543;1544;1545;1571;113612;260293;1580;1572;29785;1573;1588;1549;66002;57834;1557;1553;1555;1558;1562;1548;1565;1576;100861540;101929829;11283;1551;1559;1577;199974;64816	24296;24297;25086;25426;310848;246767;24307;54246;308445;25147;65210;24299;56266;503122;293989;24894;29277;29298;361523;171522;24303;286953;100361492;266682;170509;313373	30	26	PMID:9694844				HMR_1194	TRUE	TRUE	TRUE	shared
RCR10634	unspecific monooxygenase[p]	5-oxo-(6E)-12-epi-LTB4[p] + NADPH[p] + H+[p] <==> 6,7-dihydro-5-oxo-12-epi-LTB4[p] + NADP+[p]	biochemical	metabolic	Eicosanoid metabolism	Eicosanoid	1543;1544;1545;1571;113612;260293;1580;1572;29785;1573;1588;1549;66002;57834;1557;1553;1555;1558;1562;1548;1565;1576;100861540;101929829;11283;1551;1559;1577;199974;64816	24296;24297;25086;25426;310848;246767;24307;54246;308445;25147;65210;24299;56266;503122;293989;24894;29277;29298;361523;171522;24303;286953;100361492;266682;170509;313373	30	26	PMID:9694844				HMR_1196	TRUE	TRUE	TRUE	shared
RCR10635	RCR10635[c]	12-keto-LTB4[c] + NADH[c] + H+[c] --> 10,11-dihydro-12-oxo-LTB4[c] + NAD+[c]	biochemical	metabolic	Eicosanoid metabolism	Eicosanoid	22949;51144;253017	192227;84013;364134	3	3	PMID:9862787;PMID:8244977				HMR_1228	TRUE	TRUE	TRUE	shared
RCR10636	prostaglandin reductase	12-keto-LTB4[m] + NADH[m] + H+[m] --> 10,11-dihydro-12-oxo-LTB4[m] + NAD+[m]	biochemical	metabolic	Eicosanoid metabolism	Eicosanoid	22949;51144;253017	192227;84013;364134	3	3	PMID:9862787;PMID:8244977				HMR_1229	TRUE	TRUE	TRUE	shared
RCR10637	RCR10637[p]	12-keto-LTB4[p] + NADH[p] + H+[p] --> 10,11-dihydro-12-oxo-LTB4[p] + NAD+[p]	biochemical	metabolic	Eicosanoid metabolism	Eicosanoid	22949;51144;253017	192227;84013;364134	3	3	PMID:9862787;PMID:8244977				HMR_1230	TRUE	TRUE	TRUE	shared
RCR10638	RCR10638[c]	10,11-dihydro-20-trihydroxy-LTB4[c] <==> 20-COOH-10,11-dihydro-LTB4[c] + H2O[c]	biochemical	metabolic	Eicosanoid metabolism	Eicosanoid			0	0					HMR_1241	TRUE	TRUE	TRUE	nonenzymatic
RCR10639	RCR10639[c]	propanoyl-CoA[c] + H2O[c] --> propanoate[c] + CoA[c]	biochemical	metabolic	Fatty acid metabolism	Fatty acid	11332;570;10965;122970;23597;641371;641372	26759;29725;192272;302640;681337;314304;50559;299193	7	8	PMID:11013297				HMR_0154	TRUE	TRUE	TRUE	shared
RCR10640	Formyl-CoA hydrolase	formyl-CoA[p] + H2O[p] --> formate[p] + CoA[p]	biochemical	metabolic	Fatty acid metabolism	Fatty acid			0	0	PMID:9166898	R00521	Formyl-CoA hydrolase		HMR_3476	TRUE	TRUE	TRUE	nonenzymatic
RCR10641	carnitine O-palmitoyltransferase	(9E)-octadecenoyl-CoA[c] + L-carnitine[c] <==> (9E)-octadecenoylcarnitine[c] + CoA[c]	biochemical	metabolic	Fatty acid metabolism	Fatty acid	126129;1374;1375	25757;308579;25756	3	3					HMR_2666	TRUE	TRUE	TRUE	shared
RCR10642	carnitine O-palmitoyltransferase[c]	(6Z,9Z)-octadecadienoyl-CoA[c] + L-carnitine[c] <==> (6Z,9Z)-octadecadienoylcarnitine[c] + CoA[c]	biochemical	metabolic	Fatty acid metabolism	Fatty acid	126129;1374;1375	25757;308579;25756	3	3				LNELDCCPT1	HMR_2672	TRUE	TRUE	TRUE	shared
RCR10643	CPT	(8Z,11Z)-eicosadienoyl-CoA[c] + L-carnitine[c] <==> (8Z,11Z)-eicosadienoylcarnitine[c] + CoA[c]	biochemical	metabolic	Fatty acid metabolism	Fatty acid	126129;1374;1375	25757;308579;25756	3	3					HMR_2690	TRUE	TRUE	TRUE	shared
RCR10644	CPTo	(5Z,8Z,11Z)-eicosatrienoyl-CoA[c] + L-carnitine[c] <==> (5Z,8Z,11Z)-eicosatrienoylcarnitine[c] + CoA[c]	biochemical	metabolic	Fatty acid metabolism	Fatty acid	126129;1374;1375	25757;308579;25756	3	3					HMR_2693	TRUE	TRUE	TRUE	shared
RCR10645	outer malonyl-CoA inhibitable carnitine palmitoyltransferase	(6Z,9Z,12Z,15Z)-octadecatetraenoyl-CoA[c] + L-carnitine[c] <==> (6Z,9Z,12Z,15Z)-octadecatetraenoylcarnitine[c] + CoA[c]	biochemical	metabolic	Fatty acid metabolism	Fatty acid	126129;1374;1375	25757;308579;25756	3	3				STRDNCCPT1	HMR_2714	TRUE	TRUE	TRUE	shared
RCR10646	CPTi	(8Z,11Z,14Z,17Z)-eicosatetraenoyl-CoA[c] + L-carnitine[c] <==> (8Z,11Z,14Z,17Z)-eicosatetraenoylcarnitine[c] + CoA[c]	biochemical	metabolic	Fatty acid metabolism	Fatty acid	126129;1374;1375	25757;308579;25756	3	3				EICOSTETCPT1	HMR_2717	TRUE	TRUE	TRUE	shared
RCR10647	CPT I (outer membrane carnitine palmitoyl transferase)	(5Z,8Z,11Z,14Z,17Z)-eicosapentaenoyl-CoA[c] + L-carnitine[c] <==> (5Z,8Z,11Z,14Z,17Z)-eicosapentaenoylcarnitine[c] + CoA[c]	biochemical	metabolic	Fatty acid metabolism	Fatty acid	126129;1374;1375	25757;308579;25756	3	3				TMNDNCCPT1	HMR_2720	TRUE	TRUE	TRUE	shared
RCR10648	carnitine palmitoyltransferase I	(7Z,10Z,13Z,16Z,19Z)-docosapentaenoyl-CoA[c] + L-carnitine[c] <==> (7Z,10Z,13Z,16Z,19Z)-docosapentaenoylcarnitine[c] + CoA[c]	biochemical	metabolic	Fatty acid metabolism	Fatty acid	126129;1374;1375	25757;308579;25756	3	3				CLPNDCPT1	HMR_2726	TRUE	TRUE	TRUE	shared
RCR10649	carnitine palmitoyltransferase II	(11Z,14Z,17Z)-eicosatrienoyl-CoA[c] + L-carnitine[c] <==> (11Z,14Z,17Z)-eicosatrienoylcarnitine[c] + CoA[c]	biochemical	metabolic	Fatty acid metabolism	Fatty acid	126129;1374;1375	25757;308579;25756	3	3					HMR_2733	TRUE	TRUE	TRUE	shared
RCR10650	CPT-A	13,16,19-docosatrienoyl-CoA[c] + L-carnitine[c] <==> 13,16,19-docosatrienoylcarnitine[c] + CoA[c]	biochemical	metabolic	Fatty acid metabolism	Fatty acid	126129;1374;1375	25757;308579;25756	3	3					HMR_2736	TRUE	TRUE	TRUE	shared
RCR10651	CPT-B	10,13,16,19-docosatetraenoyl-CoA[c] + L-carnitine[c] <==> 10,13,16,19-docosatetraenoylcarnitine[c] + CoA[c]	biochemical	metabolic	Fatty acid metabolism	Fatty acid	126129;1374;1375	25757;308579;25756	3	3					HMR_2739	TRUE	TRUE	TRUE	shared
RCR10652	Palmitoyl-CoA:L-carnitine O-palmitoyltransferase	arachidonyl-carnitine[c] + CoA[c] <==> arachidonyl-CoA[c] + L-carnitine[c]	biochemical	metabolic	Fatty acid metabolism	Fatty acid	126129;1374;1375	25757;308579;25756	3	3	PMID:1735445;PMID:1988962;PMID:2355017;PMID:6361812;PMID:7892212;PMID1988962	R01923	Palmitoyl-CoA:L-carnitine O-palmitoyltransferase	C204CPT1	HMR_2755	TRUE	TRUE	TRUE	shared
RCR10653	acylcarnitine transferase	(4Z,7Z,10Z,13Z,16Z)-docosapentaenoyl-CoA[c] + L-carnitine[c] <==> (4Z,7Z,10Z,13Z,16Z)-docosapentaenoylcarnitine[c] + CoA[c]	biochemical	metabolic	Fatty acid metabolism	Fatty acid	126129;1374;1375	25757;308579;25756	3	3				DCSPTN1CPT1	HMR_2762	TRUE	TRUE	TRUE	shared
RCR10654	carnitine palmitoyltransferase	(13Z,16Z)-docosadienoyl-CoA[c] + L-carnitine[c] <==> (13Z,16Z)-docosadienoylcarnitine[c] + CoA[c]	biochemical	metabolic	Fatty acid metabolism	Fatty acid	126129;1374;1375	25757;308579;25756	3	3					HMR_2771	TRUE	TRUE	TRUE	shared
RCR10655	carnitine palmitoyltransferase-A	10,13,16-docosatrienoyl-CoA[c] + L-carnitine[c] <==> 10,13,16-docosatrienoylcarnitine[c] + CoA[c]	biochemical	metabolic	Fatty acid metabolism	Fatty acid	126129;1374;1375	25757;308579;25756	3	3					HMR_2774	TRUE	TRUE	TRUE	shared
RCR10656	carnitine O-acetyltransferase	O-butanoylcarnitine[m] + CoA[m] <==> butyryl-CoA[m] + L-carnitine[m]	biochemical	metabolic	Fatty acid metabolism	Fatty acid	1376;1384	25413;311849	2	2	PMID:12133002;PMID:4475632;PMID:5810070;UNIPROT:Q15125				HMR_0161	TRUE	TRUE	TRUE	shared
RCR10657	carnitine O-acetyltransferase[r]	dodecanoylcarnitine[r] + CoA[r] <==> lauroyl-CoA[r] + L-carnitine[r]	biochemical	metabolic	Fatty acid metabolism	Fatty acid	1384	311849	1	1					HMR_2788	TRUE	TRUE	TRUE	shared
RCR10658	acetyl-CoA-carnitine O-acetyltransferase	tridecanoylcarnitine[r] + CoA[r] <==> tridecanoyl-CoA[r] + L-carnitine[r]	biochemical	metabolic	Fatty acid metabolism	Fatty acid	1384	311849	1	1					HMR_2790	TRUE	TRUE	TRUE	shared
RCR10659	acetylcarnitine transferase	(9E)-tetradecenoyl-CoA[r] + L-carnitine[r] <==> tetradecenoylcarnitine(5)[r] + CoA[r]	biochemical	metabolic	Fatty acid metabolism	Fatty acid	1384	311849	1	1					HMR_2794	TRUE	TRUE	TRUE	shared
RCR10660	carnitine acetyl coenzyme A transferase	(7Z)-tetradecenoyl-CoA[r] + L-carnitine[r] <==> tetradecenoylcarnitine(7)[r] + CoA[r]	biochemical	metabolic	Fatty acid metabolism	Fatty acid	1384	311849	1	1					HMR_2796	TRUE	TRUE	TRUE	shared
RCR10661	carnitine acetylase	pentadecanoylcarnitine[r] + CoA[r] <==> pentadecanoyl-CoA[r] + L-carnitine[r]	biochemical	metabolic	Fatty acid metabolism	Fatty acid	1384	311849	1	1					HMR_2800	TRUE	TRUE	TRUE	shared
RCR10662	Palmitoyl-CoA:L-carnitine O-palmitoyltransferase[r]	L-palmitoylcarnitine[r] + CoA[r] <==> palmitoyl-CoA[r] + L-carnitine[r]	biochemical	metabolic	Fatty acid metabolism	Fatty acid	1384	311849	1	1	PMID:1735445;PMID:1988962;PMID:2355017;PMID:6361812;PMID:7892212PMID:7711730;PMID1735445;PMID1988962;PMID2355017;PMID6361812;PMID7892212	R01923	Palmitoyl-CoA:L-carnitine O-palmitoyltransferase	r0434	HMR_2803	TRUE	TRUE	TRUE	shared
RCR10663	carnitine acetyltransferase	7-hexadecenoyl-CoA[r] + L-carnitine[r] <==> hexadecenoylcarnitine(9)[r] + CoA[r]	biochemical	metabolic	Fatty acid metabolism	Fatty acid	1384	311849	1	1					HMR_2806	TRUE	TRUE	TRUE	shared
RCR10664	carnitine O-palmitoyltransferase[r]	palmitoleoyl-carnitine[r] + CoA[r] <==> palmitoleoyl-CoA[r] + L-carnitine[r]	biochemical	metabolic	Fatty acid metabolism	Fatty acid	1384	311849	1	1	PMID:1735445;PMID:1988962;PMID:2355017;PMID:6361812;PMID:7892212	R01923	Palmitoyl-CoA:L-carnitine O-palmitoyltransferase		HMR_2809	TRUE	TRUE	TRUE	shared
RCR10665	carnitine-acetyl-CoA transferase	heptadecanoylcarnitine[r] + CoA[r] <==> heptadecanoyl-CoA[r] + L-carnitine[r]	biochemical	metabolic	Fatty acid metabolism	Fatty acid	1384	311849	1	1					HMR_2812	TRUE	TRUE	TRUE	shared
RCR10666	CATC	(10Z)-heptadecenoyl-CoA[r] + L-carnitine[r] <==> heptadecenoylcarnitine(7)[r] + CoA[r]	biochemical	metabolic	Fatty acid metabolism	Fatty acid	1384	311849	1	1					HMR_2814	TRUE	TRUE	TRUE	shared
RCR10667	acetyl-CoA-carnitine O-acetyltransferase[r]	9-heptadecenoyl-CoA[r] + L-carnitine[r] <==> heptadecenoylcarnitine(8)[r] + CoA[r]	biochemical	metabolic	Fatty acid metabolism	Fatty acid	1384	311849	1	1					HMR_2816	TRUE	TRUE	TRUE	shared
RCR10668	acetylcarnitine transferase[r]	stearoylcarnitine[r] + CoA[r] <==> stearoyl-CoA[r] + L-carnitine[r]	biochemical	metabolic	Fatty acid metabolism	Fatty acid	1384	311849	1	1					HMR_2819	TRUE	TRUE	TRUE	shared
RCR10669	carnitine acetyl coenzyme A transferase[r]	(13Z)-octadecenoyl-CoA[r] + L-carnitine[r] <==> octadecenoylcarnitine(5)[r] + CoA[r]	biochemical	metabolic	Fatty acid metabolism	Fatty acid	1384	311849	1	1					HMR_2822	TRUE	TRUE	TRUE	shared
RCR10670	carnitine acetylase[r]	L-oleoylcarnitine[r] + CoA[r] <==> oleoyl-CoA[r] + L-carnitine[r]	biochemical	metabolic	Fatty acid metabolism	Fatty acid	1384	311849	1	1	PMID:1735445;PMID:1988962;PMID:2355017;PMID:6361812;PMID:7892212				HMR_2827	TRUE	TRUE	TRUE	shared
RCR10671	carnitine acetyltransferase[r]	nonadecanoylcarnitine[r] + CoA[r] <==> nonadecanoyl-CoA[r] + L-carnitine[r]	biochemical	metabolic	Fatty acid metabolism	Fatty acid	1384	311849	1	1					HMR_2836	TRUE	TRUE	TRUE	shared
RCR10672	carnitine-acetyl-CoA transferase[r]	eicosanoylcarnitine[r] + CoA[r] <==> eicosanoyl-CoA[r] + L-carnitine[r]	biochemical	metabolic	Fatty acid metabolism	Fatty acid	1384	311849	1	1					HMR_2838	TRUE	TRUE	TRUE	shared
RCR10673	CATC[r]	(11Z)-eicosenoyl-CoA[r] + L-carnitine[r] <==> eicosenoylcarnitine(9)[r] + CoA[r]	biochemical	metabolic	Fatty acid metabolism	Fatty acid	1384	311849	1	1					HMR_2840	TRUE	TRUE	TRUE	shared
RCR10674	RCR10674[r]	9-eicosenoyl-CoA[r] + L-carnitine[r] <==> eicosenoylcarnitine(11)[r] + CoA[r]	biochemical	metabolic	Fatty acid metabolism	Fatty acid	1384	311849	1	1					HMR_2842	TRUE	TRUE	TRUE	shared
RCR10675	RCR10675[r]	(13Z)-eicosenoyl-CoA[r] + L-carnitine[r] <==> eicosenoylcarnitine(7)[r] + CoA[r]	biochemical	metabolic	Fatty acid metabolism	Fatty acid	1384	311849	1	1					HMR_2844	TRUE	TRUE	TRUE	shared
RCR10676	RCR10676[r]	heneicosanoylcarnitine[r] + CoA[r] <==> heneicosanoyl-CoA[r] + L-carnitine[r]	biochemical	metabolic	Fatty acid metabolism	Fatty acid	1384	311849	1	1					HMR_2850	TRUE	TRUE	TRUE	shared
RCR10677	RCR10677[r]	docosanoylcarnitine[r] + CoA[r] <==> docosanoyl-CoA[r] + L-carnitine[r]	biochemical	metabolic	Fatty acid metabolism	Fatty acid	1384	311849	1	1					HMR_2852	TRUE	TRUE	TRUE	shared
RCR10678	RCR10678[r]	(13Z)-docosenoyl-CoA[r] + L-carnitine[r] <==> docosenoylcarnitine[r] + CoA[r]	biochemical	metabolic	Fatty acid metabolism	Fatty acid	1384	311849	1	1					HMR_2854	TRUE	TRUE	TRUE	shared
RCR10679	RCR10679[r]	(11Z)-docosenoyl-CoA[r] + L-carnitine[r] <==> docosenoylcarnitine(11)[r] + CoA[r]	biochemical	metabolic	Fatty acid metabolism	Fatty acid	1384	311849	1	1					HMR_2856	TRUE	TRUE	TRUE	shared
RCR10680	RCR10680[r]	octadecatrienoylcarnitine[r] + CoA[r] <==> linolenoyl-CoA[r] + L-carnitine[r]	biochemical	metabolic	Fatty acid metabolism	Fatty acid	1384	311849	1	1					HMR_2859	TRUE	TRUE	TRUE	shared
RCR10681	RCR10681[r]	(4Z,7Z,10Z,13Z,16Z,19Z)-docosahexaenoyl-CoA[r] + L-carnitine[r] <==> docosahexaenoylcarnitine[r] + CoA[r]	biochemical	metabolic	Fatty acid metabolism	Fatty acid	1384	311849	1	1					HMR_2870	TRUE	TRUE	TRUE	shared
RCR10682	CPT[r]	linoleic-carnitine[r] + CoA[r] <==> linoleoyl-CoA[r] + L-carnitine[r]	biochemical	metabolic	Fatty acid metabolism	Fatty acid	1384	311849	1	1		R01923	Palmitoyl-CoA:L-carnitine O-palmitoyltransferase		HMR_2882	TRUE	TRUE	TRUE	shared
RCR10683	RCR10683[r]	gamma-linolenoylcarnitine[r] + CoA[r] <==> gamma-linolenoyl-CoA[r] + L-carnitine[r]	biochemical	metabolic	Fatty acid metabolism	Fatty acid	1384	311849	1	1					HMR_2886	TRUE	TRUE	TRUE	shared
RCR10684	RCR10684[r]	eicosatrienoylcarnitine[r] + CoA[r] <==> dihomo-gamma-linolenoyl-CoA[r] + L-carnitine[r]	biochemical	metabolic	Fatty acid metabolism	Fatty acid	1384	311849	1	1					HMR_2890	TRUE	TRUE	TRUE	shared
RCR10685	RCR10685[r]	(7Z,10Z,13Z,16Z)-docosatetraenoyl-CoA[r] + L-carnitine[r] <==> ocosatetraenoylcarnitine[r] + CoA[r]	biochemical	metabolic	Fatty acid metabolism	Fatty acid	1384	311849	1	1					HMR_2897	TRUE	TRUE	TRUE	shared
RCR10686	RCR10686[r]	(11Z,14Z)-eicosadienoyl-CoA[r] + L-carnitine[r] <==> eicosadienoylcarnitine[r] + CoA[r]	biochemical	metabolic	Fatty acid metabolism	Fatty acid	1384	311849	1	1					HMR_2901	TRUE	TRUE	TRUE	shared
RCR10687	RCR10687[r]	tricosanoylcarnitine[r] + CoA[r] <==> tricosanoyl-CoA[r] + L-carnitine[r]	biochemical	metabolic	Fatty acid metabolism	Fatty acid	1384	311849	1	1					HMR_2908	TRUE	TRUE	TRUE	shared
RCR10688	RCR10688[r]	tetracosanoylcarnitine[r] + CoA[r] <==> tetracosanoyl-CoA[r] + L-carnitine[r]	biochemical	metabolic	Fatty acid metabolism	Fatty acid	1384	311849	1	1					HMR_2911	TRUE	TRUE	TRUE	shared
RCR10689	1,2-diacyl-sn-glycerol acylhydrolase	1,2-diacylglycerol-LD-PI pool[c] + H2O[c] --> 1-acylglycerol-LD-PI pool[c] + fatty acid-LD-PI pool[c]	biochemical	metabolic	Fatty acid metabolism	Fatty acid	1056;119548;3990;5406;5407;5408;57104;80339;8513;9388	24254;100911615;117554;24538;25702;291437;361676;50682;84028	10	9	PMID:11812220;PMID:15224187	R02687	1,2-diacyl-sn-glycerol acylhydrolase		HMR_0668	TRUE	TRUE	TRUE	shared
RCR10690	1,2-diacyl-sn-glycerol acylhydrolase[c]	1,2-diacylglycerol-LD-PE pool[c] + H2O[c] --> 1-acylglycerol-LD-PE pool[c] + fatty acid-LD-PE pool[c]	biochemical	metabolic	Fatty acid metabolism	Fatty acid	1056;119548;3990;5406;5407;5408;57104;80339;8513;9388	24254;100911615;117554;24538;25702;291437;361676;50682;84028	10	9	PMID:11812220;PMID:15224187	R02687	1,2-diacyl-sn-glycerol acylhydrolase		HMR_0670	TRUE	TRUE	TRUE	shared
RCR10691	triacylglycerol lipase	1,2-diacylglycerol-LD-PS pool[c] + H2O[c] --> 1-acylglycerol-LD-PS pool[c] + fatty acid-LD-PS pool[c]	biochemical	metabolic	Fatty acid metabolism	Fatty acid	1056;119548;3990;5406;5407;5408;57104;80339;8513;9388	24254;100911615;117554;24538;25702;291437;361676;50682;84028	10	9	PMID:11812220;PMID:15224187	R02687	1,2-diacyl-sn-glycerol acylhydrolase		HMR_0671	TRUE	TRUE	TRUE	shared
RCR10692	1-acylglycerol acylhydrolase	1-acylglycerol-LD-PE pool[c] + H2O[c] --> fatty acid-LD-PE pool[c] + glycerol[c]	biochemical	metabolic	Fatty acid metabolism	Fatty acid	11343;57406;26090	29254;305795;499913	3	3	PMID:15272052;PMID:8526865;PMID:889853;PMID:9341166;UNIPROT:Q99685	R01351	1-acylglycerol acylhydrolase		HMR_0681	TRUE	TRUE	TRUE	shared
RCR10693	1-acylglycerol acylhydrolase[c]	1-acylglycerol-LD-PS pool[c] + H2O[c] --> fatty acid-LD-PS pool[c] + glycerol[c]	biochemical	metabolic	Fatty acid metabolism	Fatty acid	11343;57406;26090	29254;305795;499913	3	3	PMID:15272052;PMID:8526865;PMID:889853;PMID:9341166;UNIPROT:Q99685	R01351	1-acylglycerol acylhydrolase		HMR_0682	TRUE	TRUE	TRUE	shared
RCR10694	hormone-sensitive lipase	1-acylglycerol-LD-PI pool[c] + H2O[c] --> fatty acid-LD-PI pool[c] + glycerol[c]	biochemical	metabolic	Fatty acid metabolism	Fatty acid	11343;57406;26090	29254;305795;499913	3	3	PMID:15272052;PMID:8526865;PMID:889853;PMID:9341166;UNIPROT:Q99685	R01351	1-acylglycerol acylhydrolase		HMR_0683	TRUE	TRUE	TRUE	shared
RCR10695	fatty-acyl-ethyl-ester synthase	1-acylglycerol-LD-SM pool[c] + H2O[c] --> fatty acid-LD-SM pool[c] + glycerol[c]	biochemical	metabolic	Fatty acid metabolism	Fatty acid	11343;57406;26090	29254;305795;499913	3	3	PMID:15272052;PMID:8526865;PMID:889853;PMID:9341166;UNIPROT:Q99685	R01351	1-acylglycerol acylhydrolase		HMR_0684	TRUE	TRUE	TRUE	shared
RCR10696	acyl-CoA oxidase[p]	lauroyl-CoA[p] + O2[p] --> (2E)-dodecenoyl-CoA[p] + H2O2[p]	biochemical	metabolic	Beta oxidation of fatty acids	ß-oxidation	51;8310	50681;83522	2	2	PMID:17603022;PMID:6240978;PMID:7876265;PMID17603022;PMID6240978;PMID7876265			r1443	HMR_3086	TRUE	TRUE	TRUE	shared
RCR10697	Cholesterol-sulfate sulfohydrolase	cholesterol-sulfate[c] + H2O[c] --> sulfate[c] + cholesterol[c]	biochemical	metabolic	Steroid metabolism	Steroid	412	24800	1	1	PMID:1606923;PMID:10049998	R08941	Cholesterol-sulfate sulfohydrolase		HMR_1920	TRUE	TRUE	TRUE	shared
RCR10698	11-Deoxycortisol delta5-delat4-isomerase	17alpha,21-dihydroxypregnenolone[c] + NAD+[c] --> 11-deoxycortisol[c] + NADH[c] + H+[c]	biochemical	metabolic	Steroid metabolism	Steroid	3284;3283	682974;100911154;360348;100911116	2	4		R04849	11-Deoxycortisol delta5-delat4-isomerase		HMR_1949	TRUE	TRUE	TRUE	shared
RCR10699	UDPglucuronate beta-D-glucuronosyltransferase(acceptor-unspecific)	bilirubin[r] + 2 UDP-glucuronate[r] --> bilirubin-bisglucuronoside[r] + 2 UDP[r]	biochemical	metabolic	Steroid metabolism	Steroid			0	0	PMID:10575553;PMID:12920162;PMID:16399341;PMID15117964;PMID9295054	R02389	UDPglucuronate beta-D-glucuronosyltransferase(acceptor-unspecific)	UGT1A2r	HMR_4766	TRUE	TRUE	TRUE	nonenzymatic
RCR10700	Pregnenolone:NAD+ 3-oxidoreductase	pregnenolone[c] + NAD+[c] --> progesterone[c] + NADH[c] + H+[c]	biochemical	metabolic	Steroid metabolism	Steroid	3284;3283	682974;100911154;360348;100911116	2	4	PMID16023337	R02216	Pregnenolone:NAD+ 3-oxidoreductase	HSD3B11	HMR_7930	TRUE	TRUE	TRUE	shared
RCR10701	Steroid 11-beta-hydroxylase	11-deoxycorticosterone[m] + NADPH[m] + 2 O2[m] + H+[m] --> aldosterone[m] + NADP+[m] + 2 H2O[m]	biochemical	metabolic	Steroid metabolism	Steroid	1585	100910462;24294	1	2	PMID1741400			P45011B21m	HMR_7934	TRUE	TRUE	TRUE	shared
RCR10702	5alpha-Dihydrotestosterone sulfotransferase	5-alpha-dihydrotestosterone[c] + PAPS[c] --> 5alpha-dihydrotestosterone-sulfate[c] + PAP[c]	biochemical	metabolic	Steroid metabolism	Steroid	6822	24912;24902	1	2					HMR_7974	TRUE	TRUE	TRUE	shared
RCR10703	17alpha-Hydroxypregnenolone:NAD+ 3-oxidoreductase[c]	17alpha-hydroxypregnenolone[c] + NAD+[c] --> pregn-5-ene-3,20-dione-17-ol[c] + NADH[c] + H+[c]	biochemical	metabolic	Steroid metabolism	Steroid	3284;3283	682974;100911154;360348;100911116	2	4	PMID:2243100;PMID:2770297;PMID:1944309;PMID:12832414	R03327	17alpha-Hydroxypregnenolone:NAD+ 3-oxidoreductase		HMR_1982	TRUE	TRUE	TRUE	shared
RCR10704	steroid DELTA-isomerase	pregn-5-ene-3,20-dione-17-ol[c] --> 17alpha-hydroxyprogesterone[c]	biochemical	isomeric	Steroid metabolism	Steroid	3284;3283	682974;100911154;360348;100911116	2	4	PMID:2243100				HMR_1983	TRUE	TRUE	TRUE	shared
RCR10705	Androsterone:NAD+ oxidoreductase	5alpha-androstane-3,17-dione[c] + NADH[c] + H+[c] --> androsterone[c] + NAD+[c]	biochemical	metabolic	Steroid metabolism	Steroid	1109	191574	1	1	PMID12943710;PMID7998972	R02476	Androsterone:NAD+ oxidoreductase		HMR_2016	TRUE	TRUE	TRUE	shared
RCR10706	steryl-sulfatase[c]	5-alpha-dihydrotestosterone[c] + sulfate[c] <==> 5alpha-dihydrotestosterone-sulfate[c] + H2O[c]	biochemical	metabolic	Steroid metabolism	Steroid	412	24800	1	1	PMID:11886493				HMR_2025	TRUE	TRUE	TRUE	shared
RCR10707	farnesyl-diphosphate:farnesyl-diphosphate farnesyltransferase	presqualene-PP[c] + PPi[c] <==> 2 farnesyl-PP[c]	biochemical	metabolic	Cholesterol metabolism	Cholesterol	2222	29580	1	1	PMID:10896663;PMID:11108725;PMID:1527001;PMID:17180682;PMID:7864626;PMID:8509416	R00702	farnesyl-diphosphate:farnesyl-diphosphate farnesyltransferase		HMR_1465	TRUE	TRUE	TRUE	shared
RCR10708	3beta-hydroxysteroid-4alpha-carboxylate 3-dehydrogenase (decarboxylating)	4alpha-carboxy-4beta-methyl-5alpha-cholesta-8,24-dien-3beta-ol[c] + NAD+[c] --> 3-keto-4-methylzymosterol[c] + CO2[c] + NADH[c] + H+[c]	biochemical	metabolic	Cholesterol metabolism	Cholesterol	50814	309262	1	1	PMID:14506130;PMID:10369263;PMID:11969204;PMID:12837764;PMID:7946524				HMR_1496	TRUE	TRUE	TRUE	shared
RCR10709	5alpha-Cholest-7-en-3beta-ol delta7-delta8-isomerase	cholestenol[c] --> lathosterol[c]	biochemical	isomeric	Cholesterol metabolism	Cholesterol	10682	117278	1	1	PMID:11111101;PMID:12133002;PMID:4475632;PMID:5810070;UNIPROT:Q15125	R03353	5alpha-Cholest-7-en-3beta-ol delta7-delta8-isomerase		HMR_1553	TRUE	TRUE	TRUE	shared
RCR10710	acetyl-CoA:acetoacetyl-CoA C-acetyltransferase (thioester-hydrolysing, carboxymethyl-forming)	acetoacetyl-CoA[c] + acetyl-CoA[c] + H2O[c] --> HMG-CoA[c] + CoA[c]	biochemical	metabolic	Cholesterol metabolism	Cholesterol	3157;3158	24450;29637	2	2	PMID:7913309;PMID:11087424;PMID:11108725;PMID:1358203;PMID:7893153	R01978	acetyl-CoA:acetoacetyl-CoA C-acetyltransferase (thioester-hydrolysing, carboxymethyl-forming)		HMR_1437	TRUE	TRUE	TRUE	shared
RCR10711	Acetyl-CoA:acetyl-CoA C-acetyltransferase[p]	acetoacetyl-CoA[p] + CoA[p] <==> 2 acetyl-CoA[p]	biochemical	metabolic	Cholesterol metabolism	Cholesterol	39	308100;365096	1	2	PMID:10064897;PMID:10806397;PMID:1121274;PMID:11330060;PMID:15733928;PMID:1679347;PMID:16927236;PMID:17236799;PMID:1735445;PMID:1979337;PMID:3194209;PMID:6131897;PMID:6378901;PMID:7911016;PMID:8241273;PMID11108725	R00238	Acetyl-CoA:acetyl-CoA C-acetyltransferase	ACACT1x	HMR_3105	TRUE	TRUE	TRUE	shared
RCR10712	microsomal P-450	testosterone[c] + O2[c] + 2 H+[c] --> 19-hydroxytestosterone[c] + H2O[c]	biochemical	metabolic	Steroid metabolism	Steroid	1543;1544;1545;1571;113612;260293;1580;1572;29785;1573;1588;1549;66002;57834;1557;1553;1555;1558;1562;1548;1565;1576;100861540;101929829;11283;1551;1559;1577;199974;64816	24296;24297;25086;25426;310848;246767;24307;54246;308445;25147;65210;24299;56266;503122;293989;24894;29277;29298;361523;171522;24303;286953;100361492;266682;170509;313373	30	26					HMR_2029	TRUE	TRUE	TRUE	shared
RCR10713	peroxidase	2-hydroxyestrone[r] + H2O2[r] <==> estrone-2,3-semiquinone[r] + 2 H+[r] + H2O[r]	biochemical	metabolic	Steroid metabolism	Steroid	9588;4025;7173;8288;4353	94167;287610;303414;54314;303413	5	5					HMR_2063	TRUE	TRUE	TRUE	shared
RCR10714	myeloperoxidase	17beta-estradiol-3,4-semiquinone[c] + 2 H2O[c] <==> 4-hydroxy-17beta-estradiol[c] + H2O2[c]	biochemical	metabolic	Steroid metabolism	Steroid	9588;4025;7173;8288;4353	94167;287610;303414;54314;303413	5	5					HMR_2088	TRUE	TRUE	TRUE	shared
RCR10715	myeloperoxidase[c]	17beta-estradiol-2,3-semiquinone[c] + 2 H+[c] + H2O[c] <==> 2-hydroxyestradiol-17beta[c] + H2O2[c]	biochemical	metabolic	Steroid metabolism	Steroid	9588;4025;7173;8288;4353	94167;287610;303414;54314;303413	5	5					HMR_2099	TRUE	TRUE	TRUE	shared
RCR10716	RCR10716[r]	cholesterol-ester pool[r] <==> 1e-04 cholesterol-ester-10,13,16,19-docosa[r] + 1e-04 cholesterol-ester-10,13,16-docosa[r] + 1e-04 cholesterol-ester-10-hepta[r] + 1e-04 cholesterol-ester-11,14,17-eico[r] + 1e-04 cholesterol-ester-11,14-eicosa[r] + 1e-04 cholesterol-ester-11-docose[r] + 1e-04 cholesterol-ester-11-eico[r] + 1e-04 cholesterol-ester-12,15,18,21-tetracosa[r] + 1e-04 cholesterol-ester-1…	biochemical	catabolic	Biomass	Biomass			0	0					HMR_3622	TRUE	TRUE	TRUE	nonenzymatic
RCR10717	Acyl-CoA:cholesterol O-acyltransferase	lauroyl-CoA[r] + cholesterol[r] --> cholesterol-ester-laur[r] + CoA[r]	biochemical	metabolic	Cholesterol-ester metabolism	Cholesterol-ester	6646;8435	81782;266770	2	2		R01461	Acyl-CoA:cholesterol O-acyltransferase		HMR_3625	TRUE	TRUE	TRUE	shared
RCR10718	Acyl-CoA:cholesterol O-acyltransferase[r]	tridecanoyl-CoA[r] + cholesterol[r] --> cholesterol-ester-tridec[r] + CoA[r]	biochemical	metabolic	Cholesterol-ester metabolism	Cholesterol-ester	6646;8435	81782;266770	2	2		R01461	Acyl-CoA:cholesterol O-acyltransferase		HMR_3626	TRUE	TRUE	TRUE	shared
RCR10719	sterol O-acyltransferase	(9E)-tetradecenoyl-CoA[r] + cholesterol[r] --> cholesterol-ester-9-tetrade[r] + CoA[r]	biochemical	metabolic	Cholesterol-ester metabolism	Cholesterol-ester	6646;8435	81782;266770	2	2		R01461	Acyl-CoA:cholesterol O-acyltransferase		HMR_3628	TRUE	TRUE	TRUE	shared
RCR10720	sterol O-acyltransferase[r]	(7Z)-tetradecenoyl-CoA[r] + cholesterol[r] --> cholesterol-ester-7-tetrade[r] + CoA[r]	biochemical	metabolic	Cholesterol-ester metabolism	Cholesterol-ester	6646;8435	81782;266770	2	2		R01461	Acyl-CoA:cholesterol O-acyltransferase		HMR_3629	TRUE	TRUE	TRUE	shared
RCR10721	cholesterol acyltransferase	5-tetradecenoyl-CoA[r] + cholesterol[r] --> cholesterol-ester-5-tetra[r] + CoA[r]	biochemical	metabolic	Cholesterol-ester metabolism	Cholesterol-ester	6646;8435	81782;266770	2	2		R01461	Acyl-CoA:cholesterol O-acyltransferase		HMR_3630	TRUE	TRUE	TRUE	shared
RCR10722	sterol-ester synthase	pentadecanoyl-CoA[r] + cholesterol[r] --> cholesterol-ester-penta[r] + CoA[r]	biochemical	metabolic	Cholesterol-ester metabolism	Cholesterol-ester	6646;8435	81782;266770	2	2		R01461	Acyl-CoA:cholesterol O-acyltransferase		HMR_3631	TRUE	TRUE	TRUE	shared
RCR10723	sterol-ester synthetase	palmitoyl-CoA[r] + cholesterol[r] --> cholesterol-ester-palm[r] + CoA[r]	biochemical	metabolic	Cholesterol-ester metabolism	Cholesterol-ester	6646;8435	81782;266770	2	2	PMID:2760547;PMID:7822296;PMID:9242919	R01461	Acyl-CoA:cholesterol O-acyltransferase		HMR_3632	TRUE	TRUE	TRUE	shared
RCR10724	acyl coenzyme A-cholesterol-O-acyltransferase	7-hexadecenoyl-CoA[r] + cholesterol[r] --> cholesterol-ester-7-hexa[r] + CoA[r]	biochemical	metabolic	Cholesterol-ester metabolism	Cholesterol-ester	6646;8435	81782;266770	2	2		R01461	Acyl-CoA:cholesterol O-acyltransferase		HMR_3633	TRUE	TRUE	TRUE	shared
RCR10725	acyl-CoA:cholesterol acyltransferase	palmitoleoyl-CoA[r] + cholesterol[r] --> cholesterol-ester-palmn[r] + CoA[r]	biochemical	metabolic	Cholesterol-ester metabolism	Cholesterol-ester	6646;8435	81782;266770	2	2	PMID:2760547;PMID:7822296;PMID:9242919	R01461	Acyl-CoA:cholesterol O-acyltransferase		HMR_3634	TRUE	TRUE	TRUE	shared
RCR10726	ACAT	heptadecanoyl-CoA[r] + cholesterol[r] --> cholesterol-ester-hepta[r] + CoA[r]	biochemical	metabolic	Cholesterol-ester metabolism	Cholesterol-ester	6646;8435	81782;266770	2	2		R01461	Acyl-CoA:cholesterol O-acyltransferase		HMR_3635	TRUE	TRUE	TRUE	shared
RCR10727	acylcoenzyme A:cholesterol O-acyltransferase	(10Z)-heptadecenoyl-CoA[r] + cholesterol[r] --> cholesterol-ester-10-hepta[r] + CoA[r]	biochemical	metabolic	Cholesterol-ester metabolism	Cholesterol-ester	6646;8435	81782;266770	2	2		R01461	Acyl-CoA:cholesterol O-acyltransferase		HMR_3636	TRUE	TRUE	TRUE	shared
RCR10728	cholesterol ester synthase	9-heptadecenoyl-CoA[r] + cholesterol[r] --> cholesterol-ester-9-heptade[r] + CoA[r]	biochemical	metabolic	Cholesterol-ester metabolism	Cholesterol-ester	6646;8435	81782;266770	2	2		R01461	Acyl-CoA:cholesterol O-acyltransferase		HMR_3637	TRUE	TRUE	TRUE	shared
RCR10729	cholesterol ester synthetase	stearoyl-CoA[r] + cholesterol[r] --> cholesterol-ester-stea[r] + CoA[r]	biochemical	metabolic	Cholesterol-ester metabolism	Cholesterol-ester	6646;8435	81782;266770	2	2	PMID:2760547;PMID:7822296;PMID:9242919	R01461	Acyl-CoA:cholesterol O-acyltransferase		HMR_3638	TRUE	TRUE	TRUE	shared
RCR10730	cholesteryl ester synthetase	(13Z)-octadecenoyl-CoA[r] + cholesterol[r] --> cholesterol-ester-13-octade[r] + CoA[r]	biochemical	metabolic	Cholesterol-ester metabolism	Cholesterol-ester	6646;8435	81782;266770	2	2		R01461	Acyl-CoA:cholesterol O-acyltransferase		HMR_3639	TRUE	TRUE	TRUE	shared
RCR10731	cholesterol acyltransferase[r]	cis-vaccenoyl-CoA[r] + cholesterol[r] --> cholesterol-ester-cis-vac[r] + CoA[r]	biochemical	metabolic	Cholesterol-ester metabolism	Cholesterol-ester	6646;8435	81782;266770	2	2		R01461	Acyl-CoA:cholesterol O-acyltransferase		HMR_3640	TRUE	TRUE	TRUE	shared
RCR10732	sterol-ester synthase[r]	oleoyl-CoA[r] + cholesterol[r] --> cholesterol-ester-ol[r] + CoA[r]	biochemical	metabolic	Cholesterol-ester metabolism	Cholesterol-ester	6646;8435	81782;266770	2	2	PMID:2760547;PMID:7822296;PMID:9242919	R01461	Acyl-CoA:cholesterol O-acyltransferase		HMR_3641	TRUE	TRUE	TRUE	shared
RCR10733	sterol-ester synthetase[r]	(9E)-octadecenoyl-CoA[r] + cholesterol[r] --> cholesterol-ester-9-octa[r] + CoA[r]	biochemical	metabolic	Cholesterol-ester metabolism	Cholesterol-ester	6646;8435	81782;266770	2	2		R01461	Acyl-CoA:cholesterol O-acyltransferase		HMR_3642	TRUE	TRUE	TRUE	shared
RCR10734	acyl coenzyme A-cholesterol-O-acyltransferase[r]	(6Z,9Z)-octadecadienoyl-CoA[r] + cholesterol[r] --> cholesterol-ester-6,9-octa[r] + CoA[r]	biochemical	metabolic	Cholesterol-ester metabolism	Cholesterol-ester	6646;8435	81782;266770	2	2		R01461	Acyl-CoA:cholesterol O-acyltransferase		HMR_3644	TRUE	TRUE	TRUE	shared
RCR10735	acyl-CoA:cholesterol acyltransferase[r]	nonadecanoyl-CoA[r] + cholesterol[r] --> cholesterol-ester-nanode[r] + CoA[r]	biochemical	metabolic	Cholesterol-ester metabolism	Cholesterol-ester	6646;8435	81782;266770	2	2		R01461	Acyl-CoA:cholesterol O-acyltransferase		HMR_3645	TRUE	TRUE	TRUE	shared
RCR10736	ACAT[r]	eicosanoyl-CoA[r] + cholesterol[r] --> cholesterol-ester-eico[r] + CoA[r]	biochemical	metabolic	Cholesterol-ester metabolism	Cholesterol-ester	6646;8435	81782;266770	2	2		R01461	Acyl-CoA:cholesterol O-acyltransferase		HMR_3646	TRUE	TRUE	TRUE	shared
RCR10737	acylcoenzyme A:cholesterol O-acyltransferase[r]	(13Z)-eicosenoyl-CoA[r] + cholesterol[r] --> cholesterol-ester-13-eicose[r] + CoA[r]	biochemical	metabolic	Cholesterol-ester metabolism	Cholesterol-ester	6646;8435	81782;266770	2	2		R01461	Acyl-CoA:cholesterol O-acyltransferase		HMR_3647	TRUE	TRUE	TRUE	shared
RCR10738	cholesterol ester synthase[r]	(11Z)-eicosenoyl-CoA[r] + cholesterol[r] --> cholesterol-ester-11-eico[r] + CoA[r]	biochemical	metabolic	Cholesterol-ester metabolism	Cholesterol-ester	6646;8435	81782;266770	2	2		R01461	Acyl-CoA:cholesterol O-acyltransferase		HMR_3648	TRUE	TRUE	TRUE	shared
RCR10739	cholesterol ester synthetase[r]	9-eicosenoyl-CoA[r] + cholesterol[r] --> cholesterol-ester-9-eicose[r] + CoA[r]	biochemical	metabolic	Cholesterol-ester metabolism	Cholesterol-ester	6646;8435	81782;266770	2	2		R01461	Acyl-CoA:cholesterol O-acyltransferase		HMR_3649	TRUE	TRUE	TRUE	shared
RCR10740	cholesteryl ester synthetase[r]	(8Z,11Z)-eicosadienoyl-CoA[r] + cholesterol[r] --> cholesterol-ester-8,11-eico[r] + CoA[r]	biochemical	metabolic	Cholesterol-ester metabolism	Cholesterol-ester	6646;8435	81782;266770	2	2		R01461	Acyl-CoA:cholesterol O-acyltransferase		HMR_3650	TRUE	TRUE	TRUE	shared
RCR10741	RCR10741[r]	(5Z,8Z,11Z)-eicosatrienoyl-CoA[r] + cholesterol[r] --> cholesterol-ester-5,8,11-eico[r] + CoA[r]	biochemical	metabolic	Cholesterol-ester metabolism	Cholesterol-ester	6646;8435	81782;266770	2	2		R01461	Acyl-CoA:cholesterol O-acyltransferase		HMR_3651	TRUE	TRUE	TRUE	shared
RCR10742	RCR10742[r]	heneicosanoyl-CoA[r] + cholesterol[r] --> cholesterol-ester-heneico[r] + CoA[r]	biochemical	metabolic	Cholesterol-ester metabolism	Cholesterol-ester	6646;8435	81782;266770	2	2		R01461	Acyl-CoA:cholesterol O-acyltransferase		HMR_3652	TRUE	TRUE	TRUE	shared
RCR10743	RCR10743[r]	docosanoyl-CoA[r] + cholesterol[r] --> cholesterol-ester-docosa[r] + CoA[r]	biochemical	metabolic	Cholesterol-ester metabolism	Cholesterol-ester	6646;8435	81782;266770	2	2		R01461	Acyl-CoA:cholesterol O-acyltransferase		HMR_3653	TRUE	TRUE	TRUE	shared
RCR10744	RCR10744[r]	(13Z)-docosenoyl-CoA[r] + cholesterol[r] --> cholesterol-ester-13-docose[r] + CoA[r]	biochemical	metabolic	Cholesterol-ester metabolism	Cholesterol-ester	6646;8435	81782;266770	2	2		R01461	Acyl-CoA:cholesterol O-acyltransferase		HMR_3654	TRUE	TRUE	TRUE	shared
RCR10745	RCR10745[r]	(11Z)-docosenoyl-CoA[r] + cholesterol[r] --> cholesterol-ester-11-docose[r] + CoA[r]	biochemical	metabolic	Cholesterol-ester metabolism	Cholesterol-ester	6646;8435	81782;266770	2	2		R01461	Acyl-CoA:cholesterol O-acyltransferase		HMR_3655	TRUE	TRUE	TRUE	shared
RCR10746	RCR10746[r]	tricosanoyl-CoA[r] + cholesterol[r] --> cholesterol-ester-trico[r] + CoA[r]	biochemical	metabolic	Cholesterol-ester metabolism	Cholesterol-ester	6646;8435	81782;266770	2	2		R01461	Acyl-CoA:cholesterol O-acyltransferase		HMR_3656	TRUE	TRUE	TRUE	shared
RCR10747	RCR10747[r]	tetracosanoyl-CoA[r] + cholesterol[r] --> cholesterol-ester-tetraco[r] + CoA[r]	biochemical	metabolic	Cholesterol-ester metabolism	Cholesterol-ester	6646;8435	81782;266770	2	2		R01461	Acyl-CoA:cholesterol O-acyltransferase		HMR_3657	TRUE	TRUE	TRUE	shared
RCR10748	RCR10748[r]	(15Z)-tetracosenoyl-CoA[r] + cholesterol[r] --> cholesterol-ester-15-tetra[r] + CoA[r]	biochemical	metabolic	Cholesterol-ester metabolism	Cholesterol-ester	6646;8435	81782;266770	2	2		R01461	Acyl-CoA:cholesterol O-acyltransferase		HMR_3658	TRUE	TRUE	TRUE	shared
RCR10749	RCR10749[r]	linolenoyl-CoA[r] + cholesterol[r] --> cholesterol-ester-linolen[r] + CoA[r]	biochemical	metabolic	Cholesterol-ester metabolism	Cholesterol-ester	6646;8435	81782;266770	2	2	PMID:2760547;PMID:7822296;PMID:9242919	R01461	Acyl-CoA:cholesterol O-acyltransferase		HMR_3661	TRUE	TRUE	TRUE	shared
RCR10750	RCR10750[r]	(6Z,9Z,12Z,15Z)-octadecatetraenoyl-CoA[r] + cholesterol[r] --> cholesterol-ester-6,9,12,15-octa[r] + CoA[r]	biochemical	metabolic	Cholesterol-ester metabolism	Cholesterol-ester	6646;8435	81782;266770	2	2		R01461	Acyl-CoA:cholesterol O-acyltransferase		HMR_3662	TRUE	TRUE	TRUE	shared
RCR10751	RCR10751[r]	(8Z,11Z,14Z,17Z)-eicosatetraenoyl-CoA[r] + cholesterol[r] --> cholesterol-ester-8,11,14,17-eico[r] + CoA[r]	biochemical	metabolic	Cholesterol-ester metabolism	Cholesterol-ester	6646;8435	81782;266770	2	2		R01461	Acyl-CoA:cholesterol O-acyltransferase		HMR_3663	TRUE	TRUE	TRUE	shared
RCR10752	RCR10752[r]	(5Z,8Z,11Z,14Z,17Z)-eicosapentaenoyl-CoA[r] + cholesterol[r] --> cholesterol-ester-5,8,11,14,17-eico[r] + CoA[r]	biochemical	metabolic	Cholesterol-ester metabolism	Cholesterol-ester	6646;8435	81782;266770	2	2		R01461	Acyl-CoA:cholesterol O-acyltransferase		HMR_3664	TRUE	TRUE	TRUE	shared
RCR10753	RCR10753[r]	(7Z,10Z,13Z,16Z,19Z)-docosapentaenoyl-CoA[r] + cholesterol[r] --> cholesterol-ester-7,10,13,16,19-docosa[r] + CoA[r]	biochemical	metabolic	Cholesterol-ester metabolism	Cholesterol-ester	6646;8435	81782;266770	2	2		R01461	Acyl-CoA:cholesterol O-acyltransferase		HMR_3665	TRUE	TRUE	TRUE	shared
RCR10754	RCR10754[r]	(9Z,12Z,15Z,18Z,21Z)-tetracosapentaenoyl-CoA[r] + cholesterol[r] --> cholesterol-ester-9,12,15,18,21-tetra[r] + CoA[r]	biochemical	metabolic	Cholesterol-ester metabolism	Cholesterol-ester	6646;8435	81782;266770	2	2		R01461	Acyl-CoA:cholesterol O-acyltransferase		HMR_3666	TRUE	TRUE	TRUE	shared
RCR10755	RCR10755[r]	(6Z,9Z,12Z,15Z,18Z,21Z)-tetracosahexaenoyl-CoA[r] + cholesterol[r] --> cholesterol-ester-6,9,12,15,18,21-tetra[r] + CoA[r]	biochemical	metabolic	Cholesterol-ester metabolism	Cholesterol-ester	6646;8435	81782;266770	2	2		R01461	Acyl-CoA:cholesterol O-acyltransferase		HMR_3667	TRUE	TRUE	TRUE	shared
RCR10756	RCR10756[r]	(4Z,7Z,10Z,13Z,16Z,19Z)-docosahexaenoyl-CoA[r] + cholesterol[r] --> cholesterol-ester-4,7,10,13,16,19-doco[r] + CoA[r]	biochemical	metabolic	Cholesterol-ester metabolism	Cholesterol-ester	6646;8435	81782;266770	2	2		R01461	Acyl-CoA:cholesterol O-acyltransferase		HMR_3668	TRUE	TRUE	TRUE	shared
RCR10757	RCR10757[r]	(11Z,14Z,17Z)-eicosatrienoyl-CoA[r] + cholesterol[r] --> cholesterol-ester-11,14,17-eico[r] + CoA[r]	biochemical	metabolic	Cholesterol-ester metabolism	Cholesterol-ester	6646;8435	81782;266770	2	2		R01461	Acyl-CoA:cholesterol O-acyltransferase		HMR_3669	TRUE	TRUE	TRUE	shared
RCR10758	RCR10758[r]	13,16,19-docosatrienoyl-CoA[r] + cholesterol[r] --> cholesterol-ester-13,16,19-doco[r] + CoA[r]	biochemical	metabolic	Cholesterol-ester metabolism	Cholesterol-ester	6646;8435	81782;266770	2	2		R01461	Acyl-CoA:cholesterol O-acyltransferase		HMR_3670	TRUE	TRUE	TRUE	shared
RCR10759	RCR10759[r]	linoleoyl-CoA[r] + cholesterol[r] --> cholesterol-ester-lin[r] + CoA[r]	biochemical	metabolic	Cholesterol-ester metabolism	Cholesterol-ester	6646;8435	81782;266770	2	2	PMID:2760547;PMID:7822296;PMID:9242919	R01461	Acyl-CoA:cholesterol O-acyltransferase		HMR_3673	TRUE	TRUE	TRUE	shared
RCR10760	RCR10760[r]	gamma-linolenoyl-CoA[r] + cholesterol[r] --> cholesterol-ester-gamma-lin[r] + CoA[r]	biochemical	metabolic	Cholesterol-ester metabolism	Cholesterol-ester	6646;8435	81782;266770	2	2	PMID:2760547;PMID:7822296;PMID:9242919	R01461	Acyl-CoA:cholesterol O-acyltransferase		HMR_3674	TRUE	TRUE	TRUE	shared
RCR10761	RCR10761[r]	dihomo-gamma-linolenoyl-CoA[r] + cholesterol[r] --> cholesterol-ester-dihomo-gamma[r] + CoA[r]	biochemical	metabolic	Cholesterol-ester metabolism	Cholesterol-ester	6646;8435	81782;266770	2	2		R01461	Acyl-CoA:cholesterol O-acyltransferase		HMR_3675	TRUE	TRUE	TRUE	shared
RCR10762	RCR10762[r]	arachidonyl-CoA[r] + cholesterol[r] --> cholesterol-ester-arach[r] + CoA[r]	biochemical	metabolic	Cholesterol-ester metabolism	Cholesterol-ester	6646;8435	81782;266770	2	2	PMID:2760547;PMID:7822296;PMID:9242919	R01461	Acyl-CoA:cholesterol O-acyltransferase		HMR_3676	TRUE	TRUE	TRUE	shared
RCR10763	RCR10763[r]	(7Z,10Z,13Z,16Z)-docosatetraenoyl-CoA[r] + cholesterol[r] --> cholesterol-ester-7,10,13,16-docosa[r] + CoA[r]	biochemical	metabolic	Cholesterol-ester metabolism	Cholesterol-ester	6646;8435	81782;266770	2	2		R01461	Acyl-CoA:cholesterol O-acyltransferase		HMR_3677	TRUE	TRUE	TRUE	shared
RCR10764	RCR10764[r]	(9Z,12Z,15Z,18Z)-tetracosatetraenoyl-CoA[r] + cholesterol[r] --> cholesterol-ester-9,12,15,18-tetraco[r] + CoA[r]	biochemical	metabolic	Cholesterol-ester metabolism	Cholesterol-ester	6646;8435	81782;266770	2	2		R01461	Acyl-CoA:cholesterol O-acyltransferase		HMR_3678	TRUE	TRUE	TRUE	shared
RCR10765	RCR10765[r]	(6Z,9Z,12Z,15Z,18Z)-tetracosapentaenoyl-CoA[r] + cholesterol[r] --> cholesterol-ester-6,9,12,15,18-tetraco[r] + CoA[r]	biochemical	metabolic	Cholesterol-ester metabolism	Cholesterol-ester	6646;8435	81782;266770	2	2		R01461	Acyl-CoA:cholesterol O-acyltransferase		HMR_3679	TRUE	TRUE	TRUE	shared
RCR10766	RCR10766[r]	(4Z,7Z,10Z,13Z,16Z)-docosapentaenoyl-CoA[r] + cholesterol[r] --> cholesterol-ester-4,7,10,13,16-docosa[r] + CoA[r]	biochemical	metabolic	Cholesterol-ester metabolism	Cholesterol-ester	6646;8435	81782;266770	2	2		R01461	Acyl-CoA:cholesterol O-acyltransferase		HMR_3680	TRUE	TRUE	TRUE	shared
RCR10767	RCR10767[r]	(11Z,14Z)-eicosadienoyl-CoA[r] + cholesterol[r] --> cholesterol-ester-11,14-eicosa[r] + CoA[r]	biochemical	metabolic	Cholesterol-ester metabolism	Cholesterol-ester	6646;8435	81782;266770	2	2		R01461	Acyl-CoA:cholesterol O-acyltransferase		HMR_3681	TRUE	TRUE	TRUE	shared
RCR10768	RCR10768[r]	(13Z,16Z)-docosadienoyl-CoA[r] + cholesterol[r] --> cholesterol-ester-13,16-docosa[r] + CoA[r]	biochemical	metabolic	Cholesterol-ester metabolism	Cholesterol-ester	6646;8435	81782;266770	2	2		R01461	Acyl-CoA:cholesterol O-acyltransferase		HMR_3682	TRUE	TRUE	TRUE	shared
RCR10769	Steryl-ester acylhydrolase	cholesterol-ester-laur[r] + H2O[r] --> lauric acid[r] + cholesterol[r]	biochemical	metabolic	Cholesterol-ester metabolism	Cholesterol-ester	3988;1056	25055;24254	2	2		R02115	Steryl-ester acylhydrolase		HMR_3684	TRUE	TRUE	TRUE	shared
RCR10770	Steryl-ester acylhydrolase[r]	cholesterol-ester-tridec[r] + H2O[r] --> tridecylic acid[r] + cholesterol[r]	biochemical	metabolic	Cholesterol-ester metabolism	Cholesterol-ester	3988;1056	25055;24254	2	2		R02115	Steryl-ester acylhydrolase		HMR_3685	TRUE	TRUE	TRUE	shared
RCR10771	sterol esterase[r]	cholesterol-ester-myrist[r] + H2O[r] --> myristic acid[r] + cholesterol[r]	biochemical	metabolic	Cholesterol-ester metabolism	Cholesterol-ester	3988;1056	25055;24254	2	2		R02115	Steryl-ester acylhydrolase		HMR_3686	TRUE	TRUE	TRUE	shared
RCR10772	cholesterol esterase	cholesterol-ester-9-tetrade[r] + H2O[r] --> (9E)-tetradecenoic acid[r] + cholesterol[r]	biochemical	metabolic	Cholesterol-ester metabolism	Cholesterol-ester	3988;1056	25055;24254	2	2		R02115	Steryl-ester acylhydrolase		HMR_3687	TRUE	TRUE	TRUE	shared
RCR10773	cholesteryl ester synthase	cholesterol-ester-7-tetrade[r] + H2O[r] --> (7Z)-tetradecenoic acid[r] + cholesterol[r]	biochemical	metabolic	Cholesterol-ester metabolism	Cholesterol-ester	3988;1056	25055;24254	2	2		R02115	Steryl-ester acylhydrolase		HMR_3688	TRUE	TRUE	TRUE	shared
RCR10774	triterpenol esterase	cholesterol-ester-5-tetra[r] + H2O[r] --> physeteric acid[r] + cholesterol[r]	biochemical	metabolic	Cholesterol-ester metabolism	Cholesterol-ester	3988;1056	25055;24254	2	2		R02115	Steryl-ester acylhydrolase		HMR_3689	TRUE	TRUE	TRUE	shared
RCR10775	cholesteryl esterase	cholesterol-ester-penta[r] + H2O[r] --> pentadecylic acid[r] + cholesterol[r]	biochemical	metabolic	Cholesterol-ester metabolism	Cholesterol-ester	3988;1056	25055;24254	2	2		R02115	Steryl-ester acylhydrolase		HMR_3690	TRUE	TRUE	TRUE	shared
RCR10776	cholesteryl ester hydrolase	cholesterol-ester-palm[r] + H2O[r] --> palmitate[r] + cholesterol[r]	biochemical	metabolic	Cholesterol-ester metabolism	Cholesterol-ester	3988;1056	25055;24254	2	2	PMID:11230747;PMID:8112342	R02115	Steryl-ester acylhydrolase		HMR_3691	TRUE	TRUE	TRUE	shared
RCR10777	sterol ester hydrolase	cholesterol-ester-7-hexa[r] + H2O[r] --> 7-palmitoleic acid[r] + cholesterol[r]	biochemical	metabolic	Cholesterol-ester metabolism	Cholesterol-ester	3988;1056	25055;24254	2	2		R02115	Steryl-ester acylhydrolase		HMR_3692	TRUE	TRUE	TRUE	shared
RCR10778	cholesterol ester hydrolase	cholesterol-ester-palmn[r] + H2O[r] --> palmitolate[r] + cholesterol[r]	biochemical	metabolic	Cholesterol-ester metabolism	Cholesterol-ester	3988;1056	25055;24254	2	2	PMID:11230747;PMID:8112342	R02115	Steryl-ester acylhydrolase		HMR_3693	TRUE	TRUE	TRUE	shared
RCR10779	cholesterase	cholesterol-ester-hepta[r] + H2O[r] --> margaric acid[r] + cholesterol[r]	biochemical	metabolic	Cholesterol-ester metabolism	Cholesterol-ester	3988;1056	25055;24254	2	2		R02115	Steryl-ester acylhydrolase		HMR_3694	TRUE	TRUE	TRUE	shared
RCR10780	acylcholesterol lipase	cholesterol-ester-10-hepta[r] + H2O[r] --> (10Z)-heptadecenoic acid[r] + cholesterol[r]	biochemical	metabolic	Cholesterol-ester metabolism	Cholesterol-ester	3988;1056	25055;24254	2	2		R02115	Steryl-ester acylhydrolase		HMR_3695	TRUE	TRUE	TRUE	shared
RCR10781	cholesterol esterase[r]	cholesterol-ester-9-heptade[r] + H2O[r] --> 9-heptadecylenic acid[r] + cholesterol[r]	biochemical	metabolic	Cholesterol-ester metabolism	Cholesterol-ester	3988;1056	25055;24254	2	2		R02115	Steryl-ester acylhydrolase		HMR_3696	TRUE	TRUE	TRUE	shared
RCR10782	cholesteryl ester synthase[r]	cholesterol-ester-stea[r] + H2O[r] --> stearate[r] + cholesterol[r]	biochemical	metabolic	Cholesterol-ester metabolism	Cholesterol-ester	3988;1056	25055;24254	2	2	PMID:11230747;PMID:8112342	R02115	Steryl-ester acylhydrolase		HMR_3697	TRUE	TRUE	TRUE	shared
RCR10783	triterpenol esterase[r]	cholesterol-ester-13-octade[r] + H2O[r] --> (13Z)-octadecenoic acid[r] + cholesterol[r]	biochemical	metabolic	Cholesterol-ester metabolism	Cholesterol-ester	3988;1056	25055;24254	2	2		R02115	Steryl-ester acylhydrolase		HMR_3698	TRUE	TRUE	TRUE	shared
RCR10784	cholesteryl esterase[r]	cholesterol-ester-cis-vac[r] + H2O[r] --> cis-vaccenic acid[r] + cholesterol[r]	biochemical	metabolic	Cholesterol-ester metabolism	Cholesterol-ester	3988;1056	25055;24254	2	2		R02115	Steryl-ester acylhydrolase		HMR_3699	TRUE	TRUE	TRUE	shared
RCR10785	cholesteryl ester hydrolase[r]	cholesterol-ester-ol[r] + H2O[r] --> oleate[r] + cholesterol[r]	biochemical	metabolic	Cholesterol-ester metabolism	Cholesterol-ester	3988;1056	25055;24254	2	2	PMID:11230747;PMID:8112342	R02115	Steryl-ester acylhydrolase		HMR_3700	TRUE	TRUE	TRUE	shared
RCR10786	sterol ester hydrolase[r]	cholesterol-ester-9-octa[r] + H2O[r] --> elaidate[r] + cholesterol[r]	biochemical	metabolic	Cholesterol-ester metabolism	Cholesterol-ester	3988;1056	25055;24254	2	2		R02115	Steryl-ester acylhydrolase		HMR_3701	TRUE	TRUE	TRUE	shared
RCR10787	cholesterol ester hydrolase[r]	cholesterol-ester-6,9-octa[r] + H2O[r] --> (6Z,9Z)-octadecadienoic acid[r] + cholesterol[r]	biochemical	metabolic	Cholesterol-ester metabolism	Cholesterol-ester	3988;1056	25055;24254	2	2		R02115	Steryl-ester acylhydrolase		HMR_3703	TRUE	TRUE	TRUE	shared
RCR10788	cholesterase[r]	cholesterol-ester-nanode[r] + H2O[r] --> nonadecylic acid[r] + cholesterol[r]	biochemical	metabolic	Cholesterol-ester metabolism	Cholesterol-ester	3988;1056	25055;24254	2	2		R02115	Steryl-ester acylhydrolase		HMR_3704	TRUE	TRUE	TRUE	shared
RCR10789	acylcholesterol lipase[r]	cholesterol-ester-eico[r] + H2O[r] --> eicosanoate[r] + cholesterol[r]	biochemical	metabolic	Cholesterol-ester metabolism	Cholesterol-ester	3988;1056	25055;24254	2	2		R02115	Steryl-ester acylhydrolase		HMR_3705	TRUE	TRUE	TRUE	shared
RCR10790	RCR10790[r]	cholesterol-ester-13-eicose[r] + H2O[r] --> (13Z)-eicosenoic acid[r] + cholesterol[r]	biochemical	metabolic	Cholesterol-ester metabolism	Cholesterol-ester	3988;1056	25055;24254	2	2		R02115	Steryl-ester acylhydrolase		HMR_3706	TRUE	TRUE	TRUE	shared
RCR10791	RCR10791[r]	cholesterol-ester-11-eico[r] + H2O[r] --> cis-gondoic acid[r] + cholesterol[r]	biochemical	metabolic	Cholesterol-ester metabolism	Cholesterol-ester	3988;1056	25055;24254	2	2		R02115	Steryl-ester acylhydrolase		HMR_3707	TRUE	TRUE	TRUE	shared
RCR10792	RCR10792[r]	cholesterol-ester-9-eicose[r] + H2O[r] --> 9-eicosenoic acid[r] + cholesterol[r]	biochemical	metabolic	Cholesterol-ester metabolism	Cholesterol-ester	3988;1056	25055;24254	2	2		R02115	Steryl-ester acylhydrolase		HMR_3708	TRUE	TRUE	TRUE	shared
RCR10793	RCR10793[r]	cholesterol-ester-8,11-eico[r] + H2O[r] --> 8,11-eicosadienoic acid[r] + cholesterol[r]	biochemical	metabolic	Cholesterol-ester metabolism	Cholesterol-ester	3988;1056	25055;24254	2	2		R02115	Steryl-ester acylhydrolase		HMR_3709	TRUE	TRUE	TRUE	shared
RCR10794	RCR10794[r]	cholesterol-ester-5,8,11-eico[r] + H2O[r] --> mead acid[r] + cholesterol[r]	biochemical	metabolic	Cholesterol-ester metabolism	Cholesterol-ester	3988;1056	25055;24254	2	2		R02115	Steryl-ester acylhydrolase		HMR_3710	TRUE	TRUE	TRUE	shared
RCR10795	RCR10795[r]	cholesterol-ester-heneico[r] + H2O[r] --> henicosanoic acid[r] + cholesterol[r]	biochemical	metabolic	Cholesterol-ester metabolism	Cholesterol-ester	3988;1056	25055;24254	2	2		R02115	Steryl-ester acylhydrolase		HMR_3711	TRUE	TRUE	TRUE	shared
RCR10796	RCR10796[r]	cholesterol-ester-docosa[r] + H2O[r] --> behenic acid[r] + cholesterol[r]	biochemical	metabolic	Cholesterol-ester metabolism	Cholesterol-ester	3988;1056	25055;24254	2	2		R02115	Steryl-ester acylhydrolase		HMR_3712	TRUE	TRUE	TRUE	shared
RCR10797	RCR10797[r]	cholesterol-ester-13-docose[r] + H2O[r] --> cis-erucic acid[r] + cholesterol[r]	biochemical	metabolic	Cholesterol-ester metabolism	Cholesterol-ester	3988;1056	25055;24254	2	2		R02115	Steryl-ester acylhydrolase		HMR_3713	TRUE	TRUE	TRUE	shared
RCR10798	RCR10798[r]	cholesterol-ester-11-docose[r] + H2O[r] --> cis-cetoleic acid[r] + cholesterol[r]	biochemical	metabolic	Cholesterol-ester metabolism	Cholesterol-ester	3988;1056	25055;24254	2	2		R02115	Steryl-ester acylhydrolase		HMR_3714	TRUE	TRUE	TRUE	shared
RCR10799	RCR10799[r]	cholesterol-ester-trico[r] + H2O[r] --> tricosanoic acid[r] + cholesterol[r]	biochemical	metabolic	Cholesterol-ester metabolism	Cholesterol-ester	3988;1056	25055;24254	2	2		R02115	Steryl-ester acylhydrolase		HMR_3715	TRUE	TRUE	TRUE	shared
RCR10800	RCR10800[r]	cholesterol-ester-tetraco[r] + H2O[r] --> lignocerate[r] + cholesterol[r]	biochemical	metabolic	Cholesterol-ester metabolism	Cholesterol-ester	3988;1056	25055;24254	2	2		R02115	Steryl-ester acylhydrolase		HMR_3716	TRUE	TRUE	TRUE	shared
RCR10801	RCR10801[r]	cholesterol-ester-15-tetra[r] + H2O[r] --> nervonic acid[r] + cholesterol[r]	biochemical	metabolic	Cholesterol-ester metabolism	Cholesterol-ester	3988;1056	25055;24254	2	2		R02115	Steryl-ester acylhydrolase		HMR_3717	TRUE	TRUE	TRUE	shared
RCR10802	RCR10802[r]	cholesterol-ester-hexacosa[r] + H2O[r] --> cerotic acid[r] + cholesterol[r]	biochemical	metabolic	Cholesterol-ester metabolism	Cholesterol-ester	3988;1056	25055;24254	2	2		R02115	Steryl-ester acylhydrolase		HMR_3718	TRUE	TRUE	TRUE	shared
RCR10803	RCR10803[r]	cholesterol-ester-hexecose[r] + H2O[r] --> ximenic acid[r] + cholesterol[r]	biochemical	metabolic	Cholesterol-ester metabolism	Cholesterol-ester	3988;1056	25055;24254	2	2		R02115	Steryl-ester acylhydrolase		HMR_3719	TRUE	TRUE	TRUE	shared
RCR10804	RCR10804[r]	cholesterol-ester-linolen[r] + H2O[r] --> linolenate[r] + cholesterol[r]	biochemical	metabolic	Cholesterol-ester metabolism	Cholesterol-ester	3988;1056	25055;24254	2	2	PMID:11230747;PMID:8112342	R02115	Steryl-ester acylhydrolase		HMR_3720	TRUE	TRUE	TRUE	shared
RCR10805	RCR10805[r]	cholesterol-ester-6,9,12,15-octa[r] + H2O[r] --> stearidonic acid[r] + cholesterol[r]	biochemical	metabolic	Cholesterol-ester metabolism	Cholesterol-ester	3988;1056	25055;24254	2	2		R02115	Steryl-ester acylhydrolase		HMR_3721	TRUE	TRUE	TRUE	shared
RCR10806	RCR10806[r]	cholesterol-ester-8,11,14,17-eico[r] + H2O[r] --> omega-3-arachidonic acid[r] + cholesterol[r]	biochemical	metabolic	Cholesterol-ester metabolism	Cholesterol-ester	3988;1056	25055;24254	2	2		R02115	Steryl-ester acylhydrolase		HMR_3722	TRUE	TRUE	TRUE	shared
RCR10807	RCR10807[r]	cholesterol-ester-5,8,11,14,17-eico[r] + H2O[r] --> EPA[r] + cholesterol[r]	biochemical	metabolic	Cholesterol-ester metabolism	Cholesterol-ester	3988;1056	25055;24254	2	2		R02115	Steryl-ester acylhydrolase		HMR_3723	TRUE	TRUE	TRUE	shared
RCR10808	RCR10808[r]	cholesterol-ester-7,10,13,16,19-docosa[r] + H2O[r] --> DPA[r] + cholesterol[r]	biochemical	metabolic	Cholesterol-ester metabolism	Cholesterol-ester	3988;1056	25055;24254	2	2		R02115	Steryl-ester acylhydrolase		HMR_3724	TRUE	TRUE	TRUE	shared
RCR10809	RCR10809[r]	cholesterol-ester-9,12,15,18,21-tetra[r] + H2O[r] --> (9Z,12Z,15Z,18Z,21Z)-TPA[r] + cholesterol[r]	biochemical	metabolic	Cholesterol-ester metabolism	Cholesterol-ester	3988;1056	25055;24254	2	2		R02115	Steryl-ester acylhydrolase		HMR_3725	TRUE	TRUE	TRUE	shared
RCR10810	RCR10810[r]	cholesterol-ester-6,9,12,15,18,21-tetra[r] + H2O[r] --> (6Z,9Z,12Z,15Z,18Z,21Z)-THA[r] + cholesterol[r]	biochemical	metabolic	Cholesterol-ester metabolism	Cholesterol-ester	3988;1056	25055;24254	2	2		R02115	Steryl-ester acylhydrolase		HMR_3726	TRUE	TRUE	TRUE	shared
RCR10811	RCR10811[r]	cholesterol-ester-4,7,10,13,16,19-doco[r] + H2O[r] --> DHA[r] + cholesterol[r]	biochemical	metabolic	Cholesterol-ester metabolism	Cholesterol-ester	3988;1056	25055;24254	2	2		R02115	Steryl-ester acylhydrolase		HMR_3727	TRUE	TRUE	TRUE	shared
RCR10812	RCR10812[r]	cholesterol-ester-11,14,17-eico[r] + H2O[r] --> (11Z,14Z,17Z)-eicosatrienoic acid[r] + cholesterol[r]	biochemical	metabolic	Cholesterol-ester metabolism	Cholesterol-ester	3988;1056	25055;24254	2	2		R02115	Steryl-ester acylhydrolase		HMR_3728	TRUE	TRUE	TRUE	shared
RCR10813	RCR10813[r]	cholesterol-ester-13,16,19-doco[r] + H2O[r] --> 13,16,19-docosatrienoic acid[r] + cholesterol[r]	biochemical	metabolic	Cholesterol-ester metabolism	Cholesterol-ester	3988;1056	25055;24254	2	2		R02115	Steryl-ester acylhydrolase		HMR_3729	TRUE	TRUE	TRUE	shared
RCR10814	RCR10814[r]	cholesterol-ester-lin[r] + H2O[r] --> linoleate[r] + cholesterol[r]	biochemical	metabolic	Cholesterol-ester metabolism	Cholesterol-ester	3988;1056	25055;24254	2	2	PMID:11230747;PMID:8112342	R02115	Steryl-ester acylhydrolase		HMR_3732	TRUE	TRUE	TRUE	shared
RCR10815	RCR10815[r]	cholesterol-ester-gamma-lin[r] + H2O[r] --> gamma-linolenate[r] + cholesterol[r]	biochemical	metabolic	Cholesterol-ester metabolism	Cholesterol-ester	3988;1056	25055;24254	2	2	PMID:11230747;PMID:8112342	R02115	Steryl-ester acylhydrolase		HMR_3733	TRUE	TRUE	TRUE	shared
RCR10816	RCR10816[r]	cholesterol-ester-dihomo-gamma[r] + H2O[r] --> dihomo-gamma-linolenate[r] + cholesterol[r]	biochemical	metabolic	Cholesterol-ester metabolism	Cholesterol-ester	3988;1056	25055;24254	2	2		R02115	Steryl-ester acylhydrolase		HMR_3734	TRUE	TRUE	TRUE	shared
RCR10817	RCR10817[r]	cholesterol-ester-arach[r] + H2O[r] --> arachidonate[r] + cholesterol[r]	biochemical	metabolic	Cholesterol-ester metabolism	Cholesterol-ester	3988;1056	25055;24254	2	2	PMID:11230747;PMID:8112342	R02115	Steryl-ester acylhydrolase		HMR_3735	TRUE	TRUE	TRUE	shared
RCR10818	RCR10818[r]	cholesterol-ester-7,10,13,16-docosa[r] + H2O[r] --> adrenic acid[r] + cholesterol[r]	biochemical	metabolic	Cholesterol-ester metabolism	Cholesterol-ester	3988;1056	25055;24254	2	2		R02115	Steryl-ester acylhydrolase		HMR_3736	TRUE	TRUE	TRUE	shared
RCR10819	RCR10819[r]	cholesterol-ester-9,12,15,18-tetraco[r] + H2O[r] --> (9Z,12Z,15Z,18Z)-TTA[r] + cholesterol[r]	biochemical	metabolic	Cholesterol-ester metabolism	Cholesterol-ester	3988;1056	25055;24254	2	2		R02115	Steryl-ester acylhydrolase		HMR_3737	TRUE	TRUE	TRUE	shared
RCR10820	RCR10820[r]	cholesterol-ester-6,9,12,15,18-tetraco[r] + H2O[r] --> (6Z,9Z,12Z,15Z,18Z)-TPA[r] + cholesterol[r]	biochemical	metabolic	Cholesterol-ester metabolism	Cholesterol-ester	3988;1056	25055;24254	2	2		R02115	Steryl-ester acylhydrolase		HMR_3738	TRUE	TRUE	TRUE	shared
RCR10821	RCR10821[r]	cholesterol-ester-4,7,10,13,16-docosa[r] + H2O[r] --> (4Z,7Z,10Z,13Z,16Z)-DPA[r] + cholesterol[r]	biochemical	metabolic	Cholesterol-ester metabolism	Cholesterol-ester	3988;1056	25055;24254	2	2		R02115	Steryl-ester acylhydrolase		HMR_3739	TRUE	TRUE	TRUE	shared
RCR10822	RCR10822[r]	cholesterol-ester-11,14-eicosa[r] + H2O[r] --> (11Z,14Z)-eicosadienoic acid[r] + cholesterol[r]	biochemical	metabolic	Cholesterol-ester metabolism	Cholesterol-ester	3988;1056	25055;24254	2	2		R02115	Steryl-ester acylhydrolase		HMR_3740	TRUE	TRUE	TRUE	shared
RCR10823	RCR10823[r]	cholesterol-ester-13,16-docosa[r] + H2O[r] --> (13Z,16Z)-docosadienoic acid[r] + cholesterol[r]	biochemical	metabolic	Cholesterol-ester metabolism	Cholesterol-ester	3988;1056	25055;24254	2	2		R02115	Steryl-ester acylhydrolase		HMR_3741	TRUE	TRUE	TRUE	shared
RCR10824	ceramide:phosphatidylcholine cholinephosphotransferase	ceramide pool[c] + PC-LD pool[c] --> 1,2-diacylglycerol-LD-TAG pool[c] + SM pool[c]	biochemical	metabolic	Sphingolipid metabolism	Sphingolipid	166929;259230	310849;353229	2	2	PMID:17449912;PMID:14685263;PMID:19233134;PMID:4339164;PMID:4817756;PMID:17982138;PMID14685263	R08969	ceramide:phosphatidylcholine cholinephosphotransferase	SMS	HMR_0736	TRUE	TRUE	TRUE	shared
RCR10825	sphingosine-1-phosphate palmitaldehyde-lyase (phosphoethanolamine-forming)	sphingosine-1-phosphate[c] --> hexadecenal[c] + ethanolamine-phosphate[c]	biochemical	metabolic	Sphingolipid metabolism	Sphingolipid	8879	286896	1	1	PMID:18558101;PMID:11018465;PMID:2061324;PMID:5432798	R06516	sphingosine-1-phosphate palmitaldehyde-lyase (phosphoethanolamine-forming)		HMR_0779	TRUE	TRUE	TRUE	shared
RCR10826	UDP-alpha-D-galactose:beta-D-glucosyl-(1<->1)-ceramide 4-beta-D-galactosyltransferase	glucosylceramide pool[g] + UDP-galactose[g] --> LacCer pool[g] + UDP[g]	biochemical	metabolic	Sphingolipid metabolism	Sphingolipid	10331	290638	1	1		R03354	UDP-alpha-D-galactose:beta-D-glucosyl-(1<->1)-ceramide 4-beta-D-galactosyltransferase		HMR_8147	TRUE	TRUE	TRUE	shared
RCR10827	Lactosylceramide 4-alpha-galactosyltransferase	LacCer pool[g] + UDP-galactose[g] --> globotriaosylceramide[g] + UDP[g]	biochemical	metabolic	Sphingolipid metabolism	Sphingolipid	53947	63888	1	1		R05960			HMR_8148	TRUE	TRUE	TRUE	shared
RCR10828	UDP-GlcNAc:betaGal beta-1,3-N-acetylglucosaminyltransferase 3, Golgi apparatus	GM2alpha[g] + UDP-galactose[g] --> GM1alpha[g] + UDP[g]	biochemical	metabolic	Sphingolipid metabolism	Sphingolipid	10331	290638	1	1					HMR_8173	TRUE	TRUE	TRUE	shared
RCR10829	UDPGal-chondroitin acetylgalactosaminyltransferase I, Golgi	GT3[g] + UDP-N-acetyl-D-galactosamine[g] --> GT2[g] + UDP[g]	biochemical	metabolic	Sphingolipid metabolism	Sphingolipid	2583	64828	1	1		R05952			HMR_8192	TRUE	TRUE	TRUE	shared
RCR10830	Ganglioside O-acetylation	GD3[c] + acetyl-CoA[c] --> 9-O-acetylated-GD3[c] + CoA[c]	biochemical	metabolic	Sphingolipid metabolism	Sphingolipid	9197	64018	1	1				GAO1	HMR_8224	TRUE	TRUE	TRUE	shared
RCR10831	glyceraldehyde-3-phosphate dehydrogenase	GT3[c] + acetyl-CoA[c] --> 9-O-acetylated-GT3[c] + CoA[c]	biochemical	metabolic	Sphingolipid metabolism	Sphingolipid	9197	64018	1	1				GAO2	HMR_8227	TRUE	TRUE	TRUE	shared
RCR10832	glycerol:NADP+ oxidoreductase	glycerol[m] + NADP+[m] --> glyceraldehyde[m] + NADPH[m] + H+[m]	biochemical	metabolic	Glycerolipid metabolism	Glycerolipid	10327;128;131;231;130;127;125;126;57016;124	100145871;171178;24192;78959;310903;29646;24172;296972;286921	10	9	PMID:11716357;PMID:6753936;PMID:6815419;PMID:8916913;PMID:9693960;PMID11716357;PMID6753936;PMID6815419;PMID8916913;PMID9693960	R01041	glycerol:NADP+ oxidoreductase	r0246	HMR_0458	TRUE	TRUE	TRUE	shared
RCR10833	RCR10833[c]	lauroyl-CoA[c] + sn-glycerol-3-phosphate[c] --> 1-acylglycerol-3P-laur[c] + CoA[c]	biochemical	metabolic	Glycerolipid metabolism	Glycerolipid	57678;84803;137964;150763	29653;305166;290843;296130	4	4	PMID:12573444;PMID:17170135;PMID:17389595;UNIPROT:AGPAT6;UNIPROT:AGPAT9;UNIPROT:Q6NUI2;UNIPROT:Q9HCL2				HMR_0486	TRUE	TRUE	TRUE	shared
RCR10834	RCR10834[c]	tridecanoyl-CoA[c] + sn-glycerol-3-phosphate[c] --> 1-acylglycerol-3P-tridec[c] + CoA[c]	biochemical	metabolic	Glycerolipid metabolism	Glycerolipid	57678;84803;137964;150763	29653;305166;290843;296130	4	4	PMID:12573444;PMID:17170135;PMID:17389595;UNIPROT:AGPAT6;UNIPROT:AGPAT9;UNIPROT:Q6NUI2;UNIPROT:Q9HCL2				HMR_0487	TRUE	TRUE	TRUE	shared
RCR10835	RCR10835[c]	myristoyl-CoA[c] + sn-glycerol-3-phosphate[c] --> 1-acylglycerol-3P-myrist[c] + CoA[c]	biochemical	metabolic	Glycerolipid metabolism	Glycerolipid	57678;84803;137964;150763	29653;305166;290843;296130	4	4	PMID:12573444;PMID:17170135;PMID:17389595;UNIPROT:AGPAT6;UNIPROT:AGPAT9;UNIPROT:Q6NUI2;UNIPROT:Q9HCL2				HMR_0488	TRUE	TRUE	TRUE	shared
RCR10836	RCR10836[c]	pentadecanoyl-CoA[c] + sn-glycerol-3-phosphate[c] --> 1-acylglycerol-3P-pentade[c] + CoA[c]	biochemical	metabolic	Glycerolipid metabolism	Glycerolipid	57678;84803;137964;150763	29653;305166;290843;296130	4	4	PMID:12573444;PMID:17170135;PMID:17389595;UNIPROT:AGPAT6;UNIPROT:AGPAT9;UNIPROT:Q6NUI2;UNIPROT:Q9HCL2				HMR_0492	TRUE	TRUE	TRUE	shared
RCR10837	RCR10837[c]	palmitoyl-CoA[c] + sn-glycerol-3-phosphate[c] --> 1-acylglycerol-3P-palm[c] + CoA[c]	biochemical	metabolic	Glycerolipid metabolism	Glycerolipid	57678;84803;137964;150763	29653;305166;290843;296130	4	4	PMID:12573444;PMID:17170135;PMID:17389595;UNIPROT:AGPAT6;UNIPROT:AGPAT9;UNIPROT:Q6NUI2;UNIPROT:Q9HCL2				HMR_0493	TRUE	TRUE	TRUE	shared
RCR10838	RCR10838[c]	palmitoleoyl-CoA[c] + sn-glycerol-3-phosphate[c] --> 1-acylglycerol-3P-palmn[c] + CoA[c]	biochemical	metabolic	Glycerolipid metabolism	Glycerolipid	57678;84803;137964;150763	29653;305166;290843;296130	4	4	PMID:12573444;PMID:17170135;PMID:17389595;UNIPROT:AGPAT6;UNIPROT:AGPAT9;UNIPROT:Q6NUI2;UNIPROT:Q9HCL2				HMR_0494	TRUE	TRUE	TRUE	shared
RCR10839	RCR10839[c]	heptadecanoyl-CoA[c] + sn-glycerol-3-phosphate[c] --> 1-acylglycerol-3P-heptade[c] + CoA[c]	biochemical	metabolic	Glycerolipid metabolism	Glycerolipid	57678;84803;137964;150763	29653;305166;290843;296130	4	4	PMID:12573444;PMID:17170135;PMID:17389595;UNIPROT:AGPAT6;UNIPROT:AGPAT9;UNIPROT:Q6NUI2;UNIPROT:Q9HCL2				HMR_0496	TRUE	TRUE	TRUE	shared
RCR10840	RCR10840[c]	stearoyl-CoA[c] + sn-glycerol-3-phosphate[c] --> 1-acylglycerol-3P-stea[c] + CoA[c]	biochemical	metabolic	Glycerolipid metabolism	Glycerolipid	57678;84803;137964;150763	29653;305166;290843;296130	4	4	PMID:12573444;PMID:17170135;PMID:17389595;UNIPROT:AGPAT6;UNIPROT:AGPAT9;UNIPROT:Q6NUI2;UNIPROT:Q9HCL2				HMR_0499	TRUE	TRUE	TRUE	shared
RCR10841	RCR10841[c]	oleoyl-CoA[c] + sn-glycerol-3-phosphate[c] --> 1-acylglycerol-3P-ol[c] + CoA[c]	biochemical	metabolic	Glycerolipid metabolism	Glycerolipid	57678;84803;137964;150763	29653;305166;290843;296130	4	4	PMID:12573444;PMID:17170135;PMID:17389595;UNIPROT:AGPAT6;UNIPROT:AGPAT9;UNIPROT:Q6NUI2;UNIPROT:Q9HCL2				HMR_0502	TRUE	TRUE	TRUE	shared
RCR10842	RCR10842[c]	nonadecanoyl-CoA[c] + sn-glycerol-3-phosphate[c] --> 1-acylglycerol-3P-nanode[c] + CoA[c]	biochemical	metabolic	Glycerolipid metabolism	Glycerolipid	57678;84803;137964;150763	29653;305166;290843;296130	4	4					HMR_0506	TRUE	TRUE	TRUE	shared
RCR10843	RCR10843[c]	eicosanoyl-CoA[c] + sn-glycerol-3-phosphate[c] --> 1-acylglycerol-3P-eico[c] + CoA[c]	biochemical	metabolic	Glycerolipid metabolism	Glycerolipid	57678;84803;137964;150763	29653;305166;290843;296130	4	4	PMID:12573444;PMID:17170135;PMID:17389595;UNIPROT:AGPAT6;UNIPROT:AGPAT9;UNIPROT:Q6NUI2;UNIPROT:Q9HCL2				HMR_0507	TRUE	TRUE	TRUE	shared
RCR10844	RCR10844[c]	tetracosanoyl-CoA[c] + sn-glycerol-3-phosphate[c] --> 1-acylglycerol-3P-tetraco[c] + CoA[c]	biochemical	metabolic	Glycerolipid metabolism	Glycerolipid	57678;84803;137964;150763	29653;305166;290843;296130	4	4	PMID:12573444;PMID:17170135;PMID:17389595;UNIPROT:AGPAT6;UNIPROT:AGPAT9;UNIPROT:Q6NUI2;UNIPROT:Q9HCL2				HMR_0518	TRUE	TRUE	TRUE	shared
RCR10845	RCR10845[c]	gamma-linolenoyl-CoA[c] + sn-glycerol-3-phosphate[c] --> 1-acylglycerol-3P-gamma-lin[c] + CoA[c]	biochemical	metabolic	Glycerolipid metabolism	Glycerolipid	57678;84803;137964;150763	29653;305166;290843;296130	4	4	PMID:12573444;PMID:17170135;PMID:17389595;UNIPROT:AGPAT6;UNIPROT:AGPAT9;UNIPROT:Q6NUI2;UNIPROT:Q9HCL2				HMR_0535	TRUE	TRUE	TRUE	shared
RCR10846	ATP:acylglycerol 3-phosphotransferase	1-acylglycerol-LD-TG1 pool[c] + ATP[c] --> 1-acylglycerol-3P-LD-TG1 pool[c] + ADP[c]	biochemical	metabolic	Glycerolipid metabolism	Glycerolipid	55750	502749	1	1		R02757	ATP:acylglycerol 3-phosphotransferase		HMR_0673	TRUE	TRUE	TRUE	shared
RCR10847	ATP:acylglycerol 3-phosphotransferase[c]	1-acylglycerol-LD-PC pool[c] + ATP[c] --> 1-acylglycerol-3P-LD-PC pool[c] + ADP[c]	biochemical	metabolic	Glycerolipid metabolism	Glycerolipid	55750	502749	1	1		R02757	ATP:acylglycerol 3-phosphotransferase		HMR_0674	TRUE	TRUE	TRUE	shared
RCR10848	acylglycerol kinase	1-acylglycerol-LD-PE pool[c] + ATP[c] --> 1-acylglycerol-3P-LD-PE pool[c] + ADP[c]	biochemical	metabolic	Glycerolipid metabolism	Glycerolipid	55750	502749	1	1		R02757	ATP:acylglycerol 3-phosphotransferase		HMR_0675	TRUE	TRUE	TRUE	shared
RCR10849	acylglycerol kinase[c]	1-acylglycerol-LD-PS pool[c] + ATP[c] --> 1-acylglycerol-3P-LD-PS pool[c] + ADP[c]	biochemical	metabolic	Glycerolipid metabolism	Glycerolipid	55750	502749	1	1		R02757	ATP:acylglycerol 3-phosphotransferase		HMR_0676	TRUE	TRUE	TRUE	shared
RCR10850	monoacylglycerol kinase	1-acylglycerol-LD-PI pool[c] + ATP[c] --> 1-acylglycerol-3P-LD-PI pool[c] + ADP[c]	biochemical	metabolic	Glycerolipid metabolism	Glycerolipid	55750	502749	1	1		R02757	ATP:acylglycerol 3-phosphotransferase		HMR_0677	TRUE	TRUE	TRUE	shared
RCR10851	monoacylglycerol kinase (phosphorylating)	1-acylglycerol-LD-SM pool[c] + ATP[c] --> 1-acylglycerol-3P-LD-SM pool[c] + ADP[c]	biochemical	metabolic	Glycerolipid metabolism	Glycerolipid	55750	502749	1	1		R02757	ATP:acylglycerol 3-phosphotransferase		HMR_0678	TRUE	TRUE	TRUE	shared
RCR10852	ethanolamine-phosphate phosphate-lyase (deaminating,acetaldehyde-forming)	ethanolamine-phosphate[c] + H2O[c] --> acetaldehyde[c] + NH3[c] + Pi[c]	biochemical	metabolic	Glycerolipid metabolism	Glycerolipid	64850	687071	1	1	PMID:5498429	R00748	ethanolamine-phosphate phosphate-lyase (deaminating,acetaldehyde-forming)		HMR_4296	TRUE	TRUE	TRUE	shared
RCR10853	ATP:glycerol 3-phosphotransferase	glycerol[c] + ATP[c] --> sn-glycerol-3-phosphate[c] + ADP[c]	biochemical	metabolic	Glycerolipid metabolism	Glycerolipid	2712;2710;256356;2713	289481;79223;367146;291468	4	4	PMID:15845384;PMID:6316940	R00847	ATP:glycerol 3-phosphotransferase		HMR_0450	TRUE	TRUE	TRUE	shared
RCR10854	phosphatidate cytidylyltransferase	phosphatidate-CL pool[m] + CTP[m] --> CDP-diacylglycerol-CL pool[m] + PPi[m]	biochemical	metabolic	Glycerolipid metabolism	Glycerolipid	1040;8760	81925;114101	2	2	PMID:1330695;PMID:9115637;UNIPROT:O95674				HMR_0581	TRUE	TRUE	TRUE	shared
RCR10855	acyl-CoA:1-acyl-sn-glycerol-3-phosphate 2-O-acyltransferase	1-acylglycerol-3P-LD-PE pool[c] + acyl-CoA-LD-PE pool[c] --> phosphatidate-LD-PE pool[c] + CoA[c]	biochemical	metabolic	Glycerolipid metabolism	Glycerolipid	51099;56895;129642;10554;10555;55326;154141;253558;56894	316122;170919;313997;406165;306582;311821;294324;362702;498741	9	9	PMID:16620771;UNIPROT:Q8WTS1;UNIPROT:Q99943	R02241	acyl-CoA:1-acyl-sn-glycerol-3-phosphate 2-O-acyltransferase		HMR_0590	TRUE	TRUE	TRUE	shared
RCR10856	acyl-CoA:1-acyl-sn-glycerol-3-phosphate 2-O-acyltransferase[c]	1-acylglycerol-3P-LD-SM pool[c] + acyl-CoA-LD-SM pool[c] --> phosphatidate-LD-SM pool[c] + CoA[c]	biochemical	metabolic	Glycerolipid metabolism	Glycerolipid	51099;56895;129642;10554;10555;55326;154141;253558;56894	316122;170919;313997;406165;306582;311821;294324;362702;498741	9	9	PMID:16620771;UNIPROT:Q8WTS1;UNIPROT:Q99943	R02241	acyl-CoA:1-acyl-sn-glycerol-3-phosphate 2-O-acyltransferase		HMR_0593	TRUE	TRUE	TRUE	shared
RCR10857	1,2-diacyl-sn-glycerol 3-phosphate phosphohydrolase	phosphatidate-LD-PE pool[c] + H2O[c] --> 1,2-diacylglycerol-LD-PE pool[c] + Pi[c]	biochemical	metabolic	Glycerolipid metabolism	Glycerolipid	8612;23175;8613;64900;9663;79948;196051;84513;9890;8611;64748	246115;192270;313977;362261;316737;314614;295401;309014;680466;64369;300443	11	11	PMID:8403799;PMID:9370313	R02239	1,2-diacyl-sn-glycerol 3-phosphate phosphohydrolase		HMR_0598	TRUE	TRUE	TRUE	shared
RCR10858	1,2-diacyl-sn-glycerol 3-phosphate phosphohydrolase[c]	phosphatidate-LD-PI pool[c] + H2O[c] --> 1,2-diacylglycerol-LD-PI pool[c] + Pi[c]	biochemical	metabolic	Glycerolipid metabolism	Glycerolipid	8612;23175;8613;64900;9663;79948;196051;84513;9890;8611;64748	246115;192270;313977;362261;316737;314614;295401;309014;680466;64369;300443	11	11	PMID:8403799;PMID:9370313	R02239	1,2-diacyl-sn-glycerol 3-phosphate phosphohydrolase		HMR_0600	TRUE	TRUE	TRUE	shared
RCR10859	CDP-diacylglycerol:myo-inositol 3-phosphatidyltransferase	CDP-diacylglycerol-LD-PI pool[r] + inositol[r] --> PI pool[r] + CMP[r]	biochemical	metabolic	Glycerolipid metabolism	Glycerolipid	10423	192260	1	1	PMID:9370331	R01802	CDP-diacylglycerol:myo-inositol 3-phosphatidyltransferase		HMR_0613	TRUE	TRUE	TRUE	shared
RCR10860	phospholipase D	PC-LD pool[c] + serine[c] --> PS-LD pool[c] + choline[c]	biochemical	metabolic	Glycerolipid metabolism	Glycerolipid	9791	314553	1	1	PMID:10718344;PMID:10600531	R07377			HMR_0623	TRUE	TRUE	TRUE	shared
RCR10861	choline phosphotransferase	1,2-diacylglycerol-LD-PC pool[c] + CDP-choline[c] + H+[c] --> PC-LD pool[c] + CMP[c]	biochemical	metabolic	Glycerolipid metabolism	Glycerolipid	10390;56994	310773;362866	2	2	PMID:3029085;PMID:6295501;UNIPROT:Q9Y6K0				HMR_0625	TRUE	TRUE	TRUE	shared
RCR10862	Acyl-CoA:1-acyl-sn-glycero-3-phosphocholine O-acyltransferase	acyl-CoA-LD-PC pool[c] + 2-lysolecithin pool[c] --> PC-LD pool[c] + CoA[c]	biochemical	metabolic	Glycerolipid metabolism	Glycerolipid	79888;10162;54947;254531	361467;362434;100359680;296048	4	4		R01318	Acyl-CoA:1-acyl-sn-glycero-3-phosphocholine O-acyltransferase		HMR_0632	TRUE	TRUE	TRUE	shared
RCR10863	Phosphatidylcholine:sterol O-acyltransferase	PC-LD pool[c] + cholesterol[c] --> 2-lysolecithin pool[c] + cholesterol-ester pool[c]	biochemical	metabolic	Glycerolipid metabolism	Glycerolipid	3931	24530	1	1	PMID:4335615;PMID:4340992;PMID:9829992	R02114	Phosphatidylcholine:sterol O-acyltransferase		HMR_0634	TRUE	TRUE	TRUE	shared
RCR10864	1-Acyl-sn-glycero-3-phosphoethanolamine aldehydohydrolase	1-acyl-PE pool[c] + H2O[c] --> sn-glycerol-3-PE[c] + fatty acid-LD-PE pool[c]	biochemical	metabolic	Glycerolipid metabolism	Glycerolipid	10434;10908;23659;375775	192259;246246;25514;361401	4	4		R03416	1-Acyl-sn-glycero-3-phosphoethanolamine aldehydohydrolase		HMR_0645	TRUE	TRUE	TRUE	shared
RCR10865	S-adenosyl-L-methionine:phosphatidyl-N-methylethanolamine N-methyltransferase	PE-NME-LD pool[c] + SAM[c] --> PPE-NME2-LD pool[c] + SAH[c]	biochemical	metabolic	Glycerolipid metabolism	Glycerolipid	10400	25511	1	1	PMID:12431977	R03424	S-adenosyl-L-methionine:phosphatidyl-N-methylethanolamine N-methyltransferase		HMR_0654	TRUE	TRUE	TRUE	shared
RCR10866	S-adenosyl-L-methionine:phosphatidyl-N-dimethylethanolamine N-methyltransferase	PPE-NME2-LD pool[c] + SAM[c] + H+[c] --> PC-LD pool[c] + SAH[c]	biochemical	metabolic	Glycerolipid metabolism	Glycerolipid	10400	25511	1	1	PMID:12431977	R01320	S-adenosyl-L-methionine:phosphatidyl-N-dimethylethanolamine N-methyltransferase		HMR_0657	TRUE	TRUE	TRUE	shared
RCR10867	(N-acetylneuraminyl)-galactosylglucosylceramide N-acetylgalactosaminyltransferase	LacCer pool[c] + UDP-N-acetyl-D-galactosamine[c] --> GA2[c] + UDP[c]	biochemical	metabolic	Sphingolipid metabolism	Sphingolipid	2583	64828	1	1		R05938			HMR_0815	TRUE	TRUE	TRUE	shared
RCR10868	alpha-N-acetylneuraminyl-2,3-beta-galactosyl-1,3-N-acetylgalactosaminide 6-alpha-sialyltransferase	GM1b[c] + CMP-Neu5Ac[c] --> GD1a[c] + CMP[c]	biochemical	metabolic	Sphingolipid metabolism	Sphingolipid	256435;30815;27090;81849	29758;407765;407764;365984	4	4		R05959			HMR_0823	TRUE	TRUE	TRUE	shared
RCR10869	lactosylceramide alpha-2,3-sialyltransferase	LacCer pool[c] + CMP-Neu5Ac[c] --> GM3[c] + CMP[c]	biochemical	metabolic	Sphingolipid metabolism	Sphingolipid	8869	83505	1	1		R05937			HMR_0824	TRUE	TRUE	TRUE	shared
RCR10870	exo-alpha-sialidase	GM3[c] + H2O[c] --> Neu5Ac[c] + LacCer pool[c]	biochemical	metabolic	Sphingolipid metabolism	Sphingolipid	2588:2720:4758:5476	292073:24591:316033:296370	4	4		R05999			HMR_0825	TRUE	TRUE	TRUE	shared
RCR10871	N-acetylgalactosaminide alpha-2,6-sialyltransferase (7F)	GD1a[c] + CMP-Neu5Ac[c] --> GT1aalpha[c] + CMP[c]	biochemical	metabolic	Sphingolipid metabolism	Sphingolipid	30815	407765	1	1		R05945			HMR_0840	TRUE	TRUE	TRUE	shared
RCR10872	alpha-N-acetylneuraminate alpha-2,8-sialyltransferase	GM3[c] + CMP-Neu5Ac[c] --> GD3[c] + CMP[c]	biochemical	metabolic	Sphingolipid metabolism	Sphingolipid	6489	25280	1	1		R05940			HMR_0841	TRUE	TRUE	TRUE	shared
RCR10873	N-acetylgalactosaminide alpha-2,6-sialyltransferase (7F)[c]	GT1b[c] + CMP-Neu5Ac[c] --> GQ1balpha[c] + CMP[c]	biochemical	metabolic	Sphingolipid metabolism	Sphingolipid	30815	407765	1	1		R05951			HMR_0848	TRUE	TRUE	TRUE	shared
RCR10874	alpha-N-acetylneuraminate alpha-2,8-sialyltransferase[c]	GD1a[c] + CMP-Neu5Ac[c] --> GT1b[c] + CMP[c]	biochemical	metabolic	Sphingolipid metabolism	Sphingolipid	6489	25280	1	1		R06000			HMR_0853	TRUE	TRUE	TRUE	shared
RCR10875	cytidine monophosphoacetylneuraminate-ganglioside GM3	GD3[c] + CMP-Neu5Ac[c] --> GT3[c] + CMP[c]	biochemical	metabolic	Sphingolipid metabolism	Sphingolipid	6489;29906	25280;364901	2	2		R05947			HMR_0855	TRUE	TRUE	TRUE	shared
RCR10876	lactosylceramide 4-alpha-galactosyltransferase	LacCer pool[c] + UDP-galactose[c] --> globotriaosylceramide[c] + UDP[c]	biochemical	metabolic	Sphingolipid metabolism	Sphingolipid	53947	63888	1	1		R05960			HMR_0801	TRUE	TRUE	TRUE	shared
RCR10877	alpha-galactosidase	globotriaosylceramide[c] + H2O[c] --> LacCer pool[c] + galactose[c]	biochemical	metabolic	Sphingolipid metabolism	Sphingolipid	2717	363494	1	1		R05961			HMR_0803	TRUE	TRUE	TRUE	shared
RCR10878	globotriaosylceramide 3-beta-N-acetylgalactosaminyltransferase	globotriaosylceramide[c] + UDP-N-acetyl-D-galactosamine[c] --> globoside[c] + UDP[c]	biochemical	metabolic	Sphingolipid metabolism	Sphingolipid	8706	310508	1	1		R05962			HMR_0805	TRUE	TRUE	TRUE	shared
RCR10879	lactosylceramide 1,3-N-acetyl-beta-D-glucosaminyltransferase	LacCer pool[c] + UDP-N-acetylglucosamine[c] --> lc3Cer[c] + UDP[c]	biochemical	metabolic	Sphingolipid metabolism	Sphingolipid	84002	116740	1	1		R05971			HMR_0859	TRUE	TRUE	TRUE	shared
RCR10880	glucosaminylgalactosylglucosylceramide beta-galactosyltransferase	lc3Cer[c] + UDP-galactose[c] --> lc4Cer[c] + UDP[c]	biochemical	metabolic	Sphingolipid metabolism	Sphingolipid	10317;8707;8708	288161;366064;686081	3	3		R06006			HMR_0860	TRUE	TRUE	TRUE	shared
RCR10881	neolactotriaosylceramide beta-1,4-galactosyltransferase	lc3Cer[c] + UDP-galactose[c] --> paragloboside[c] + UDP[c]	biochemical	metabolic	Sphingolipid metabolism	Sphingolipid	8702;8703;2683;8704	303923;494342;24390;313536	4	4		R05977			HMR_0875	TRUE	TRUE	TRUE	shared
RCR10882	neolactotetraosylceramide alpha-2,3-sialyltransferase	paragloboside[c] + CMP-Neu5Ac[c] --> sialyl-3-paragloboside[c] + CMP[c]	biochemical	metabolic	Sphingolipid metabolism	Sphingolipid	10402	304023	1	1		R06026			HMR_0876	TRUE	TRUE	TRUE	shared
RCR10883	alpha-2,8-sialyltransferase	sialyl-3-paragloboside[c] + CMP-Neu5Ac[c] --> 3,8-LD1[c] + CMP[c]	biochemical	metabolic	Sphingolipid metabolism	Sphingolipid	6489	25280	1	1		R06032			HMR_0877	TRUE	TRUE	TRUE	shared
RCR10884	4-galactosyl-N-acetylglucosaminide 3-alpha-L-fucosyltransferase	paragloboside[c] + GDP-L-fucose[c] --> III3Fuc-nLc4Cer[c] + GDP[c]	biochemical	metabolic	Sphingolipid metabolism	Sphingolipid	10690;2526;2525;2527;2528	84597;60670	5	2		R06025			HMR_0888	TRUE	TRUE	TRUE	shared
RCR10885	D-Glucosyl-N-acylsphingosine glucohydrolase	glucosylceramide pool[l] + H2O[l] --> ceramide pool[l] + glucose[l]	biochemical	metabolic	Sphingolipid metabolism	Sphingolipid	2629;401251	684536;406170	2	2		R01498	D-Glucosyl-N-acylsphingosine glucohydrolase		HMR_0787	TRUE	TRUE	TRUE	shared
RCR10886	UDP-alpha-D-galactose:N-acylsphingosine D-galactosyltransferase[g]	ceramide pool[g] + UDP-galactose[g] --> D-galactosyl-N-acylsphingosine[g] + UDP[g]	biochemical	metabolic	Sphingolipid metabolism	Sphingolipid	7368	50555	1	1	PMID:9125199;PMID:423891	R01500	UDP-alpha-D-galactose:N-acylsphingosine D-galactosyltransferase		HMR_0920	TRUE	TRUE	TRUE	shared
RCR10887	UDP-alpha-D-galactose:N-acylsphingosine D-galactosyltransferase[r]	ceramide pool[r] + UDP-galactose[r] --> D-galactosyl-N-acylsphingosine[r] + UDP[r]	biochemical	metabolic	Sphingolipid metabolism	Sphingolipid	7368	50555	1	1	PMID:9125199;PMID:423891	R01500	UDP-alpha-D-galactose:N-acylsphingosine D-galactosyltransferase		HMR_0921	TRUE	TRUE	TRUE	shared
RCR10888	RCR10888[c]	D-galactosyl-N-acylsphingosine[c] + UDP-galactose[c] --> digalactosylceramide[c] + UDP[c]	biochemical	metabolic	Sphingolipid metabolism	Sphingolipid			0	0	PMID:7930586	R04016			HMR_0924	TRUE	TRUE	TRUE	nonenzymatic
RCR10889	N-acetylglucosaminylphosphatidylinositol deacetylase	N-acetyl-D-glucosaminylphosphatidylinositol[r] + H2O[r] --> 6-(alpha-D-glucosaminyl)-1-phosphatidyl-1D-myo-inositol[r] + acetate[r]	biochemical	metabolic	Inositol phosphate metabolism	Inositol	9487	192263	1	1		R05917			HMR_7186	TRUE	TRUE	TRUE	shared
RCR10890	phosphatidylinositol glycan anchor biosynthesis, class W	6-(alpha-D-glucosaminyl)-1-phosphatidyl-1D-myo-inositol[r] + palmitoyl-CoA[r] --> glucosaminyl-acylphosphatidylinositol[r] + CoA[r]	biochemical	metabolic	Inositol phosphate metabolism	Inositol	284098	378774	1	1		R05918			HMR_7187	TRUE	TRUE	TRUE	shared
RCR10891	Prostaglandin I2 hydration	6-oxo-prostaglandin F1alpha[c] <==> prostaglandin I2[c] + H2O[c]	biochemical	metabolic	Eicosanoid metabolism	Eicosanoid			0	0		R03521			HMR_1318	TRUE	TRUE	TRUE	nonenzymatic
RCR10892	RCR10892[c]	6-oxo-prostaglandin F1alpha[c] + NADH[c] + H+[c] <==> prostaglandin F1alpha[c] + NAD+[c]	biochemical	metabolic	Eicosanoid metabolism	Eicosanoid			0	0					HMR_1320	TRUE	TRUE	TRUE	nonenzymatic
RCR10893	fatty acid amide hydrolase[c]	2-arachidonoylglycerol[c] + H2O[c] <==> glycerol[c] + arachidonate[c]	biochemical	metabolic	Eicosanoid metabolism	Eicosanoid	2166	29347;100911581	1	2	PMID:12023533;PMID:11585048				HMR_1347	TRUE	TRUE	TRUE	shared
RCR10894	alkyl acylglycerol phosphocholine transferase	1-alkyl-2-acylglycerol[c] + CDP-choline[c] --> 1-radyl-2-acyl-sn-glycero-3-phosphocholine[c] + CMP[c]	biochemical	metabolic	Glycerolipid metabolism	Glycerolipid	10390;56994	310773;362866	2	2		R07389			HMR_7600	TRUE	TRUE	TRUE	shared
RCR10895	UDPGal-chondroitin acetylgalactosaminyltransferase I, Golgi[g]	3-beta-D-glucuronosyl-3-beta-D-galactosyl-4-beta-D-galactosyl-O-beta-D-xylosylprotein[g] + UDP-N-acetyl-D-galactosamine[g] --> chondroitin sulfate precursor (GalNAc-GlcA-(Gal)2-Xyl-L-Ser (protein))[g] + UDP[g]	biochemical	metabolic	Proteoglycan metabolism	Proteoglycan	55790;55454	306375;297554	2	2		R05929			HMR_7206	TRUE	TRUE	TRUE	shared
RCR10896	beta-N-acetylhexosaminidase A, lysosomal	chondroitin sulfate A (GalNAc4S-GlcA), free chain[l] + 2 H2O[l] --> chondroitin sulfate A (GalNAc4S-GlcA), degradation product 2[l] + N-acetylgalactosamine[l] + sulfate[l]	biochemical	metabolic	Proteoglycan metabolism	Proteoglycan	3373;3073;3074;8372;8692;6677;23553;284004	367166;294673;300757;300993;64468;500052;404783;100216475;117037	8	9					HMR_7503	TRUE	TRUE	TRUE	shared
RCR10897	beta-glucuronidase, lysosomal	chondroitin sulfate A (GalNAc4S-GlcA), degradation product 2[l] + H2O[l] --> chondroitin sulfate A (GalNAc4S-GlcA), degradation product 3[l] + glucuronate[l]	biochemical	metabolic	Proteoglycan metabolism	Proteoglycan	9365;2990	83504;24434	2	2	PMID3468507;PMID3924735;PMID3987656			GLCAASE4ly	HMR_7505	TRUE	TRUE	TRUE	shared
RCR10898	beta-N-acetylhexosaminidase A, lysosomal[l]	chondroitin sulfate B - dermatan sulfate (IdoA2S-GalNAc4S), free chain[l] + 2 H2O[l] --> chondroitin sulfate B - dermatan sulfate (IdoA2S-GalNAc4S), degradation product 2[l] + N-acetylgalactosamine[l] + sulfate[l]	biochemical	metabolic	Proteoglycan metabolism	Proteoglycan	3373;3073;3074;8372;8692;6677;23553;284004	367166;294673;300757;300993;64468;500052;404783;100216475;117037	8	9					HMR_7515	TRUE	TRUE	TRUE	shared
RCR10899	N-acetyl-beta-D-hexosaminidase	chondroitin sulfate C (GalNAc6S-GlcA), free chain[l] + 2 H2O[l] --> chondroitin sulfate C (GalNAc6S-GlcA), degradation product 2[l] + N-acetylgalactosamine[l] + sulfate[l]	biochemical	metabolic	Proteoglycan metabolism	Proteoglycan	3073;3074;284004	294673;300757;100216475	3	3					HMR_7527	TRUE	TRUE	TRUE	shared
RCR10900	beta-glucuronidase, lysosomal[l]	chondroitin sulfate C (GalNAc6S-GlcA), degradation product 2[l] + H2O[l] --> chondroitin sulfate C (GalNAc6S-GlcA), degradation product 3[l] + glucuronate[l]	biochemical	metabolic	Proteoglycan metabolism	Proteoglycan	9365;2990	83504;24434	2	2	PMID3468507;PMID3924735;PMID3987656			GLCAASE5ly	HMR_7529	TRUE	TRUE	TRUE	shared
RCR10901	N-acetyl-beta-hexosaminidase	chondroitin sulfate C (GalNAc6S-GlcA), degradation product 3[l] + 2 H2O[l] --> chondroitin sulfate C (GalNAc6S-GlcA), degradation product 5[l] + N-acetylgalactosamine[l] + sulfate[l]	biochemical	metabolic	Proteoglycan metabolism	Proteoglycan	3073;3074;284004	294673;300757;100216475	3	3					HMR_7531	TRUE	TRUE	TRUE	shared
RCR10902	beta-hexosaminidase	chondroitin sulfate D (GlcNAc6S-GlcA2S), free chain[l] + 2 H2O[l] --> chondroitin sulfate D (GlcNAc6S-GlcA2S), degradation product 2[l] + N-acetylgalactosamine[l] + sulfate[l]	biochemical	metabolic	Proteoglycan metabolism	Proteoglycan	3073;3074;284004	294673;300757;100216475	3	3					HMR_7543	TRUE	TRUE	TRUE	shared
RCR10903	beta-acetylhexosaminidinase	chondroitin sulfate D (GlcNAc6S-GlcA2S), degradation product 4[l] + 2 H2O[l] --> chondroitin sulfate D (GlcNAc6S-GlcA2S), degradation product 6[l] + N-acetylgalactosamine[l] + sulfate[l]	biochemical	metabolic	Proteoglycan metabolism	Proteoglycan	3073;3074;284004	294673;300757;100216475	3	3					HMR_7548	TRUE	TRUE	TRUE	shared
RCR10904	glucuronate-2-sulfatase, lysosomal	chondroitin sulfate D (GlcNAc6S-GlcA2S), degradation product 6[l] + H2O[l] --> chondroitin sulfate C (GalNAc6S-GlcA), degradation product 5[l] + sulfate[l]	biochemical	metabolic	Proteoglycan metabolism	Proteoglycan			0	0					HMR_7550	TRUE	TRUE	TRUE	nonenzymatic
RCR10905	hyaluronoglucosaminidase	chondroitin sulfate E (GalNAc4,6diS-GlcA), free chain[l] + 3 H2O[l] --> chondroitin sulfate E (GalNAc4,6diS-GlcA), degradation product 3[l] + N-acetylgalactosamine[l] + 2 sulfate[l]	biochemical	metabolic	Proteoglycan metabolism	Proteoglycan	3373;3073;3074;8372;8692;6677;23553;284004	367166;294673;300757;300993;64468;500052;404783;100216475;117037	8	9					HMR_7559	TRUE	TRUE	TRUE	shared
RCR10906	beta-glucuronidase[l]	chondroitin sulfate E (GalNAc4,6diS-GlcA), degradation product 3[l] + H2O[l] --> chondroitin sulfate E (GalNAc4,6diS-GlcA), degradation product 4[l] + glucuronate[l]	biochemical	metabolic	Proteoglycan metabolism	Proteoglycan	9365;2990	83504;24434	2	2	PMID3468507;PMID3924735;PMID3987656			GLCAASE7ly	HMR_7562	TRUE	TRUE	TRUE	shared
RCR10907	beta-D-N-acetylhexosaminidase	chondroitin sulfate E (GalNAc4,6diS-GlcA), degradation product 4[l] + 3 H2O[l] --> chondroitin sulfate E (GalNAc4,6diS-GlcA), degradation product 7[l] + N-acetylgalactosamine[l] + 2 sulfate[l]	biochemical	metabolic	Proteoglycan metabolism	Proteoglycan	3073;3074;284004	294673;300757;100216475	3	3					HMR_7563	TRUE	TRUE	TRUE	shared
RCR10908	3-alpha hydroxysteroid dehydrogenase, type I	7alpha,12alpha-dihydroxy-5beta-cholestan-3-one[c] + NADH[c] + H+[c] --> 5beta-cholestan-3alpha,7alpha,12alpha-triol[c] + NAD+[c]	biochemical	metabolic	Bile acid metabolism	Bile acid	1109	191574	1	1	PMID:1591235;PMID:3459552;PMID12943710;PMID7998972			AKR1C42	HMR_1598	TRUE	TRUE	TRUE	shared
RCR10909	5beta-Cholestane-3alpha,7alpha,12alpha-triol,NADPH:oxygen oxidoreductase (26-hydroxylating)	5beta-cholestan-3alpha,7alpha,12alpha-triol[m] + NADPH[m] + O2[m] + H+[m] --> 5beta-cholestane-3alpha,7alpha,12alpha,26-tetrol[m] + NADP+[m] + H2O[m]	biochemical	metabolic	Bile acid metabolism	Bile acid	1593	301517	1	1	PMID:1708392;PMID:2019602;PMID:9660774	R04807	5beta-Cholestane-3alpha,7alpha,12alpha-triol,NADPH:oxygen oxidoreductase (26-hydroxylating)	P45027A11m	HMR_1605	TRUE	TRUE	TRUE	shared
RCR10910	5beta-Cholestane-3alpha,7alpha,12alpha,26-tetraol:NAD+ 26-oxidoreductase[c]	5beta-cholestane-3alpha,7alpha,12alpha,26-tetrol[c] + NAD+[c] --> 3alpha,7alpha,12alpha-trihydroxy-5beta-cholestan-26-al[c] + NADH[c] + H+[c]	biochemical	metabolic	Bile acid metabolism	Bile acid	1593	301517	1	1	PMID:1591235;PMID:6338006	R03507	5beta-Cholestane-3alpha,7alpha,12alpha,26-tetraol:NAD+ 26-oxidoreductase		HMR_1608	TRUE	TRUE	TRUE	shared
RCR10911	3alpha,7alpha,12alpha-Trihydroxy-5beta-cholestan-26-al:NAD+ 26-oxidoreductase	3alpha,7alpha,12alpha-trihydroxy-5beta-cholestan-26-al[c] + NAD+[c] + H2O[c] --> 3alpha,7alpha,12alpha-trihydroxy-5beta-cholestanate[c] + NADH[c] + H+[c]	biochemical	metabolic	Bile acid metabolism	Bile acid	1593	301517	1	1	PMID:1591235;PMID:5723340;PMID:5914340;PMID1591235;PMID5723340;PMID5914340	R03506	3alpha,7alpha,12alpha-Trihydroxy-5beta-cholestan-26-al:NAD+ 26-oxidoreductase	r0625	HMR_1611	TRUE	TRUE	TRUE	shared
RCR10912	5-beta-cholestane-3-alpha,7-alpha,12-alpha-triol 27-hydroxylase	3alpha,7alpha,12alpha-trihydroxy-5beta-cholestan-26-al[m] + NADH[m] + O2[m] + H+[m] --> 3alpha,7alpha,12alpha-trihydroxy-5beta-cholestanate[m] + NAD+[m] + H2O[m]	biochemical	metabolic	Bile acid metabolism	Bile acid	1593	301517	1	1					HMR_1613	TRUE	TRUE	TRUE	shared
RCR10913	3alpha,7alpha,12alpha-trihydroxy-5beta-cholestanoate,NADPH:oxygen oxidoreductase (26-hydroxylating)	3alpha,7alpha,12alpha-trihydroxy-5beta-cholestan-26-al[m] + NADPH[m] + O2[m] + H+[m] --> 3alpha,7alpha,12alpha-trihydroxy-5beta-cholestanate[m] + NADP+[m] + H2O[m]	biochemical	metabolic	Bile acid metabolism	Bile acid	1593	301517	1	1	PMID:1708392;PMID:9660774	R08761	3alpha,7alpha,12alpha-trihydroxy-5beta-cholestanoate,NADPH:oxygen oxidoreductase (26-hydroxylating)		HMR_1614	TRUE	TRUE	TRUE	shared
RCR10914	3alpha,7alpha,12alpha-trihydroxy-5beta-cholestanoate:CoA ligase (AMP-forming)[p]	3alpha,7alpha,12alpha-trihydroxy-5beta-cholestanate[p] + ATP[p] + CoA[p] --> 25(R)THCA-CoA[p] + AMP[p] + PPi[p]	biochemical	metabolic	Bile acid metabolism	Bile acid	10998;11001	79111;65192	2	2		R08733	3alpha,7alpha,12alpha-trihydroxy-5beta-cholestanoate:CoA ligase (AMP-forming)	VLCSp	HMR_1625	TRUE	TRUE	TRUE	shared
RCR10915	3alpha,7alpha,12alpha-trihydroxy-5beta-cholestan-26-oyl-CoA 25-epimerase	25(R)THCA-CoA[p] --> 25(S)THCA-CoA[p]	biochemical	isomeric	Bile acid metabolism	Bile acid	23600	25284	1	1	PMID:11864182;PMID:11060344;PMID:10709654	R08734	3alpha,7alpha,12alpha-trihydroxy-5beta-cholestan-26-oyl-CoA 25-epimerase	AMACRp	HMR_1632	TRUE	TRUE	TRUE	shared
RCR10916	fatty acyl-CoA oxidase	25(S)THCA-CoA[p] + FADH2[p] + O2[p] --> 3alpha,7alpha,12alpha-trihydroxy-5beta-cholest-24-enoyl-CoA[p] + FAD[p] + 2 H2O[p]	biochemical	metabolic	Bile acid metabolism	Bile acid	51;8310	50681;83522	2	2				ACOX2x	HMR_1638	TRUE	TRUE	TRUE	shared
RCR10917	acyl coenzyme A oxidase	25(S)THCA-CoA[p] + O2[p] --> 3alpha,7alpha,12alpha-trihydroxy-5beta-cholest-24-enoyl-CoA[p] + H2O2[p]	biochemical	metabolic	Bile acid metabolism	Bile acid	51;8310	50681;83522	2	2	PMID:11356170;PMID:8943006				HMR_1639	TRUE	TRUE	TRUE	shared
RCR10918	(24R,25R)-3alpha,7alpha,12alpha,24-tetrahydroxy-5beta-cholestanoyl-CoA hydro-lyase	3alpha,7alpha,12alpha-trihydroxy-5beta-cholest-24-enoyl-CoA[p] + H2O[p] --> (24R,25R)3alpha,7alpha,12alpha,24-tetrahydroxy-5beta-cholestanoyl-CoA[p]	biochemical	metabolic	Bile acid metabolism	Bile acid	1962:3295:30	171142:79244:24157	3	3	PMID:8902629	R04813	(24R,25R)-3alpha,7alpha,12alpha,24-tetrahydroxy-5beta-cholestanoyl-CoA hydro-lyase		HMR_1642	TRUE	TRUE	TRUE	shared
RCR10919	Choloyl-CoA:glycine N-choloyltransferase[p]	choloyl-CoA[p] + taurine[p] --> taurocholate[p] + CoA[p]	biochemical	metabolic	Bile acid metabolism	Bile acid	570	29725	1	1	PMID:10884298;PMID:12239217;PMID:12543708;PMID:15026425;PMID:3741411;PMID:6884990	R03720	Choloyl-CoA:glycine N-choloyltransferase	BAAT2x	HMR_1667	TRUE	TRUE	TRUE	shared
RCR10920	3alpha,7alpha-Dihydroxy-5beta-cholestane:NAD+ oxidoreductase (B-specific)	7alpha-hydroxy-5beta-cholestan-3-one[c] + NADH[c] + H+[c] --> 5beta-cholestane-3alpha,7alpha-diol[c] + NAD+[c]	biochemical	metabolic	Bile acid metabolism	Bile acid	1109	191574	1	1	PMID:1554355;PMID:1591235;PMID:3459552;PMID12943710;PMID7998972	R04818	3alpha,7alpha-Dihydroxy-5beta-cholestane:NAD+ oxidoreductase (B-specific)	AKR1C41	HMR_1678	TRUE	TRUE	TRUE	shared
RCR10921	cholestanetriol 26-monooxygenase[m]	5beta-cholestane-3alpha,7alpha-diol[m] + NADPH[m] + O2[m] + H+[m] --> 5beta-cholestane-3alpha,7alpha,26-triol[m] + NADP+[m] + H2O[m]	biochemical	metabolic	Bile acid metabolism	Bile acid	1593	301517	1	1	PMID:1708392;PMID:2019602;PMID:9660774			P45027A14m	HMR_1682	TRUE	TRUE	TRUE	shared
RCR10922	3alpha,7alpha-dihydroxy-5beta-cholanoyl-CoA:taurine N-choloyltransferase	chenodeoxycholoyl-CoA[p] + taurine[p] --> taurochenodeoxycholate[p] + CoA[p]	biochemical	metabolic	Bile acid metabolism	Bile acid	570	29725	1	1	PMID:12810727;PMID:6884990;PMID11980911	R08745	3alpha,7alpha-dihydroxy-5beta-cholanoyl-CoA:taurine N-choloyltransferase	RE1845X	HMR_1720	TRUE	TRUE	TRUE	shared
RCR10923	cholest-5-ene-3beta,7alpha-diol 3beta-dehydrogenase	cholest-5-ene-3beta,7alpha,27-triol[c] + NAD+[c] --> 4-cholesten-7alpha,27-diol-3-one[c] + NADH[c] + H+[c]	biochemical	metabolic	Bile acid metabolism	Bile acid	80270	246211	1	1	PMID:12679481;PMID:11067870				HMR_1766	TRUE	TRUE	TRUE	shared
RCR10924	cholesterol 26-hydroxylase	cholesterol[m] + NADPH[m] + O2[m] + H+[m] --> 26-hydroxycholesterol[m] + NADP+[m] + H2O[m]	biochemical	metabolic	Bile acid metabolism	Bile acid	9023	309527	1	1	PMID:9852097	R08505	cholesterol 26-hydroxylase	P45027A1m	HMR_1784	TRUE	TRUE	TRUE	shared
RCR10925	5beta-Cholestane-3alpha,7alpha,12alpha-triol,NADPH:oxygen oxidoreductase (26-hydroxylating)[m]	5beta-cholestan-3alpha,7alpha,12alpha-triol[m] + NADPH[m] + O2[m] + H+[m] <==> 5beta-cholestane-3alpha,7alpha,12alpha,27-tetraol[m] + NADP+[m] + H2O[m]	biochemical	metabolic	Bile acid metabolism	Bile acid	1571;1593	25086;301517	2	2	PMID:9660774;PMID:9210654	R04807	5beta-Cholestane-3alpha,7alpha,12alpha-triol,NADPH:oxygen oxidoreductase (26-hydroxylating)		HMR_1802	TRUE	TRUE	TRUE	shared
RCR10926	UDP-GlcNAc:betaGal beta-1,3-N-acetylglucosaminyltransferase 5	LacCer pool[g] + UDP-N-acetylglucosamine[g] --> lc3Cer[g] + UDP[g]	biochemical	metabolic	Glycan metabolism	Glycan	84002	116740	1	1		R05971			HMR_8275	TRUE	TRUE	TRUE	shared
RCR10927	Beta galactosyltransferase	lc3Cer[g] + UDP-galactose[g] --> lc4Cer[g] + UDP[g]	biochemical	metabolic	Glycan metabolism	Glycan	10317	288161	1	1		R06006			HMR_8276	TRUE	TRUE	TRUE	shared
RCR10928	NADH:ferricytochrome-b5 oxidoreductase	2 ferricytochrome B5[c] + NADH[c] + H+[c] <==> 2 ferrocytochrome B5[c] + NAD+[c]	biochemical	metabolic	Vitamin B metabolism	Vitamin B	51700;51706;1727;51167;606495	365345;304805;171015;25035;689035	5	5	PMID:2500149;PMID:6841358;PMID:7294831;PMID:8143727	R00100	NADH:ferricytochrome-b5 oxidoreductase		HMR_3992	TRUE	TRUE	TRUE	shared
RCR10929	3-Hydroxyanthranilate:oxygen 3,4-oxidoreductase (decyclizing)	3-hydroxyanthranilate[c] + O2[c] --> 2-amino-3-carboxymuconate semialdehyde[c]	biochemical	metabolic	Vitamin B metabolism	Vitamin B	23498	56823	1	1	PMID:12007609	R02665	3-Hydroxyanthranilate:oxygen 3,4-oxidoreductase (decyclizing)		HMR_4228	TRUE	TRUE	TRUE	shared
RCR10930	Deamido-NAD+:L-glutamine amido-ligase (AMP-forming)	deamido-NAD[c] + glutamine[c] + ATP[c] + H2O[c] --> glutamate[c] + AMP[c] + PPi[c] + NAD+[c]	biochemical	metabolic	Vitamin B metabolism	Vitamin B	55191	353255	1	1	PMID:11947665;PMID:12547821;PMID:2107886	R00257	Deamido-NAD+:L-glutamine amido-ligase (AMP-forming)		HMR_4260	TRUE	TRUE	TRUE	shared
RCR10931	deamido-NAD+:ammonia ligase (AMP-forming)	deamido-NAD[c] + NH3[c] + ATP[c] --> AMP[c] + PPi[c] + NAD+[c]	biochemical	metabolic	Vitamin B metabolism	Vitamin B	55191	353255	1	1		R00189	deamido-NAD+:ammonia ligase (AMP-forming)		HMR_4261	TRUE	TRUE	TRUE	shared
RCR10932	nicotinamide-nucleotide adenylyltransferase	nicotinamide D-ribonucleotide[n] + ATP[n] + H+[n] --> PPi[n] + NAD+[n]	biochemical	metabolic	Vitamin B metabolism	Vitamin B	64802	298653	1	1	PMID11027696;PMID11248244;PMID12574164			NMNATn	HMR_8790	TRUE	TRUE	TRUE	shared
RCR10933	purine-nucleoside phosphorylase	ribose-1-phosphate[c] + nicotinamide[c] + H+[c] <==> nicotinamide ribonucleoside[c] + Pi[c]	biochemical	metabolic	Vitamin B metabolism	Vitamin B	4860	290029	1	1	PMID14704851;PMID9030766			PNP	HMR_8791	TRUE	TRUE	TRUE	shared
RCR10934	N-[(R)-4'-Phosphopantothenoyl]-L-cysteine carboxy-lyase	(R)-4-phosphopantothenoyl-cysteine[c] --> phosphopantetheine[c] + CO2[c]	biochemical	metabolic	Vitamin B metabolism	Vitamin B	60490	363069	1	1	PMID:11923312;PMID:13630913;PMID:15893380;PMID:4459135;PMID:6061681	R03269	N-[(R)-4'-Phosphopantothenoyl]-L-cysteine carboxy-lyase		HMR_4725	TRUE	TRUE	TRUE	shared
RCR10935	ATP:1-phosphatidyl-1D-myo-inositol 3-phosphotransferase[c]	PI pool[c] + ATP[c] --> 1-phosphatidyl-1D-myo-inositol-3-phosphate[c] + ADP[c]	biochemical	metabolic	Inositol phosphate metabolism	Inositol	5289	65052	1	1		R03362	ATP:1-phosphatidyl-1D-myo-inositol 3-phosphotransferase		HMR_6542	TRUE	TRUE	TRUE	shared
RCR10936	1-Phosphatidyl-1D-myo-inositol 3-phosphate 3-phosphohydrolase[c]	1-phosphatidyl-1D-myo-inositol-3-phosphate[c] + H2O[c] --> PI pool[c] + Pi[c]	biochemical	metabolic	Inositol phosphate metabolism	Inositol	4534;54545	288762;310155	2	2	PMID:7556092;PMID7556092	R03363	1-Phosphatidyl-1D-myo-inositol 3-phosphate 3-phosphohydrolase	RE3270C	HMR_6543	TRUE	TRUE	TRUE	shared
RCR10937	ATP:1-phosphatidyl-1D-myo-inositol-3-phosphate 5-phosphotransferase	1-phosphatidyl-1D-myo-inositol-3-phosphate[c] + ATP[c] --> 1-phosphatidyl-myo-inositol-3,5-bisphosphate[c] + ADP[c]	biochemical	metabolic	Inositol phosphate metabolism	Inositol	200576	316457	1	1	PMID:9211928;PMID:10231032;PMID:11493657;PMID:10358929	R05802	ATP:1-phosphatidyl-1D-myo-inositol-3-phosphate 5-phosphotransferase		HMR_6544	TRUE	TRUE	TRUE	shared
RCR10938	D-Fructose 2-phosphate phosphatase	1-phosphatidyl-myo-inositol-3,5-bisphosphate[c] + H2O[c] --> 1-phosphatidyl-1D-myo-inositol-3-phosphate[c] + Pi[c]	biochemical	metabolic	Inositol phosphate metabolism	Inositol	51496;22908;8446;8898;84814;23203;29085;3636;403313;142689;145553;23371;56953;64419;8776;9107;130367;81537;138639;30833;9896;22876;9108;163404;51559;374462;55613	311368;116482;297412;315422;296635;296571;296588;65038;619549;287368;290230;305935;312634;315326;317296;503446;301543;81536;291022;100360582;309855;306490;309008;310812;691922;360417;100911499	27	27					HMR_6545	TRUE	TRUE	TRUE	shared
RCR10939	ATP:1-Phosphatidyl-1D-myo-inositol 4-phosphotransferase[c]	PI pool[c] + ATP[c] --> 1-phosphatidyl-1D-myo-inositol-4-phosphate[c] + ADP[c]	biochemical	metabolic	Inositol phosphate metabolism	Inositol	5298;55361;55300;5297	114554;81747;305419;64161	4	4	PMID:7556092	R03361	ATP:1-Phosphatidyl-1D-myo-inositol 4-phosphotransferase		HMR_6546	TRUE	TRUE	TRUE	shared
RCR10940	1-phosphatidylinositol 4-kinase	1-phosphatidyl-1D-myo-inositol-4-phosphate[c] + H2O[c] --> PI pool[c] + Pi[c]	biochemical	metabolic	Inositol phosphate metabolism	Inositol			0	0	PMID:7556092;PMID2425833	R03361	ATP:1-Phosphatidyl-1D-myo-inositol 4-phosphotransferase	PI4PP	HMR_6547	TRUE	TRUE	TRUE	nonenzymatic
RCR10941	1-phosphatidyl-1D-myo-inositol-3,4-bisphosphate 4-phosphohydrolase[c]	1-phosphatidyl-1D-myo-inositol-3,4-bisphosphate[c] + H2O[c] --> 1-phosphatidyl-1D-myo-inositol-3-phosphate[c] + Pi[c]	biochemical	metabolic	Inositol phosphate metabolism	Inositol	8821;3631	116699;80849	2	2		R07299	1-phosphatidyl-1D-myo-inositol-3,4-bisphosphate 4-phosphohydrolase		HMR_6549	TRUE	TRUE	TRUE	shared
RCR10942	1-Phosphatidyl-1D-myo-inositol 3,4-bisphosphate 3-phosphohydrolase[c]	1-phosphatidyl-1D-myo-inositol-3,4-bisphosphate[c] + H2O[c] --> 1-phosphatidyl-1D-myo-inositol-4-phosphate[c] + Pi[c]	biochemical	metabolic	Inositol phosphate metabolism	Inositol	5728;93492	50557;364629	2	2		R06875	1-Phosphatidyl-1D-myo-inositol 3,4-bisphosphate 3-phosphohydrolase		HMR_6550	TRUE	TRUE	TRUE	shared
RCR10943	Phosphatidyl-myo-inositol-4,5-bisphosphate 4-phosphohydrolase	phosphatidylinositol-4,5-bisphosphate[c] + H2O[c] --> 1-phosphatidyl-1D-myo-inositol-4-phosphate[c] + Pi[c]	biochemical	metabolic	Inositol phosphate metabolism	Inositol	8867;8871;4952;3633;56623	84018;85238;317576;362590;114089	5	5	PMID10764818;PMID12915445;PMID7721860;PMID7761412	R04404	Phosphatidyl-myo-inositol-4,5-bisphosphate 4-phosphohydrolase	PI45P5P	HMR_6552	TRUE	TRUE	TRUE	shared
RCR10944	1-phosphatidyl-1D-myo-inositol-4,5-bisphosphate 4-phosphohydrolase	phosphatidylinositol-4,5-bisphosphate[c] + H2O[c] --> 1-phosphatidyl-1D-myo-inositol-5-phosphate[c] + Pi[c]	biochemical	metabolic	Inositol phosphate metabolism	Inositol	90809;55529	364298;362490	2	2	PMID10358929	R08981	1-phosphatidyl-1D-myo-inositol-4,5-bisphosphate 4-phosphohydrolase	PI45P4P	HMR_6553	TRUE	TRUE	TRUE	shared
RCR10945	Phosphatidylinositol-3,4,5-trisphosphate 3-phosphohydrolase	phosphatidylinositol-3,4,5-trisphosphate[c] + H2O[c] --> phosphatidylinositol-4,5-bisphosphate[c] + Pi[c]	biochemical	metabolic	Inositol phosphate metabolism	Inositol	5728;93492	50557;364629	2	2	PMID11463863	R04513	Phosphatidylinositol-3,4,5-trisphosphate 3-phosphohydrolase	PI345P3P	HMR_6556	TRUE	TRUE	TRUE	shared
RCR10946	1-phosphatidyl-1D-myo-inositol-3,4,5-trisphosphate 5-phosphohydrolase[c]	phosphatidylinositol-3,4,5-trisphosphate[c] + H2O[c] --> 1-phosphatidyl-1D-myo-inositol-3,4-bisphosphate[c] + Pi[c]	biochemical	metabolic	Inositol phosphate metabolism	Inositol	51496;22908;8446;8898;84814;23203;29085;3636;403313;142689;145553;23371;56953;64419;8776;9107;130367;81537;138639;30833;9896;22876;9108;163404;51559;374462;55613	311368;116482;297412;315422;296635;296571;296588;65038;619549;287368;290230;305935;312634;315326;317296;503446;301543;81536;291022;100360582;309855;306490;309008;310812;691922;360417;100911499	27	27	PMID:7556092;PMID10358929	R09827	1-phosphatidyl-1D-myo-inositol-3,4,5-trisphosphate 5-phosphohydrolase	PI345P5P	HMR_6557	TRUE	TRUE	TRUE	shared
RCR10947	1-Phosphatidyl-1D-myo-inositol-4,5-bisphosphate inositoltrisphosphohydrolase	phosphatidylinositol-4,5-bisphosphate[c] + H2O[c] --> D-myo-inositol-1,4,5-trisphosphate[c] + 1,2-diacylglycerol-LD-TAG pool[c]	biochemical	metabolic	Inositol phosphate metabolism	Inositol	5335;113026;5333;84812;23236;5330;5331;5332;5336;51196;89869	25738;140693;24655;287745;24654;25031;29322;85240;29337;114633;497197	11	11		R03435	1-Phosphatidyl-1D-myo-inositol-4,5-bisphosphate inositoltrisphosphohydrolase		HMR_6559	TRUE	TRUE	TRUE	shared
RCR10948	D-myo-Inositol-1,4,5-trisphosphate 5-phosphohydrolase	D-myo-inositol-1,4,5-trisphosphate[c] + H2O[c] --> 1D-myo-inositol-1,4-bisphosphate[c] + Pi[c]	biochemical	metabolic	Inositol phosphate metabolism	Inositol	27124;3632;51763	171088;365382;287533	3	3	PMID10593988;PMID10764818;PMID15261714;PMID2906139;PMID7721860;PMID8006039;PMID8013665;PMID8530088;PMID8769125;PMID9428629;PMID9824312	R03394	D-myo-Inositol-1,4,5-trisphosphate 5-phosphohydrolase	MI145PP	HMR_6560	TRUE	TRUE	TRUE	shared
RCR10949	ATP:1D-myo-inositol-1,4,5-trisphosphate 3-phosphotransferase	D-myo-inositol-1,4,5-trisphosphate[c] + ATP[c] --> 1D-myo-inositol-1,3,4,5-tetrakisphosphate[c] + ADP[c]	biochemical	metabolic	Inositol phosphate metabolism	Inositol	3706;80271;3707	308451;81677;54260	3	3		R03433	ATP:1D-myo-inositol-1,4,5-trisphosphate 3-phosphotransferase		HMR_6563	TRUE	TRUE	TRUE	shared
RCR10950	D-myo-Inositol 1,3,4,5-tetrakisphosphate 3-phosphohydrolase	1D-myo-inositol-1,3,4,5-tetrakisphosphate[c] + H2O[c] --> D-myo-inositol-1,4,5-trisphosphate[c] + Pi[c]	biochemical	metabolic	Inositol phosphate metabolism	Inositol	9562	29688;499084	1	2		R03434	D-myo-Inositol 1,3,4,5-tetrakisphosphate 3-phosphohydrolase		HMR_6564	TRUE	TRUE	TRUE	shared
RCR10951	D-myo-Inositol 1,3,4,5-tetrakisphosphate 5-phosphohydrolase	1D-myo-inositol-1,3,4,5-tetrakisphosphate[c] + H2O[c] --> 1D-myo-inositol-1,3,4-trisphosphate[c] + Pi[c]	biochemical	metabolic	Inositol phosphate metabolism	Inositol	27124;3635;3632;51763	171088;54259;365382;287533	4	4	PMID10593988;PMID10764818;PMID15261714;PMID2906139;PMID7721860;PMID8006039;PMID8013665;PMID8530088;PMID8769125;PMID9428629;PMID9824312	R03430	D-myo-Inositol 1,3,4,5-tetrakisphosphate 5-phosphohydrolase	MI1345PP	HMR_6565	TRUE	TRUE	TRUE	shared
RCR10952	ATP:1D-myo-inositol-1,3,4-trisphosphate 6-phosphotransferase	1D-myo-inositol-1,3,4-trisphosphate[c] + ATP[c] --> 1D-myo-inositol-1,3,4,6-tetrakisphosphate[c] + ADP[c]	biochemical	metabolic	Inositol phosphate metabolism	Inositol	3705	500709	1	1		R03429	ATP:1D-myo-inositol-1,3,4-trisphosphate 6-phosphotransferase		HMR_6567	TRUE	TRUE	TRUE	shared
RCR10953	ATP:1D-myo-inositol-1,3,4,6-tetrakisphosphate 5-phosphotransferase	1D-myo-inositol-1,3,4,6-tetrakisphosphate[c] + ATP[c] --> 1D-myo-inositol-1,3,4,5,6-pentakisphosphate[c] + ADP[c]	biochemical	metabolic	Inositol phosphate metabolism	Inositol	253430	171458	1	1		R03478	ATP:1D-myo-inositol-1,3,4,6-tetrakisphosphate 5-phosphotransferase		HMR_6568	TRUE	TRUE	TRUE	shared
RCR10954	1D-myo-inositol-3-phosphate lyase (isomerizing)	glucose-6-phosphate[c] --> 1D-myo-inositol-3-phosphate[c]	biochemical	isomeric	Inositol phosphate metabolism	Inositol	51477	290651	1	1		R07324	1D-myo-inositol-3-phosphate lyase (isomerizing)		HMR_6572	TRUE	TRUE	TRUE	shared
RCR10955	diphosphoinositide kinase	PI pool[c] + ATP[c] --> 1-phosphatidyl-1D-myo-inositol-5-phosphate[c] + ADP[c]	biochemical	metabolic	Inositol phosphate metabolism	Inositol	23396;8395;8394;138429	314641;309419;365865;687758	4	4	PMID:9211928;PMID:10231032;PMID:11493657;PMID:10358929				HMR_6579	TRUE	TRUE	TRUE	shared
RCR10956	phosphatidylinositol-3,4,5-trisphosphate 3-phosphatase[c]	1-phosphatidyl-1D-myo-inositol-5-phosphate[c] + H2O[c] --> PI pool[c] + Pi[c]	biochemical	metabolic	Inositol phosphate metabolism	Inositol	5728;93492	50557;364629	2	2	PMID:7556092;PMID:9367831				HMR_6583	TRUE	TRUE	TRUE	shared
RCR10957	phosphatidylinositol-3,4,5-trisphosphate 3-phosphatase[g]	1-phosphatidyl-1D-myo-inositol-5-phosphate[g] + H2O[g] --> PI pool[g] + Pi[g]	biochemical	metabolic	Inositol phosphate metabolism	Inositol	5728;93492	50557;364629	2	2	PMID:7556092;PMID:9367831				HMR_6584	TRUE	TRUE	TRUE	shared
RCR10958	phosphatidylinositol 3-kinase	1-phosphatidyl-1D-myo-inositol-5-phosphate[c] + ATP[c] --> 1-phosphatidyl-myo-inositol-3,5-bisphosphate[c] + ADP[c]	biochemical	metabolic	Inositol phosphate metabolism	Inositol	5289	65052	1	1	PMID:9211928;PMID:9043658;PMID:11493657;PMID:10358929				HMR_6587	TRUE	TRUE	TRUE	shared
RCR10959	ATP:1D-myo-inositol-5-diphosphate-pentakisphosphate phosphotransferase	5-pp-inspP5[c] + ATP[c] --> 1D-myo-inositol-bisdiphosphate-tetrakisphosphate[c] + ADP[c]	biochemical	metabolic	Inositol phosphate metabolism	Inositol	9677;23262	311355;501194	2	2		R08964	ATP:1D-myo-inositol-5-diphosphate-pentakisphosphate phosphotransferase		HMR_7656	TRUE	TRUE	TRUE	shared
RCR10960	inositol-1,3,4-trisphosphate 4-phosphatase	1D-myo-inositol-1,3,4-trisphosphate[c] + H2O[c] --> inositol-1,3-bisphosphate[c] + Pi[c]	biochemical	metabolic	Inositol phosphate metabolism	Inositol			0	0	PMID2906139			MI134P4P	HMR_8801	TRUE	TRUE	TRUE	nonenzymatic
RCR10961	diphosphoinositol-1,3,4,6-tetrakisphosphate diphosphohydrolase	1D-myo-inositol-bisdiphosphate-tetrakisphosphate[c] + 2 H2O[c] --> 1D-myo-inositol-1,3,4,5,6-pentakisphosphate[c] + PPi[c] + Pi[c]	biochemical	metabolic	Inositol phosphate metabolism	Inositol	51447;9807;9677;117283;23262	50560;59268;311355;688862;501194	5	5					HMR_8835	TRUE	TRUE	TRUE	shared
RCR10962	glycine synthase	THF[m] + glycine[m] + NAD+[m] --> 5,10-methylene-THF[m] + NH3[m] + CO2[m] + NADH[m] + H+[m]	biochemical	metabolic	Vitamin B metabolism	Vitamin B	1738:2653:2731:275	309312:298942:306586:171133	4	4	PMID:7916605	R01221	glycine synthase		HMR_3923	TRUE	TRUE	TRUE	shared
RCR10963	Formate:tetrahydrofolate ligase (ADP-forming)	THF[m] + formate[m] + ATP[m] --> 10-formyl-THF[m] + Pi[m] + ADP[m]	biochemical	metabolic	Vitamin B metabolism	Vitamin B	441024;10797;25902;100996643;101928195	305248;361472;680308	5	3	PMID:12024029;PMID:16171773;PMID:3053686;PMID12937168	R00943	Formate:tetrahydrofolate ligase (ADP-forming)	FTHFLm	HMR_4340	TRUE	TRUE	TRUE	shared
RCR10964	5,10-Methenyltetrahydrofolate 5-hydrolase (decyclizing)[m]	10-formyl-THF[m] + H+[m] <==> 5,10-methenyl-THF[m] + H2O[m]	biochemical	metabolic	Vitamin B metabolism	Vitamin B	441024;10797;25902;100996643;101928195	305248;361472;680308	5	3	PMID:12937168;PMID:16171773;PMID:3053686;PMID12937168	R01655	5,10-Methenyltetrahydrofolate 5-hydrolase (decyclizing)	MTHFCm	HMR_4505	TRUE	TRUE	TRUE	shared
RCR10965	10-Formyltetrahydrofolate:L-glutamate ligase (ADP-forming)	10-formyl-THF[c] + 4 glutamate[c] + 4 ATP[c] --> 10-formyl-THF-glu(5)[c] + 4 Pi[c] + 4 ADP[c]	biochemical	metabolic	Vitamin B metabolism	Vitamin B	2356	687266	1	1		R01654	10-Formyltetrahydrofolate:L-glutamate ligase (ADP-forming)		HMR_7908	TRUE	TRUE	TRUE	shared
RCR10966	folylpolyglutamate synthetase (10fthf)	10-formyl-THF-glu(5)[c] + glutamate[c] + ATP[c] --> 10-formyl-THF-glu(6)[c] + Pi[c] + ADP[c]	biochemical	metabolic	Vitamin B metabolism	Vitamin B	2356	687266	1	1					HMR_7910	TRUE	TRUE	TRUE	shared
RCR10967	folylpolyglutamate synthetase, mitochondrial	10-formyl-THF-glu(6)[c] + glutamate[c] + ATP[c] --> 10-formyl-THF-glu(7)[c] + Pi[c] + ADP[c]	biochemical	metabolic	Vitamin B metabolism	Vitamin B	2356	687266	1	1					HMR_7912	TRUE	TRUE	TRUE	shared
RCR10968	gamma-glutamyl hydrolase	10-formyl-THF-glu(6)[l] + H2O[l] --> 10-formyl-THF-glu(5)[l] + glutamate[l]	biochemical	metabolic	Vitamin B metabolism	Vitamin B	8836	25455	1	1					HMR_7919	TRUE	TRUE	TRUE	shared
RCR10969	folylpolyglutamate synthetase (DHF)	pentaglutamyl-folate(DHF)[c] + glutamate[c] + ATP[c] --> hexaglutamyl-folate(DHF)[c] + Pi[c] + ADP[c]	biochemical	metabolic	Vitamin B metabolism	Vitamin B	2356	687266	1	1					HMR_8106	TRUE	TRUE	TRUE	shared
RCR10970	folylpolyglutamate synthetase	pentaglutamyl-folate(THF)[c] + glutamate[c] + ATP[c] --> hexaglutamyl-folate(THF)[c] + Pi[c] + ADP[c]	biochemical	metabolic	Vitamin B metabolism	Vitamin B	2356	687266	1	1					HMR_8109	TRUE	TRUE	TRUE	shared
RCR10971	tetrahydropteroyl-poly-gamma-glutamate gamma-glutamylhydrolase	pentaglutamyl-folate(THF)[l] + 4 H2O[l] --> THF[l] + 4 glutamate[l]	biochemical	metabolic	Vitamin B metabolism	Vitamin B	8836	25455	1	1		R04242	tetrahydropteroyl-poly-gamma-glutamate gamma-glutamylhydrolase		HMR_8133	TRUE	TRUE	TRUE	shared
RCR10972	gamma-glutamyl hydrolase[l]	hexaglutamyl-folate(THF)[l] + H2O[l] --> pentaglutamyl-folate(THF)[l] + glutamate[l]	biochemical	metabolic	Vitamin B metabolism	Vitamin B	8836	25455	1	1					HMR_8138	TRUE	TRUE	TRUE	shared
RCR10973	5-Formyltetrahydrofolate cyclo-ligase (ADP-forming)	5-formyl-THF[c] + ATP[c] + H+[c] --> 5,10-methenyl-THF[c] + Pi[c] + ADP[c]	biochemical	metabolic	Vitamin B metabolism	Vitamin B	10588	300886	1	1		R02301	5-Formyltetrahydrofolate cyclo-ligase (ADP-forming)		HMR_8143	TRUE	TRUE	TRUE	shared
RCR10974	N6-D-Biotinyl-L-lysine amidohydrolase	biocytin[c] + H2O[c] --> biotin[c] + lysine[c]	biochemical	metabolic	Vitamin B metabolism	Vitamin B	686	306262	1	1		R01077	N6-D-Biotinyl-L-lysine amidohydrolase		HMR_7661	TRUE	TRUE	TRUE	shared
RCR10975	2-amino-4-hydroxy-6-(erythro-1,2,3-trihydroxypropyl) dihydropteridine triphosphate lyase	6-[(1S,2R)-1,2-dihydroxy-3-triphosphooxypropyl]-7,8-dihydropterin[c] --> 6-pyruvoyltetrahydropterin[c] + triphosphate[c]	biochemical	metabolic	Aromatic amino acid metabolism	Phe Tyr Trp	5805	29498	1	1	PMID:7493990;PMID10727395	R04286	2-amino-4-hydroxy-6-(erythro-1,2,3-trihydroxypropyl) dihydropteridine triphosphate lyase	PTHPS	HMR_4163	TRUE	TRUE	TRUE	shared
RCR10976	4a-hydroxytetrahydrobiopterin dehydratase	4alpha-hydroxytetrahydrobiopterin[n] <==> O2-4a-cyclic-tetrahydrobiopterin[n] + H2O[n]	biochemical	metabolic	Aromatic amino acid metabolism	Phe Tyr Trp	5092;84105	29700;685729	2	2	PMID:10727395;PMID:8921004				HMR_4540	TRUE	TRUE	TRUE	shared
RCR10977	glutathione:dehydroascorbate oxidoreductase	dehydroascorbic acid[c] + 2 GSH[c] --> GSSG[c] + ascorbate[c]	biochemical	metabolic	Vitamin C metabolism	Vitamin C			0	0		R01108	glutathione:dehydroascorbate oxidoreductase		HMR_8620	TRUE	TRUE	TRUE	nonenzymatic
RCR10978	L-Dehydroascorbate lactonohydrolase	dehydroascorbic acid[c] + H2O[c] --> 2,3-diketo-L-gulonate[c]	biochemical	metabolic	Vitamin C metabolism	Vitamin C			0	0		R04785	L-Dehydroascorbate lactonohydrolase		HMR_8621	TRUE	TRUE	TRUE	nonenzymatic
RCR10979	2,3-dioxo-L-gulonate:hydrogen peroxide oxireductase[c]	2,3-diketo-L-gulonate[c] + H2O[c] --> L-lyxonate[c] + CO2[c]	biochemical	metabolic	Vitamin C metabolism	Vitamin C			0	0	PMID9296457	R04784		DOGULND1	HMR_8622	TRUE	TRUE	TRUE	nonenzymatic
RCR10980	Uroporphyrinogen-III carboxy-lyase	uroporphyrinogen III[c] --> coproporphyrinogen III[c] + 4 CO2[c]	biochemical	metabolic	Porphyrin metabolism	Heme	7389	29421	1	1		R03197	Uroporphyrinogen-III carboxy-lyase		HMR_4750	TRUE	TRUE	TRUE	shared
RCR10981	protoporphyrinogen-IX:oxygen oxidoreductase	protoporphyrinogen IX[m] + 3 O2[m] --> protoporphyrin[m] + 3 H2O2[m]	biochemical	metabolic	Porphyrin metabolism	Heme	5498	289219	1	1	PMID:14535846;PMID:16621625;PMID:9578577	R03222	protoporphyrinogen-IX:oxygen oxidoreductase		HMR_4755	TRUE	TRUE	TRUE	shared
RCR10982	Bilirubin:NAD+ oxidoreductase	biliverdin[c] + NADH[c] + H+[c] --> bilirubin[c] + NAD+[c]	biochemical	metabolic	Porphyrin metabolism	Heme	644;645	116599;292737	2	2		R02391	Bilirubin:NAD+ oxidoreductase		HMR_4764	TRUE	TRUE	TRUE	shared
RCR10983	Uroporphyrinogen I carboxy-lyase	uroporphyrinogen I[c] --> coproporphyrinogen I[c] + 4 CO2[c]	biochemical	metabolic	Porphyrin metabolism	Heme	7389	29421	1	1	PMID:17360334;UNIPROT:P06132	R04972	Uroporphyrinogen I carboxy-lyase		HMR_4772	TRUE	TRUE	TRUE	shared
RCR10984	phosphatidylcholine:retinol O-acyltransferase	retinol[c] + PC-LD pool[c] --> 1-lysolecithin pool[c] + retinyl-ester[c]	biochemical	metabolic	Vitamin A metabolism	Vitamin A	9227;84649;8694;5948;5947;158833;158835	64047;252900;84497;24710;25056;302425;679520	7	7		R08387	phosphatidylcholine:retinol O-acyltransferase		HMR_6635	TRUE	TRUE	TRUE	shared
RCR10985	11-cis-retinol:NAD+ oxidoreductase	11-cis-retinal[c] + NADH[c] + H+[c] <==> 11-cis-retinol[c] + NAD+[c]	biochemical	metabolic	Vitamin A metabolism	Vitamin A	10901;8630;5959;8608;195814;5949;6017;317749	266686;286964;366791;299511;297805;24711;293049;360420;100362350	8	9		R03048	11-cis-retinol:NAD+ oxidoreductase		HMR_6638	TRUE	TRUE	TRUE	shared
RCR10986	retinol isomerase	retinol[c] --> 9-cis-retinol[c]	biochemical	isomeric	Vitamin A metabolism	Vitamin A	5948;5947	24710;25056	2	2					HMR_6643	TRUE	TRUE	TRUE	shared
RCR10987	9-cis-retinol:NAD+ oxidoreductase	9-cis-retinal[c] + NADH[c] + H+[c] <==> 9-cis-retinol[c] + NAD+[c]	biochemical	metabolic	Vitamin A metabolism	Vitamin A	10901;8630;5959;8608;195814;5949;6017;317749	266686;286964;366791;299511;297805;24711;293049;360420;100362350	8	9		R08382	9-cis-retinol:NAD+ oxidoreductase		HMR_6644	TRUE	TRUE	TRUE	shared
RCR10988	retinol isomerase[r]	retinal[r] --> 9-cis-retinal[r]	biochemical	isomeric	Vitamin A metabolism	Vitamin A	5948;5947	24710;25056	2	2	PMID:9647871				HMR_6650	TRUE	TRUE	TRUE	shared
RCR10989	all-trans-Retinal 11-cis-trans-isomerase	retinal[c] --> 11-cis-retinal[c]	biochemical	isomeric	Vitamin A metabolism	Vitamin A	5948;5947	24710;25056	2	2		R02126	all-trans-Retinal 11-cis-trans-isomerase		HMR_6651	TRUE	TRUE	TRUE	shared
RCR10990	glucuronosyltransferase	13-cis-retinoate[c] + UDP-glucuronate[c] --> 13-cis-retinoyl-glucuronide[c] + UDP[c]	biochemical	metabolic	Vitamin A metabolism	Vitamin A	54658;54575;54576	24861;301595	3	2	PMID:10702251				HMR_6679	TRUE	TRUE	TRUE	shared
RCR10991	retinal isomerase (9-cis)	9-cis-retinal[c] <==> retinal[c]	biochemical	isomeric	Vitamin A metabolism	Vitamin A			0	0					HMR_8702	TRUE	TRUE	TRUE	nonenzymatic
RCR10992	4-oxo-retinoic acid formation (oxidation)	2 retinoate[c] + O2[c] --> 2 4-oxo-13-cis-retinoate[c] + 4 H+[c]	biochemical	metabolic	Vitamin A metabolism	Vitamin A			0	0					HMR_8703	TRUE	TRUE	TRUE	nonenzymatic
RCR10993	melatonin:oxygen 2,3-dioxygenase (indole-decyclizing)	melatonin[c] + O2[c] --> formyl-N-acetyl-5-methoxykynurenamine[c]	biochemical	metabolic	Serotonin and melatonin biosynthesis	Serotonin	3620;169355	66029;681319	2	2	PMID:12044950;PMID4814344	R03628	melatonin:oxygen 2,3-dioxygenase (indole-decyclizing)	MELATN23DOX	HMR_4550	TRUE	TRUE	TRUE	shared
RCR10994	5-Hydroxyindoleacetaldehyde:NAD+ oxidoreductase	5-hydroxyindoleacetaldehyde[c] + NAD+[c] + H2O[c] --> 5-hydroxyindoleacetate[c] + NADH[c] + H+[c]	biochemical	metabolic	Serotonin and melatonin biosynthesis	Serotonin	217;223;224;501;219	291450;29539;64040;65183;298079	5	5	PMID:8155713;PMID:8605195;PMID8155713;PMID8605195	R04903	5-Hydroxyindoleacetaldehyde:NAD+ oxidoreductase	r0758	HMR_4559	TRUE	TRUE	TRUE	shared
RCR10995	5-hydroxyindoleacetaldehyde:oxygen oxidoreductase	5-hydroxyindoleacetaldehyde[c] + O2[c] + H2O[c] --> 5-hydroxyindoleacetate[c] + H2O2[c]	biochemical	metabolic	Serotonin and melatonin biosynthesis	Serotonin	316	316421;316424;493909;54349	1	4	PMID:11569919;PMID:16143537;PMID20038499	R04904	5-hydroxyindoleacetaldehyde:oxygen oxidoreductase		HMR_4560	TRUE	TRUE	TRUE	shared
RCR10996	CYP24A1	25-hydroxyvitamin D2[m] + NADPH[m] + O2[m] + H+[m] --> 24R,25-dihyoxyvitamin D2[m] + NADP+[m] + H2O[m]	biochemical	metabolic	Vitamin D metabolism	Vitamin D	1591	25279	1	1	PMID15358094;PMID8266831			24_25VITD2Hm	HMR_7999	TRUE	TRUE	TRUE	shared
RCR10997	3-hydroxyacyl-CoA dehydrogenase	5-carboxy-gamma-chromanol[m] + NAD+[m] + O2[m] + ATP[m] + CoA[m] + H+[m] + H2O[m] --> gamma-carboxyethyl-hydroxychroman[m] + propanoyl-CoA[m] + H2O2[m] + AMP[m] + PPi[m] + NADH[m]	biochemical	metabolic	Vitamin E metabolism	Vitamin E			0	0					HMR_6453	TRUE	TRUE	TRUE	nonenzymatic
RCR10998	naphthalene epoxide isomerase	(1R,2S)-naphthalene 1,2-oxide[c] --> 1-naphthol[c]	biochemical	isomeric	Xenobiotics metabolism	Xenobiotic			0	0		R07009			HMR_7008	TRUE	TRUE	TRUE	nonenzymatic
RCR10999	naphthalene epoxide isomerase[c]	(1R,2S)-naphthalene 1,2-oxide[c] --> 2-naphthol[c]	biochemical	isomeric	Xenobiotics metabolism	Xenobiotic			0	0		R07011			HMR_7011	TRUE	TRUE	TRUE	nonenzymatic
RCR11000	RCR11000[c]	(1S,2R)-naphthalene 1,2-oxide[c] --> 1-naphthol[c]	biochemical	isomeric	Xenobiotics metabolism	Xenobiotic			0	0		R07010			HMR_7015	TRUE	TRUE	TRUE	nonenzymatic
RCR11001	RCR11001[c]	(1S,2R)-naphthalene 1,2-oxide[c] --> 2-naphthol[c]	biochemical	isomeric	Xenobiotics metabolism	Xenobiotic			0	0		R07012			HMR_7016	TRUE	TRUE	TRUE	nonenzymatic
RCR11002	trichloroethanol:NAD+ oxidoreductase	chloral hydrate[c] + NADH[c] + H+[c] --> trichloroethanol[c] + NAD+[c] + H2O[c]	biochemical	metabolic	Xenobiotics metabolism	Xenobiotic	128;131;137872;130;127;125;126;124	100145871;171178;362474;310903;29646;24172	8	6		R07105	trichloroethanol:NAD+ oxidoreductase		HMR_7038	TRUE	TRUE	TRUE	shared
RCR11003	UDP-glucuronate beta-D-glucuronosyltransferase	trichloroethanol[c] + UDP-glucuronate[c] --> trichloroethanol glucuronide[c] + UDP[c]	biochemical	metabolic	Xenobiotics metabolism	Xenobiotic			0	0		R07106	UDP-glucuronate beta-D-glucuronosyltransferase		HMR_7039	TRUE	TRUE	TRUE	nonenzymatic
RCR11004	RCR11004[c]	4-(n-nitrosomethylamino)-1-(3-pyridyl)-1-butanone[c] --> 4-(methylnitrosamino)-1-(1-oxido-3-pyridinyl)-1-butanone[c]	biochemical	isomeric	Xenobiotics metabolism	Xenobiotic			0	0		R09429			HMR_7062	TRUE	TRUE	TRUE	nonenzymatic
RCR11005	glucuronosyltransferase[c]	4-(methylnitrosamino)-1-(3-pyridyl)-1-butanol[c] + UDP-glucuronate[c] --> NNAL-N-glucuronide[c] + UDP[c]	biochemical	metabolic	Xenobiotics metabolism	Xenobiotic			0	0		R09427			HMR_7066	TRUE	TRUE	TRUE	nonenzymatic
RCR11006	chloroacetyl-chloride:glutathione S-chloroacetyltransferase	chloroacetyl chloride[c] + GSH[c] --> S-(2-chloroacetyl)glutathione[c] + hydrochloride[c]	biochemical	metabolic	Xenobiotics metabolism	Xenobiotic			0	0		R07093	chloroacetyl-chloride:glutathione S-chloroacetyltransferase		HMR_7097	TRUE	TRUE	TRUE	nonenzymatic
RCR11007	hydrogen-peroxide:hydrogen-peroxide oxidoreductase[p]	2 H2O2[p] --> O2[p] + 2 H2O[p]	biochemical	metabolic	Miscellaneous	Miscellaneous	847	24248	1	1	PMID:12054464;PMID:1657986;PMID18634816;PMID18634817	R00009	hydrogen-peroxide:hydrogen-peroxide oxidoreductase	CATp	HMR_3984	FALSE	FALSE	FALSE	disabled
RCR11008	Triphosphate phosphohydrolase	triphosphate[c] + H2O[c] --> PPi[c] + Pi[c]	biochemical	metabolic	Miscellaneous	Miscellaneous			0	0	PMID:11278456	R00138	Triphosphate phosphohydrolase		HMR_5363	TRUE	TRUE	TRUE	nonenzymatic
RCR11009	L-arginyl-tRNA(Arg):protein arginyltransferase	L-arginyl-protein[c] + tRNA(arg)[c] <==> [protein][c] + L-arginyl-tRNA(arg)[c]	biochemical	metabolic	Miscellaneous	Miscellaneous	11101	293526	1	1		R03862	L-arginyl-tRNA(Arg):protein arginyltransferase		HMR_9541	TRUE	TRUE	TRUE	shared
RCR11010	ATP:protamine O-phosphotransferase	protamine[c] + ATP[c] --> O-phosphoprotamine[c] + ADP[c]	biochemical	metabolic	Miscellaneous	Miscellaneous			0	0		R03632	ATP:protamine O-phosphotransferase		HMR_9579	TRUE	TRUE	TRUE	nonenzymatic
RCR11011	RCR11011[c]	0.2781 1-acylglycerol-3P-palm[c] + 0.2479 1-acylglycerol-3P-lin[c] + 0.1271 1-acylglycerol-3P-stea[c] + 0.1143 1-acylglycerol-3P-ol[c] + 0.0709 1-acylglycerol-3P-arach[c] + 0.0271 1-acylglycerol-3P-cis-vac[c] + 0.0252 1-acylglycerol-3P-4,7,10,13,16,19-doco[c] + 0.0228 1-acylglycerol-3P-dihomo-gamma[c] + 0.0178 1-acylglycerol-3P-8,11,14,17-eico[c] + 0.0109 1-acylglycerol-3P-5,8,11,14,17-eico[c] + …	biochemical	anabolic	Biomass	Biomass			0	0	PMID:16137923				HMR_0556	TRUE	TRUE	TRUE	nonenzymatic
RCR11012	RCR11012[c]	0.2125 1-acylglycerol-3P-arach[c] + 0.1983 1-acylglycerol-3P-stea[c] + 0.1312 1-acylglycerol-3P-lin[c] + 0.1243 1-acylglycerol-3P-palm[c] + 0.0619 1-acylglycerol-3P-ol[c] + 0.0459 1-acylglycerol-3P-4,7,10,13,16,19-doco[c] + 0.0411 1-acylglycerol-3P-dihomo-gamma[c] + 0.0327 1-acylglycerol-3P-7-hexade[c] + 0.0319 1-acylglycerol-3P-myrist[c] + 0.0285 1-acylglycerol-3P-cis-vac[c] + 0.0221 1-acylglyce…	biochemical	anabolic	Biomass	Biomass			0	0	PMID:16137923				HMR_0557	TRUE	TRUE	TRUE	nonenzymatic
RCR11013	RCR11013[c]	0.4731 1-acylglycerol-3P-stea[c] + 0.2005 1-acylglycerol-3P-arach[c] + 0.0931 1-acylglycerol-3P-4,7,10,13,16,19-doco[c] + 0.0337 1-acylglycerol-3P-palm[c] + 0.0329 1-acylglycerol-3P-7,10,13,16,19-docosa[c] + 0.0323 1-acylglycerol-3P-ol[c] + 0.0286 1-acylglycerol-3P-5,8,11,14,17-eico[c] + 0.0177 1-acylglycerol-3P-lin[c] + 0.0174 1-acylglycerol-3P-8,11,14,17-eico[c] + 0.0131 1-acylglycerol-3P-cis-v…	biochemical	anabolic	Biomass	Biomass			0	0	PMID:16137923				HMR_0558	TRUE	TRUE	TRUE	nonenzymatic
RCR11014	RCR11014[c]	0.3553 1-acylglycerol-3P-stea[c] + 0.2118 1-acylglycerol-3P-arach[c] + 0.136 1-acylglycerol-3P-ol[c] + 0.0678 1-acylglycerol-3P-lin[c] + 0.0678 1-acylglycerol-3P-palm[c] + 0.0269 1-acylglycerol-3P-4,7,10,13,16,19-doco[c] + 0.0266 1-acylglycerol-3P-cis-vac[c] + 0.0228 1-acylglycerol-3P-dihomo-gamma[c] + 0.0179 1-acylglycerol-3P-8,11,14,17-eico[c] + 0.0124 1-acylglycerol-3P-4,7,10,13,16-docosa[c] +…	biochemical	anabolic	Biomass	Biomass			0	0	PMID:16137923				HMR_0559	TRUE	TRUE	TRUE	nonenzymatic
RCR11015	RCR11015[c]	0.557 1-acylglycerol-3P-palm[c] + 0.138 1-acylglycerol-3P-stea[c] + 0.061 1-acylglycerol-3P-ol[c] + 0.0453 1-acylglycerol-3P-cis-vac[c] + 0.0358 1-acylglycerol-3P-7-hexade[c] + 0.025 1-acylglycerol-3P-lin[c] + 0.0136 1-acylglycerol-3P-arach[c] + 0.011 1-acylglycerol-3P-myrist[c] + 0.0075 1-acylglycerol-3P-linolen[c] + 0.0068 1-acylglycerol-3P-5,8,11,14,17-eico[c] + 0.003 1-acylglycerol-3P-4,7,10,…	biochemical	anabolic	Biomass	Biomass			0	0	PMID:16137923				HMR_0560	TRUE	TRUE	TRUE	nonenzymatic
RCR11016	3'-phosphoadenylyl-sulfate:cholesterol sulfotransferase	PAPS[c] + cholesterol[c] --> cholesterol-sulfate[c] + PAP[c]	biochemical	metabolic	Miscellaneous	Miscellaneous	6820	292915	1	1		R08977	3'-phosphoadenylyl-sulfate:cholesterol sulfotransferase		HMR_1919	TRUE	TRUE	TRUE	shared
RCR11017	ATP phosphohydrolase	ATP[c] + H2O[c] --> Pi[c] + ADP[c]	biochemical	metabolic	Biomass	Biomass			0	0		R00086	ATP phosphohydrolase		HMR_3964	TRUE	TRUE	TRUE	nonenzymatic
RCR11018	ethanol:NAD+ oxidoreductase	ethanol[c] + NAD+[c] --> acetaldehyde[c] + NADH[c] + H+[c]	biochemical	metabolic	Central carbon metabolism	Central Carbon	128;131;137872;130;127;125;126;284273;124	100145871;171178;362474;310903;29646;24172;291403	9	7	PMID:10868354;PMID:12491384;PMID:12818203;PMID:14674758;PMID:15289102;PMID:15299346;PMID:15327949;PMID:15682493;PMID:15713978;PMID11762128;PMID12592711	R00754	ethanol:NAD+ oxidoreductase	ALCD2if	HMR_3905	TRUE	TRUE	TRUE	shared
RCR11019	Ethanol:NADP+ oxidoreductase	ethanol[c] + NADP+[c] --> acetaldehyde[c] + NADPH[c] + H+[c]	biochemical	metabolic	Central carbon metabolism	Central Carbon	10327	78959	1	1	PMID11003211;PMID14576493;PMID19382904;PMID19382905	R00746	Ethanol:NADP+ oxidoreductase	ALCD2yf	HMR_3907	TRUE	TRUE	TRUE	shared
RCR11020	acetyl adenylate:CoA acetyltransferase	acetyl adenylate[c] + CoA[c] --> acetyl-CoA[c] + AMP[c]	biochemical	metabolic	Central carbon metabolism	Central Carbon	55902	311569	1	1	PMID:10843999;PMID:14086739;PMID:238571;PMID:2901103	R00236	acetyl adenylate:CoA acetyltransferase		HMR_4108	TRUE	TRUE	TRUE	shared
RCR11021	ATP:acetate adenylyltransferase	acetate[c] + ATP[c] --> acetyl adenylate[c] + PPi[c]	biochemical	metabolic	Central carbon metabolism	Central Carbon	55902	311569	1	1	PMID:10843999;PMID:14086739;PMID:238571;PMID:2901103	R00316	ATP:acetate adenylyltransferase		HMR_4133	TRUE	TRUE	TRUE	shared
RCR11022	Acetaldehyde:NADP+ oxidoreductase	acetaldehyde[c] + NADP+[c] + H2O[c] --> acetate[c] + NADPH[c] + H+[c]	biochemical	metabolic	Central carbon metabolism	Central Carbon	218;220;221;222	25375;266603;309147;688778	4	4	PMID:16411662;PMID:2060039;PMID:7779080;PMID:8155713;PMID:8605195;PMID:9228057;PMID12616643	R00711	Acetaldehyde:NADP+ oxidoreductase	ALDD2y	HMR_4283	TRUE	TRUE	TRUE	shared
RCR11023	Acetaldehyde:NAD+ oxidoreductase[m]	acetaldehyde[m] + NAD+[m] + H2O[m] --> acetate[m] + NADH[m] + H+[m]	biochemical	metabolic	Central carbon metabolism	Central Carbon	217;223;224;501;219	291450;29539;64040;65183;298079	5	5	PMID18983992;PMID18983993;PMID19382904;PMID19382905	R00710	Acetaldehyde:NAD+ oxidoreductase	ALDD2xm	HMR_8357	TRUE	TRUE	TRUE	shared
RCR11024	2-Oxopropanal:NADP+ oxidoreductase	methylglyoxal[c] + NADP+[c] + H2O[c] --> pyruvate[c] + NADPH[c] + H+[c]	biochemical	metabolic	Central carbon metabolism	Central Carbon	284273	291403	1	1	PMID:20958;PMID:4383524;PMID:4391087;PMID:6014;PMID:7107625;PMID:7107626;PMID:7144586;PMID:7763257;PMID:7993370;PMID20958;PMID4383524;PMID4391087;PMID6014;PMID7107625;PMID7107626;PMID7144586;PMID7763257;PMID7993370	R00205	2-Oxopropanal:NADP+ oxidoreductase	r0055	HMR_4360	TRUE	TRUE	TRUE	shared
RCR11025	3-phospho-D-glycerate 1,2-phosphomutase	1,3-bisphospho-D-glycerate[c] --> 2,3-bisphospho-D-glycerate[c]	biochemical	isomeric	Central carbon metabolism	Central Carbon	5224;5223;669;441531	24959;24642;296973	4	3		R01662	3-phospho-D-glycerate 1,2-phosphomutase		HMR_4371	TRUE	TRUE	TRUE	shared
RCR11026	2,3-bisphospho-D-glycerate 2-phosphohydrolase	2,3-bisphospho-D-glycerate[c] + H2O[c] --> 3-phospho-D-glycerate[c] + Pi[c]	biochemical	metabolic	Central carbon metabolism	Central Carbon	669	296973	1	1	PMID15949708;PMID17052986	R01516	2,3-bisphospho-D-glycerate 2-phosphohydrolase	DPGase	HMR_4372	TRUE	TRUE	TRUE	shared
RCR11027	D-glyceraldehyde-3-phosphate:NAD+ oxidoreductase (phosphorylating)	1,3-bisphospho-D-glycerate[c] + NADH[c] + H+[c] <==> GAP[c] + NAD+[c] + Pi[c]	biochemical	metabolic	Central carbon metabolism	Central Carbon	2597;26330	24383;66020	2	2	PMID:12027953;PMID:14993695;PMID:3370218;PMID:7144574;PMID10714828	R01061	D-glyceraldehyde-3-phosphate:NAD+ oxidoreductase (phosphorylating)	GAPD	HMR_4373	TRUE	TRUE	TRUE	shared
RCR11028	D-Glucose-6-phosphate phosphohydrolase	glucose-6-phosphate[r] + H2O[r] --> glucose[r] + Pi[r]	biochemical	metabolic	Central carbon metabolism	Central Carbon	2538;92579;57818	25634;303565;681817	3	3	PMID:12101013;PMID:12485600;PMID:1662952;PMID:6291517;PMID:6321405;PMID:6935637	R00303	D-Glucose-6-phosphate phosphohydrolase		HMR_4521	TRUE	TRUE	TRUE	shared
RCR11029	calcium / sodium antiporter (1:3), reversible	ethanol[p] + H2O2[p] --> acetaldehyde[p] + 2 H2O[p]	biochemical	metabolic	Central carbon metabolism	Central Carbon	847	24248	1	1	PMID19382904;PMID19382905;PMID8769411			CAT2p	HMR_8360	FALSE	FALSE	FALSE	disabled
RCR11030	carbamoyl-phosphate synthase (glutamine-hydrolysing)	carbamoyl-phosphate[r] + glucose[r] --> glucose-6-phosphate[r] + NH3[r] + CO2[r]	biochemical	metabolic	Central carbon metabolism	Central Carbon	2538;92579;57818	25634;303565;681817	3	3					HMR_8652	TRUE	TRUE	TRUE	shared
RCR11031	ethanol reversible peroxisomal transport	ethanol[c] + NADPH[c] + O2[c] + H+[c] --> acetaldehyde[c] + NADP+[c] + 2 H2O[c]	biochemical	metabolic	Central carbon metabolism	Central Carbon	1571	25086	1	1	PMID10620320;PMID17084996;PMID17084997			ETOHMO	HMR_8757	TRUE	TRUE	TRUE	shared
RCR11032	1,4-alpha-glucan branching enzyme (glygn1 -> glygn2)	glycogenin G11[c] --> glycogenin G4G7[c]	biochemical	isomeric	Central carbon metabolism	Central Carbon	2632	288333	1	1	PMID:12133002;PMID:4475632;PMID:5810070;UNIPROT:Q15125;PMID8463281			GLBRAN	HMR_5397	TRUE	TRUE	TRUE	shared
RCR11033	glycogen phosphorylase (glygn2 -> dxtrn)	glycogenin G4G7[c] + 3 Pi[c] --> glycogenin G4G4[c] + 3 glucose-1-phosphate[c]	biochemical	metabolic	Central carbon metabolism	Central Carbon	5834;5836;5837	25739;64035;24701	3	3	PMID:12133002;PMID:4475632;PMID:5810070;UNIPROT:Q15125;PMID3346228			GLPASE1	HMR_5398	TRUE	TRUE	TRUE	shared
RCR11034	4-alpha-glucanotransferase	glycogenin G4G4[c] --> glycogenin G7G1[c]	biochemical	isomeric	Central carbon metabolism	Central Carbon	178	362029	1	1	PMID:12133002;PMID:4475632;PMID:5810070;UNIPROT:Q15125				HMR_5399	TRUE	TRUE	TRUE	shared
RCR11035	amylo-alpha-1,6-glucosidase	glycogenin G7G1[c] + H2O[c] --> glycogenin G7[c] + glucose[c]	biochemical	metabolic	Central carbon metabolism	Central Carbon	178	362029	1	1	PMID:12133002;PMID:4475632;PMID:5810070;UNIPROT:Q15125				HMR_5400	TRUE	TRUE	TRUE	shared
RCR11036	glycogen phosphorylase	glycogenin G7[c] + 7 Pi[c] --> glycogenin[c] + 7 glucose-1-phosphate[c]	biochemical	metabolic	Central carbon metabolism	Central Carbon	5834;5836;5837	25739;64035;24701	3	3	PMID:12133002;PMID:4475632;PMID:5810070;UNIPROT:Q15125;PMID12133002;PMID4475632;PMID5810070			r1393	HMR_5401	TRUE	TRUE	TRUE	shared
RCR11037	alpha-amylase[c]	maltodecaose[c] + H2O[c] --> maltononaose[c] + fructose[c]	biochemical	metabolic	Central carbon metabolism	Central Carbon	84569;279;280;276;277;278	364745;497039;24203	6	3					HMR_8568	TRUE	TRUE	TRUE	shared
RCR11038	glycogenase	maltononaose[c] + 2 H2O[c] --> maltoheptaose[c] + 2 fructose[c]	biochemical	metabolic	Central carbon metabolism	Central Carbon	84569;279;280;276;277;278	364745;497039;24203	6	3					HMR_8570	TRUE	TRUE	TRUE	shared
RCR11039	alpha amylase, alpha-amylase	maltoheptaose[c] + H2O[c] --> maltohexaose[c] + fructose[c]	biochemical	metabolic	Central carbon metabolism	Central Carbon	84569;279;280;276;277;278	364745;497039;24203	6	3					HMR_8572	TRUE	TRUE	TRUE	shared
RCR11040	endoamylase	maltohexaose[c] + H2O[c] --> maltopentaose[c] + fructose[c]	biochemical	metabolic	Central carbon metabolism	Central Carbon	84569;279;280;276;277;278	364745;497039;24203	6	3					HMR_8574	TRUE	TRUE	TRUE	shared
RCR11041	Taka-amylase A	maltopentaose[c] + H2O[c] --> maltotetraose[c] + fructose[c]	biochemical	metabolic	Central carbon metabolism	Central Carbon	84569;279;280;276;277;278	364745;497039;24203	6	3					HMR_8576	TRUE	TRUE	TRUE	shared
RCR11042	1,4-alpha-D-glucan glucanohydrolase	maltotetraose[c] + H2O[c] --> maltotriose[c] + fructose[c]	biochemical	metabolic	Central carbon metabolism	Central Carbon	84569;279;280;276;277;278	364745;497039;24203	6	3					HMR_8578	TRUE	TRUE	TRUE	shared
RCR11043	Maltodextrin glucosidase (maltotriose)	maltotriose[c] + H2O[c] --> maltose[c] + glucose[c]	biochemical	metabolic	Central carbon metabolism	Central Carbon	2595;8972	24382;312272	2	2					HMR_8591	TRUE	TRUE	TRUE	shared
RCR11044	glycogenase[c]	maltotriose[c] + H2O[c] --> maltose[c] + fructose[c]	biochemical	metabolic	Central carbon metabolism	Central Carbon	84569;279;280;276;277;278	364745;497039;24203	6	3					HMR_8580	TRUE	TRUE	TRUE	shared
RCR11045	3-phospho-D-glyceroyl-phosphate:alpha-D-glucose-1-phosphate 6-phosphotransferase	1,3-bisphospho-D-glycerate[c] + glucose-1-phosphate[c] --> glucose-1,6-bisphosphate[c] + 3-phospho-D-glycerate[c]	biochemical	metabolic	Central carbon metabolism	Central Carbon	283209	685076	1	1		R01660	3-phospho-D-glyceroyl-phosphate:alpha-D-glucose-1-phosphate 6-phosphotransferase		HMR_8585	TRUE	TRUE	TRUE	shared
RCR11046	CTP:D-tagatose 6-phosphate 1-phosphotransferase	tagatose-1,6-bisphosphate[c] + CDP[c] <==> D-tagatose-6-phosphate[c] + CTP[c]	biochemical	metabolic	Carbohydrate metabolism	Carbohydrate	5214;5211;5213	60416;25741;65152	3	3	PMID:131802;PMID:1810251;PMID:193556;PMID:2987258;PMID:6091737	R03237	CTP:D-tagatose 6-phosphate 1-phosphotransferase		HMR_4774	TRUE	TRUE	TRUE	shared
RCR11047	UDP-alpha-D-galactose:D-glucose 4-beta-D-galactosyltransferase	glucose[g] + UDP-galactose[g] --> lactose[g] + UDP[g]	biochemical	metabolic	Carbohydrate metabolism	Carbohydrate	3906;2683;8704	24528;24390;313536	3	3		R00503	UDP-alpha-D-galactose:D-glucose 4-beta-D-galactosyltransferase		HMR_7674	TRUE	TRUE	TRUE	shared
RCR11048	ATP:D-tagatose 6-phosphotransferase	D-tagatose[c] + ATP[c] --> D-tagatose-6-phosphate[c] + ADP[c]	biochemical	metabolic	Carbohydrate metabolism	Carbohydrate	3795	25659	1	1		R02927	ATP:D-tagatose 6-phosphotransferase		HMR_8761	TRUE	TRUE	TRUE	shared
RCR11049	galactitol:NADP+ 1-oxidoreductase	galactose[c] + NADPH[c] + H+[c] <==> galactitol[c] + NADP+[c]	biochemical	metabolic	Carbohydrate metabolism	Carbohydrate	231;57016	24192;296972;286921	2	3	PMID12704219	R01095	galactitol:NADP+ 1-oxidoreductase	GALOR	HMR_8766	TRUE	TRUE	TRUE	shared
RCR11050	UTP:alpha-D-galactose-1-phosphate uridylyltransferase	alpha-D-galactose-1-phosphate[c] + UTP[c] --> UDP-galactose[c] + PPi[c]	biochemical	metabolic	Carbohydrate metabolism	Carbohydrate	2592	298003	1	1		R00502	UTP:alpha-D-galactose-1-phosphate uridylyltransferase		HMR_8767	TRUE	TRUE	TRUE	shared
RCR11051	ATP:D-glyceraldehyde 3-phosphotransferase	glyceraldehyde[c] + ATP[c] --> GAP[c] + ADP[c]	biochemical	metabolic	Carbohydrate metabolism	Carbohydrate			0	0	PMID:12125098	R01059	ATP:D-glyceraldehyde 3-phosphotransferase		HMR_0454	TRUE	TRUE	TRUE	nonenzymatic
RCR11052	ATP:D-fructose 1-phosphotransferase	fructose[c] + ATP[c] --> fructose-1-phosphate[c] + ADP[c]	biochemical	metabolic	Carbohydrate metabolism	Carbohydrate	3795	25659	1	1	PMID:2996495;PMID:7833921	R00866	ATP:D-fructose 1-phosphotransferase		HMR_4310	TRUE	TRUE	TRUE	shared
RCR11053	L-fucose aldose-ketose-isomerase	6-deoxy-L-galactose[c] --> L-fuculose[c]	biochemical	isomeric	Carbohydrate metabolism	Carbohydrate			0	0	PMID:457669;PMID:5050937	R03163	L-fucose aldose-ketose-isomerase		HMR_4403	TRUE	TRUE	TRUE	nonenzymatic
RCR11054	GDP-L-fucose:NADP+ 4-oxidoreductase (3,5-epimerizing)[c]	GDP-4-dehydro-6-deoxy-D-mannose[c] + NADPH[c] + H+[c] --> GDP-L-fucose[c] + NADP+[c]	biochemical	metabolic	Carbohydrate metabolism	Carbohydrate	7264	300036	1	1		R05692	GDP-L-fucose:NADP+ 4-oxidoreductase (3,5-epimerizing)	GFUCS	HMR_8768	TRUE	TRUE	TRUE	shared
RCR11055	Xylitol:NADP+ 4-oxidoreductase (L-xylulose-forming)	L-xylulose[c] + NADPH[c] + H+[c] --> xylitol[c] + NADP+[c]	biochemical	metabolic	Vitamin C metabolism	Vitamin C	51181	171408	1	1	PMID:28341;PMID:4397414;PMID:6821187	R01904	Xylitol:NADP+ 4-oxidoreductase (L-xylulose-forming)		HMR_4590	TRUE	TRUE	TRUE	shared
RCR11056	xylitol:NADP+ oxidoreductase	D-xylose[c] + NADPH[c] + H+[c] <==> xylitol[c] + NADP+[c]	biochemical	metabolic	Vitamin C metabolism	Vitamin C	231;57016	24192;296972;286921	2	3		R01431	xylitol:NADP+ oxidoreductase		HMR_4592	TRUE	TRUE	TRUE	shared
RCR11057	xylitol:NAD+ 2-oxidoreductase (D-xylulose-forming)	xylitol[c] + NAD+[c] --> D-xylulose[c] + NADH[c] + H+[c]	biochemical	metabolic	Vitamin C metabolism	Vitamin C	6652	24788	1	1		R01896	xylitol:NAD+ 2-oxidoreductase (D-xylulose-forming)		HMR_4593	TRUE	TRUE	TRUE	shared
RCR11058	D-xylose:NADP+ 1-oxidoreductase	D-xylose[c] + NADP+[c] --> D-xylonolactone[c] + NADPH[c] + H+[c]	biochemical	metabolic	Vitamin C metabolism	Vitamin C	27294	691002	1	1		R01430	D-xylose:NADP+ 1-oxidoreductase		HMR_4594	TRUE	TRUE	TRUE	shared
RCR11059	L-Arabitol:NADP+ 1-oxidoreductase	L-arabinose[c] + NADPH[c] + H+[c] --> L-arabitol[c] + NADP+[c]	biochemical	metabolic	Vitamin C metabolism	Vitamin C	10327;231;8574	171445;24192;78959	3	3		R01759	L-Arabitol:NADP+ 1-oxidoreductase		HMR_8341	TRUE	TRUE	TRUE	shared
RCR11060	L-arabinitol:NAD+ 4-oxidoreductase (L-xylulose-forming)	L-xylulose[c] + NADH[c] + H+[c] <==> L-arabitol[c] + NAD+[c]	biochemical	metabolic	Vitamin C metabolism	Vitamin C			0	0		R01903	L-arabinitol:NAD+ 4-oxidoreductase (L-xylulose-forming)		HMR_8342	TRUE	TRUE	TRUE	nonenzymatic
RCR11061	L-gulonate:NADP+ 6-oxidoreductase	glucuronate[r] + NADPH[r] + H+[r] <==> L-gulonate[r] + NADP+[r]	biochemical	metabolic	Vitamin C metabolism	Vitamin C	10327	78959	1	1	PMID9296457	R01481	L-gulonate:NADP+ 6-oxidoreductase	GULNDer	HMR_8344	TRUE	TRUE	TRUE	shared
RCR11062	L-Gulonate:NAD+ 3-oxidoreductase	3-dehydro-L-gulonate[c] + NADH[c] + H+[c] <==> L-gulonate[c] + NAD+[c]	biochemical	metabolic	Vitamin C metabolism	Vitamin C	51084	290277	1	1	PMID6821187	R02640	L-Gulonate:NAD+ 3-oxidoreductase	GULN3D	HMR_8352	TRUE	TRUE	TRUE	shared
RCR11063	3-Dehydro-L-gulonate carboxy-lyase	3-dehydro-L-gulonate[c] <==> L-xylulose[c] + CO2[c]	biochemical	metabolic	Vitamin C metabolism	Vitamin C			0	0		R01905	3-Dehydro-L-gulonate carboxy-lyase		HMR_8353	TRUE	TRUE	TRUE	nonenzymatic
RCR11064	ATP:D-ribulose 5-phosphotransferase	D-ribulose[c] + ATP[c] --> ribulose-5-phosphate[c] + ADP[c]	biochemical	metabolic	Vitamin C metabolism	Vitamin C	64080	362706	1	1		R01526	ATP:D-ribulose 5-phosphotransferase		HMR_8726	TRUE	TRUE	TRUE	shared
RCR11065	L-gulonate:NADP+ 6-oxidoreductase[c]	glucuronate[c] + NADPH[c] + H+[c] <==> L-gulonate[c] + NADP+[c]	biochemical	metabolic	Vitamin C metabolism	Vitamin C	10327	78959	1	1	PMID:1748675;PMID1748675	R01481	L-gulonate:NADP+ 6-oxidoreductase	RE0383C	HMR_6537	TRUE	TRUE	TRUE	shared
RCR11066	(R)-S-Lactoylglutathione methylglyoxal-lyase (isomerizing)	methylglyoxal[c] + GSH[c] --> (R)-S-lactoylglutathione[c]	biochemical	metabolic	Central carbon metabolism	Central Carbon	2739;51031	294320;363644	2	2		R02530	(R)-S-Lactoylglutathione methylglyoxal-lyase (isomerizing)		HMR_3853	TRUE	TRUE	TRUE	shared
RCR11067	Lactaldehyde:NAD+ 1-oxidoreductase	methylglyoxal[c] + NADH[c] + H+[c] --> lactaldehyde[c] + NAD+[c]	biochemical	metabolic	Central carbon metabolism	Central Carbon	231;57016	24192;296972;286921	2	3		R02531	Lactaldehyde:NAD+ 1-oxidoreductase		HMR_3854	TRUE	TRUE	TRUE	shared
RCR11068	Propane-1,2-diol:NAD+ 1-oxidoreductase	lactaldehyde[c] + NADPH[c] + H+[c] --> propane-1,2-diol[c] + NADP+[c]	biochemical	metabolic	Central carbon metabolism	Central Carbon	231;57016	24192;296972;286921	2	3		R02577	Propane-1,2-diol:NAD+ 1-oxidoreductase		HMR_3855	TRUE	TRUE	TRUE	shared
RCR11069	(R)-S-Lactoylglutathione hydrolase	(R)-S-lactoylglutathione[c] + H2O[c] --> D-lactate[c] + GSH[c]	biochemical	metabolic	Central carbon metabolism	Central Carbon	3029;84264	24439;302995	2	2		R01736	(R)-S-Lactoylglutathione hydrolase		HMR_3857	TRUE	TRUE	TRUE	shared
RCR11070	(S)-Malate:NADP+ oxidoreductase(oxaloacetate-decarboxylating)[c]	malate[c] + NADP+[c] --> pyruvate[c] + CO2[c] + NADPH[c] + H+[c]	biochemical	metabolic	Central carbon metabolism	Central Carbon	4199;112611	24552;363110	2	2	PMID:15989682;PMID:16171388;PMID:1935931;PMID:4407365;PMID:4778267;PMID:7757881;PMID:8106447	R00216	(S)-Malate:NADP+ oxidoreductase(oxaloacetate-decarboxylating)		HMR_4089	TRUE	TRUE	TRUE	shared
RCR11071	GTP:oxaloacetate carboxy-lyase (adding GTP,hosphoenolpyruvate-forming)[m]	OAA[m] + GTP[m] --> PEP[m] + GDP[m] + CO2[m]	biochemical	metabolic	Central carbon metabolism	Central Carbon	5106	361042	1	1	PMID:11851336;PMID:14505680;PMID:728402;PMID:8325643;PMID:8645161;PMID8645161	R00431	GTP:oxaloacetate carboxy-lyase (adding GTP,hosphoenolpyruvate-forming)	PEPCKm	HMR_4103	TRUE	TRUE	TRUE	shared
RCR11072	Pyruvate:carbon-dioxide ligase (ADP-forming)	pyruvate[m] + HCO3-[m] + ATP[m] + H+[m] --> OAA[m] + Pi[m] + ADP[m]	biochemical	metabolic	Central carbon metabolism	Central Carbon	5091	25104	1	1	PMID:12437512;PMID:7918683;PMID6548474	R00344	Pyruvate:carbon-dioxide ligase (ADP-forming)	PCm	HMR_4143	TRUE	TRUE	TRUE	shared
RCR11073	CTP:pyruvate 2-O-phosphotransferase	PEP[c] + CDP[c] --> CTP[c] + pyruvate[c]	biochemical	metabolic	Central carbon metabolism	Central Carbon	5315;5313	25630;24651;100364062	2	3	PMID:1009117;PMID:7154942	R00572	CTP:pyruvate 2-O-phosphotransferase		HMR_4193	TRUE	TRUE	TRUE	shared
RCR11074	aldose reductase (methylglyoxal)	methylglyoxal[c] + NADPH[c] + H+[c] --> hydroxyacetone[c] + NADP+[c]	biochemical	metabolic	Central carbon metabolism	Central Carbon	10327;231;8574	171445;24192;78959	3	3	PMID12071861;PMID1537826;PMID9823300	R02528		ALR2	HMR_8497	TRUE	TRUE	TRUE	shared
RCR11075	acetone monooxygenase	acetone[c] + NADPH[c] + O2[c] + H+[c] --> hydroxyacetone[c] + NADP+[c] + H2O[c]	biochemical	metabolic	Central carbon metabolism	Central Carbon	1571	25086	1	1	PMID1537826;PMID16037240;PMID8853285			ACTNMO	HMR_8498	TRUE	TRUE	TRUE	shared
RCR11076	acetol monooxygenase	hydroxyacetone[c] + NADPH[c] + O2[c] + H+[c] --> methylglyoxal[c] + NADP+[c] + 2 H2O[c]	biochemical	metabolic	Central carbon metabolism	Central Carbon	1571	25086	1	1	PMID1537826;PMID16037240;PMID8853285			ACTLMO	HMR_8499	TRUE	TRUE	TRUE	shared
RCR11077	aldose reductase (acetol)	hydroxyacetone[c] + NADPH[c] + H+[c] --> propane-1,2-diol[c] + NADP+[c]	biochemical	metabolic	Central carbon metabolism	Central Carbon	10327;231;8574	171445;24192;78959	3	3					HMR_8500	TRUE	TRUE	TRUE	shared
RCR11078	glyoxylate reductase (NADP+)	methylglyoxal[c] + NADPH[c] + H+[c] --> D-lactaldehyde[c] + NADP+[c]	biochemical	metabolic	Central carbon metabolism	Central Carbon	9380	680021	1	1					HMR_8501	TRUE	TRUE	TRUE	shared
RCR11079	lactaldehyde dehydrogenase	lactaldehyde[c] + NAD+[c] + H2O[c] --> L-lactate[c] + NADH[c] + H+[c]	biochemical	metabolic	Central carbon metabolism	Central Carbon	218;223;224;501;220;221;222	25375;291450;64040;65183;266603;309147;688778	7	7					HMR_8503	TRUE	TRUE	TRUE	shared
RCR11080	(R)-Lactaldehyde:NAD+ 2-oxidoreductase	D-lactaldehyde[c] + NAD+[c] + H2O[c] --> D-lactate[c] + NADH[c] + H+[c]	biochemical	metabolic	Central carbon metabolism	Central Carbon	217;223;224;501;219	291450;29539;64040;65183;298079	5	5		R01735	(R)-Lactaldehyde:NAD+ 2-oxidoreductase		HMR_8504	TRUE	TRUE	TRUE	shared
RCR11081	lactaldehyde dehydrogenase, mitochondrial	lactaldehyde[m] + NAD+[m] + H2O[m] --> L-lactate[m] + NADH[m] + H+[m]	biochemical	metabolic	Central carbon metabolism	Central Carbon	217;223;224;501;219	291450;29539;64040;65183;298079	5	5					HMR_8506	TRUE	TRUE	TRUE	shared
RCR11082	alcohol dehydrogenase (L-1,2-propanediol)	propane-1,2-diol[c] + NAD+[c] --> lactaldehyde[c] + NADH[c] + H+[c]	biochemical	metabolic	Central carbon metabolism	Central Carbon	128;131;137872;130;127;125;126;284273;124	100145871;171178;362474;310903;29646;24172;291403	9	7					HMR_8508	TRUE	TRUE	TRUE	shared
RCR11083	Propane-1,2-diol:NADP+ 1-oxidoreductase	D-lactaldehyde[c] + NADPH[c] + H+[c] --> propane-1,2-diol[c] + NADP+[c]	biochemical	metabolic	Central carbon metabolism	Central Carbon	10327;231;8574	171445;24192;78959	3	3					HMR_8509	TRUE	TRUE	TRUE	shared
RCR11084	(R)-S-Lactoylglutathione hydrolase[m]	(R)-S-lactoylglutathione[m] + H2O[m] --> D-lactate[m] + GSH[m]	biochemical	metabolic	Central carbon metabolism	Central Carbon	3029;84264	24439;302995	2	2		R01736	(R)-S-Lactoylglutathione hydrolase		HMR_8511	TRUE	TRUE	TRUE	shared
RCR11085	(R)-Lactate:NAD+ oxidoreductase	D-lactate[c] + NAD+[c] <==> pyruvate[c] + NADH[c] + H+[c]	biochemical	metabolic	Central carbon metabolism	Central Carbon	197257	307858	1	1		R00704	(R)-Lactate:NAD+ oxidoreductase		HMR_8512	TRUE	TRUE	TRUE	shared
RCR11086	glycerone-phosphate phosphate-lyase (methylglyoxal-forming)	GAP[c] --> methylglyoxal[c] + Pi[c]	biochemical	metabolic	Central carbon metabolism	Central Carbon			0	0	PMID1537826;PMID16037240;PMID8853285	R01016	glycerone-phosphate phosphate-lyase (methylglyoxal-forming)	MGSA2	HMR_8517	TRUE	TRUE	TRUE	nonenzymatic
RCR11087	(S)-Lactate:NAD+ oxidoreductase[m]	pyruvate[m] + NADH[m] + H+[m] <==> L-lactate[m] + NAD+[m]	biochemical	metabolic	Central carbon metabolism	Central Carbon	160287;3939;3945;3948;92483	24533;24534;29634;369018	5	4	PMID:12042361;PMID:17045662;PMID:7449128;PMID:9927705;PMID:18253497	R00703	(S)-Lactate:NAD+ oxidoreductase		HMR_4280	TRUE	TRUE	TRUE	shared
RCR11088	propanoyl-CoA:electron-transfer flavoprotein 2,3-oxidoreductase	propanoyl-CoA[m] + FAD[m] <==> acrylyl-CoA[m] + FADH2[m]	biochemical	metabolic	Central carbon metabolism	Central Carbon	34;35;84129;36;28976;27034;80724	24158;64304;315973;25618;294973;367196;304500	7	7	PMID12359132;PMID12359260;PMID15560374;PMID2565344;PMID3035565;PMID7698750;PMID8276399	R00924	propanoyl-CoA:electron-transfer flavoprotein 2,3-oxidoreductase	PPCOAOm	HMR_3212	TRUE	TRUE	TRUE	shared
RCR11089	malonyl-CoA carboxy-lyase (acetyl-CoA-forming)[m]	malonyl-CoA[m] --> CO2[m] + acetyl-CoA[m]	biochemical	metabolic	Central carbon metabolism	Central Carbon	23417	85239	1	1	PMID:101148;PMID:10455107;PMID:15003260;PMID:4180063;PMID:4731972;PMID:5578610;PMID:9869665	R00233	malonyl-CoA carboxy-lyase (acetyl-CoA-forming)		HMR_4106	TRUE	TRUE	TRUE	shared
RCR11090	Propionyladenylate:CoA propionyltransferase[c]	propanoyl-CoA[c] + AMP[c] <==> propinol adenylate[c] + CoA[c]	biochemical	metabolic	Central carbon metabolism	Central Carbon	55902;84532;79611	311569;296259;314800	3	3	PMID:10843999;PMID:1924964;PMID:2009071;PMID:2884217;PMID:7341659	R00926	Propionyladenylate:CoA propionyltransferase		HMR_4331	TRUE	TRUE	TRUE	shared
RCR11091	ATP:propanoate adenylyltransferase	propanoate[c] + ATP[c] <==> propinol adenylate[c] + PPi[c]	biochemical	metabolic	Central carbon metabolism	Central Carbon	55902;84532;79611	311569;296259;314800	3	3	PMID:10843999;PMID:1924964;PMID:2009071;PMID:2884217;PMID:7341659	R01354	ATP:propanoate adenylyltransferase		HMR_4459	TRUE	TRUE	TRUE	shared
RCR11092	Acetoacetate carboxy-lyase (acetone-forming)	acetoacetate[m] --> acetone[m] + CO2[m]	biochemical	metabolic	Central carbon metabolism	Central Carbon			0	0	PMID:4076528;PMID:4624981;PMID:963888	R01366	Acetoacetate carboxy-lyase (acetone-forming)		HMR_4464	TRUE	TRUE	TRUE	nonenzymatic
RCR11093	propanoyl-CoA:oxaloacetate C-propanoyltransferase (thioester-hydrolysing, 1-carboxyethyl-forming)	OAA[c] + propanoyl-CoA[c] + H2O[c] --> 2-methylcitrate[c] + CoA[c]	biochemical	metabolic	Central carbon metabolism	Central Carbon			0	0		R00931	propanoyl-CoA:oxaloacetate C-propanoyltransferase (thioester-hydrolysing, 1-carboxyethyl-forming)		HMR_8078	TRUE	TRUE	TRUE	nonenzymatic
RCR11094	3-oxopropionyl-CoA:NAD+ oxidoreductase	malonyl-CoA[m] + NADPH[m] + H+[m] <==> 3-oxopropionyl-CoA[m] + NADP+[m] + H2O[m]	biochemical	metabolic	Central carbon metabolism	Central Carbon			0	0		R00744	3-oxopropionyl-CoA:NAD+ oxidoreductase		HMR_9803	TRUE	TRUE	TRUE	nonenzymatic
RCR11095	3-hydroxypropionyl-CoA:NADP+ oxidoreductase	3-hydroxypropionyl-CoA[m] + NADP+[m] <==> 3-oxopropionyl-CoA[m] + NADPH[m] + H+[m]	biochemical	metabolic	Central carbon metabolism	Central Carbon			0	0		R04919	3-hydroxypropionyl-CoA:NADP+ oxidoreductase		HMR_9804	TRUE	TRUE	TRUE	nonenzymatic
RCR11096	2-Hydroxyglutarate:(acceptor) 2-oxidoreductase	AKG[c] + FADH2[c] --> 2-hydroxyglutarate[c] + FAD[c]	biochemical	metabolic	Central carbon metabolism	Central Carbon	79944	314196	1	1		R03534	2-Hydroxyglutarate:(acceptor) 2-oxidoreductase		HMR_0718	TRUE	TRUE	TRUE	shared
RCR11097	phosphoglycerate dehydrogenase	AKG[c] + NADH[c] + H+[c] --> 2-hydroxyglutarate[c] + NAD+[c]	biochemical	metabolic	Central carbon metabolism	Central Carbon	26227	58835	1	1		R08198			HMR_0719	TRUE	TRUE	TRUE	shared
RCR11098	butanoyl-CoA:electron-transfer flavoprotein 2,3-oxidoreductase	butyryl-CoA[m] + FAD[m] --> crotonyl-CoA[m] + FADH2[m]	biochemical	metabolic	Central carbon metabolism	Central Carbon	34;35;84129;36;28976;27034;80724	24158;64304;315973;25618;294973;367196;304500	7	7	PMID:13295225;PMID:3597357;PMID2565344	R01175	butanoyl-CoA:electron-transfer flavoprotein 2,3-oxidoreductase	ACOAD1fm	HMR_3163	TRUE	TRUE	TRUE	shared
RCR11099	acetyl-CoA:acetoacetyl-CoA C-acetyltransferase (thioester-hydrolysing, carboxymethyl-forming)[p]	acetoacetyl-CoA[p] + acetyl-CoA[p] + H2O[p] --> HMG-CoA[p] + CoA[p]	biochemical	metabolic	Central carbon metabolism	Central Carbon	3157;3158	24450;29637	2	2	PMID:11087424;PMID:11108725;PMID:1358203;PMID:7893153	R01978	acetyl-CoA:acetoacetyl-CoA C-acetyltransferase (thioester-hydrolysing, carboxymethyl-forming)		HMR_4604	TRUE	TRUE	TRUE	shared
RCR11100	D-glucose-6-phosphate:NADP+ 1-oxidoreductase	glucose-6-phosphate[r] + NADP+[r] --> glucono-1,5-lactone-6-phosphate[r] + NADPH[r] + H+[r]	biochemical	metabolic	Pentose phosphate pathway	PPP	2539	24377	1	1	PMID:15774558;PMID:16756494;PMID:2753047;PMID:4169027;PMID10349511;PMID12831846;PMID2156506	R00835	D-glucose-6-phosphate:NADP+ 1-oxidoreductase	G6PDH2rer	HMR_4304	TRUE	TRUE	TRUE	shared
RCR11101	D-glucose-6-phosphate:NADP+ 1-oxidoreductase[c]	glucono-1,5-lactone-6-phosphate[c] + NADPH[c] + H+[c] <==> glucose-6-phosphate[c] + NADP+[c]	biochemical	metabolic	Pentose phosphate pathway	PPP	2539	24377	1	1	PMID:15774558;PMID:16756494;PMID:2753047;PMID:4169027	R00835	D-glucose-6-phosphate:NADP+ 1-oxidoreductase	G6PDH2r	HMR_4306	TRUE	TRUE	TRUE	shared
RCR11102	ATP:D-ribose 5-phosphotransferase	ribose-5-phosphate[c] + ADP[c] <==> ribose[c] + ATP[c]	biochemical	metabolic	Pentose phosphate pathway	PPP	9577;64080	362704;362706	2	2	PMID:13295274;PMID:17618002	R01051	ATP:D-ribose 5-phosphotransferase		HMR_4350	TRUE	TRUE	TRUE	shared
RCR11103	D-ribose-5-phosphate aldose-ketose-isomerase[c]	ribose-5-phosphate[c] <==> ribulose-5-phosphate[c]	biochemical	isomeric	Pentose phosphate pathway	PPP	22934	362383	1	1	PMID:14690456;PMID:14988808;PMID:15234337;PMID:2843500	R01056	D-ribose-5-phosphate aldose-ketose-isomerase		HMR_4352	TRUE	TRUE	TRUE	shared
RCR11104	D-Ribose 1,5-phosphomutase	ribose-1-phosphate[c] <==> ribose-5-phosphate[c]	biochemical	isomeric	Pentose phosphate pathway	PPP	5236;55276	24645;289632	2	2	PMID:14953458;PMID:3023765;PMID:5769188;PMID:8050998	R01057	D-Ribose 1,5-phosphomutase	PPM	HMR_4354	TRUE	TRUE	TRUE	shared
RCR11105	2-deoxy-D-ribose-5-phosphate acetaldehyde-lyase (D-glyceraldehyde-3-phosphate-forming)	2-deoxy-D-ribose-5-phosphate[c] <==> GAP[c] + acetaldehyde[c]	biochemical	metabolic	Pentose phosphate pathway	PPP	51071	690945	1	1	PMID:4989681;PMID:9226884	R01066	2-deoxy-D-ribose-5-phosphate acetaldehyde-lyase (D-glyceraldehyde-3-phosphate-forming)	DRPA	HMR_4398	TRUE	TRUE	TRUE	shared
RCR11106	6-phospho-D-gluconate:NADP+ 2-oxidoreductase (decarboxylating)	6-phospho-D-gluconate[r] + NADP+[r] --> ribulose-5-phosphate[r] + CO2[r] + NADPH[r] + H+[r]	biochemical	metabolic	Pentose phosphate pathway	PPP	5226	100360180	1	1	PMID:12398160;PMID:1504088;PMID:15558954;PMID:16756494;PMID:2753047;PMID:3943305;PMID:6212636;PMID:7194116;PMID:7225115;PMID:7623792	R01528	6-phospho-D-gluconate:NADP+ 2-oxidoreductase (decarboxylating)		HMR_4473	TRUE	TRUE	TRUE	shared
RCR11107	6-phospho-D-gluconate:NADP+ 2-oxidoreductase (decarboxylating)[c]	6-phospho-D-gluconate[c] + NADP+[c] --> ribulose-5-phosphate[c] + CO2[c] + NADPH[c] + H+[c]	biochemical	metabolic	Pentose phosphate pathway	PPP	5226	100360180	1	1	PMID:12398160;PMID:1504088;PMID:15558954;PMID:16756494;PMID:2753047;PMID:3943305;PMID:6212636;PMID:7194116;PMID:7225115;PMID:7623792	R01528	6-phospho-D-gluconate:NADP+ 2-oxidoreductase (decarboxylating)		HMR_4474	TRUE	TRUE	TRUE	shared
RCR11108	ATP:D-Gluconate 6-phosphotransferase	6-phospho-D-gluconate[c] + ADP[c] <==> D-gluconic acid[c] + ATP[c]	biochemical	metabolic	Pentose phosphate pathway	PPP	6303;112483	302642;360547	2	2	PMID:10978316	R01737	ATP:D-Gluconate 6-phosphotransferase		HMR_4476	TRUE	TRUE	TRUE	shared
RCR11109	6-phosphofructokinase	sedoheptulose-1,7-bisphosphate[c] + UDP[c] <==> sedoheptulose-7-phosphate[c] + UTP[c]	biochemical	metabolic	Pentose phosphate pathway	PPP	5214;5211;5213	60416;25741;65152	3	3	PMID:11945275				HMR_4568	TRUE	TRUE	TRUE	shared
RCR11110	aldehyde dehydrogenase [NAD(P)+]	ribose[c] + NADH[c] + H+[c] <==> ribitol[c] + NAD+[c]	biochemical	metabolic	Pentose phosphate pathway	PPP	218;220;221;222	25375;266603;309147;688778	4	4	PMID:15234337				HMR_4841	TRUE	TRUE	TRUE	shared
RCR11111	deoxyribose-phosphate aldolase	deoxyribose[c] + ATP[c] --> 2-deoxy-D-ribose-5-phosphate[c] + ADP[c]	biochemical	metabolic	Pentose phosphate pathway	PPP	9577;64080	362704;362706	2	2		R02750			HMR_8074	TRUE	TRUE	TRUE	shared
RCR11112	ATP:GMP phosphotransferase[m]	GDP[m] + ADP[m] <==> GMP[m] + ATP[m]	biochemical	metabolic	Purine metabolism	Purine	2987	303179	1	1	PMID:8663313;PMID17727616	R00332	ATP:GMP phosphotransferase	GK1m	HMR_4135	TRUE	TRUE	TRUE	shared
RCR11113	N6-(1,2-dicarboxyethyl)AMP AMP-lyase (fumarate-forming)	fumarate[c] + AMP[c] <==> adenylosuccinate[c]	biochemical	metabolic	Purine metabolism	Purine	158;23112	315150;192178	2	2	PMID:1872474;PMID1302001;PMID2004782	R01083	N6-(1,2-dicarboxyethyl)AMP AMP-lyase (fumarate-forming)	ADSL1	HMR_4412	TRUE	TRUE	TRUE	shared
RCR11114	guanosine 5'-monophosphate phosphohydrolase	GMP[c] + H2O[c] --> guanosine[c] + Pi[c]	biochemical	metabolic	Purine metabolism	Purine	55;115024;51251;4907;93034;56953;84618;22978;30833;57786;100526794	56780;360629;312373;58813;298881;287368;313574;100360582;100363253;288489	11	10	PMID:10899995;PMID8450671	R01227	guanosine 5'-monophosphate phosphohydrolase	NTD9	HMR_4449	TRUE	TRUE	TRUE	shared
RCR11115	ATP:guanosine 5'-phosphotransferase	GMP[m] + ADP[m] --> guanosine[m] + ATP[m]	biochemical	metabolic	Purine metabolism	Purine			0	0		R01228	ATP:guanosine 5'-phosphotransferase		HMR_4451	TRUE	TRUE	TRUE	nonenzymatic
RCR11116	ATP:dAMP phosphotransferase	dADP[c] + ADP[c] <==> dAMP[c] + ATP[c]	biochemical	metabolic	Purine metabolism	Purine	100507855;122481;158067;203;204;205;26289;390877;102157402;221264	24183;24184;29223;301115;311833;314416;365985;102238592;294521	10	9	PMID:11768308;PMID11768308	R01547	ATP:dAMP phosphotransferase	r0345	HMR_4480	TRUE	TRUE	TRUE	shared
RCR11117	Adenosine aminohydrolase	adenosine[c] + H2O[c] --> inosine[c] + NH3[c]	biochemical	metabolic	Purine metabolism	Purine	100;51816	24165	2	1	PMID:15016824	R01560	Adenosine aminohydrolase		HMR_4481	TRUE	TRUE	TRUE	shared
RCR11118	dATP:D-glucosamine 6-phosphotransferase	glucosamine[c] + dATP[c] --> glucosamine-6-phosphate[c] + dADP[c]	biochemical	metabolic	Purine metabolism	Purine	3099;3101;3098;80201	25059;25060;25058;100364027	4	4	PMID:16906315;PMID:7061426;PMID:7150652;PMID:8717435	R01965	dATP:D-glucosamine 6-phosphotransferase		HMR_4496	TRUE	TRUE	TRUE	shared
RCR11119	Guanine aminohydrolase	guanine[c] + H2O[c] --> xanthine[c] + NH3[c]	biochemical	metabolic	Purine metabolism	Purine	9615	83585	1	1	PMID:10348987;PMID:14342518;PMID:16742482;PMID:4821397;PMID:4822729;PMID:950009	R01676	Guanine aminohydrolase		HMR_4518	TRUE	TRUE	TRUE	shared
RCR11120	hypoxanthine:NAD+ oxidoreductase	hypoxanthine[c] + NAD+[c] + H2O[c] --> xanthine[c] + NADH[c] + H+[c]	biochemical	metabolic	Purine metabolism	Purine	7498	497811	1	1	PMID:2713424;PMID:8248161;PMID2713424;PMID8248161	R01768	hypoxanthine:NAD+ oxidoreductase	r0394	HMR_4519	TRUE	TRUE	TRUE	shared
RCR11121	Hypoxanthine:oxygen oxidoreductase	hypoxanthine[c] + O2[c] + H2O[c] --> xanthine[c] + H2O2[c]	biochemical	metabolic	Purine metabolism	Purine	7498	497811	1	1	PMID:11993848;PMID:1643670;PMID:3010873;PMID:8343533;PMID11993848;PMID1643670;PMID3010873;PMID8343533	R01769	Hypoxanthine:oxygen oxidoreductase	r0395	HMR_4520	TRUE	TRUE	TRUE	shared
RCR11122	inosine:phosphate alpha-D-ribosyltransferase	inosine[c] + Pi[c] <==> ribose-1-phosphate[c] + hypoxanthine[c]	biochemical	metabolic	Purine metabolism	Purine	4860	290029	1	1	PMID:2301;PMID:37803;UNIPROT:P00491;PMID14706628;PMID6087295;PMID9305963	R01863	inosine:phosphate alpha-D-ribosyltransferase	PUNP5	HMR_4574	TRUE	TRUE	TRUE	shared
RCR11123	2'-Deoxyuridine 5'-triphosphate:oxydized-thioredoxin 2'-oxidoreductase	thioredoxin[c] + CTP[c] --> oxidized thioredoxin[c] + dCTP[c] + H2O[c]	biochemical	metabolic	Purine metabolism	Purine	50484:6240:6241	685579:362720:299976	3	3	PMID:6121703;PMID:8074691;PMID6121703;PMID8074691	R02022	2'-Deoxyuridine 5'-triphosphate:oxydized-thioredoxin 2'-oxidoreductase	r0474	HMR_4617	TRUE	TRUE	TRUE	shared
RCR11124	2'-Deoxyuridine 5'-triphosphate:oxydized-thioredoxin 2'-oxidoreductase[c]	thioredoxin[c] + UTP[c] --> oxidized thioredoxin[c] + dUTP[c] + H2O[c]	biochemical	metabolic	Purine metabolism	Purine	50484:6240:6241	685579:362720:299976	3	3	PMID:6121703;PMID:8074691;PMID6121703;PMID8074691	R02023	2'-Deoxyuridine 5'-triphosphate:oxydized-thioredoxin 2'-oxidoreductase	r0475	HMR_4618	TRUE	TRUE	TRUE	shared
RCR11125	xanthine:NAD+ oxidoreductase[p]	xanthine[p] + NAD+[p] + H2O[p] --> urate[p] + NADH[p] + H+[p]	biochemical	metabolic	Purine metabolism	Purine	7498	497811	1	1	PMID:11246119;PMID:12632927;PMID12637268;PMID8670112	R02103	xanthine:NAD+ oxidoreductase	XANDp	HMR_4648	TRUE	TRUE	TRUE	shared
RCR11126	Xanthine:oxygen oxidoreductase[p]	xanthine[p] + O2[p] + H2O[p] --> urate[p] + H2O2[p]	biochemical	metabolic	Purine metabolism	Purine	7498	497811	1	1	PMID:16087479;PMID:1643670;PMID:16756494;PMID:18600557;PMID:8343533;PMID12637268;PMID8670112	R02107	Xanthine:oxygen oxidoreductase	XAOx	HMR_4650	TRUE	TRUE	TRUE	shared
RCR11127	guanosine:phosphate alpha-D-ribosyltransferase	guanosine[c] + Pi[c] <==> guanine[c] + ribose-1-phosphate[c]	biochemical	metabolic	Purine metabolism	Purine	4860	290029	1	1	PMID:2301;PMID:37803;UNIPROT:P00491;PMID6087295;PMID9305963	R02147	guanosine:phosphate alpha-D-ribosyltransferase	PUNP3	HMR_4651	TRUE	TRUE	TRUE	shared
RCR11128	Deoxyinosine:orthophosphate ribosyltransferase	2-deoxy-D-ribose-1-phosphate[c] + hypoxanthine[c] <==> deoxyinosine[c] + Pi[c]	biochemical	metabolic	Purine metabolism	Purine	4860;1890	290029;315219	2	2	PMID:2301;PMID:37803;UNIPROT:P00491;PMID14706628;PMID6087295;PMID9305963	R02748	Deoxyinosine:orthophosphate ribosyltransferase	PUNP6	HMR_4709	TRUE	TRUE	TRUE	shared
RCR11129	5-Phospho-D-ribosylamine:glycine ligase (ADP-forming)	5-phosphoribosylamine[c] + glycine[c] + ATP[c] --> GAR[c] + Pi[c] + ADP[c]	biochemical	metabolic	Purine metabolism	Purine	2618	288259	1	1	PMID:8299947	R04144	5-Phospho-D-ribosylamine:glycine ligase (ADP-forming)		HMR_4799	TRUE	TRUE	TRUE	shared
RCR11130	2-(Formamido)-N1-(5-phosphoribosyl)acetamidine cyclo-ligase (ADP-forming)	5-phosphoribosylformylglycinamidine[c] + ATP[c] --> AIR[c] + Pi[c] + ADP[c]	biochemical	metabolic	Purine metabolism	Purine	2618	288259	1	1	PMID:4084560	R04208	2-(Formamido)-N1-(5-phosphoribosyl)acetamidine cyclo-ligase (ADP-forming)		HMR_4802	TRUE	TRUE	TRUE	shared
RCR11131	1-(5-phospho-D-ribosyl)-5-amino-4-imidazolecarboxylate carboxy-lyase	5-phosphoribosyl-4-carboxy-5-aminoimidazole[c] <==> AIR[c] + CO2[c]	biochemical	metabolic	Purine metabolism	Purine	10606	140946	1	1	PMID:4772278;UNIPROT:P22234	R04209	1-(5-phospho-D-ribosyl)-5-amino-4-imidazolecarboxylate carboxy-lyase		HMR_4804	TRUE	TRUE	TRUE	shared
RCR11132	10-Formyltetrahydrofolate:5'-phosphoribosyl-5-amino-4-imidazolecarboxamide formyltransferase	AICAR[c] + 10-formyl-THF[c] <==> FAICAR[c] + THF[c]	biochemical	metabolic	Purine metabolism	Purine	471	81643	1	1	PMID:11381136;PMID11948179;PMID14966129;PMID9378707	R04560	10-Formyltetrahydrofolate:5'-phosphoribosyl-5-amino-4-imidazolecarboxamide formyltransferase	AICART	HMR_4814	TRUE	TRUE	TRUE	shared
RCR11133	GTP:uridine 5'-phosphotransferase	uridine[c] + GTP[c] --> UMP[c] + GDP[c]	biochemical	metabolic	Purine metabolism	Purine	83549;54963;7371	311864;499956;304944	3	3		R00968	GTP:uridine 5'-phosphotransferase		HMR_5301	TRUE	TRUE	TRUE	shared
RCR11134	ATP:dGMP phosphotransferase	dGDP[c] + ADP[c] <==> dGMP[c] + ATP[c]	biochemical	metabolic	Purine metabolism	Purine	2987	303179	1	1	PMID:164875;PMID:211390;PMID:3024975;PMID:4307347;PMID:5552394	R02090	ATP:dGMP phosphotransferase	DGK1	HMR_5353	TRUE	TRUE	TRUE	shared
RCR11135	Allantoate amidinohydrolase	allantoate[c] + H2O[c] --> ureidoglycolate[c] + urea[c]	biochemical	metabolic	Purine metabolism	Purine	55821	246758	1	1		R02422	Allantoate amidinohydrolase		HMR_6601	FALSE	FALSE	FALSE	disabled
RCR11136	alloxan detoxification	urate[c] + H2O2[c] <==> alloxan[c] + urea[c]	biochemical	metabolic	Purine metabolism	Purine	9588;4025;8288;7837;137902	94167;287610;303414;554172	5	4	PMID:10600166				HMR_6602	TRUE	TRUE	TRUE	shared
RCR11137	RCR11137[c]	urate radical[c] + H2O[c] <==> urate[c] + hydroxide[c]	biochemical	metabolic	Purine metabolism	Purine			0	0	PMID:8325534				HMR_6605	TRUE	TRUE	TRUE	nonenzymatic
RCR11138	RCR11138[c]	urate radical[c] + ascorbate[c] <==> monodehydroascorbate[c] + urate[c]	biochemical	metabolic	Purine metabolism	Purine			0	0	PMID:8325534				HMR_6606	TRUE	TRUE	TRUE	nonenzymatic
RCR11139	RCR11139[c]	urate radical[c] + H2O[c] <==> hydroxyl radical[c] + urate[c]	biochemical	metabolic	Purine metabolism	Purine			0	0					HMR_6607	TRUE	TRUE	TRUE	nonenzymatic
RCR11140	(S)-allantoin amidohydrolase	allantoin[c] + H2O[c] <==> allantoate[c]	biochemical	metabolic	Purine metabolism	Purine			0	0	PMID:11342423;PMID:8248161	R02425	(S)-allantoin amidohydrolase		HMR_6609	TRUE	TRUE	TRUE	nonenzymatic
RCR11141	RCR11141[c]	5-hydroxyisourate[c] + H2O[c] --> allantoin[c] + CO2[c]	biochemical	metabolic	Purine metabolism	Purine			0	0	PMID:8248161;PMID:11342423				HMR_6610	FALSE	FALSE	FALSE	nonenzymatic
RCR11142	urate:oxygen oxidoreductase	urate[c] + O2[c] + H2O[c] --> 5-hydroxyisourate[c] + H2O2[c]	biochemical	metabolic	Purine metabolism	Purine	0	114768	0	1	PMID16462750;PMID2594778	R02106	urate:oxygen oxidoreductase		HMR_6611	FALSE	TRUE	TRUE	rno
RCR11143	ADP-ribose ribophosphohydrolase	ADP-ribose[c] + H2O[c] --> ribose-5-phosphate[c] + AMP[c]	biochemical	metabolic	Purine metabolism	Purine	56985;11164;53343;7226	287406;305149;361274;294329	4	4		R01054	ADP-ribose ribophosphohydrolase		HMR_7144	TRUE	TRUE	TRUE	shared
RCR11144	Hypoxanthine:oxygen oxidoreductase[p]	hypoxanthine[p] + O2[p] + H2O[p] --> xanthine[p] + H2O2[p]	biochemical	metabolic	Purine metabolism	Purine	7498	497811	1	1	PMID18538891;PMID18538892	R01769	Hypoxanthine:oxygen oxidoreductase	XAO2x	HMR_8755	TRUE	TRUE	TRUE	shared
RCR11145	Adenine aminohydrolase	adenine[c] + H2O[c] --> hypoxanthine[c] + NH3[c]	biochemical	metabolic	Purine metabolism	Purine			0	0		R01244	Adenine aminohydrolase		HMR_9797	TRUE	TRUE	TRUE	nonenzymatic
RCR11146	ATP:UDP phosphotransferase[c]	UTP[c] + ADP[c] <==> UDP[c] + ATP[c]	biochemical	metabolic	Pyrimidine metabolism	Pymidine	4830;4831;29922;10201;4833;8382;4832;654364	191575;83782;171566;58964;685679;688903;85269	8	7	PMID:132087	R00156	ATP:UDP phosphotransferase	NDPK2	HMR_4006	TRUE	TRUE	TRUE	shared
RCR11147	ATP:CDP phosphotransferase[c]	CTP[c] + ADP[c] <==> CDP[c] + ATP[c]	biochemical	metabolic	Pyrimidine metabolism	Pymidine	4830;4831;29922;10201;4833;8382;4832;654364	191575;83782;171566;58964;685679;688903;85269	8	7	PMID:132087	R00570	ATP:CDP phosphotransferase	NDPK3	HMR_4028	TRUE	TRUE	TRUE	shared
RCR11148	ATP:dUDP phosphotransferase[m]	dUDP[m] + ATP[m] --> dUTP[m] + ADP[m]	biochemical	metabolic	Pyrimidine metabolism	Pymidine	4830;4831;29922;10201;4833;8382;4832;654364	191575;83782;171566;58964;685679;688903;85269	8	7	PMID:132087;PMID9099850	R02331	ATP:dUDP phosphotransferase	NDPK6m	HMR_4675	TRUE	TRUE	TRUE	shared
RCR11149	nucleoside-diphosphate kinase[n]	dTTP[n] + dADP[n] <==> dTDP[n] + dATP[n]	biochemical	metabolic	Pyrimidine metabolism	Pymidine	4830;4831;29922;10201;4833;8382;4832;654364	191575;83782;171566;58964;685679;688903;85269	8	7	PMID:3026468;PMID3026468			RE0453N	HMR_6616	TRUE	TRUE	TRUE	shared
RCR11150	(R)-3-Amino-2-methylpropanoate:pyruvate aminotransferase	2-methyl-3-oxopropanoate[m] + alanine[m] <==> D-3-amino-isobutanoate[m] + pyruvate[m]	biochemical	metabolic	Pyrimidine metabolism	Pymidine	64902	83784	1	1	PMID:5773299	R02050	(R)-3-Amino-2-methylpropanoate:pyruvate aminotransferase		HMR_3793	TRUE	TRUE	TRUE	shared
RCR11151	NADPH:oxidized-thioredoxin oxidoreductase	oxidized thioredoxin[c] + NADPH[c] + H+[c] --> thioredoxin[c] + NADP+[c]	biochemical	metabolic	Pyrimidine metabolism	Pymidine	10587;7296;114112;645840	50551;58819;297437	4	3	PMID:10462449;PMID:11060283;PMID:15110392;PMID8577704;PMID8999974	R02016	NADPH:oxidized-thioredoxin oxidoreductase	TRDR	HMR_3931	TRUE	TRUE	TRUE	shared
RCR11152	uridine 5'-monophosphate phosphohydrolase	UMP[c] + H2O[c] --> uridine[c] + Pi[c]	biochemical	metabolic	Pyrimidine metabolism	Pymidine	100526794;115024;22978;30833;4907;51251;56953;84618;93034	100360582;287368;298881;312373;313574;360629;58813	9	7	PMID11795870	R00963	uridine 5'-monophosphate phosphohydrolase	NTD2	HMR_3970	TRUE	TRUE	TRUE	shared
RCR11153	UTP:ammonia ligase (ADP-forming)	UTP[c] + NH3[c] + ATP[c] --> CTP[c] + Pi[c] + ADP[c]	biochemical	metabolic	Pyrimidine metabolism	Pymidine	56474;1503	619580;313560	2	2	PMID:10064135;PMID:7695960;PMID:8365402;PMID:932036	R00571	UTP:ammonia ligase (ADP-forming)		HMR_4032	TRUE	TRUE	TRUE	shared
RCR11154	carbamoyl-phosphate:L-aspartate carbamoyltransferase	N-carbamoyl-L-aspartate[c] + Pi[c] <==> carbamoyl-phosphate[c] + aspartate[c]	biochemical	metabolic	Pyrimidine metabolism	Pymidine	790	24240	1	1	PMID:13319326;PMID:29209	R01397	carbamoyl-phosphate:L-aspartate carbamoyltransferase		HMR_4050	TRUE	TRUE	TRUE	shared
RCR11155	thymidylate 5'-phosphohydrolase[c]	dTMP[c] + H2O[c] --> thymidine[c] + Pi[c]	biochemical	metabolic	Pyrimidine metabolism	Pymidine	55;115024;51251;4907;93034;56953;84618;22978;30833;57786;100526794	56780;360629;312373;58813;298881;287368;313574;100360582;100363253;288489	11	10	PMID:14235544;PMID:15262124;PMID:15990964;PMID4291247	R01569	thymidylate 5'-phosphohydrolase	NTD5	HMR_4056	TRUE	TRUE	TRUE	shared
RCR11156	cytidine-5'-monophosphate phosphohydrolase	CMP[c] + H2O[c] --> cytidine[c] + Pi[c]	biochemical	metabolic	Pyrimidine metabolism	Pymidine	55;115024;51251;4907;93034;56953;84618;22978;30833;57786;100526794	56780;360629;312373;58813;298881;287368;313574;100360582;100363253;288489	11	10	PMID:7479738;PMID11795870	R00511	cytidine-5'-monophosphate phosphohydrolase	NTD4	HMR_4177	TRUE	TRUE	TRUE	shared
RCR11157	GTP:cytidine 5'-phosphotransferase	cytidine[c] + GTP[c] --> GDP[c] + CMP[c]	biochemical	metabolic	Pyrimidine metabolism	Pymidine	79672;79707;55277;9917;64122	303755;313744;298250;304885;498034	5	5		R00517	GTP:cytidine 5'-phosphotransferase		HMR_4182	TRUE	TRUE	TRUE	shared
RCR11158	UTP:L-glutamine amido-ligase (ADP-forming)	UTP[c] + glutamine[c] + ATP[c] + H2O[c] --> CTP[c] + glutamate[c] + Pi[c] + ADP[c]	biochemical	metabolic	Pyrimidine metabolism	Pymidine	56474;1503	619580;313560	2	2	PMID:16820675;PMID:932036	R00573	UTP:L-glutamine amido-ligase (ADP-forming)		HMR_4194	TRUE	TRUE	TRUE	shared
RCR11159	UTP:pyruvate 2-O-phosphotransferase	PEP[c] + UDP[c] --> UTP[c] + pyruvate[c]	biochemical	metabolic	Pyrimidine metabolism	Pymidine	5315;5313	25630;24651;100364062	2	3	PMID:1009117;PMID:7154942	R00659	UTP:pyruvate 2-O-phosphotransferase		HMR_4210	TRUE	TRUE	TRUE	shared
RCR11160	5,6-Dihydrouracil:NADP+ oxidoreductase	5,6-Dihydrouracil[c] + NADP+[c] <==> uracil[c] + NADPH[c] + H+[c]	biochemical	metabolic	Pyrimidine metabolism	Pymidine	1806	81656	1	1	PMID:15450176;PMID:8429016;PMID1512248;PMID8221682	R00978	5,6-Dihydrouracil:NADP+ oxidoreductase	DURAD	HMR_4345	TRUE	TRUE	TRUE	shared
RCR11161	5,6-Dihydrouracil amidohydrolase	5,6-Dihydrouracil[c] + H2O[c] --> 3-ureidopropionate[c]	biochemical	metabolic	Pyrimidine metabolism	Pymidine	1807;1808;1809	25416;65135;25418	3	3	PMID:2827580	R02269	5,6-Dihydrouracil amidohydrolase		HMR_4346	TRUE	TRUE	TRUE	shared
RCR11162	5,6-dihydrothymine:NAD+ oxidoreductase	thymine[c] + NADH[c] + H+[c] --> dihydrothymine[c] + NAD+[c]	biochemical	metabolic	Pyrimidine metabolism	Pymidine	1806	81656	1	1	PMID:1260500;PMID:8615641;PMID1260500;PMID8615641	R01414	5,6-dihydrothymine:NAD+ oxidoreductase	r0330	HMR_4470	TRUE	TRUE	TRUE	shared
RCR11163	5,6-dihydrothymine:NAD+ oxidoreductase[m]	thymine[m] + NADH[m] + H+[m] --> dihydrothymine[m] + NAD+[m]	biochemical	metabolic	Pyrimidine metabolism	Pymidine	1806	81656	1	1	PMID:1260500;PMID:8615641;PMID1260500;PMID8615641	R01414	5,6-dihydrothymine:NAD+ oxidoreductase	r0331	HMR_4471	TRUE	TRUE	TRUE	shared
RCR11164	5,6-Dihydrothymine:NADP+ oxidoreductase	thymine[c] + NADPH[c] + H+[c] --> dihydrothymine[c] + NADP+[c]	biochemical	metabolic	Pyrimidine metabolism	Pymidine	1806	81656	1	1	PMID:15450176;PMID1512248;PMID8221682	R01415	5,6-Dihydrothymine:NADP+ oxidoreductase	DURAD2	HMR_4472	TRUE	TRUE	TRUE	shared
RCR11165	thymidine:phosphate deoxy-alpha-D-ribosyltransferase	2-deoxy-D-ribose-1-phosphate[c] + thymine[c] <==> thymidine[c] + Pi[c]	biochemical	metabolic	Pyrimidine metabolism	Pymidine	4860;1890	290029;315219	2	2	PMID:15262124;PMID:15990964;PMID7028324;PMID718961;PMID9693094	R01570	thymidine:phosphate deoxy-alpha-D-ribosyltransferase	TMDPP	HMR_4485	TRUE	TRUE	TRUE	shared
RCR11166	ATP:dCMP phosphotransferase[c]	dCDP[c] + ADP[c] <==> dCMP[c] + ATP[c]	biochemical	metabolic	Pyrimidine metabolism	Pymidine	51727	298410	1	1	PMID:10462544;PMID:11912132	R01665	ATP:dCMP phosphotransferase	CYTK2	HMR_4512	TRUE	TRUE	TRUE	shared
RCR11167	uridine:phosphate alpha-D-ribosyltransferase	uridine[c] + Pi[c] <==> ribose-1-phosphate[c] + uracil[c]	biochemical	metabolic	Pyrimidine metabolism	Pymidine	7378;151531	289801;295620	2	2	PMID:8339277;PMID11278417;PMID12084455;PMID12849978;PMID7488099	R01876	uridine:phosphate alpha-D-ribosyltransferase	PYNP2r	HMR_4579	TRUE	TRUE	TRUE	shared
RCR11168	Cytidine aminohydrolase[c]	cytidine[c] + H2O[c] --> uridine[c] + NH3[c]	biochemical	metabolic	Pyrimidine metabolism	Pymidine	403314;57379;978	498251;100909857;399679;362638	3	4	PMID:17066440;PMID:17560270;PMID:17640070;PMID:17672864;PMID:18306229	R01878	Cytidine aminohydrolase		HMR_4580	TRUE	TRUE	TRUE	shared
RCR11169	(S)-dihydroorotate amidohydrolase	(S)-dihydroorotate[c] + H2O[c] <==> N-carbamoyl-L-aspartate[c]	biochemical	metabolic	Pyrimidine metabolism	Pymidine	790	24240	1	1	PMID:2903106;PMID:4831620	R01993	(S)-dihydroorotate amidohydrolase		HMR_4608	TRUE	TRUE	TRUE	shared
RCR11170	ATP:dTMP phosphotransferase	dTDP[c] + ADP[c] <==> dTMP[c] + ATP[c]	biochemical	metabolic	Pyrimidine metabolism	Pymidine	1841	301622	1	1	PMID:8845311	R02094	ATP:dTMP phosphotransferase	DTMPK	HMR_4637	TRUE	TRUE	TRUE	shared
RCR11171	dUTP nucleotidohydrolase	dUTP[m] + H2O[m] --> dUMP[m] + PPi[m]	biochemical	metabolic	Pyrimidine metabolism	Pymidine	1854;3704	497778;311422	2	2	PMID:8631816	R02100	dUTP nucleotidohydrolase		HMR_4643	TRUE	TRUE	TRUE	shared
RCR11172	5,10-Methylenetetrahydrofolate:dUMP C-methyltransferase	dUMP[c] + 5,10-methylene-THF[c] <==> dTMP[c] + dihydrofolate[c]	biochemical	metabolic	Pyrimidine metabolism	Pymidine	7298	29261	1	1	PMID:15375535;PMID:15992031;PMID:34155;PMID:3567221;PMID:8621617;PMID14967037;PMID2243092	R02101	5,10-Methylenetetrahydrofolate:dUMP C-methyltransferase	TMDS	HMR_4644	TRUE	TRUE	TRUE	shared
RCR11173	dUTP:cytidine 5'-phosphotransferase	cytidine[c] + dUTP[c] --> dUDP[c] + CMP[c]	biochemical	metabolic	Pyrimidine metabolism	Pymidine	83549;54963;7371	311864;499956;304944	3	3	PMID:11306702;PMID:9923963;UNIPROT:Q9HA47	R02372	dUTP:cytidine 5'-phosphotransferase		HMR_4676	TRUE	TRUE	TRUE	shared
RCR11174	5,6-Dihydrothymine amidohydrolase	dihydrothymine[c] + H2O[c] --> 3-ureidoisobutyrate[c]	biochemical	metabolic	Pyrimidine metabolism	Pymidine	1807	65135	1	1	PMID:17065093;UNIPROT:Q14117	R03055	5,6-Dihydrothymine amidohydrolase		HMR_4736	TRUE	TRUE	TRUE	shared
RCR11175	3-Ureidoisobutyrate amidohydrolase	3-ureidoisobutyrate[c] + H2O[c] --> D-3-amino-isobutanoate[c] + NH3[c] + CO2[c]	biochemical	metabolic	Pyrimidine metabolism	Pymidine	51733	116593	1	1	PMID:10542323;PMID:3678231	R04666	3-Ureidoisobutyrate amidohydrolase		HMR_4819	TRUE	TRUE	TRUE	shared
RCR11176	ATP:uridine 5'-phosphotransferase	uridine[c] + ATP[c] --> UMP[c] + ADP[c]	biochemical	metabolic	Pyrimidine metabolism	Pymidine	83549;54963;7371	311864;499956;304944	3	3	PMID:11306702;PMID:9923963;UNIPROT:Q9HA47	R00964	ATP:uridine 5'-phosphotransferase		HMR_5299	TRUE	TRUE	TRUE	shared
RCR11177	dUTP:uridine 5'-phosphotransferase	dUTP[c] + uridine[c] --> dUDP[c] + UMP[c]	biochemical	metabolic	Pyrimidine metabolism	Pymidine	83549;54963;7371	311864;499956;304944	3	3	PMID:11306702;PMID:11494055;PMID:64250;PMID:9923963	R02332	dUTP:uridine 5'-phosphotransferase		HMR_5352	TRUE	TRUE	TRUE	shared
RCR11178	2'-Deoxyadenosine 5'-diphosphate:oxidized-thioredoxin 2'-oxidoreductase[m]	mitooxidized thioredoxin[m] + dADP[m] + H2O[m] --> mitothioredoxin[m] + ADP[m]	biochemical	metabolic	Pyrimidine metabolism	Pymidine	50484:6240:6241	685579:362720:299976	3	3	PMID:5553404;PMID:5671058	R02017	2'-Deoxyadenosine 5'-diphosphate:oxidized-thioredoxin 2'-oxidoreductase		HMR_5415	TRUE	TRUE	TRUE	shared
RCR11179	2'-Deoxyguanosine 5'-diphosphate:oxidized-thioredoxin 2'-oxidoreductase[m]	mitooxidized thioredoxin[m] + dGDP[m] + H2O[m] --> mitothioredoxin[m] + GDP[m]	biochemical	metabolic	Pyrimidine metabolism	Pymidine	50484:6240:6241	685579:362720:299976	3	3	PMID:5553404;PMID:5671058	R02019	2'-Deoxyguanosine 5'-diphosphate:oxidized-thioredoxin 2'-oxidoreductase		HMR_5416	TRUE	TRUE	TRUE	shared
RCR11180	NADPH:oxidized-thioredoxin oxidoreductase[m]	mitooxidized thioredoxin[m] + NADPH[m] + H+[m] --> mitothioredoxin[m] + NADP+[m]	biochemical	metabolic	Pyrimidine metabolism	Pymidine	10587;7296;114112;645840	50551;58819;297437	4	3	PMID:5553404;PMID:5671058	R02016	NADPH:oxidized-thioredoxin oxidoreductase		HMR_5417	TRUE	TRUE	TRUE	shared
RCR11181	dTMP kinase	dTDP[n] + dADP[n] <==> dTMP[n] + dATP[n]	biochemical	metabolic	Pyrimidine metabolism	Pymidine	1841	301622	1	1	PMID:8024690;PMID8024690			RE0452N	HMR_6613	TRUE	TRUE	TRUE	shared
RCR11182	2'-Deoxyuridine 5'-triphosphate:oxydized-thioredoxin 2'-oxidoreductase[m]	oxidized thioredoxin[m] + dUTP[m] + H2O[m] <==> thioredoxin[m] + UTP[m]	biochemical	metabolic	Pyrimidine metabolism	Pymidine	50484:6240:6241	685579:362720:299976	3	3	PMID:6997299;PMID:8483833;PMID6997299;PMID8483833	R02023	2'-Deoxyuridine 5'-triphosphate:oxydized-thioredoxin 2'-oxidoreductase	RE0456M	HMR_6621	TRUE	TRUE	TRUE	shared
RCR11183	thymidine kinase[m]	deoxyuridine[m] + dGTP[m] --> dUMP[m] + dGDP[m]	biochemical	metabolic	Pyrimidine metabolism	Pymidine	7084	291824	1	1	PMID:11812127				HMR_6624	TRUE	TRUE	TRUE	shared
RCR11184	uracil hydro-lyase (adding D-ribose 5-phosphate,seudouridine-5'-phosphate-forming)	pseudouridine-5-phosphate[c] + H2O[c] <==> uracil[c] + ribose-5-phosphate[c]	biochemical	metabolic	Pyrimidine metabolism	Pymidine	84881	315550	1	1		R01055	uracil hydro-lyase (adding D-ribose 5-phosphate,seudouridine-5'-phosphate-forming)		HMR_7744	TRUE	TRUE	TRUE	shared
RCR11185	2-deoxy-D-ribose 1-phosphate phosphorylase	2-deoxy-D-ribose-1-phosphate[c] + H2O[c] --> deoxyribose[c] + Pi[c]	biochemical	metabolic	Pyrimidine metabolism	Pymidine			0	0	PMID9693094			2DR1PP	HMR_8072	TRUE	TRUE	TRUE	nonenzymatic
RCR11186	Cytosine aminohydrolase	cytosine[c] + H2O[c] --> uracil[c] + NH3[c]	biochemical	metabolic	Pyrimidine metabolism	Pymidine			0	0		R00974	Cytosine aminohydrolase		HMR_8637	TRUE	TRUE	TRUE	nonenzymatic
RCR11187	ATP:thymidine 5'-phosphotransferase	thymidine[c] + ATP[c] --> dTMP[c] + ADP[c]	biochemical	metabolic	Nucleotide metabolism	Nucleotide	7083	24834	1	1	PMID:1063125;PMID:14519855;PMID:3457791	R01567	ATP:thymidine 5'-phosphotransferase		HMR_4054	TRUE	TRUE	TRUE	shared
RCR11188	ATP:cytidine 5'-phosphotransferase	cytidine[c] + ATP[c] --> CMP[c] + ADP[c]	biochemical	metabolic	Nucleotide metabolism	Nucleotide	83549;54963;7371	311864;499956;304944	3	3	PMID:132087;PMID:64250	R00513	ATP:cytidine 5'-phosphotransferase		HMR_4180	TRUE	TRUE	TRUE	shared
RCR11189	5,6-dihydrouracil:NAD+ oxidoreductase	5,6-Dihydrouracil[c] + NAD+[c] <==> uracil[c] + NADH[c] + H+[c]	biochemical	metabolic	Nucleotide metabolism	Nucleotide			0	0	PMID:1260500;PMID1260500	R00977	5,6-dihydrouracil:NAD+ oxidoreductase	r0236	HMR_4344	TRUE	TRUE	TRUE	nonenzymatic
RCR11190	dCMP aminohydrolase	dCMP[c] + H2O[c] --> dUMP[c] + NH3[c]	biochemical	metabolic	Nucleotide metabolism	Nucleotide	1635	290741	1	1	PMID:8448179	R01663	dCMP aminohydrolase		HMR_4507	TRUE	TRUE	TRUE	shared
RCR11191	dCDP nucleotidohydrolase	dCDP[c] + H2O[c] --> dCMP[c] + Pi[c]	biochemical	metabolic	Nucleotide metabolism	Nucleotide	79077	192252	1	1	PMID:6121703	R01667	dCDP nucleotidohydrolase		HMR_4516	TRUE	TRUE	TRUE	shared
RCR11192	ATP:deoxyguanosine 5'-phosphotransferase	deoxyguanosine[m] + ATP[m] --> dGMP[m] + ADP[m]	biochemical	metabolic	Nucleotide metabolism	Nucleotide	1716	297389	1	1	PMID:15748706	R01967	ATP:deoxyguanosine 5'-phosphotransferase		HMR_4601	TRUE	TRUE	TRUE	shared
RCR11193	ATP:dUMP phosphotransferase[m]	dUMP[m] + ATP[m] --> dUDP[m] + ADP[m]	biochemical	metabolic	Nucleotide metabolism	Nucleotide	1841	301622	1	1	PMID:13363863;PMID:13363863mitochondrion;PMID17999954	R02098	ATP:dUMP phosphotransferase	URIDK2m	HMR_4640	TRUE	TRUE	TRUE	shared
RCR11194	deoxyuridine:orthophosphate 2-deoxy-D-ribosyltransferase	2-deoxy-D-ribose-1-phosphate[c] + uracil[c] <==> deoxyuridine[c] + Pi[c]	biochemical	metabolic	Nucleotide metabolism	Nucleotide	7378;151531	289801;295620	2	2	PMID:14038100;PMID:14156740;PMID:6198074;PMID:7838140;PMID11278417;PMID12849978;PMID6087295;PMID9305963	R02484	deoxyuridine:orthophosphate 2-deoxy-D-ribosyltransferase	DURIPP	HMR_4680	TRUE	TRUE	TRUE	shared
RCR11195	ATP:deoxyuridine 5'-phosphotransferase[m]	deoxyuridine[m] + ATP[m] --> dUMP[m] + ADP[m]	biochemical	metabolic	Nucleotide metabolism	Nucleotide	7084	291824	1	1		R02099	ATP:deoxyuridine 5'-phosphotransferase		HMR_6625	TRUE	TRUE	TRUE	shared
RCR11196	2'-deoxyuridine 5'-monophosphate phosphohydrolase[m]	dUMP[m] + H2O[m] --> deoxyuridine[m] + Pi[m]	biochemical	metabolic	Nucleotide metabolism	Nucleotide	56953;30833	287368;100360582	2	2	PMID10899995	R02102	2'-deoxyuridine 5'-monophosphate phosphohydrolase	NTD1m	HMR_6626	TRUE	TRUE	TRUE	shared
RCR11197	exodeoxyribonuclease III	DNA[c] + H2O[c] --> 0.3 dAMP[c] + 0.2 dGMP[c] + 0.3 dTMP[c] + 0.2 dCMP[c]	biochemical	metabolic	Nucleotide metabolism	Nucleotide	11277;5810;11219;5883;84126	100049583;294800;100361529;301014;309275	5	5					HMR_7163	TRUE	TRUE	TRUE	shared
RCR11198	adenosine 5'-monophosphate phosphohydrolase[l]	AMP[l] + H2O[l] --> adenosine[l] + Pi[l]	biochemical	metabolic	Nucleotide metabolism	Nucleotide	100526794;115024;22978;30833;4907;51251;56953;84618;93034	100360582;287368;298881;312373;313574;360629;58813	9	7		R00183	adenosine 5'-monophosphate phosphohydrolase	NTD7l	HMR_7713	TRUE	TRUE	TRUE	shared
RCR11199	uridine 5'-monophosphate phosphohydrolase[l]	UMP[l] + H2O[l] --> uridine[l] + Pi[l]	biochemical	metabolic	Nucleotide metabolism	Nucleotide	100526794;115024;22978;30833;4907;51251;56953;84618;93034	100360582;287368;298881;312373;313574;360629;58813	9	7		R00963	uridine 5'-monophosphate phosphohydrolase	NTD2l	HMR_7716	TRUE	TRUE	TRUE	shared
RCR11200	uridine 5'-monophosphate phosphohydrolase[m]	UMP[m] + H2O[m] --> uridine[m] + Pi[m]	biochemical	metabolic	Nucleotide metabolism	Nucleotide	100526794;115024;22978;30833;4907;51251;56953;84618;93034	100360582;287368;298881;312373;313574;360629;58813	9	7	PMID10899995	R00963	uridine 5'-monophosphate phosphohydrolase	NTD2m	HMR_7717	TRUE	TRUE	TRUE	shared
RCR11201	cytidine-5'-monophosphate phosphohydrolase[l]	CMP[l] + H2O[l] --> cytidine[l] + Pi[l]	biochemical	metabolic	Nucleotide metabolism	Nucleotide	100526794;115024;22978;30833;4907;51251;56953;84618;93034	100360582;287368;298881;312373;313574;360629;58813	9	7		R00511	cytidine-5'-monophosphate phosphohydrolase	NTD4l	HMR_7721	TRUE	TRUE	TRUE	shared
RCR11202	guanosine 5'-monophosphate phosphohydrolase[l]	GMP[l] + H2O[l] --> guanosine[l] + Pi[l]	biochemical	metabolic	Nucleotide metabolism	Nucleotide	100526794;115024;22978;30833;4907;51251;56953;84618;93034	100360582;287368;298881;312373;313574;360629;58813	9	7		R01227	guanosine 5'-monophosphate phosphohydrolase	NTD9l	HMR_7728	TRUE	TRUE	TRUE	shared
RCR11203	adenylate kinase (d form)	2 dADP[c] <==> dAMP[c] + dATP[c]	biochemical	metabolic	Nucleotide metabolism	Nucleotide	26289	365985	1	1	PMID10215863			ADKd	HMR_7802	TRUE	TRUE	TRUE	shared
RCR11204	UMP kinase (CTP)	CDP[c] + UDP[c] <==> CTP[c] + UMP[c]	biochemical	metabolic	Nucleotide metabolism	Nucleotide	51727	298410	1	1	PMID10462544;PMID11912132			UMPK2	HMR_7863	TRUE	TRUE	TRUE	shared
RCR11205	UMP kinase (CTP),nuclear	CDP[n] + UDP[n] <==> CTP[n] + UMP[n]	biochemical	metabolic	Nucleotide metabolism	Nucleotide	51727	298410	1	1	PMID10462544;PMID11912132			UMPK2n	HMR_7864	TRUE	TRUE	TRUE	shared
RCR11206	UMP kinase (UTP)	2 UDP[c] <==> UTP[c] + UMP[c]	biochemical	metabolic	Nucleotide metabolism	Nucleotide	51727	298410	1	1	PMID10462544;PMID11912132			UMPK3	HMR_7865	TRUE	TRUE	TRUE	shared
RCR11207	UMP kinase (GTP),nuclear	GDP[n] + UDP[n] <==> GTP[n] + UMP[n]	biochemical	metabolic	Nucleotide metabolism	Nucleotide	51727	298410	1	1	PMID10462544;PMID11912132			UMPK4n	HMR_7868	TRUE	TRUE	TRUE	shared
RCR11208	ATP:dIDP phosphotransferase	dITP[n] + ADP[n] <==> dIDP[n] + ATP[n]	biochemical	metabolic	Nucleotide metabolism	Nucleotide	4830;4831;654364	191575;83782	3	2	PMID7050910	R03530	ATP:dIDP phosphotransferase	NDPK10n	HMR_7881	TRUE	TRUE	TRUE	shared
RCR11209	ATP:GDP phosphotransferase[n]	GTP[n] + ADP[n] <==> GDP[n] + ATP[n]	biochemical	metabolic	Nucleotide metabolism	Nucleotide	4830;4831;654364	191575;83782	3	2	PMID15242782	R00330	ATP:GDP phosphotransferase	NDPK1n	HMR_7882	TRUE	TRUE	TRUE	shared
RCR11210	ATP:CDP phosphotransferase[n]	CTP[n] + ADP[n] <==> CDP[n] + ATP[n]	biochemical	metabolic	Nucleotide metabolism	Nucleotide	4830;4831;654364	191575;83782	3	2	PMID7050910	R00570	ATP:CDP phosphotransferase	NDPK3n	HMR_7885	TRUE	TRUE	TRUE	shared
RCR11211	ATP:dTDP phosphotransferase[n]	dTTP[n] + ADP[n] <==> dTDP[n] + ATP[n]	biochemical	metabolic	Nucleotide metabolism	Nucleotide	4830;4831;654364	191575;83782	3	2	PMID7050910	R02093	ATP:dTDP phosphotransferase	NDPK4n	HMR_7887	TRUE	TRUE	TRUE	shared
RCR11212	ATP:dIDP phosphotransferase[m]	dITP[m] + ADP[m] <==> dIDP[m] + ATP[m]	biochemical	metabolic	Nucleotide metabolism	Nucleotide	221264;10201;29922;4830;4831;4832;4833;654364;8382	171566;191575;58964;685679;688903;83782;85269	9	7	PMID9099850	R03530	ATP:dIDP phosphotransferase	NDPK10m	HMR_7894	TRUE	TRUE	TRUE	shared
RCR11213	ATP:IDP phosphotransferase[m]	ITP[m] + ADP[m] <==> IDP[m] + ATP[m]	biochemical	metabolic	Nucleotide metabolism	Nucleotide	221264;10201;29922;4830;4831;4832;4833;654364;8382	171566;191575;58964;685679;688903;83782;85269	9	7	PMID9099850	R00722	ATP:IDP phosphotransferase	NDPK9m	HMR_7895	TRUE	TRUE	TRUE	shared
RCR11214	Guanosine 3',5'-cyclic phosphate 5'-nucleotidohydrolase[n]	cGMP[n] + H2O[n] --> GMP[n]	biochemical	metabolic	Nucleotide metabolism	Nucleotide	8654;5152	171115;191569	2	2	PMID17307970;PMID9624146	R01234	Guanosine 3',5'-cyclic phosphate 5'-nucleotidohydrolase		HMR_8083	TRUE	TRUE	TRUE	shared
RCR11215	Guanosine 3',5'-cyclic phosphate 5'-nucleotidohydrolase[g]	cGMP[g] + H2O[g] --> GMP[g]	biochemical	metabolic	Nucleotide metabolism	Nucleotide	8654;5152	171115;191569	2	2	PMID17307970;PMID9624146	R01234	Guanosine 3',5'-cyclic phosphate 5'-nucleotidohydrolase		HMR_8085	TRUE	TRUE	TRUE	shared
RCR11216	adenosine 3',5'-phosphate 5'-nucleotidohydrolase[g]	cAMP[g] + H2O[g] --> AMP[g]	biochemical	metabolic	Nucleotide metabolism	Nucleotide	5141;5142;5143;5144	2462;24627;25638;290646	4	4	PMID17307970	R00191	adenosine 3',5'-phosphate 5'-nucleotidohydrolase		HMR_8087	TRUE	TRUE	TRUE	shared
RCR11217	ADP-glucose glucose-1-phosphohydrolase	ADP-glucose[c] + H2O[c] --> glucose-1-phosphate[c] + AMP[c]	biochemical	metabolic	Nucleotide metabolism	Nucleotide	56985;11164;53343	287406;305149;361274	3	3		R00951	ADP-glucose glucose-1-phosphohydrolase		HMR_8443	TRUE	TRUE	TRUE	shared
RCR11218	ADPmannose sugarphosphohydrolase	ADP-mannose[c] + H2O[c] --> mannose-1-phosphate[c] + AMP[c]	biochemical	metabolic	Nucleotide metabolism	Nucleotide	56985;11164;53343	287406;305149;361274	3	3		R02677	ADPmannose sugarphosphohydrolase		HMR_8444	TRUE	TRUE	TRUE	shared
RCR11219	ATP:cytidine 5'-phosphotransferase[m]	cytidine[m] + ATP[m] --> CMP[m] + ADP[m]	biochemical	metabolic	Nucleotide metabolism	Nucleotide	54963;7371;83549	304944;311864;499956	3	3		R00513	ATP:cytidine 5'-phosphotransferase		HMR_8445	TRUE	TRUE	TRUE	shared
RCR11220	cytidylate kinase (dCMP,dGTP),nuclear	dGDP[c] + dCDP[c] <==> dGTP[c] + dCMP[c]	biochemical	metabolic	Nucleotide metabolism	Nucleotide	51727	298410	1	1	PMID10462544;PMID11912132			CYTK11	HMR_8450	TRUE	TRUE	TRUE	shared
RCR11221	cytidylate kinase (dCMP,dCTP),nuclear	2 dCDP[c] <==> dCTP[c] + dCMP[c]	biochemical	metabolic	Nucleotide metabolism	Nucleotide	51727	298410	1	1	PMID10462544;PMID11912132			CYTK12	HMR_8452	TRUE	TRUE	TRUE	shared
RCR11222	cytidylate kinase (dCMP,dATP),nuclear	dCDP[c] + dADP[c] <==> dCMP[c] + dATP[c]	biochemical	metabolic	Nucleotide metabolism	Nucleotide	51727	298410	1	1	PMID10462544;PMID11912132			CYTK13	HMR_8454	TRUE	TRUE	TRUE	shared
RCR11223	cytidylate kinase (dCMP,CTP),nuclear	dCDP[c] + UDP[c] <==> dCMP[c] + UTP[c]	biochemical	metabolic	Nucleotide metabolism	Nucleotide	51727	298410	1	1	PMID10462544;PMID11912132			CYTK14	HMR_8456	TRUE	TRUE	TRUE	shared
RCR11224	cytidylate kinase (dCMP)(GTP)	CDP[n] + dCDP[n] <==> dCMP[n] + CTP[n]	biochemical	metabolic	Nucleotide metabolism	Nucleotide	51727	298410	1	1	PMID10462544;PMID11912132			CYTK3n	HMR_8460	TRUE	TRUE	TRUE	shared
RCR11225	cytidylate kinase (dCMP,GTP),nuclear	dCDP[c] + GDP[c] <==> dCMP[c] + GTP[c]	biochemical	metabolic	Nucleotide metabolism	Nucleotide	26289	365985	1	1	PMID10215863			CYTK4	HMR_8461	TRUE	TRUE	TRUE	shared
RCR11226	cytidylate kinase (dCMP)	dCDP[n] + GDP[n] <==> dCMP[n] + GTP[n]	biochemical	metabolic	Nucleotide metabolism	Nucleotide	51727	298410	1	1	PMID10462544;PMID11912132			CYTK4n	HMR_8462	TRUE	TRUE	TRUE	shared
RCR11227	cytidylate kinase (CMP),nuclear	CDP[c] + dCDP[c] <==> dCMP[c] + CTP[c]	biochemical	metabolic	Nucleotide metabolism	Nucleotide	51727	298410	1	1	PMID10462544;PMID11912132			CYTK5	HMR_8463	TRUE	TRUE	TRUE	shared
RCR11228	cytidylate kinase (CMP,CTP)	CDP[n] + GDP[n] <==> GTP[n] + CMP[n]	biochemical	metabolic	Nucleotide metabolism	Nucleotide	51727	298410	1	1	PMID10462544			CYTK5n	HMR_8464	TRUE	TRUE	TRUE	shared
RCR11229	cytidylate kinase (CMP,CTP),nuclear	2 CDP[c] <==> CTP[c] + CMP[c]	biochemical	metabolic	Nucleotide metabolism	Nucleotide	51727	298410	1	1	PMID10462544;PMID11912132			CYTK6	HMR_8465	TRUE	TRUE	TRUE	shared
RCR11230	cytidylate kinase (CMP,UTP)	2 CDP[n] <==> CTP[n] + CMP[n]	biochemical	metabolic	Nucleotide metabolism	Nucleotide	51727	298410	1	1	PMID10462544;PMID11912132			CYTK6n	HMR_8466	TRUE	TRUE	TRUE	shared
RCR11231	cytidylate kinase (CMP,UTP),nuclear	CDP[c] + UDP[c] <==> UTP[c] + CMP[c]	biochemical	metabolic	Nucleotide metabolism	Nucleotide	51727	298410	1	1	PMID10462544;PMID11912132			CYTK7	HMR_8467	TRUE	TRUE	TRUE	shared
RCR11232	deoyguanosine transport in mitochondria	dGDP[m] + dADP[m] <==> dGMP[m] + dATP[m]	biochemical	metabolic	Nucleotide metabolism	Nucleotide			0	0				DGK2m	HMR_8481	TRUE	TRUE	TRUE	nonenzymatic
RCR11233	thioredoxin reductase (NADPH)	oxidized thioredoxin[m] + NADPH[m] + H+[m] --> thioredoxin[m] + NADP+[m]	biochemical	metabolic	Nucleotide metabolism	Nucleotide	10587;7296;114112;645840	50551;58819;297437	4	3	PMID10215850;PMID11259642;PMID12705894	R02016	NADPH:oxidized-thioredoxin oxidoreductase	TRDRm	HMR_8482	TRUE	TRUE	TRUE	shared
RCR11234	ATP:inosine 5'-phosphotransferase	inosine[m] + ATP[m] --> IMP[m] + ADP[m]	biochemical	metabolic	Nucleotide metabolism	Nucleotide			0	0		R01131	ATP:inosine 5'-phosphotransferase		HMR_8484	TRUE	TRUE	TRUE	nonenzymatic
RCR11235	UDP phosphohydrolase[g]	UDP[g] + H2O[g] --> UMP[g] + Pi[g]	biochemical	metabolic	Nucleotide metabolism	Nucleotide	124583;955;9583	246272;85260;361063	3	3		R00155	UDP phosphohydrolase		HMR_8485	TRUE	TRUE	TRUE	shared
RCR11236	XTP pyrophosphohydrolase	XTP[c] + H2O[c] --> xanthosine-5-phosphate[c] + PPi[c]	biochemical	metabolic	Nucleotide metabolism	Nucleotide	3704	311422	1	1		R02720	XTP pyrophosphohydrolase		HMR_8488	TRUE	TRUE	TRUE	shared
RCR11237	2'-deoxyadenosine 5'-monophosphate phosphohydrolase	dAMP[l] + H2O[l] --> deoxyadenosine[l] + Pi[l]	biochemical	metabolic	Nucleotide metabolism	Nucleotide	53	24162	1	1		R02088	2'-deoxyadenosine 5'-monophosphate phosphohydrolase		HMR_8494	TRUE	TRUE	TRUE	shared
RCR11238	2'-deoxyguanosine 5'-monophosphate phosphohydrolase	dGMP[l] + H2O[l] --> deoxyguanosine[l] + Pi[l]	biochemical	metabolic	Nucleotide metabolism	Nucleotide	53	24162	1	1		R01968	2'-deoxyguanosine 5'-monophosphate phosphohydrolase	NTD8l	HMR_8495	TRUE	TRUE	TRUE	shared
RCR11239	L-glutamate:NAD+ oxidoreductase (deaminating)	AKG[m] + NH3[m] + NADH[m] + H+[m] <==> glutamate[m] + NAD+[m] + H2O[m]	biochemical	metabolic	Alanine aspartate and glutamate metabolism	Ala Asp Glu	2746;2747	24399	2	1	PMID:11254391;PMID:3377777	R00243	L-glutamate:NAD+ oxidoreductase (deaminating)		HMR_3802	TRUE	TRUE	TRUE	shared
RCR11240	L-Glutamate:NADP+ oxidoreductase (deaminating)	AKG[m] + NH3[m] + NADPH[m] + H+[m] <==> glutamate[m] + NADP+[m] + H2O[m]	biochemical	metabolic	Alanine aspartate and glutamate metabolism	Ala Asp Glu	2746;2747	24399	2	1	PMID:11254391;PMID:3377777	R00248	L-Glutamate:NADP+ oxidoreductase (deaminating)		HMR_3804	TRUE	TRUE	TRUE	shared
RCR11241	L-Citrulline:L-aspartate ligase (AMP-forming)	citrulline[c] + aspartate[c] + ATP[c] --> argininosuccinate[c] + AMP[c] + PPi[c]	biochemical	metabolic	Alanine aspartate and glutamate metabolism	Ala Asp Glu	445	25698	1	1	PMID:12055339;PMID:518841;PMID:6194510;PMID:650761;PMID:652976;PMID:7776957	R01954	L-Citrulline:L-aspartate ligase (AMP-forming)		HMR_3811	TRUE	TRUE	TRUE	shared
RCR11242	2-(Nomega-L-arginino)succinate arginine-lyase (fumarate-forming)	fumarate[c] + arginine[c] <==> argininosuccinate[c]	biochemical	metabolic	Alanine aspartate and glutamate metabolism	Ala Asp Glu	27297;435	114205;59085	2	2	PMID:11092456;PMID:12055339	R01086	2-(Nomega-L-arginino)succinate arginine-lyase (fumarate-forming)		HMR_3813	TRUE	TRUE	TRUE	shared
RCR11243	(S)-1-pyrroline-5-carboxylate:NAD+ oxidoreductase	1-pyrroline-5-carboxylate[m] + NAD+[m] + 2 H2O[m] --> glutamate[m] + NADH[m] + H+[m]	biochemical	metabolic	Alanine aspartate and glutamate metabolism	Ala Asp Glu	8659	641316	1	1		R00707	(S)-1-pyrroline-5-carboxylate:NAD+ oxidoreductase		HMR_3822	TRUE	TRUE	TRUE	shared
RCR11244	L-Aspartate:2-oxoglutarate aminotransferase[m]	aspartate[m] + AKG[m] <==> OAA[m] + glutamate[m]	biochemical	metabolic	Alanine aspartate and glutamate metabolism	Ala Asp Glu	2806	25721	1	1	PMID:3207426;PMID:7499788;PMID:7719646	R00355	L-Aspartate:2-oxoglutarate aminotransferase		HMR_3827	TRUE	TRUE	TRUE	shared
RCR11245	3-sulfino-L-alanine:2-oxoglutarate aminotransferase	3-sulfinoalanine[m] + AKG[m] --> 3-sulfinylpyruvic acid[m] + glutamate[m]	biochemical	metabolic	Alanine aspartate and glutamate metabolism	Ala Asp Glu	2806	25721	1	1		R02619	3-sulfino-L-alanine:2-oxoglutarate aminotransferase		HMR_3865	TRUE	TRUE	TRUE	shared
RCR11246	glutathione:NADP+ oxidoreductase	GSSG[m] + NADPH[m] + H+[m] --> 2 GSH[m] + NADP+[m]	biochemical	metabolic	Alanine aspartate and glutamate metabolism	Ala Asp Glu	2936	116686	1	1	PMID:10708558;PMID:10781871;PMID:1154381;PMID:12821209;PMID:237922;PMID:3003504;PMID:31912;PMID:4380255;PMID:6170346;PMID:8981046;PMID:9621574;PMID10708558;PMID15149466	R00115	glutathione:NADP+ oxidoreductase	GTHOm	HMR_3870	TRUE	TRUE	TRUE	shared
RCR11247	L-glutamine amidohydrolase[m]	glutamine[m] + H2O[m] --> NH3[m] + glutamate[m]	biochemical	metabolic	Alanine aspartate and glutamate metabolism	Ala Asp Glu	2744	24398	1	1	PMID:11015561;PMID:11130979;PMID:17267261;PMID:6704422	R00256	L-glutamine amidohydrolase		HMR_3892	TRUE	TRUE	TRUE	shared
RCR11248	L-Alanine:2-oxoglutarate aminotransferase[m]	AKG[m] + alanine[m] <==> pyruvate[m] + glutamate[m]	biochemical	metabolic	Alanine aspartate and glutamate metabolism	Ala Asp Glu	84706	307759	1	1	PMID:15663181;PMID:2088925;PMID:454616	R00258	L-Alanine:2-oxoglutarate aminotransferase		HMR_4109	TRUE	TRUE	TRUE	shared
RCR11249	2-oxoglutaramate amidohydrolase	2-oxoglutaramate[c] + H2O[c] --> AKG[c] + NH3[c]	biochemical	metabolic	Alanine aspartate and glutamate metabolism	Ala Asp Glu	56954	288174	1	1	PMID:3003502;PMID:319948;PMID:4436326;PMID:5114531;PMID:894284	R00269	2-oxoglutaramate amidohydrolase		HMR_4114	TRUE	TRUE	TRUE	shared
RCR11250	2-oxoglutaramate amidohydrolase[m]	2-oxoglutaramate[m] + H2O[m] --> AKG[m] + NH3[m]	biochemical	metabolic	Alanine aspartate and glutamate metabolism	Ala Asp Glu	56954	288174	1	1	PMID:3003502;PMID:319948;PMID:4436326;PMID:5114531;PMID:894284	R00269	2-oxoglutaramate amidohydrolase		HMR_4115	TRUE	TRUE	TRUE	shared
RCR11251	glutathione:NADP+ oxidoreductase[c]	GSSG[c] + NADPH[c] + H+[c] --> 2 GSH[c] + NADP+[c]	biochemical	metabolic	Alanine aspartate and glutamate metabolism	Ala Asp Glu	2936	116686	1	1	PMID:10708558;PMID:10781871;PMID:1154381;PMID:12821209;PMID:237922;PMID:3003504;PMID:31912;PMID:4380255;PMID:6170346;PMID:8981046;PMID:9621574;PMID10708558	R00115	glutathione:NADP+ oxidoreductase	GTHO	HMR_4118	TRUE	TRUE	TRUE	shared
RCR11252	L-Glutamine:pyruvate aminotransferase	pyruvate[c] + glutamine[c] --> 2-oxoglutaramate[c] + alanine[c]	biochemical	metabolic	Alanine aspartate and glutamate metabolism	Ala Asp Glu	883	311844	1	1	PMID:12850267;PMID:1296212;PMID:3003500;PMID:4762917;PMID:4797019;PMID:4822504;PMID:5059882	R00576	L-Glutamine:pyruvate aminotransferase		HMR_4196	TRUE	TRUE	TRUE	shared
RCR11253	L-Glutamine:pyruvate aminotransferase[m]	pyruvate[m] + glutamine[m] --> 2-oxoglutaramate[m] + alanine[m]	biochemical	metabolic	Alanine aspartate and glutamate metabolism	Ala Asp Glu	51166;56267	29416;541589	2	2	PMID:12850267;PMID:1296212;PMID:3003500;PMID:4762917;PMID:4797019;PMID:4822504;PMID:5059882	R00576	L-Glutamine:pyruvate aminotransferase		HMR_4197	TRUE	TRUE	TRUE	shared
RCR11254	succinate-semialdehyde:NADP+ oxidoreductase	succinate semialdehyde[m] + NADP+[m] + H2O[m] --> succinate[m] + NADPH[m] + H+[m]	biochemical	metabolic	Alanine aspartate and glutamate metabolism	Ala Asp Glu	3939	24533	1	1	PMID:4066712;PMID:7814412;PMID4066712;PMID7814412	R00714	succinate-semialdehyde:NADP+ oxidoreductase	r0179	HMR_4287	TRUE	TRUE	TRUE	shared
RCR11255	4-aminobutanoate:2-oxoglutarate aminotransferase	4-aminobutyrate[m] + AKG[m] <==> succinate semialdehyde[m] + glutamate[m]	biochemical	metabolic	Alanine aspartate and glutamate metabolism	Ala Asp Glu	18	81632	1	1		R01648	4-aminobutanoate:2-oxoglutarate aminotransferase		HMR_4693	TRUE	TRUE	TRUE	shared
RCR11256	L-tyrosine:2-oxoglutarate aminotransferase[m]	AKG[m] + tyrosine[m] --> 4-hydroxyphenylpyruvate[m] + glutamate[m]	biochemical	metabolic	Alanine aspartate and glutamate metabolism	Ala Asp Glu	6898;2806	24813;25721	2	2		R00734	L-tyrosine:2-oxoglutarate aminotransferase		HMR_6780	TRUE	TRUE	TRUE	shared
RCR11257	amino-acid N-acetyltransferase	N-acetyl-L-asparagine[m] + CoA[m] <==> asparagine[m] + acetyl-CoA[m]	biochemical	metabolic	Alanine aspartate and glutamate metabolism	Ala Asp Glu	162417	303563	1	1	PMID:12594532;PMID:12459178				HMR_6968	TRUE	TRUE	TRUE	shared
RCR11258	alanine transaminase	(S)-2-aminobutanoate[c] + AKG[c] <==> 2-oxobutyrate[c] + glutamate[c]	biochemical	metabolic	Alanine aspartate and glutamate metabolism	Ala Asp Glu	2875	81670	1	1	PMID:6820415				HMR_6970	TRUE	TRUE	TRUE	shared
RCR11259	gamma-glutamylcyclotransferase[c]	(S)-2-aminobutanoate[c] + 5-oxoproline[c] <==> gamma-L-glutamyl-L-alpha-aminobutyrate[c]	biochemical	metabolic	Alanine aspartate and glutamate metabolism	Ala Asp Glu	87769;79017	290500;362368	2	2	PMID:2570694;PMID:6150932				HMR_6971	TRUE	TRUE	TRUE	shared
RCR11260	N-Acetyl-L-aspartate amidohydrolase	N-acetyl-L-aspartate[c] + H2O[c] --> acetate[c] + aspartate[c]	biochemical	metabolic	Alanine aspartate and glutamate metabolism	Ala Asp Glu	91703;443	293653;79251	2	2		R00488	N-Acetyl-L-aspartate amidohydrolase		HMR_8628	TRUE	TRUE	TRUE	shared
RCR11261	L-Proline:NADP+ 5-oxidoreductase[c]	1-pyrroline-5-carboxylate[c] + NADPH[c] + H+[c] --> proline[c] + NADP+[c]	biochemical	metabolic	Arginine and proline metabolism	Arg Pro	29920;65263;10637;5831	364064;300035;287877;498299	4	4	PMID:12514185;PMID:2722838;PMID:3768405;PMID:6250440	R01251	L-Proline:NADP+ 5-oxidoreductase		HMR_3833	TRUE	TRUE	TRUE	shared
RCR11262	ATP:L-glutamate 5-phosphotransferase	glutamate[m] + ATP[m] --> glutamyl-5-phosphate[m] + ADP[m]	biochemical	metabolic	Arginine and proline metabolism	Arg Pro	5832	361755	1	1	PMID:10736367;PMID:8761662	R00239	ATP:L-glutamate 5-phosphotransferase		HMR_3895	TRUE	TRUE	TRUE	shared
RCR11263	N-(omega)-Hydroxyarginine,NADPH:oxygen oxidoreductase (nitric-oxide-forming)	2 N-(omega)-hydroxyarginine[c] + NADPH[c] + 2 O2[c] + H+[c] --> 2 NO[c] + 2 citrulline[c] + NADP+[c] + 2 H2O[c]	biochemical	metabolic	Arginine and proline metabolism	Arg Pro	4842;4843;4846	24598;24599;24600;497963	3	4		R00111	N-(omega)-Hydroxyarginine,NADPH:oxygen oxidoreductase (nitric-oxide-forming)		HMR_3993	TRUE	TRUE	TRUE	shared
RCR11264	S-adenosylmethioninamine:putrescine 3-aminopropyltransferase	S-adenosylmethioninamine[c] + putrescine[c] --> 5-methylthioadenosine[c] + spermidine[c] + H+[c]	biochemical	metabolic	Arginine and proline metabolism	Arg Pro	6723	84596;100912604	1	2	PMID:2730590;PMID:3109311;PMID2069720;PMID8343131	R01920	S-adenosylmethioninamine:putrescine 3-aminopropyltransferase	SPMS	HMR_4075	TRUE	TRUE	TRUE	shared
RCR11265	L-arginine,NADPH:oxygen oxidoreductase (N-(omega)-hydroxyarginine-forming)	arginine[c] + NADPH[c] + O2[c] + H+[c] <==> N-(omega)-hydroxyarginine[c] + NADP+[c] + H2O[c]	biochemical	metabolic	Arginine and proline metabolism	Arg Pro	4842;4843;4846	24598;24599;24600;497963	3	4	PMID:11125020;PMID:7515853	R00558	L-arginine,NADPH:oxygen oxidoreductase (N-(omega)-hydroxyarginine-forming)		HMR_4190	TRUE	TRUE	TRUE	shared
[truncated: 7,072 more rows]
