# Supplementary material for: Reconciled rat and human metabolic networks for comparative toxicogenomics and biomarker predictions
Source: Nat Commun. 2017 Feb 8;8:14250. doi: 10.1038/ncomms14250 (PMC5309818; doi:10.1038/ncomms14250)
Supplement: Supplementary Data 4 — Collection of metabolic tasks for simulating in the RAVEN toolbox with iRno and iHsa. [file ncomms14250-s5.xls]

## Sheet: TASKS
Supplementary Data 4: Collection of metabolic tasks for simulating in the RAVEN toolbox with iRno and iHsa. The first 271 tasks were adapted from tasks described for previous human metabolic reconstructions.
	ID	DESCRIPTION	SHOULD FAIL	IN	IN LB	IN UB	OUT	OUT LB	OUT UB	EQU	EQU LB	EQU UB	CHANGED RXN	CHANGED LB	CHANGED UB	PRINT FLUX	COMMENTS
	1	Aerobic rephosphorylation of ATP from glucose		O2[s];glucose[s]			H2O[s];CO2[s]			ATP[c] + H2O[c] => ADP[c] + Pi[c]	1
	2	Aerobic rephosphorylation of ATP from a fatty acid		O2[s];palmitate[s]			H2O[s];CO2[s]			ATP[c] + H2O[c] => ADP[c] + Pi[c]	1
	3	Aerobic rephosphorylation of GTP		O2[s];glucose[s]			H2O[s];CO2[s]			GTP[c] + H2O[c] => GDP[c] + Pi[c]	1
	4	Aerobic rephosphorylation of CTP		O2[s];glucose[s]			H2O[s];CO2[s]			CTP[c] + H2O[c] => CDP[c] + Pi[c]	1
	5	Aerobic rephosphorylation of UTP		O2[s];glucose[s]			H2O[s];CO2[s]			UTP[c] + H2O[c] => UDP[c] + Pi[c]	1
	6	Anaerobic rephosphorylation of ATP		glucose[s]			H2O[s];L-lactate[s];CO2[s]			ATP[c] + H2O[c] => ADP[c] + Pi[c]	1
	7	Anaerobic rephosphorylation of GTP		glucose[s]			H2O[s];L-lactate[s];CO2[s]			GTP[c] + H2O[c] => GDP[c] + Pi[c]	1
	8	Anaerobic rephosphorylation of CTP		glucose[s]			H2O[s];L-lactate[s];CO2[s]			CTP[c] + H2O[c] => CDP[c] + Pi[c]	1
	9	Anaerobic rephosphorylation of UTP		glucose[s]			H2O[s];L-lactate[s];CO2[s]			UTP[c] + H2O[c] => UDP[c] + Pi[c]	1
	10	ATP de novo synthesis (minimal substrates, physiological excretion)		O2[s];glucose[s];NH3[s];Pi[s]			H2O[s];CO2[s]
							ATP[c]	1
	11	CTP de novo synthesis (minimal substrates, physiological excretion)		O2[s];glucose[s];NH3[s];Pi[s]			H2O[s];CO2[s]
							CTP[c]	1
	12	GTP de novo synthesis (minimal substrates, physiological excretion)		O2[s];glucose[s];NH3[s];Pi[s]			H2O[s];CO2[s]
							GTP[c]	1
	13	UTP de novo synthesis (minimal substrates, physiological excretion)		O2[s];glucose[s];NH3[s];Pi[s]			H2O[s];CO2[s]
							UTP[c]	1
	14	dATP de novo synthesis (minimal substrates, physiological excretion)		O2[s];glucose[s];NH3[s];Pi[s]			H2O[s];CO2[s]
							dATP[c]	1
	15	dCTP de novo synthesis (minimal substrates, physiological excretion)		O2[s];glucose[s];NH3[s];Pi[s]			H2O[s];CO2[s]
							dCTP[c]	1
	16	dGTP de novo synthesis (minimal substrates, physiological excretion)		O2[s];glucose[s];NH3[s];Pi[s]			H2O[s];CO2[s]
							dGTP[c]	1
	17	dTTP de novo synthesis (minimal substrates, physiological excretion)		O2[s];glucose[s];NH3[s];Pi[s]			H2O[s];CO2[s]
							dTTP[c]	1
	18	ATP salvage from Adenosine		Pi[s]			H2O[s]			ATP[c] + H2O[c] <=> ADP[c] + Pi[c]
				adenosine[s]	1	1	ATP[s]	1
	19	ATP salvage from Hypoxanthine		Pi[s];O2[s];NH3[s];H2O[s];H+[c]			H2O[s];Pi[s];H+[c]			ATP[c] + H2O[c] <=> ADP[c] + Pi[c]
				hypoxanthine[s]	1	1	ATP[s]	1
				PRPP[c]	1	1
	20	dTTP salvage from Thymine		Pi[s];O2[s];NH3[s];H2O[s];H+[c]			H2O[s];PPi[s];H+[c]			ATP[c] + H2O[c] <=> ADP[c] + Pi[c]
				thymine[s]	1	1	dTTP[c]	1
				2-deoxy-D-ribose-1-phosphate[c]	1	1
	21	Aerobic reduction of NAD+		glucose[s];O2[s]			H2O[s];CO2[s]			NADH[c] => NAD+[c]	1						This is not a proof since there can be net synthesis of NADH. However, if you look at the solution it's fine
	22	Aerobic reduction of NADP+		glucose[s];O2[s]			H2O[s];CO2[s]			NADPH[c] => NADP+[c]	1						This is not a proof since there can be net synthesis of NADPH. However, if you look at the solution it's fine
	23	Gluconeogenesis from Lactate		O2[s];H2O[s];L-lactate[s]			H2O[s];CO2[s]
							glucose[s]	1
	24	Gluconeogenesis from Glycerol		O2[s];H2O[s];glycerol[s]			H2O[s];CO2[s]
							glucose[s]	1
	25	Gluconeogenesis from Alanine		O2[s];H2O[s];alanine[s]			H2O[s];CO2[s];urea[s]
							glucose[s]	1
	26	Gluconeogenesis from Lactate and optionally fatty acid		O2[s];H2O[s];palmitate[s];L-lactate[s]			H2O[s];CO2[s]
							glucose[s]	1
	27	Gluconeogenesis from Glycerol and optionally fatty acid		O2[s];H2O[s];palmitate[s];glycerol[s]			H2O[s];CO2[s]
							glucose[s]	1
	28	Gluconeogenesis from Alanine and fatty acid		O2[s];H2O[s];palmitate[s];alanine[s]			H2O[s];CO2[s]
							glucose[s]	1
	29	Storage of glucose in Glycogen		glucose[s]		11	H2O[s];CO2[s]			ATP[c] + H2O[c] <=> ADP[c] + Pi[c]
				glycogenin[c]		1	glycogenin G11[c]	1		NADH[c] <=> NAD+[c]
				O2[s]						NADPH[c] <=> NADP+[c]
	30	Release of glucose from Glycogen		glycogenin G11[c]	1	1	glucose[s]	11	11	glucose-1-phosphate[c] + H2O[c] => glucose[c] + Pi[c]
				H2O[s]			glycogenin[c]	1	1
	31	Fructose degradation		fructose[s]	1	1	H2O[s];CO2[s]
				O2[s]
	32	Galactose degradation		galactose[s]	1	1	H2O[s];CO2[s]
				O2[s]
	33	UDP-glucose de novo synthesis (minimal substrates, physiological excretion)		O2[s];glucose[s];NH3[s];Pi[s]			H2O[s];CO2[s]
							UDP-glucose[c]	1
	34	UDP-galactose de novo synthesis (minimal substrates, physiological excretion)		O2[s];glucose[s];NH3[s];Pi[s]			H2O[s];CO2[s]
							UDP-galactose[c]	1
	35	UDP-glucuronate de novo synthesis (minimal substrates, physiological excretion)		O2[s];glucose[s];NH3[s];Pi[s]			H2O[s];CO2[s]
							UDP-glucuronate[c]	1
	36	GDP-L-fucose de novo synthesis (minimal substrates, physiological excretion)		O2[s];glucose[s];NH3[s];Pi[s]			H2O[s];CO2[s]
							GDP-L-fucose[c]	1
	37	GDP-mannose de novo synthesis (minimal substrates, physiological excretion)		O2[s];glucose[s];NH3[s];Pi[s]			H2O[s];CO2[s]
							GDP-mannose[c]	1
	38	UDP-N-acetyl D-galactosamine de novo synthesis (minimal substrates, physiological excretion)		O2[s];glucose[s];NH3[s];Pi[s]			H2O[s];CO2[s]
							UDP-N-acetyl-D-galactosamine[c]	1
	39	CMP-N-acetylneuraminate de novo synthesis (minimal substrates, physiological excretion)		O2[s];glucose[s];NH3[s];Pi[s]			H2O[s];CO2[s]
							CMP-Neu5Ac[c]	1
	40	N-Acetylglucosamine de novo synthesis (minimal substrates, physiological excretion)		O2[s];glucose[s];NH3[s];Pi[s]			H2O[s];CO2[s]
							N-acetylglucosamine[c]	1
	41	Glucuronate de novo synthesis (minimal substrates, physiological excretion)		O2[s];glucose[s];NH3[s];Pi[s]			H2O[s];CO2[s]
							glucuronate[c]	1
	42	Alanine de novo synthesis (minimal substrates, minimal excretion)		O2[s];glucose[s];NH3[s];Pi[s]			H2O[s];CO2[s]
							alanine[s]	1
	43	Arginine de novo synthesis (minimal substrates, minimal excretion)		O2[s];glucose[s];NH3[s];Pi[s]			H2O[s];CO2[s]
							arginine[s]	1
	44	Asparagine de novo synthesis (minimal substrates, minimal excretion)		O2[s];glucose[s];NH3[s];Pi[s]			H2O[s];CO2[s]
							asparagine[s]	1
	45	Aspartate de novo synthesis (minimal substrates, minimal excretion)		O2[s];glucose[s];NH3[s];Pi[s]			H2O[s];CO2[s]
							aspartate[c]	1
	46	Glutamate de novo synthesis (minimal substrates, minimal excretion)		O2[s];glucose[s];NH3[s];Pi[s]			H2O[s];CO2[s]
							glutamate[s]	1
	47	Glycine de novo synthesis (minimal substrates, minimal excretion)		O2[s];glucose[s];NH3[s];Pi[s]			H2O[s];CO2[s]
							glycine[s]	1
	48	Glutamine de novo synthesis (minimal substrates, minimal excretion)		O2[s];glucose[s];NH3[s];Pi[s]			H2O[s];CO2[s]
							glutamine[s]	1
	49	Proline de novo synthesis (minimal substrates, minimal excretion)		O2[s];glucose[s];NH3[s];Pi[s]			H2O[s];CO2[s]
							proline[s]	1
	50	Serine de novo synthesis (minimal substrates, minimal excretion)		O2[s];glucose[s];NH3[s];Pi[s]			H2O[s];CO2[s]
							serine[s]	1
	51	Histidine de novo synthesis (minimal substrates, minimal excretion)	TRUE	O2[s];glucose[s];NH3[s];Pi[s]			H2O[s];CO2[s]
							histidine[c]	1
	52	Histidine uptake		histidine[s]	1	1	histidine[c]	1
	53	Isoleucine de novo synthesis (minimal substrates, minimal excretion)	TRUE	O2[s];glucose[s];NH3[s];Pi[s]			H2O[s];CO2[s]
							isoleucine[c]	1
	54	Isoleucine uptake		isoleucine[s]	1	1	isoleucine[c]	1
	55	Leucine de novo synthesis (minimal substrates, minimal excretion)	TRUE	O2[s];glucose[s];NH3[s];Pi[s]			H2O[s];CO2[s]
							leucine[c]	1
	56	Leucine uptake		leucine[s]	1	1	leucine[c]	1
	57	Lysine de novo synthesis (minimal substrates, minimal excretion)	TRUE	O2[s];glucose[s];NH3[s];Pi[s]			H2O[s];CO2[s]
							lysine[c]	1
	58	Lysine uptake		lysine[s]	1	1	lysine[c]	1
	59	Methionine de novo synthesis (minimal substrates, minimal excretion)	TRUE	O2[s];glucose[s];NH3[s];Pi[s]			H2O[s];CO2[s]
							methionine[c]	1
	60	Methionine uptake		methionine[s]	1	1	methionine[c]	1
	61	Phenylalanine de novo synthesis (minimal substrates, minimal excretion)	TRUE	O2[s];glucose[s];NH3[s];Pi[s]			H2O[s];CO2[s]
							phenylalanine[c]	1
	62	Phenylalanine uptake		phenylalanine[s]	1	1	phenylalanine[c]	1
	63	Threonine de novo synthesis (minimal substrates, minimal excretion)	TRUE	O2[s];glucose[s];NH3[s];Pi[s]			H2O[s];CO2[s]
							threonine[c]	1
	64	Threonine uptake		threonine[s]	1	1	threonine[c]	1
	65	Tryptophan de novo synthesis (minimal substrates, minimal excretion)	TRUE	O2[s];glucose[s];NH3[s];Pi[s]			H2O[s];CO2[s]
							tryptophan[c]	1
	66	Tryptophan uptake		tryptophan[s]	1	1	tryptophan[c]	1
	67	Valine de novo synthesis (minimal substrates, minimal excretion)	TRUE	O2[s];glucose[s];NH3[s];Pi[s]			H2O[s];CO2[s]
							valine[c]	1
	68	Valine uptake		valine[s]	1	1	valine[c]	1
	69	Cysteine de novo synthesis (minimal substrates, minimal excretion)	TRUE	O2[s];glucose[s];NH3[s];Pi[s];sulfate[s]			H2O[s];CO2[s]
							cysteine[s]	1
	70	Cysteine de novo synthesis (minimal substrates and AA, minimal excretion)		O2[s];glucose[s];NH3[s];Pi[s];sulfate[s];histidine[s];isoleucine[s];leucine[s];lysine[s];methionine[s];phenylalanine[s];threonine[s];tryptophan[s]			H2O[s];CO2[s]
							cysteine[s]	1
	71	Cystine de novo synthesis (minimal substrates, minimal excretion)	TRUE	O2[s];glucose[s];NH3[s];Pi[s];sulfite[s]			H2O[s];CO2[s]
							cystine[s]	1
	72	Tyrosine de novo synthesis (minimal substrates, minimal excretion)	TRUE	O2[s];glucose[s];NH3[s];Pi[s]			H2O[s];CO2[s]
							tyrosine[s]	1
	73	Tyrosine de novo synthesis (minimal substrates with AA, minimal excretion)		O2[s];glucose[s];NH3[s];Pi[s];sulfate[s];histidine[s];isoleucine[s];leucine[s];lysine[s];methionine[s];phenylalanine[s];threonine[s];tryptophan[s]			H2O[s];CO2[s]
							tyrosine[s]	1
	74	Homocysteine de novo synthesis (minimal substrates, minimal excretion)	TRUE	O2[s];glucose[s];NH3[s];Pi[s]			H2O[s];CO2[s]
							homocysteine[c]	1
	75	Homocysteine de novo synthesis (minimal substrates with AA, minimal excretion)		O2[s];glucose[s];NH3[s];Pi[s];sulfate[s];histidine[s];isoleucine[s];leucine[s];lysine[s];methionine[s];phenylalanine[s];threonine[s];tryptophan[s]			H2O[s];CO2[s]
							homocysteine[c]	1
	76	beta-Alanine de novo synthesis (minimal substrates, minimal excretion)		O2[s];glucose[s];NH3[s];Pi[s]			H2O[s];CO2[s]
							beta-alanine[s]	1
	77	Alanine degradation		alanine[s];O2[s]	1		H2O[s];CO2[s];urea[s]
	78	Arginine degradation		arginine[s];O2[s]	1		H2O[s];CO2[s];urea[s]
	79	Asparagine degradation		asparagine[s];O2[s]	1		H2O[s];CO2[s];urea[s]
	80	Aspartate degradation		aspartate[s];O2[s]	1		H2O[s];CO2[s];urea[s]
	81	Cysteine degradation		cysteine[s];O2[s]	1		H2O[s];CO2[s];urea[s];H2S[s]
	82	Glutamate degradation		glutamate[s];O2[s]	1		H2O[s];CO2[s];urea[s]
	83	Glycine degradation		glycine[s];O2[s]	1		H2O[s];CO2[s];urea[s]
	84	Histidine degradation		histidine[s];O2[s]	1		H2O[s];CO2[s];urea[s]
	85	Isoleucine degradation		isoleucine[s];O2[s]	1		H2O[s];CO2[s];urea[s]
	86	Glutamine degradation		glutamine[s];O2[s]	1		H2O[s];CO2[s];urea[s]
	87	Leucine degradation		leucine[s];O2[s]	1		H2O[s];CO2[s];urea[s]
	88	Lysine degradation		lysine[s];O2[s]	1		H2O[s];CO2[s];urea[s]
	89	Methionine degradation		methionine[s];O2[s]	1		H2O[s];CO2[s];urea[s];H2S[s]
	90	Phenylalanine degradation		phenylalanine[s];O2[s]	1		H2O[s];CO2[s];urea[s]
	91	Proline degradation		proline[s];O2[s]	1		H2O[s];CO2[s];urea[s]
	92	Serine degradation		serine[s];O2[s]	1		H2O[s];CO2[s];urea[s]
	93	Threonine degradation		threonine[s];O2[s]	1		H2O[s];CO2[s];urea[s]
	94	Tryptophan degradation		tryptophan[s];O2[s]	1		H2O[s];CO2[s];urea[s]
	95	Tyrosine degradation		tyrosine[s];O2[s]	1		H2O[s];CO2[s];urea[s]
	96	Valine degradation		valine[s];O2[s]	1		H2O[s];CO2[s];urea[s]
	97	Homocysteine degradation		homocysteine[c];O2[s]	1		H2O[s];CO2[s];urea[s];H2S[s]
	98	Ornithine degradation		ornithine[s]	1		urea[s]	1
				O2[s]			H2O[s];CO2[s]
	99	beta-Alanine degradation		beta-alanine[s]	1		H2O[s];CO2[s]
				O2[s]			urea[s]	1
	100	Urea from alanine		alanine[s]	2		H2O[s];CO2[s]
				O2[s]			urea[s]	1
	101	Urea from glutamine		glutamine[s]	1		H2O[s];CO2[s]
				O2[s]			urea[s]	1
	102	Creatine de novo synthesis (minimal substrates, physiological excretion)		O2[s];glucose[s];NH3[s];Pi[s]			H2O[s];CO2[s]
							creatine[s]	1
	103	Heme de novo synthesis (minimal substrates, physiological excretion)		O2[s];glucose[s];NH3[s];Pi[s];Fe2+[s]			H2O[s];CO2[s]
							heme[s]	1
	104	PC de novo synthesis (physiological substrates, physiological excretion)		O2[s];glucose[s];Pi[s];linoleate[s];linolenate[s];choline[s];isoleucine[c]			H2O[s];CO2[s];urea[s]
							PC-LD pool[c]	1
	105	PE de novo synthesis (physiological substrates, physiological excretion)		O2[s];glucose[s];Pi[s];linoleate[s];linolenate[s];ethanolamine[c]			H2O[s];CO2[s]
							PE-LD pool[c]	1
	106	PS de novo synthesis (physiological substrates, physiological excretion)		O2[s];glucose[s];Pi[s];linoleate[s];linolenate[s];choline[s]			H2O[s];CO2[s]
							PS-LD pool[c]	1
	107	PI de novo synthesis (physiological substrates, physiological excretion)		O2[s];glucose[s];Pi[s];linoleate[s];linolenate[s];inositol[s]			H2O[s];CO2[s]
							PI pool[c]	1
	108	Cardiolipin de novo synthesis (physiological substrates, physiological excretion)		O2[s];glucose[s];Pi[s];linoleate[s];linolenate[s];choline[s]			H2O[s];CO2[s]
							CL pool[c]	1
	109	SM de novo synthesis (physiological substrates, physiological excretion)		O2[s];glucose[s];Pi[s];linoleate[s];linolenate[s];choline[s]			H2O[s];CO2[s]
							SM pool[c]	1
	110	Ceramide de novo synthesis (physiological substrates, physiological excretion)		O2[s];glucose[s];Pi[s];linoleate[s];linolenate[s];choline[s]			H2O[s];CO2[s]
							ceramide pool[c]	1
	111	Lactosylceramide de novo synthesis (physiological substrates, physiological excretion)		O2[s];glucose[s];Pi[s];linoleate[s];linolenate[s];choline[s]			H2O[s];CO2[s]
							LacCer pool[c]	1
	112	CoA de novo synthesis (minimal substrates, physiological excretion)		O2[s];glucose[s];NH3[s];Pi[s];methionine[s];pantothenate[s]			CoA[c]	1
							CO2[s];urea[s];H2O[s]
	113	NAD de novo synthesis (minimal substrates, physiological excretion)		O2[s];glucose[s];NH3[s];Pi[s];nicotinamide[s]			NADH[c]	1
							H2O[s];CO2[s]
	114	NADP de novo synthesis (minimal substrates, physiological excretion)		O2[s];glucose[s];NH3[s];Pi[s];nicotinamide[s]			NADPH[c]	1
							H2O[s];CO2[s]
	115	FAD de novo synthesis (minimal substrates, physiological excretion)		O2[s];glucose[s];NH3[s];Pi[s];riboflavin[s]			FAD[c]	1
							H2O[s];CO2[s]
	116	Thioredoxin de novo synthesis (physiological substrates, physiological excretion)		O2[s];glucose[s];histidine[s];isoleucine[s];leucine[s];lysine[s];methionine[s];phenylalanine[s];threonine[s];tryptophan[s];valine[s]			H2O[s];CO2[s];urea[s];H2S[s]
							thioredoxin[c]	1
	117	THF de novo synthesis (minimal substrates, physiological excretion)		O2[s];glucose[s];folate[s]			H2O[s];CO2[s]
							THF[c]	1
	118	Pyridoxal-P de novo synthesis (minimal substrates, physiological excretion)		O2[s];glucose[s];Pi[s];pyridoxine[s]			H2O[s];CO2[s]
							pyridoxal-phosphate[c]	1
	119	Acetoacetate de novo synthesis and excretion		O2[s];glucose[s]			H2O[s];CO2[s]
							acetoacetate[s]	1
	120	(R)-3-Hydroxybutanoate de novo synthesis		O2[s];glucose[s]			H2O[s];CO2[s]
							(R)-3-hydroxybutanoate[c]	1
	121	Farnesyl-PP de novo synthesis (minimal substrates, physiological excretion)		O2[s];glucose[s];phenylalanine[s];Pi[s]			H2O[s];CO2[s]
							farnesyl-PP[c]	1
	122	Lauric acid de novo synthesis (minimal substrates, physiological excretion)		O2[s];glucose[s]			CO2[s];H2O[s]
							lauric acid[c]	1
	123	Tridecylic acid de novo synthesis (minimal substrates, physiological excretion)		O2[s];glucose[s];isoleucine[c]			CO2[s];H2O[s];urate[s]
							tridecylic acid[c]	1
	124	Myristic acid de novo synthesis (minimal substrates, physiological excretion)		O2[s];glucose[s]			CO2[s];H2O[s]
							myristic acid[c]	1
	125	9E-tetradecenoic acid de novo synthesis (minimal substrates, physiological excretion)		O2[s];glucose[s]			CO2[s];H2O[s]
							(9E)-tetradecenoic acid[c]	1
	126	7Z-tetradecenoic acid de novo synthesis (minimal substrates, physiological excretion)		O2[s];glucose[s]			CO2[s];H2O[s]
							(7Z)-tetradecenoic acid[c]	1
	127	Physeteric acid de novo synthesis (minimal substrates, physiological excretion)		O2[s];glucose[s]			CO2[s];H2O[s]
							physeteric acid[c]	1
	128	Pentadecylic acid de novo synthesis (minimal substrates, physiological excretion)		O2[s];glucose[s];isoleucine[c]			CO2[s];H2O[s];urate[s]
							pentadecylic acid[c]	1
	129	Palmitate de novo synthesis (minimal substrates, physiological excretion)		O2[s];glucose[s]			CO2[s];H2O[s]
							palmitate[c]	1
	130	Palmitolate de novo synthesis (minimal substrates, physiological excretion)		O2[s];glucose[s]			CO2[s];H2O[s]
							palmitolate[c]	1
	131	7-palmitoleic acid de novo synthesis (minimal substrates, physiological excretion)		O2[s];glucose[s]			CO2[s];H2O[s]
							7-palmitoleic acid[c]	1
	132	Margaric acid de novo synthesis (minimal substrates, physiological excretion)		O2[s];glucose[s];isoleucine[c]			CO2[s];H2O[s];urate[s]
							margaric acid[c]	1
	133	10Z-heptadecenoic acid de novo synthesis (minimal substrates, physiological excretion)		O2[s];glucose[s];isoleucine[c]			CO2[s];H2O[s];urate[s]
							(10Z)-heptadecenoic acid[c]	1
	134	9-heptadecylenic acid de novo synthesis (minimal substrates, physiological excretion)		O2[s];glucose[s];isoleucine[c]			CO2[s];H2O[s];urate[s]
							9-heptadecylenic acid[c]	1
	135	Stearate de novo synthesis (minimal substrates, physiological excretion)		O2[s];glucose[s]			CO2[s];H2O[s]
							stearate[c]	1
	136	13Z-octadecenoic acid de novo synthesis (minimal substrates, physiological excretion)		O2[s];glucose[s]			CO2[s];H2O[s]
							(13Z)-octadecenoic acid[c]	1
	137	cis-vaccenic acid de novo synthesis (minimal substrates, physiological excretion)		O2[s];glucose[s]			CO2[s];H2O[s]
							cis-vaccenic acid[c]	1
	138	Oleate de novo synthesis (minimal substrates, physiological excretion)		O2[s];glucose[s]			CO2[s];H2O[s]
							oleate[c]	1
	139	Elaidate de novo synthesis (minimal substrates, physiological excretion)		O2[s];glucose[s]			CO2[s];H2O[s]
							elaidate[c]	1
	140	7Z-octadecenoic acid de novo synthesis (minimal substrates, physiological excretion)		O2[s];glucose[s]			CO2[s];H2O[s]
							(7Z)-octadecenoic acid[c]	1
	141	6Z,9Z-octadecadienoic acid de novo synthesis (minimal substrates, physiological excretion)		O2[s];glucose[s]			CO2[s];H2O[s]
							(6Z,9Z)-octadecadienoic acid[c]	1
	142	Nonadecylic acid de novo synthesis (minimal substrates, physiological excretion)		O2[s];glucose[s];isoleucine[c]			CO2[s];H2O[s];urate[s]
							nonadecylic acid[c]	1
	143	Eicosanoate de novo synthesis (minimal substrates, physiological excretion)		O2[s];glucose[s]			CO2[s];H2O[s]
							eicosanoate[c]	1
	144	13Z-Eicosenoic acid de novo synthesis (minimal substrates, physiological excretion)		O2[s];glucose[s]			CO2[s];H2O[s]
							(13Z)-eicosenoic acid[c]	1
	145	cis-gondoic acid de novo synthesis (minimal substrates, physiological excretion)		O2[s];glucose[s]			CO2[s];H2O[s]
							cis-gondoic acid[c]	1
	146	9-Eicosenoic acid de novo synthesis (minimal substrates, physiological excretion)		O2[s];glucose[s]			CO2[s];H2O[s]
							9-eicosenoic acid[c]	1
	147	8,11-Eicosadienoic acid de novo synthesis (minimal substrates, physiological excretion)		O2[s];glucose[s]			CO2[s];H2O[s]
							8,11-eicosadienoic acid[c]	1
	148	Mead acid de novo synthesis (minimal substrates, physiological excretion)		O2[s];glucose[s]			CO2[s];H2O[s]
							mead acid[c]	1
	149	Henicosanoic acid de novo synthesis (minimal substrates, physiological excretion)		O2[s];glucose[s];isoleucine[c]			CO2[s];H2O[s];urate[s]
							henicosanoic acid[c]	1
	150	Behenic acid de novo synthesis (minimal substrates, physiological excretion)		O2[s];glucose[s]			CO2[s];H2O[s]
							behenic acid[c]	1
	151	cis-erucic acid de novo synthesis (minimal substrates, physiological excretion)		O2[s];glucose[s]			CO2[s];H2O[s]
							cis-erucic acid[c]	1
	152	cis-cetoleic acid de novo synthesis (minimal substrates, physiological excretion)		O2[s];glucose[s]			CO2[s];H2O[s]
							cis-cetoleic acid[c]	1
	153	Tricosanoic acid de novo synthesis (minimal substrates, physiological excretion)		O2[s];glucose[s];isoleucine[c]			CO2[s];H2O[s];urate[s]
							tricosanoic acid[c]	1
	154	Lignocerate de novo synthesis (minimal substrates, physiological excretion)		O2[s];glucose[s]			CO2[s];H2O[s]
							lignocerate[c]	1
	155	Nervonic acid de novo synthesis (minimal substrates, physiological excretion)		O2[s];glucose[s]			CO2[s];H2O[s]
							nervonic acid[c]	1
	156	Cerotic acid de novo synthesis (minimal substrates, physiological excretion)		O2[s];glucose[s]			CO2[s];H2O[s]
							cerotic acid[c]	1
	157	Ximenic acid de novo synthesis (minimal substrates, physiological excretion)		O2[s];glucose[s]			CO2[s];H2O[s]
							ximenic acid[c]	1
	158	Linolenate de novo synthesis (minimal substrates, physiological excretion)	TRUE	O2[s];glucose[s]			CO2[s];H2O[s]									TRUE
							linolenate[c]	1
	159	Stearidonic acid de novo synthesis (minimal substrates, physiological excretion)		O2[s];glucose[s];linolenate[s]			CO2[s];H2O[s]
							stearidonic acid[c]	1
	160	omega-3-Arachidonic acid de novo synthesis (minimal substrates, physiological excretion)		O2[s];glucose[s];linolenate[s]			CO2[s];H2O[s]
							omega-3-arachidonic acid[c]	1
	161	EPA de novo synthesis (minimal substrates, physiological excretion)		O2[s];glucose[s];linolenate[s]			CO2[s];H2O[s]
							EPA[c]	1
	162	DPA de novo synthesis (minimal substrates, physiological excretion)		O2[s];glucose[s];linolenate[s]			CO2[s];H2O[s]
							DPA[c]	1
	163	9Z,12Z,15Z,18Z,21Z-TPA de novo synthesis (minimal substrates, physiological excretion)		O2[s];glucose[s];linolenate[s]			CO2[s];H2O[s]
							(9Z,12Z,15Z,18Z,21Z)-TPA[c]	1
	164	6Z,9Z,12Z,15Z,18Z,21Z-THA de novo synthesis (minimal substrates, physiological excretion)		O2[s];glucose[s];linolenate[s]			CO2[s];H2O[s]
							(6Z,9Z,12Z,15Z,18Z,21Z)-THA[c]	1
	165	DHA de novo synthesis (minimal substrates, physiological excretion)		O2[s];glucose[s];linolenate[s]			CO2[s];H2O[s]
							DHA[c]	1
	166	11Z,14Z,17Z-eicosatrienoic acid de novo synthesis (minimal substrates, physiological excretion)		O2[s];glucose[s];linolenate[s]			CO2[s];H2O[s]
							(11Z,14Z,17Z)-eicosatrienoic acid[c]	1
	167	13,16,19-docosatrienoic acid de novo synthesis (minimal substrates, physiological excretion)		O2[s];glucose[s];linolenate[s]			CO2[s];H2O[s]
							13,16,19-docosatrienoic acid[c]	1
	168	10,13,16,19-docosatetraenoic acid de novo synthesis (minimal substrates, physiological excretion)		O2[s];glucose[s];linolenate[s]			CO2[s];H2O[s]
							10,13,16,19-docosatetraenoic acid[c]	1
	169	12,15,18,21-tetracosatetraenoic acid de novo synthesis (minimal substrates, physiological excretion)		O2[s];glucose[s];linolenate[s]			CO2[s];H2O[s]
							12,15,18,21-tetracosatetraenoic acid[c]	1
	170	Linoleate de novo synthesis (minimal substrates, physiological excretion)	TRUE	O2[s];glucose[s]			CO2[s];H2O[s]
							linoleate[c]	1
	171	gamma-Linolenate de novo synthesis (minimal substrates, physiological excretion)		O2[s];glucose[s];linoleate[s]			CO2[s];H2O[s]
							gamma-linolenate[c]	1
	172	Dihomo-gamma-linolenate de novo synthesis (minimal substrates, physiological excretion)		O2[s];glucose[s];linoleate[s]			CO2[s];H2O[s]
							dihomo-gamma-linolenate[c]	1
	173	Arachidonate de novo synthesis (minimal substrates, physiological excretion)		O2[s];glucose[s];linoleate[s]			CO2[s];H2O[s]
							arachidonate[c]	1
	174	Adrenic acid de novo synthesis (minimal substrates, physiological excretion)		O2[s];glucose[s];linoleate[s]			CO2[s];H2O[s]
							adrenic acid[c]	1
	175	9Z,12Z,15Z,18Z-TTA de novo synthesis (minimal substrates, physiological excretion)		O2[s];glucose[s];linoleate[s]			CO2[s];H2O[s]
							(9Z,12Z,15Z,18Z)-TTA[c]	1
	176	6Z,9Z,12Z,15Z,18Z-TPA de novo synthesis (minimal substrates, physiological excretion)		O2[s];glucose[s];linoleate[s]			CO2[s];H2O[s]
							(6Z,9Z,12Z,15Z,18Z)-TPA[c]	1
	177	4Z,7Z,10Z,13Z,16Z-DPA de novo synthesis (minimal substrates, physiological excretion)		O2[s];glucose[s];linoleate[s]			CO2[s];H2O[s]
							(4Z,7Z,10Z,13Z,16Z)-DPA[c]	1
	178	11Z,14Z-eicosadienoic acid de novo synthesis (minimal substrates, physiological excretion)		O2[s];glucose[s];linoleate[s]			CO2[s];H2O[s]
							(11Z,14Z)-eicosadienoic acid[c]	1
	179	13Z,16Z-docosadienoic acid de novo synthesis (minimal substrates, physiological excretion)		O2[s];glucose[s];linoleate[s]			CO2[s];H2O[s]
							(13Z,16Z)-docosadienoic acid[c]	1
	180	10,13,16-docosatriynoic acid de novo synthesis (minimal substrates, physiological excretion)		O2[s];glucose[s];linoleate[s]			CO2[s];H2O[s]
							10,13,16-docosatriynoic acid[c]	1
	181	Lauric acid (complete oxidation)		lauric acid[s]	1	1	CO2[s];H2O[s]
				O2[s]
	182	Tridecylic acid (complete oxidation)		tridecylic acid[s]	1	1	CO2[s];H2O[s]
				O2[s]
	183	Myristic acid (complete oxidation)		myristic acid[s]	1	1	CO2[s];H2O[s]
				O2[s]
	184	9E-tetradecenoic acid (complete oxidation)		(9E)-tetradecenoic acid[s]	1	1	CO2[s];H2O[s]
				O2[s]
	185	7Z-tetradecenoic acid (complete oxidation)		(7Z)-tetradecenoic acid[s]	1	1	CO2[s];H2O[s]
				O2[s]
	186	Physeteric acid (complete oxidation)		physeteric acid[s]	1	1	CO2[s];H2O[s]
				O2[s]
	187	Pentadecylic acid (complete oxidation)		pentadecylic acid[s]	1	1	CO2[s];H2O[s]
				O2[s]
	188	Palmitate (complete oxidation)		palmitate[s]	1	1	CO2[s];H2O[s]
				O2[s]
	189	Palmitolate (complete oxidation)		palmitolate[s]	1	1	CO2[s];H2O[s]
				O2[s]
	190	7-palmitoleic acid (complete oxidation)		7-palmitoleic acid[s]	1	1	CO2[s];H2O[s]
				O2[s]
	191	Margaric acid (complete oxidation)		margaric acid[s]	1	1	CO2[s];H2O[s]
				O2[s]
	192	10Z-heptadecenoic acid (complete oxidation)		(10Z)-heptadecenoic acid[s]	1	1	CO2[s];H2O[s]
				O2[s]
	193	9-heptadecylenic acid (complete oxidation)		9-heptadecylenic acid[s]	1	1	CO2[s];H2O[s]
				O2[s]
	194	Stearate (complete oxidation)		stearate[s]	1	1	CO2[s];H2O[s]
				O2[s]
	195	13Z-octadecenoic acid (complete oxidation)		(13Z)-octadecenoic acid[s]	1	1	CO2[s];H2O[s]
				O2[s]
	196	cis-vaccenic acid (complete oxidation)		cis-vaccenic acid[s]	1	1	CO2[s];H2O[s]
				O2[s]
	197	Oleate (complete oxidation)		oleate[s]	1	1	CO2[s];H2O[s]
				O2[s]
	198	Elaidate (complete oxidation)		elaidate[s]	1	1	CO2[s];H2O[s]
				O2[s]
	199	7Z-octadecenoic acid (complete oxidation)		(7Z)-octadecenoic acid[s]	1	1	CO2[s];H2O[s]
				O2[s]
	200	6Z,9Z-octadecadienoic acid (complete oxidation)		(6Z,9Z)-octadecadienoic acid[s]	1	1	CO2[s];H2O[s]
				O2[s]
	201	Nonadecylic acid (complete oxidation)		nonadecylic acid[s]	1	1	CO2[s];H2O[s]
				O2[s]
	202	Eicosanoate (complete oxidation)		eicosanoate[s]	1	1	CO2[s];H2O[s]
				O2[s]
	203	13Z-Eicosenoic acid (complete oxidation)		(13Z)-eicosenoic acid[s]	1	1	CO2[s];H2O[s]
				O2[s]
	204	cis-gondoic acid (complete oxidation)		cis-gondoic acid[s]	1	1	CO2[s];H2O[s]
				O2[s]
	205	9-Eicosenoic acid (complete oxidation)		9-eicosenoic acid[s]	1	1	CO2[s];H2O[s]
				O2[s]
	206	8,11-Eicosadienoic acid (complete oxidation)		8,11-eicosadienoic acid[s]	1	1	CO2[s];H2O[s]
				O2[s]
	207	Mead acid (complete oxidation)		mead acid[s]	1	1	CO2[s];H2O[s]
				O2[s]
	208	Henicosanoic acid (complete oxidation)		henicosanoic acid[s]	1	1	CO2[s];H2O[s]
				O2[s]
	209	Behenic acid (complete oxidation)		behenic acid[s]	1	1	CO2[s];H2O[s]
				O2[s]
	210	cis-erucic acid (complete oxidation)		cis-erucic acid[s]	1	1	CO2[s];H2O[s]
				O2[s]
	211	cis-cetoleic acid (complete oxidation)		cis-cetoleic acid[s]	1	1	CO2[s];H2O[s]
				O2[s]
	212	Tricosanoic acid (complete oxidation)		tricosanoic acid[s]	1	1	CO2[s];H2O[s]
				O2[s]
	213	Lignocerate (complete oxidation)		lignocerate[s]	1	1	CO2[s];H2O[s]
				O2[s]
	214	Nervonic acid (complete oxidation)		nervonic acid[s]	1	1	CO2[s];H2O[s]
				O2[s]
	215	Cerotic acid (complete oxidation)		cerotic acid[s]	1	1	CO2[s];H2O[s]
				O2[s]
	216	Ximenic acid (complete oxidation)		ximenic acid[s]	1	1	CO2[s];H2O[s]
				O2[s]
	217	Linolenate (complete oxidation)		linolenate[s]	1	1	CO2[s];H2O[s]
				O2[s]
	218	Stearidonic acid (complete oxidation)		stearidonic acid[s]	1	1	CO2[s];H2O[s]
				O2[s]
	219	omega-3-Arachidonic acid (complete oxidation)		omega-3-arachidonic acid[s]	1	1	CO2[s];H2O[s]
				O2[s]
	220	EPA (complete oxidation)		EPA[s]	1	1	CO2[s];H2O[s]
				O2[s]
	221	DPA (complete oxidation)		DPA[s]	1	1	CO2[s];H2O[s]
				O2[s]
	222	9Z,12Z,15Z,18Z,21Z-TPA (complete oxidation)		(9Z,12Z,15Z,18Z,21Z)-TPA[s]	1	1	CO2[s];H2O[s]
				O2[s]
	223	6Z,9Z,12Z,15Z,18Z,21Z-THA (complete oxidation)		(6Z,9Z,12Z,15Z,18Z,21Z)-THA[s]	1	1	CO2[s];H2O[s]
				O2[s]
	224	DHA (complete oxidation)		DHA[s]	1	1	CO2[s];H2O[s]
				O2[s]
	225	11Z,14Z,17Z-eicosatrienoic acid (complete oxidation)		(11Z,14Z,17Z)-eicosatrienoic acid[s]	1	1	CO2[s];H2O[s]
				O2[s]
	226	13,16,19-docosatrienoic acid (complete oxidation)		13,16,19-docosatrienoic acid[s]	1	1	CO2[s];H2O[s]
				O2[s]
	227	10,13,16,19-docosatetraenoic acid (complete oxidation)		10,13,16,19-docosatetraenoic acid[s]	1	1	CO2[s];H2O[s]
				O2[s]
	228	12,15,18,21-tetracosatetraenoic acid (complete oxidation)		12,15,18,21-tetracosatetraenoic acid[s]	1	1	CO2[s];H2O[s]
				O2[s]
	229	Linoleate (complete oxidation)		linoleate[s]	1	1	CO2[s];H2O[s]
				O2[s]
	230	gamma-Linolenate (complete oxidation)		gamma-linolenate[s]	1	1	CO2[s];H2O[s]
				O2[s]
	231	Dihomo-gamma-linolenate (complete oxidation)		dihomo-gamma-linolenate[s]	1	1	CO2[s];H2O[s]
				O2[s]
	232	Arachidonate (complete oxidation)		arachidonate[s]	1	1	CO2[s];H2O[s]
				O2[s]
	233	Adrenic acid (complete oxidation)		adrenic acid[s]	1	1	CO2[s];H2O[s]
				O2[s]
	234	9Z,12Z,15Z,18Z-TTA (complete oxidation)		(9Z,12Z,15Z,18Z)-TTA[s]	1	1	CO2[s];H2O[s]
				O2[s]
	235	6Z,9Z,12Z,15Z,18Z-TPA (complete oxidation)		(6Z,9Z,12Z,15Z,18Z)-TPA[s]	1	1	CO2[s];H2O[s]
				O2[s]
	236	4Z,7Z,10Z,13Z,16Z-DPA (complete oxidation)		(4Z,7Z,10Z,13Z,16Z)-DPA[s]	1	1	CO2[s];H2O[s]
				O2[s]
	237	11Z,14Z-eicosadienoic acid (complete oxidation)		(11Z,14Z)-eicosadienoic acid[s]	1	1	CO2[s];H2O[s]
				O2[s]
	238	13Z,16Z-docosadienoic acid (complete oxidation)		(13Z,16Z)-docosadienoic acid[s]	1	1	CO2[s];H2O[s]
				O2[s]
	239	10,13,16-docosatriynoic acid (complete oxidation)		10,13,16-docosatriynoic acid[s]	1	1	CO2[s];H2O[s]
				O2[s]
	240	Triacylglycerol de novo synthesis (physiological substrates, physiological excretion)		O2[s];glucose[s];linoleate[s];linolenate[s]			H2O[s];CO2[s]
							TAG-LD pool[c]	1
	241	Glycocholate de novo synthesis and excretion (minimal substrates, physiological excretion)		O2[s];glucose[s];Pi[s];phenylalanine[s]			H2O[s];CO2[s];urea[s]
							glycocholate[s]	1
	242	Glycochenodeoxycholate de novo synthesis and excretion		O2[s];glucose[s];Pi[s];phenylalanine[s]			H2O[s];CO2[s];urea[s]
							glycochenodeoxycholate[s]	1
	243	Taurocholate de novo synthesis and excretion (minimal substrates, physiological excretion)		O2[s];glucose[s];Pi[s];phenylalanine[s];cysteine[s]			H2O[s];CO2[s];urea[s]
							taurocholate[s]	1
	244	Taurochenodeoxycholate de novo synthesis and excretion (minimal substrates, physiological excretion)		O2[s];glucose[s];Pi[s];phenylalanine[s];cysteine[s]			H2O[s];CO2[s];urea[s]
							taurochenodeoxycholate[s]	1
	245	PAPS de novo synthesis (minimal substrates, physiological excretion)		O2[s];glucose[s];Pi[s];NH3[s];sulfate[s];histidine[s];valine[s]			H2O[s];CO2[s];urea[s]
							PAPS[c]	1
	246	PAP degradation		PAPS[c]	1	1	CO2[s];H2O[s];urea[s];Pi[s];H2S[s];urate[s];sulfite[s];uracil[s]
				O2[s]
	247	SAM de novo synthesis (minimal substrates, physiological excretion)		O2[s];NH3[s];glucose[s];methionine[s]			H2O[s];CO2[s];urea[s]
							SAM[c]	1
	248	GSH de novo synthesis (minimal substrates, physiological excretion)		O2[s];NH3[s];glucose[s];methionine[s]			H2O[s];CO2[s];urea[s]
							GSH[c]	1
	249	Bilirubin conjugation (minimal substrates, physiological excretion)		O2[s];glucose[s];Pi[s];bilirubin[s]			H2O[s];CO2[s]
							bilirubin-bisglucuronoside[s]	1
	250	NH3 import and degradation		NH3[s];O2[s];glucose[s]			CO2[s];H2O[s]
							urea[s]	1
	251	Ethanol import and degradation (minimal substrates, minimalexcretion)		ethanol[s]	1	1	CO2[s];H2O[s]
				O2[s]
	252	Oxidative phosphorylation		succinate[m]	1	1	fumarate[m]	1	1	ATP[m] + H2O[m] => ADP[m] + Pi[m]	1
				NADH[m];H+[m]	1	1	NAD+[m]	1	1
				O2[s]			H2O[s]
	253	Oxidative decarboxylation		pyruvate[m];NAD+[m];CoA[m]	1	1	acetyl-CoA[m];NADH[m];H+[m];CO2[s]	1	1
	254	Krebs cycle NADH		acetyl-CoA[m];GDP[m];ubiquinone[m]	1	1	CoA[m];ubiquinol[m];GTP[m]	1	1
				NAD+[m]	3	3	NADH[m]	3	3
				Pi[m];H2O[s]			CO2[s];H+[c];H+[m]
	255	Ubiquinol-to-proton		ubiquinol[m]	1	1	ubiquinone[m]	1	1
				O2[s];H+[m]			H2O[s]
							H+[c]	6
	256	Ubiquinol-to-ATP		ubiquinol[m]		10	ALLMETS			ATP[m] + H2O[m] => ADP[m] + Pi[m]	1
				H2O[s];O2[s];chloride[s];NH3[s];Ca2+[s];iodide[s];zinc[s];sulfate[s];Fe2+[s];Na+[s];K+[s];Pi[s]			ubiquinone[m]	1	1
	257	synthesis of alanine from glutamine		glutamine[s]		10	ALLMETS
				H2O[s];O2[s];chloride[s];NH3[s];Ca2+[s];iodide[s];zinc[s];sulfate[s];Fe2+[s];Na+[s];K+[s];Pi[s]			alanine[c]	1
	258	synthesis of arginine from glutamine		glutamine[s]		10	ALLMETS
				H2O[s];O2[s];chloride[s];NH3[s];Ca2+[s];iodide[s];zinc[s];sulfate[s];Fe2+[s];Na+[s];K+[s];Pi[s]			arginine[c]	1
	259	synthesis of proline from glutamine		glutamine[s]		10	ALLMETS
				H2O[s];O2[s];chloride[s];NH3[s];Ca2+[s];iodide[s];zinc[s];sulfate[s];Fe2+[s];Na+[s];K+[s];Pi[s]			proline[c]	1
	260	synthesis of nitric oxide from arginine		arginine[s]		10	ALLMETS
				H2O[s];O2[s];chloride[s];NH3[s];Ca2+[s];iodide[s];zinc[s];sulfate[s];Fe2+[s];Na+[s];K+[s];Pi[s]			NO[c]	1
	261	glutamine to aspartate		glutamine[s]		10	ALLMETS
				H2O[s];O2[s];chloride[s];NH3[s];Ca2+[s];iodide[s];zinc[s];sulfate[s];Fe2+[s];Na+[s];K+[s];Pi[s]			aspartate[c]	1
	262	glutamine to glucose		glutamine[s]		10	ALLMETS
				H2O[s];O2[s];chloride[s];NH3[s];Ca2+[s];iodide[s];zinc[s];sulfate[s];Fe2+[s];Na+[s];K+[s];Pi[s]			glucose[c]	1
	263	glucose to lactate conversion		glucose[s]		10	ALLMETS
				H2O[s];O2[s];chloride[s];NH3[s];Ca2+[s];iodide[s];zinc[s];sulfate[s];Fe2+[s];Na+[s];K+[s];Pi[s]			L-lactate[c]	1
	264	Malate to pyruvate (malic enzyme)		malate[c]		10	ALLMETS			malate[c] + NADP+[c] => pyruvate[c] + CO2[c] + NADPH[c] + H+[c]
				H2O[s];O2[s];chloride[s];NH3[s];Ca2+[s];iodide[s];zinc[s];sulfate[s];Fe2+[s];Na+[s];K+[s];Pi[s]			pyruvate[c]	1
	265	Methionine to cysteine		methionine[s]		10	ALLMETS
				H2O[s];O2[s];chloride[s];NH3[s];Ca2+[s];iodide[s];zinc[s];sulfate[s];Fe2+[s];Na+[s];K+[s];Pi[s]			cysteine[c]	1
	266	glutamine to co2		glutamine[s]		10	ALLMETS
				H2O[s];O2[s];chloride[s];NH3[s];Ca2+[s];iodide[s];zinc[s];sulfate[s];Fe2+[s];Na+[s];K+[s];Pi[s]			CO2[s]	1
	267	glutamine to lactate		glutamine[s]		10	ALLMETS
				H2O[s];O2[s];chloride[s];NH3[s];Ca2+[s];iodide[s];zinc[s];sulfate[s];Fe2+[s];Na+[s];K+[s];Pi[s]			L-lactate[s]	1
	268	glutamine to proline conversion		glutamine[s]		10	ALLMETS
				H2O[s];O2[s];chloride[s];NH3[s];Ca2+[s];iodide[s];zinc[s];sulfate[s];Fe2+[s];Na+[s];K+[s];Pi[s]			proline[s]	1
	269	glutamine to ornithine conversion		glutamine[s]		10	ALLMETS
				H2O[s];O2[s];chloride[s];NH3[s];Ca2+[s];iodide[s];zinc[s];sulfate[s];Fe2+[s];Na+[s];K+[s];Pi[s]			ornithine[s]	1
	270	glutamine to citrulline converion		glutamine[s]		10	ALLMETS
				H2O[s];O2[s];chloride[s];NH3[s];Ca2+[s];iodide[s];zinc[s];sulfate[s];Fe2+[s];Na+[s];K+[s];Pi[s]			citrulline[s]	1
	271	H2O2 reducation to H2O (lack of reducing potential)	TRUE	H2O2[c]		10	ALLMETS
				O2[s];chloride[s];NH3[s];Ca2+[s];iodide[s];zinc[s];sulfate[s];Fe2+[s];Na+[s];K+[s];Pi[s]			H2O[c]	1
	272	H2O2 reducation to H2O		H2O2[c];glucose[s]		10	ALLMETS
				O2[s];chloride[s];NH3[s];Ca2+[s];iodide[s];zinc[s];sulfate[s];Fe2+[s];Na+[s];K+[s];Pi[s]			H2O[c]	1
	273	protein synthesis from from glucose	TRUE	glucose[s]			ALLMETS
				H2O[s];O2[s];chloride[s];NH3[s];Ca2+[s];iodide[s];zinc[s];sulfate[s];Fe2+[s];Na+[s];K+[s];Pi[s]			protein[c]	1
	274	de novo synthesis of essential amino acids from glucose	TRUE	glucose[s]		10	ALLMETS
				H2O[s];O2[s];chloride[s];NH3[s];Ca2+[s];iodide[s];zinc[s];sulfate[s];Fe2+[s];Na+[s];K+[s];Pi[s]			free essential amino acid[c]	1
	275	de novo synthesis of nonessential amino acids from glucose and methionine		glucose[s];histidine[s];methionine[s]		10	ALLMETS
				H2O[s];O2[s];chloride[s];NH3[s];Ca2+[s];iodide[s];zinc[s];sulfate[s];Fe2+[s];Na+[s];K+[s];Pi[s]			free nonessential amino acid[c]	1
	276	de novo synthesis of bile acids from glucose		glucose[s]		10	ALLMETS
				H2O[s];O2[s];chloride[s];NH3[s];Ca2+[s];iodide[s];zinc[s];sulfate[s];Fe2+[s];Na+[s];K+[s];Pi[s]			intracellular bile acid[c]	1
	277	glycogen storage from glucose		glucose[s]		10	ALLMETS
				H2O[s];O2[s];chloride[s];NH3[s];Ca2+[s];iodide[s];zinc[s];sulfate[s];Fe2+[s];Na+[s];K+[s];Pi[s]			glycogen storage pool[c]	1
	278	MDCA synthesis (rat-specific)	TRUE	glucose[s]		10	ALLMETS
				H2O[s];O2[s];chloride[s];NH3[s];Ca2+[s];iodide[s];zinc[s];sulfate[s];Fe2+[s];Na+[s];K+[s];Pi[s]			murideoxycholic acid[c]	1
	279	aMCA synthesis (rat-specific)	TRUE	glucose[s]		10	ALLMETS
				H2O[s];O2[s];chloride[s];NH3[s];Ca2+[s];iodide[s];zinc[s];sulfate[s];Fe2+[s];Na+[s];K+[s];Pi[s]			alpha-muricholic acid[c]	1
	280	tauro-aMCA synthesis (rat-specific)	TRUE	glucose[s]		10	ALLMETS
				H2O[s];O2[s];chloride[s];NH3[s];Ca2+[s];iodide[s];zinc[s];sulfate[s];Fe2+[s];Na+[s];K+[s];Pi[s]			tauro-alpha-muricholic acid[c]	1
	281	bMCA synthesis (rat-specific)	TRUE	glucose[s]		10	ALLMETS
				H2O[s];O2[s];chloride[s];NH3[s];Ca2+[s];iodide[s];zinc[s];sulfate[s];Fe2+[s];Na+[s];K+[s];Pi[s]			beta-muricholic acid[c]	1
	282	tauro-bMCA synthesis (rat-specific)	TRUE	glucose[s]		10	ALLMETS
				H2O[s];O2[s];chloride[s];NH3[s];Ca2+[s];iodide[s];zinc[s];sulfate[s];Fe2+[s];Na+[s];K+[s];Pi[s]			tauro-beta-muricholic acid[c]	1
	283	wMCA synthesis (rat-specific)	TRUE	glucose[s]		10	ALLMETS
				H2O[s];O2[s];chloride[s];NH3[s];Ca2+[s];iodide[s];zinc[s];sulfate[s];Fe2+[s];Na+[s];K+[s];Pi[s]			omega-muricholic acid[c]	1
	284	tauro-wMCA synthesis (rat-specific)	TRUE	glucose[s]		10	ALLMETS
				H2O[s];O2[s];chloride[s];NH3[s];Ca2+[s];iodide[s];zinc[s];sulfate[s];Fe2+[s];Na+[s];K+[s];Pi[s]			tauro-omega-muricholic acid[c]	1
	285	HCA synthesis		glucose[s]		10	ALLMETS
				H2O[s];O2[s];chloride[s];NH3[s];Ca2+[s];iodide[s];zinc[s];sulfate[s];Fe2+[s];Na+[s];K+[s];Pi[s]			hyocholic acid[c]	1
	286	tauro-HCA synthesis		glucose[s]		10	ALLMETS
				H2O[s];O2[s];chloride[s];NH3[s];Ca2+[s];iodide[s];zinc[s];sulfate[s];Fe2+[s];Na+[s];K+[s];Pi[s]			taurohyocholic acid[c]	1
	287	glyco-HCA synthesis		glucose[s]		10	ALLMETS
				H2O[s];O2[s];chloride[s];NH3[s];Ca2+[s];iodide[s];zinc[s];sulfate[s];Fe2+[s];Na+[s];K+[s];Pi[s]			glycohyocholic acid[c]	1
	288	DCA synthesis		glucose[s]		10	ALLMETS
				H2O[s];O2[s];chloride[s];NH3[s];Ca2+[s];iodide[s];zinc[s];sulfate[s];Fe2+[s];Na+[s];K+[s];Pi[s]			deoxycholic acid[c]	1
	289	tauro-DCA synthesis		glucose[s]		10	ALLMETS
				H2O[s];O2[s];chloride[s];NH3[s];Ca2+[s];iodide[s];zinc[s];sulfate[s];Fe2+[s];Na+[s];K+[s];Pi[s]			taurodeoxycholate[c]	1
	290	glyco-DCA synthesis		glucose[s]		10	ALLMETS
				H2O[s];O2[s];chloride[s];NH3[s];Ca2+[s];iodide[s];zinc[s];sulfate[s];Fe2+[s];Na+[s];K+[s];Pi[s]			glycodeoxycholate[c]	1
	291	HDCA synthesis		glucose[s]		10	ALLMETS
				H2O[s];O2[s];chloride[s];NH3[s];Ca2+[s];iodide[s];zinc[s];sulfate[s];Fe2+[s];Na+[s];K+[s];Pi[s]			hyodeoxycholate[c]	1
	292	tauro-HDCA synthesis		glucose[s]		10	ALLMETS
				H2O[s];O2[s];chloride[s];NH3[s];Ca2+[s];iodide[s];zinc[s];sulfate[s];Fe2+[s];Na+[s];K+[s];Pi[s]			tauroursodeoxycholate[c]	1
	293	glyco-HDCA synthesis		glucose[s]		10	ALLMETS
				H2O[s];O2[s];chloride[s];NH3[s];Ca2+[s];iodide[s];zinc[s];sulfate[s];Fe2+[s];Na+[s];K+[s];Pi[s]			glycohyodeoxycholic acid[c]	1
	294	UDCA synthesis		glucose[s]		10	ALLMETS
				H2O[s];O2[s];chloride[s];NH3[s];Ca2+[s];iodide[s];zinc[s];sulfate[s];Fe2+[s];Na+[s];K+[s];Pi[s]			ursodeoxycholate[c]	1
	295	tauro-HDCA synthesis		glucose[s]		10	ALLMETS
				H2O[s];O2[s];chloride[s];NH3[s];Ca2+[s];iodide[s];zinc[s];sulfate[s];Fe2+[s];Na+[s];K+[s];Pi[s]			tauro-hyodeoxycholic acid[c]	1
	296	glyco-UDCA synthesis		glucose[s]		10	ALLMETS
				H2O[s];O2[s];chloride[s];NH3[s];Ca2+[s];iodide[s];zinc[s];sulfate[s];Fe2+[s];Na+[s];K+[s];Pi[s]			glycoursodeoxycholate[c]	1
	297	LCA synthesis		glucose[s]		10	ALLMETS
				H2O[s];O2[s];chloride[s];NH3[s];Ca2+[s];iodide[s];zinc[s];sulfate[s];Fe2+[s];Na+[s];K+[s];Pi[s]			lithocholate[c]	1
	298	tauro-LCA synthesis		glucose[s]		10	ALLMETS
				H2O[s];O2[s];chloride[s];NH3[s];Ca2+[s];iodide[s];zinc[s];sulfate[s];Fe2+[s];Na+[s];K+[s];Pi[s]			taurolithocholate[c]	1
	299	glyco-LCA synthesis		glucose[s]		10	ALLMETS
				H2O[s];O2[s];chloride[s];NH3[s];Ca2+[s];iodide[s];zinc[s];sulfate[s];Fe2+[s];Na+[s];K+[s];Pi[s]			glycolithocholate[c]	1
	300	CDCA synthesis		glucose[s]		10	ALLMETS
				H2O[s];O2[s];chloride[s];NH3[s];Ca2+[s];iodide[s];zinc[s];sulfate[s];Fe2+[s];Na+[s];K+[s];Pi[s]			chenodeoxycholic acid[s]	1
	301	tauro-CDCA synthesis		glucose[s]		10	ALLMETS
				H2O[s];O2[s];chloride[s];NH3[s];Ca2+[s];iodide[s];zinc[s];sulfate[s];Fe2+[s];Na+[s];K+[s];Pi[s]			taurochenodeoxycholate[c]	1
	302	glyco-CDCA synthesis		glucose[s]		10	ALLMETS
				H2O[s];O2[s];chloride[s];NH3[s];Ca2+[s];iodide[s];zinc[s];sulfate[s];Fe2+[s];Na+[s];K+[s];Pi[s]			glycochenodeoxycholate[c]	1
	303	CA synthesis		glucose[s]		10	ALLMETS
				H2O[s];O2[s];chloride[s];NH3[s];Ca2+[s];iodide[s];zinc[s];sulfate[s];Fe2+[s];Na+[s];K+[s];Pi[s]			cholate[c]	1
	304	tauro-CA synthesis		glucose[s]		10	ALLMETS
				H2O[s];O2[s];chloride[s];NH3[s];Ca2+[s];iodide[s];zinc[s];sulfate[s];Fe2+[s];Na+[s];K+[s];Pi[s]			taurocholate[c]	1
	305	glyco-CA synthesis		glucose[s]		10	ALLMETS
				H2O[s];O2[s];chloride[s];NH3[s];Ca2+[s];iodide[s];zinc[s];sulfate[s];Fe2+[s];Na+[s];K+[s];Pi[s]			glycocholate[c]	1
	306	de novo synthesis of lipids from glucose and essential fatty acids		glucose[s]		100	ALLMETS
				linoleate[s];linolenate[s]		1	intracellular lipids[c]	1
				H2O[s];O2[s];chloride[s];NH3[s];Ca2+[s];iodide[s];zinc[s];sulfate[s];Fe2+[s];Na+[s];K+[s];Pi[s]
	307	RNA synthesis from glucose		glucose[s]		10	ALLMETS
				H2O[s];O2[s];chloride[s];NH3[s];Ca2+[s];iodide[s];zinc[s];sulfate[s];Fe2+[s];Na+[s];K+[s];Pi[s]			RNA[c]	1
	308	DNA synthesis from glucose		glucose[s]		10	ALLMETS
				H2O[s];O2[s];chloride[s];NH3[s];Ca2+[s];iodide[s];zinc[s];sulfate[s];Fe2+[s];Na+[s];K+[s];Pi[s]			DNA[c]	1
	309	ATP regeneration from glucose (normoxic conditions)		glucose[s]	1	1	ALLMETS			ATP[c] + H2O[c] => ADP[c] + Pi[c]	20
				H2O[s];O2[s];chloride[s];NH3[s];Ca2+[s];iodide[s];zinc[s];sulfate[s];Fe2+[s];Na+[s];K+[s];Pi[s]
	310	ATP regeneration from glucose (hypoxic conditions)		glucose[s]	1	1	ALLMETS			ATP[c] + H2O[c] => ADP[c] + Pi[c]	2
				H2O[s];chloride[s];NH3[s];Ca2+[s];iodide[s];zinc[s];sulfate[s];Fe2+[s];Na+[s];K+[s];Pi[s]
	311	ATP regeneration from ions	TRUE	H2O[s];O2[s];chloride[s];NH3[s];Ca2+[s];iodide[s];zinc[s];sulfate[s];Fe2+[s];Na+[s];K+[s];Pi[s]			ALLMETS			ATP[c] + H2O[c] => ADP[c] + Pi[c]	1
	312	hepatocyte biomass growth at a rate of one doubling per week under physiological conditions		glutamine[s]	43.3	415.83	ALLMETS
				L-lactate[s]	132.12	234.79	cellular biomass[c]	0.00595238
				glycerol[s]	31.99	159.13	albumin[s]	0.01
				glucose[s]		139.7	serum bile acid[s]	0.4
				cholesterol[s]	39.98	95.68	(R)-3-hydroxybutanoate[s]	7.93
				tyrosine[s]		54.24	glutamate[s]	14.86
				proline[s]		49.14	glucose[s]	23.6
				arginine[s]		40.33	urea[s]	45.24
				lysine[s]		40.33
				phenylalanine[s]		37.55
				tryptophan[s]		37.55
				oleate[s]		30.26
				asparagine[s]		27.48
				serine[s]		25.03
				palmitate[s]		23.28
				ornithine[s]		22.52
				methionine[s]		22.25
				threonine[s]		18.08
				alanine[s]		16.35
				glycine[s]		15.62
				cysteine[s]		14.2
				leucine[s]		13.21
				linoleate[s]		11.64
				histidine[s]		8.34
				isoleucine[s]		7.65
				valine[s]		5.98
				acetoacetate[s]		5.22
				palmitolate[s]		3.9
				linolenate[s]		3.1
				stearate[s]		3.1
				myristic acid[s]		2.33
				retinol[s];aquacob(III)alamin[s];ascorbate[s];riboflavin[s];thiamin[s];nicotinate[s];pantothenate[s];pyridoxal[s];biotin[s];folate[s];vitamin D3[s];alpha-tocopherol[s];phylloquinone[s]		1
				H2O[s];O2[s];chloride[s];NH3[s];Ca2+[s];iodide[s];zinc[s];sulfate[s];Fe2+[s];Na+[s];K+[s];Pi[s]
	313	de novo synthesis of vitamin C (rat-specific)	TRUE	glucose[s]		10	ALLMETS
				H2O[s];O2[s];chloride[s];NH3[s];Ca2+[s];iodide[s];zinc[s];sulfate[s];Fe2+[s];Na+[s];K+[s];Pi[s]			ascorbate[c]	1
	314	de novo synthesis of sialyl Lewis (a) antigen (CA19-9) (human-specific)	TRUE	glucose[s];linoleate[s];linolenate[s]		10	ALLMETS
				H2O[s];O2[s];chloride[s];NH3[s];Ca2+[s];iodide[s];zinc[s];sulfate[s];Fe2+[s];Na+[s];K+[s];Pi[s]			sialyl-Lewis (a) antigen[c]	1
	315	complete degradation of adenine to urate		adenine[s]	1	1	ALLMETS
				H2O[s];O2[s];Pi[s]			urate[s]	1
	316	complete degradation of adenine to allantoin (rat-specific)	TRUE	adenine[s]	1	1	ALLMETS	1
				H2O[s];O2[s];Pi[s]			allantoin[c]	1
	317	complete degradation of adenine to urea	TRUE	adenine[s]	1	1	ALLMETS
				H2O[s];O2[s];Pi[s]			urea[c]	1
	318	complete degradation of guanine to urate		guanine[s]	1	1	ALLMETS
				H2O[s];O2[s];Pi[s]			urate[s]	1
	319	complete degradation of guanine to allantoin (rat-specific)	TRUE	guanine[s]	1	1	ALLMETS
				H2O[s];O2[s];Pi[s]			allantoin[c]	1
	320	complete degradation of guanine to urea	TRUE	guanine[s]	1	1	ALLMETS
				H2O[s];O2[s];Pi[s]			urea[c]	1
	321	de novo synthesis of N-glycolylneuraminic acid (Neu5Gc) (rat-specific)	TRUE	glucose[s]		10	ALLMETS
				H2O[s];O2[s];chloride[s];NH3[s];Ca2+[s];iodide[s];zinc[s];sulfate[s];Fe2+[s];Na+[s];K+[s];Pi[s]			Neu5Gc[c]	1
	322	utilization of dietary N-glycolylneuraminic acid (Neu5Gc)		glucose[s];Neu5Gc[s]		10	ALLMETS
				H2O[s];O2[s];chloride[s];NH3[s];Ca2+[s];iodide[s];zinc[s];sulfate[s];Fe2+[s];Na+[s];K+[s];Pi[s]			Neu5Gc[c]	1
	323	de novo synthesis of N-acetylneuraminic acid (Neu5Ac)		glucose[s]		10	ALLMETS
				H2O[s];O2[s];chloride[s];NH3[s];Ca2+[s];iodide[s];zinc[s];sulfate[s];Fe2+[s];Na+[s];K+[s];Pi[s]			Neu5Ac[c]	1
	324	Unrealistic ATP regeneration from glucose	TRUE	glucose[s]	1	1	ALLMETS			ATP[c] + H2O[c] => ADP[c] + Pi[c]	50
				H2O[s];O2[s];chloride[s];NH3[s];Ca2+[s];iodide[s];zinc[s];sulfate[s];Fe2+[s];Na+[s];K+[s];Pi[s]
	325	de novo synthesis of the Lewis a antigen (human-specific)	TRUE	glucose[s];linoleate[s];linolenate[s]		10	ALLMETS
				H2O[s];O2[s];chloride[s];NH3[s];Ca2+[s];iodide[s];zinc[s];sulfate[s];Fe2+[s];Na+[s];K+[s];Pi[s]			fuc-Lc4Cer[c]	1
	326	hepatocyte biomass growth at a rate of one doubling per week under physiological conditions		glutamine[s]	43.3	415.83	ALLMETS
				L-lactate[s]	132.12	234.79	cellular biomass[c]	0.00595238
				glycerol[s]	31.99	159.13	albumin[s]	0.01
				glucose[s]		139.7	serum bile acid[s]	0.4
				cholesterol[s]	39.98	95.68	(R)-3-hydroxybutanoate[s]	7.93
				tyrosine[s]		54.24	glutamate[s]	14.86
				proline[s]		49.14	glucose[s]	23.6
				arginine[s]		40.33	urea[s]	45.24
				lysine[s]		40.33
				phenylalanine[s]		37.55
				tryptophan[s]		37.55
				oleate[s]		30.26
				asparagine[s]		27.48
				serine[s]		25.03
				palmitate[s]		23.28
				ornithine[s]		22.52
				methionine[s]		22.25
				threonine[s]		18.08
				alanine[s]		16.35
				glycine[s]		15.62
				cysteine[s]		14.2
				leucine[s]		13.21
				linoleate[s]		11.64
				histidine[s]		8.34
				isoleucine[s]		7.65
				valine[s]		5.98
				acetoacetate[s]		5.22
				palmitolate[s]		3.9
				linolenate[s]		3.1
				stearate[s]		3.1
				myristic acid[s]		2.33
				retinol[s];aquacob(III)alamin[s];ascorbate[s];riboflavin[s];thiamin[s];nicotinate[s];pantothenate[s];pyridoxal[s];biotin[s];folate[s];vitamin D3[s];alpha-tocopherol[s];phylloquinone[s]		1
				H2O[s];O2[s];chloride[s];NH3[s];Ca2+[s];iodide[s];zinc[s];sulfate[s];Fe2+[s];Na+[s];K+[s];Pi[s]
	327	hepatocyte biomass growth in the absence of vitamin C (rat-specific)	TRUE	glutamine[s]	43.3	415.83	ALLMETS
				L-lactate[s]	132.12	234.79	cellular biomass[c]	0.00595238
				glycerol[s]	31.99	159.13	albumin[s]	0.01
				glucose[s]		139.7	serum bile acid[s]	0.4
				cholesterol[s]	39.98	95.68	(R)-3-hydroxybutanoate[s]	7.93
				tyrosine[s]		54.24	glutamate[s]	14.86
				proline[s]		49.14	glucose[s]	23.6
				arginine[s]		40.33	urea[s]	45.24
				lysine[s]		40.33
				phenylalanine[s]		37.55
				tryptophan[s]		37.55
				oleate[s]		30.26
				asparagine[s]		27.48
				serine[s]		25.03
				palmitate[s]		23.28
				ornithine[s]		22.52
				methionine[s]		22.25
				threonine[s]		18.08
				alanine[s]		16.35
				glycine[s]		15.62
				cysteine[s]		14.2
				leucine[s]		13.21
				linoleate[s]		11.64
				histidine[s]		8.34
				isoleucine[s]		7.65
				valine[s]		5.98
				acetoacetate[s]		5.22
				palmitolate[s]		3.9
				linolenate[s]		3.1
				stearate[s]		3.1
				myristic acid[s]		2.33
				retinol[s];aquacob(III)alamin[s];riboflavin[s];thiamin[s];nicotinate[s];pantothenate[s];pyridoxal[s];biotin[s];folate[s];vitamin D3[s];alpha-tocopherol[s];phylloquinone[s]		1
				H2O[s];O2[s];chloride[s];NH3[s];Ca2+[s];iodide[s];zinc[s];sulfate[s];Fe2+[s];Na+[s];K+[s];Pi[s]
