# Supplementary material for: Reconciled rat and human metabolic networks for comparative toxicogenomics and biomarker predictions
Source: Nat Commun. 2017 Feb 8;8:14250. doi: 10.1038/ncomms14250 (PMC5309818; doi:10.1038/ncomms14250)
Supplement: Supplementary Data 5 — BLAST results comparing Cyp3a10 from the Golden Hamster to rat genes. [file ncomms14250-s6.xls]

## Sheet: Supplementary Data 5
Supplementary Data 5: BLAST results comparing Cyp3a10 from the Golden Hamster to rat genes. Cyp3a10 in golden hamsters is known to perform 6-beta-hydroxylation of lithocholic acid and chenodeoxycholic acid to form murideoxycholic acid and beta-muricholic acid. This enzyme was BLASTed against the rat genome to identify potential rat enzymes that might also catalyze this function. This function is …
Source	Query	Organism	Entry	Uniprot Status	E-Value	BLAST Score	Sequence Identity	Gene names	Investigated	Has mouse ortholog? (RGD; Homologene)	Has human ortholog? (RGD; Homologene)	Rationale
Uniprot BLAST	Query: sp|Q64148|CP3AA_MESAU B2015072214TQJ87J7P	Rattus norvegicus (Rat)	Q64581	reviewed	E-value: 0.0;	Score: 2,142;	Ident.: 79.5%	Cyp3a18	yes	yes (Cyp3a25)	no	Highest sequence similarity to hamster Cyp3a10; has mouse ortholog; lacks human ortholog
Uniprot BLAST	Query: sp|Q64148|CP3AA_MESAU B2015072214TQJ87J7P	Rattus norvegicus (Rat)	P51538	reviewed	E-value: 0.0;	Score: 1,921;	Ident.: 68.4%	Cyp3a9 Cyp3a13	yes	yes (Cyp3a13)	yes (CYP3A5)
Uniprot BLAST	Query: sp|Q64148|CP3AA_MESAU B2015072214TQJ87J7P	Rattus norvegicus (Rat)	P04800	reviewed	E-value: 0.0;	Score: 1,892;	Ident.: 68.7%	Cyp3a1 Cyp3a-1	yes	yes (Cyp3a11)	yes (CYP3A5)
Uniprot BLAST	Query: sp|Q64148|CP3AA_MESAU B2015072214TQJ87J7P	Rattus norvegicus (Rat)	Q6LEQ2	unreviewed	E-value: 0.0;	Score: 1,881;	Ident.: 68.8%	Cyp3a23/3a1 CYP Cyp3a3	yes	yes (Cyp3a11)	yes (CYP3A5)
Uniprot BLAST	Query: sp|Q64148|CP3AA_MESAU B2015072214TQJ87J7P	Rattus norvegicus (Rat)	Q8CJF2	unreviewed	E-value: 0.0;	Score: 1,857;	Ident.: 67.2%	Cyp3a62 CYP3A	yes	no	yes (CYP3A7)
Uniprot BLAST	Query: sp|Q64148|CP3AA_MESAU B2015072214TQJ87J7P	Rattus norvegicus (Rat)	P05183	reviewed	E-value: 0.0;	Score: 1,845;	Ident.: 66.5%	Cyp3a2 Cyp3a-2 Cyp3a11	yes	no	yes (CYP3A4)
Uniprot BLAST	Query: sp|Q64148|CP3AA_MESAU B2015072214TQJ87J7P	Rattus norvegicus (Rat)	M0RDI0	unreviewed	E-value: 3.7E-153;	Score: 1,163;	Ident.: 50.2%	Cyp3a73	yes	no	no
Uniprot BLAST	Query: sp|Q64148|CP3AA_MESAU B2015072214TQJ87J7P	Rattus norvegicus (Rat)	G3V635	unreviewed	E-value: 0.0;	Score: 2,143;	Ident.: 79.5%	Cyp3a18 rCG_42542	yes	yes (Cyp3a25)	no
Uniprot BLAST	Query: sp|Q64148|CP3AA_MESAU B2015072214TQJ87J7P	Rattus norvegicus (Rat)	Q5PQX2	unreviewed	E-value: 0.0;	Score: 1,925;	Ident.: 68.6%	Cyp3a9 Cyp3a13 rCG_55954	yes	yes (Cyp3a13)	yes (CYP3A5)
Uniprot BLAST	Query: sp|Q64148|CP3AA_MESAU B2015072214TQJ87J7P	Rattus norvegicus (Rat)	Q06884	unreviewed	E-value: 0.0;	Score: 1,883;	Ident.: 68.8%	Cyp3a23/3a1 3a1 CYP3A1 CYP3A23 Cyp3a23 Cyp3a3 Cyp3a73 LOC100910877 rCG_42817	yes	yes (Cyp3a11)	yes (CYP3A5)
Uniprot BLAST	Query: sp|Q64148|CP3AA_MESAU B2015072214TQJ87J7P	Rattus norvegicus (Rat)	F7F0U1	unreviewed	E-value: 0.0;	Score: 1,773;	Ident.: 66.9%	Cyp3a62 Cyp3a9	yes	no	yes (CYP3A7)
Uniprot BLAST	Query: sp|Q64148|CP3AA_MESAU B2015072214TQJ87J7P	Rattus norvegicus (Rat)	M0R5E9	unreviewed	E-value: 0.0;	Score: 1,362;	Ident.: 64.0%	Cyp3a85-ps
Uniprot BLAST	Query: sp|Q64148|CP3AA_MESAU B2015072214TQJ87J7P	Rattus norvegicus (Rat)	P49430	reviewed	E-value: 260E-93;	Score: 753;	Ident.: 32.7%	Tbxas1 Cyp5 Cyp5a1
Uniprot BLAST	Query: sp|Q64148|CP3AA_MESAU B2015072214TQJ87J7P	Rattus norvegicus (Rat)	Q64590	unreviewed	E-value: 12E-75;	Score: 607;	Ident.: 72.2%
Uniprot BLAST	Query: sp|Q64148|CP3AA_MESAU B2015072214TQJ87J7P	Rattus norvegicus (Rat)	A2RRT9	reviewed	E-value: 91E-48;	Score: 442;	Ident.: 27.4%	Cyp4v2 Cyp4v3
Uniprot BLAST	Query: sp|Q64148|CP3AA_MESAU B2015072214TQJ87J7P	Rattus norvegicus (Rat)	P51871	reviewed	E-value: 76E-42;	Score: 398;	Ident.: 26.1%	Cyp4f6
Uniprot BLAST	Query: sp|Q64148|CP3AA_MESAU B2015072214TQJ87J7P	Rattus norvegicus (Rat)	P20817	reviewed	E-value: 79E-42;	Score: 397;	Ident.: 27.0%	Cyp4a14 Cyp4a-3 Cyp4a3
Uniprot BLAST	Query: sp|Q64148|CP3AA_MESAU B2015072214TQJ87J7P	Rattus norvegicus (Rat)	Q66HK8	unreviewed	E-value: 310E-42;	Score: 393;	Ident.: 25.2%	Cyp4f1 Cyp4f2 rCG_29530
Uniprot BLAST	Query: sp|Q64148|CP3AA_MESAU B2015072214TQJ87J7P	Rattus norvegicus (Rat)	P20816	reviewed	E-value: 470E-42;	Score: 391;	Ident.: 26.8%	Cyp4a2 Cyp4a-2 Cyp4a11
Uniprot BLAST	Query: sp|Q64148|CP3AA_MESAU B2015072214TQJ87J7P	Rattus norvegicus (Rat)	D4AB65	unreviewed	E-value: 760E-42;	Score: 390;	Ident.: 27.9%	Cyp4f17
Uniprot BLAST	Query: sp|Q64148|CP3AA_MESAU B2015072214TQJ87J7P	Rattus norvegicus (Rat)	P51870	reviewed	E-value: 2.5E-39;	Score: 386;	Ident.: 27.7%	Cyp4f5
Uniprot BLAST	Query: sp|Q64148|CP3AA_MESAU B2015072214TQJ87J7P	Rattus norvegicus (Rat)	P33274	reviewed	E-value: 3.4E-39;	Score: 385;	Ident.: 25.0%	Cyp4f1 Cyp4f-1 Cyp4f2
Uniprot BLAST	Query: sp|Q64148|CP3AA_MESAU B2015072214TQJ87J7P	Rattus norvegicus (Rat)	H7C5X2	unreviewed	E-value: 3.8E-39;	Score: 384;	Ident.: 28.3%	Cyp4a3 Cyp4a2 Cyp4b1 LOC100365231
Uniprot BLAST	Query: sp|Q64148|CP3AA_MESAU B2015072214TQJ87J7P	Rattus norvegicus (Rat)	A2VD07	unreviewed	E-value: 4.6E-39;	Score: 384;	Ident.: 27.9%	Cyp4f5 rCG_29433
Uniprot BLAST	Query: sp|Q64148|CP3AA_MESAU B2015072214TQJ87J7P	Rattus norvegicus (Rat)	Q9EQ70	unreviewed	E-value: 20E-39;	Score: 379;	Ident.: 27.7%	Cyp4f5
Uniprot BLAST	Query: sp|Q64148|CP3AA_MESAU B2015072214TQJ87J7P	Rattus norvegicus (Rat)	D3ZXY6	unreviewed	E-value: 27E-39;	Score: 375;	Ident.: 27.3%	LOC100912391
Uniprot BLAST	Query: sp|Q64148|CP3AA_MESAU B2015072214TQJ87J7P	Rattus norvegicus (Rat)	F1M7K8	unreviewed	E-value: 65E-39;	Score: 375;	Ident.: 26.2%	Cyp4f18
Uniprot BLAST	Query: sp|Q64148|CP3AA_MESAU B2015072214TQJ87J7P	Rattus norvegicus (Rat)	Q3MID2	reviewed	E-value: 88E-39;	Score: 374;	Ident.: 26.2%	Cyp4f3 Cyp4f18
Uniprot BLAST	Query: sp|Q64148|CP3AA_MESAU B2015072214TQJ87J7P	Rattus norvegicus (Rat)	P24464	reviewed	E-value: 190E-39;	Score: 371;	Ident.: 27.8%	Cyp4a12 Cyp4a-8 Cyp4a8
Uniprot BLAST	Query: sp|Q64148|CP3AA_MESAU B2015072214TQJ87J7P	Rattus norvegicus (Rat)	D3ZHZ6	unreviewed	E-value: 260E-39;	Score: 370;	Ident.: 25.2%	Cyp4a1
Uniprot BLAST	Query: sp|Q64148|CP3AA_MESAU B2015072214TQJ87J7P	Rattus norvegicus (Rat)	P08516	reviewed	E-value: 350E-39;	Score: 369;	Ident.: 25.0%	Cyp4a10 Cyp4a-1 Cyp4a1
Uniprot BLAST	Query: sp|Q64148|CP3AA_MESAU B2015072214TQJ87J7P	Rattus norvegicus (Rat)	D3ZTC9	unreviewed	E-value: 380E-39;	Score: 369;	Ident.: 25.9%	Cyp4f40 rCG_29237
Uniprot BLAST	Query: sp|Q64148|CP3AA_MESAU B2015072214TQJ87J7P	Rattus norvegicus (Rat)	P15129	reviewed	E-value: 1.1E-36;	Score: 365;	Ident.: 26.2%	Cyp4b1 Cyp4b-1
Uniprot BLAST	Query: sp|Q64148|CP3AA_MESAU B2015072214TQJ87J7P	Rattus norvegicus (Rat)	D4A1H9	unreviewed	E-value: 8.4E-36;	Score: 359;	Ident.: 25.7%	Cyp4f39
Uniprot BLAST	Query: sp|Q64148|CP3AA_MESAU B2015072214TQJ87J7P	Rattus norvegicus (Rat)	F7F0Y6	unreviewed	E-value: 32E-36;	Score: 354;	Ident.: 27.3%	Cyp4f6
Uniprot BLAST	Query: sp|Q64148|CP3AA_MESAU B2015072214TQJ87J7P	Rattus norvegicus (Rat)	Q8K4D6	reviewed	E-value: 68E-36;	Score: 351;	Ident.: 25.1%	Cyp4x1
Uniprot BLAST	Query: sp|Q64148|CP3AA_MESAU B2015072214TQJ87J7P	Rattus norvegicus (Rat)	Q6AZ67	unreviewed	E-value: 550E-36;	Score: 338;	Ident.: 30.8%	Cyp4f6
Uniprot BLAST	Query: sp|Q64148|CP3AA_MESAU B2015072214TQJ87J7P	Rattus norvegicus (Rat)	P51869	reviewed	E-value: 11E-33;	Score: 334;	Ident.: 23.6%	Cyp4f4
Uniprot BLAST	Query: sp|Q64148|CP3AA_MESAU B2015072214TQJ87J7P	Rattus norvegicus (Rat)	Q9QXF7	unreviewed	E-value: 140E-33;	Score: 325;	Ident.: 26.0%	Cyp2j4 CYP2J4
Uniprot BLAST	Query: sp|Q64148|CP3AA_MESAU B2015072214TQJ87J7P	Rattus norvegicus (Rat)	Q5BKA2	unreviewed	E-value: 1.6E-30;	Score: 317;	Ident.: 25.8%	Cyp2j4 rCG_53393
Uniprot BLAST	Query: sp|Q64148|CP3AA_MESAU B2015072214TQJ87J7P	Rattus norvegicus (Rat)	D3ZJX6	unreviewed	E-value: 11E-30;	Score: 309;	Ident.: 24.0%	Cyp4a1
Uniprot BLAST	Query: sp|Q64148|CP3AA_MESAU B2015072214TQJ87J7P	Rattus norvegicus (Rat)	F1LXA4	unreviewed	E-value: 180E-30;	Score: 302;	Ident.: 26.9%	Cyp2ac1
Uniprot BLAST	Query: sp|Q64148|CP3AA_MESAU B2015072214TQJ87J7P	Rattus norvegicus (Rat)	F7FF10	unreviewed	E-value: 490E-30;	Score: 296;	Ident.: 25.9%	Cyp2j4
Uniprot BLAST	Query: sp|Q64148|CP3AA_MESAU B2015072214TQJ87J7P	Rattus norvegicus (Rat)	D4ABM1	unreviewed	E-value: 680E-30;	Score: 297;	Ident.: 25.4%	Cyp2c7 LOC100361547
Uniprot BLAST	Query: sp|Q64148|CP3AA_MESAU B2015072214TQJ87J7P	Rattus norvegicus (Rat)	Q4QQW7	unreviewed	E-value: 1.7E-27;	Score: 294;	Ident.: 25.5%	Cyp2c7
Uniprot BLAST	Query: sp|Q64148|CP3AA_MESAU B2015072214TQJ87J7P	Rattus norvegicus (Rat)	P17178	reviewed	E-value: 1.9E-27;	Score: 295;	Ident.: 33.2%	Cyp27a1 Cyp27
Uniprot BLAST	Query: sp|Q64148|CP3AA_MESAU B2015072214TQJ87J7P	Rattus norvegicus (Rat)	P10610	reviewed	E-value: 11E-27;	Score: 288;	Ident.: 26.2%	Cyp2g1 Cyp2g-1
Uniprot BLAST	Query: sp|Q64148|CP3AA_MESAU B2015072214TQJ87J7P	Rattus norvegicus (Rat)	P08683	reviewed	E-value: 12E-27;	Score: 288;	Ident.: 26.7%	Cyp2c11 Cyp2c Cyp2c-11
Uniprot BLAST	Query: sp|Q64148|CP3AA_MESAU B2015072214TQJ87J7P	Rattus norvegicus (Rat)	P05179	reviewed	E-value: 20E-27;	Score: 286;	Ident.: 25.5%	Cyp2c7 Cyp2c-7
Uniprot BLAST	Query: sp|Q64148|CP3AA_MESAU B2015072214TQJ87J7P	Rattus norvegicus (Rat)	P33272	reviewed	E-value: 240E-27;	Score: 278;	Ident.: 24.5%	Cyp2b12 Cyp2b-12
Uniprot BLAST	Query: sp|Q64148|CP3AA_MESAU B2015072214TQJ87J7P	Rattus norvegicus (Rat)	F1LMN1	unreviewed	E-value: 240E-27;	Score: 278;	Ident.: 24.5%	Cyp2b12
