# Supplementary material for: Reconciled rat and human metabolic networks for comparative toxicogenomics and biomarker predictions
Source: Nat Commun. 2017 Feb 8;8:14250. doi: 10.1038/ncomms14250 (PMC5309818; doi:10.1038/ncomms14250)
Supplement: Supplementary Data 6 — Summary of gene expression changes in response to 76 compounds for rat and human hepatocytes. [file ncomms14250-s7.xlsx]

## Sheet: Sheet1
Supplementary Data 6: Summary of gene expression changes in response to 76 compounds for rat and human hepatocytes. dn = downregulated; up = upregulated; de = differentially expressed (FDR < 0.1). Model_gene_pass is true when model_gene_percent is greater than or equal to 1. Drug selelected is only true if model_gene_pass is true for at least one dose in both rat and human hepatocytes. By default…
organism_id	drug_id	drug_name	time_id	dose_id	model_gene_count	model_gene_dn	model_gene_up	model_gene_de	all_gene_dn	all_gene_up	all_gene_de	model_gene_percent	model_gene_pass	drug_selected	dose_selected
hsa	acarbose	acarbose	t2	d2	2176	0	0	0	0	0	0	0	FALSE	FALSE	FALSE
hsa	acarbose	acarbose	t2	d3	2176	0	1	1	0	4	4	0.0459559	FALSE	FALSE	FALSE
rno	acarbose	acarbose	t2	d1	1927	0	0	0	0	1	1	0	FALSE	FALSE	FALSE
rno	acarbose	acarbose	t2	d2	1927	37	62	99	357	419	776	5.13752	TRUE	FALSE	FALSE
rno	acarbose	acarbose	t2	d3	1927	100	58	158	521	537	1058	8.19927	TRUE	FALSE	FALSE
hsa	acetamidofluorene	acetamidofluorene	t2	d2	2176	0	0	0	0	0	0	0	FALSE	FALSE	FALSE
hsa	acetamidofluorene	acetamidofluorene	t2	d3	2176	0	3	3	0	4	4	0.137868	FALSE	FALSE	FALSE
rno	acetamidofluorene	acetamidofluorene	t2	d1	1927	0	0	0	0	0	0	0	FALSE	FALSE	FALSE
rno	acetamidofluorene	acetamidofluorene	t2	d2	1927	269	149	418	1845	1222	3067	21.6917	TRUE	FALSE	FALSE
rno	acetamidofluorene	acetamidofluorene	t2	d3	1927	500	212	712	2765	1882	4647	36.9486	TRUE	FALSE	FALSE
hsa	acetaminophen	acetaminophen	t2	d3	2176	567	650	1217	5117	6187	11304	55.9283	TRUE	TRUE	TRUE
hsa	acetaminophen	acetaminophen	t2	d1	2176	0	0	0	0	0	0	0	FALSE	TRUE	FALSE
hsa	acetaminophen	acetaminophen	t2	d2	2176	368	105	473	2185	1378	3563	21.7371	TRUE	TRUE	FALSE
rno	acetaminophen	acetaminophen	t2	d3	1927	239	696	935	2493	3925	6418	48.521	TRUE	TRUE	TRUE
rno	acetaminophen	acetaminophen	t2	d1	1927	609	671	1280	4126	4278	8404	66.4245	TRUE	TRUE	FALSE
rno	acetaminophen	acetaminophen	t2	d2	1927	241	305	546	1037	1962	2999	28.3342	TRUE	TRUE	FALSE
hsa	acetazolamide	acetazolamide	t2	d2	2176	0	0	0	0	0	0	0	FALSE	FALSE	FALSE
hsa	acetazolamide	acetazolamide	t2	d3	2176	0	0	0	0	0	0	0	FALSE	FALSE	FALSE
rno	acetazolamide	acetazolamide	t2	d1	1927	3	20	23	53	147	200	1.19357	TRUE	FALSE	FALSE
rno	acetazolamide	acetazolamide	t2	d2	1927	174	423	597	2068	2312	4380	30.9808	TRUE	FALSE	FALSE
rno	acetazolamide	acetazolamide	t2	d3	1927	127	388	515	1441	1880	3321	26.7255	TRUE	FALSE	FALSE
hsa	adapin	adapin	t2	d3	2176	217	155	372	1543	1116	2659	17.0956	TRUE	TRUE	TRUE
hsa	adapin	adapin	t2	d1	2176	0	0	0	0	0	0	0	FALSE	TRUE	FALSE
hsa	adapin	adapin	t2	d2	2176	0	1	1	1	8	9	0.0459559	FALSE	TRUE	FALSE
rno	adapin	adapin	t2	d2	1927	92	102	194	842	751	1593	10.0675	TRUE	TRUE	TRUE
rno	adapin	adapin	t2	d1	1927	0	0	0	0	0	0	0	FALSE	TRUE	FALSE
rno	adapin	adapin	t2	d3	1927	610	429	1039	3883	3185	7068	53.918	TRUE	TRUE	FALSE
hsa	ajmaline	ajmaline	t2	d3	2176	19	23	42	126	159	285	1.93015	TRUE	TRUE	TRUE
hsa	ajmaline	ajmaline	t2	d2	2176	0	0	0	0	0	0	0	FALSE	TRUE	FALSE
rno	ajmaline	ajmaline	t2	d2	1927	228	363	591	2135	2637	4772	30.6694	TRUE	TRUE	TRUE
rno	ajmaline	ajmaline	t2	d1	1927	0	0	0	0	0	0	0	FALSE	TRUE	FALSE
rno	ajmaline	ajmaline	t2	d3	1927	486	435	921	3094	3112	6206	47.7945	TRUE	TRUE	FALSE
hsa	allopurinol	allopurinol	t2	d1	2176	0	0	0	0	0	0	0	FALSE	FALSE	FALSE
hsa	allopurinol	allopurinol	t2	d2	2176	0	0	0	0	0	0	0	FALSE	FALSE	FALSE
hsa	allopurinol	allopurinol	t2	d3	2176	0	0	0	0	0	0	0	FALSE	FALSE	FALSE
rno	allopurinol	allopurinol	t2	d1	1927	0	0	0	0	0	0	0	FALSE	FALSE	FALSE
rno	allopurinol	allopurinol	t2	d2	1927	0	0	0	0	0	0	0	FALSE	FALSE	FALSE
rno	allopurinol	allopurinol	t2	d3	1927	32	7	39	108	45	153	2.02387	TRUE	FALSE	FALSE
hsa	allylalcohol	allyl alcohol	t2	d2	2176	40	55	95	498	358	856	4.36581	TRUE	TRUE	TRUE
hsa	allylalcohol	allyl alcohol	t2	d1	2176	0	0	0	0	0	0	0	FALSE	TRUE	FALSE
hsa	allylalcohol	allyl alcohol	t2	d3	2176	444	504	948	3824	3525	7349	43.5662	TRUE	TRUE	FALSE
rno	allylalcohol	allyl alcohol	t2	d2	1927	583	118	701	3485	1307	4792	36.3778	TRUE	TRUE	TRUE
rno	allylalcohol	allyl alcohol	t2	d1	1927	0	0	0	0	0	0	0	FALSE	TRUE	FALSE
rno	allylalcohol	allyl alcohol	t2	d3	1927	830	147	977	4770	1381	6151	50.7006	TRUE	TRUE	FALSE
hsa	amiodarone	amiodarone	t2	d1	2176	0	0	0	0	0	0	0	FALSE	FALSE	FALSE
hsa	amiodarone	amiodarone	t2	d2	2176	0	0	0	0	0	0	0	FALSE	FALSE	FALSE
hsa	amiodarone	amiodarone	t2	d3	2176	0	0	0	0	0	0	0	FALSE	FALSE	FALSE
rno	amiodarone	amiodarone	t2	d1	1927	0	0	0	0	0	0	0	FALSE	FALSE	FALSE
rno	amiodarone	amiodarone	t2	d2	1927	0	0	0	0	0	0	0	FALSE	FALSE	FALSE
rno	amiodarone	amiodarone	t2	d3	1927	2	1	3	3	1	4	0.155682	FALSE	FALSE	FALSE
hsa	amitriptyline	amitriptyline	t2	d2	2176	0	0	0	0	0	0	0	FALSE	FALSE	FALSE
hsa	amitriptyline	amitriptyline	t2	d3	2176	0	0	0	1	1	2	0	FALSE	FALSE	FALSE
rno	amitriptyline	amitriptyline	t2	d1	1927	0	0	0	0	0	0	0	FALSE	FALSE	FALSE
rno	amitriptyline	amitriptyline	t2	d2	1927	63	37	100	334	293	627	5.18941	TRUE	FALSE	FALSE
rno	amitriptyline	amitriptyline	t2	d3	1927	518	343	861	2637	2499	5136	44.6809	TRUE	FALSE	FALSE
hsa	aspirin	aspirin	t2	d2	2176	79	127	206	1031	804	1835	9.46691	TRUE	TRUE	TRUE
hsa	aspirin	aspirin	t2	d1	2176	0	0	0	0	0	0	0	FALSE	TRUE	FALSE
hsa	aspirin	aspirin	t2	d3	2176	3	5	8	19	26	45	0.367647	FALSE	TRUE	FALSE
rno	aspirin	aspirin	t2	d3	1927	380	150	530	2207	1236	3443	27.5039	TRUE	TRUE	TRUE
rno	aspirin	aspirin	t2	d1	1927	0	0	0	0	0	0	0	FALSE	TRUE	FALSE
rno	aspirin	aspirin	t2	d2	1927	2	2	4	2	4	6	0.207577	FALSE	TRUE	FALSE
hsa	azathioprine	azathioprine	t2	d2	2176	277	317	594	2619	3120	5739	27.2978	TRUE	TRUE	TRUE
hsa	azathioprine	azathioprine	t2	d1	2176	1	1	2	13	24	37	0.0919118	FALSE	TRUE	FALSE
hsa	azathioprine	azathioprine	t2	d3	2176	331	302	633	2803	2865	5668	29.0901	TRUE	TRUE	FALSE
rno	azathioprine	azathioprine	t2	d2	1927	181	65	246	951	621	1572	12.766	TRUE	TRUE	TRUE
rno	azathioprine	azathioprine	t2	d1	1927	0	0	0	0	0	0	0	FALSE	TRUE	FALSE
rno	azathioprine	azathioprine	t2	d3	1927	504	185	689	2731	1993	4724	35.7551	TRUE	TRUE	FALSE
hsa	benzbromarone	benzbromarone	t2	d3	2176	561	367	928	4220	3303	7523	42.6471	TRUE	TRUE	TRUE
hsa	benzbromarone	benzbromarone	t2	d1	2176	0	0	0	0	0	0	0	FALSE	TRUE	FALSE
hsa	benzbromarone	benzbromarone	t2	d2	2176	0	0	0	0	1	1	0	FALSE	TRUE	FALSE
rno	benzbromarone	benzbromarone	t2	d3	1927	480	244	724	3753	1675	5428	37.5714	TRUE	TRUE	TRUE
rno	benzbromarone	benzbromarone	t2	d1	1927	0	0	0	0	0	0	0	FALSE	TRUE	FALSE
rno	benzbromarone	benzbromarone	t2	d2	1927	348	244	592	3012	1697	4709	30.7213	TRUE	TRUE	FALSE
hsa	benziodarone	benziodarone	t2	d3	2176	94	69	163	899	479	1378	7.49081	TRUE	TRUE	TRUE
hsa	benziodarone	benziodarone	t2	d2	2176	0	0	0	0	0	0	0	FALSE	TRUE	FALSE
rno	benziodarone	benziodarone	t2	d2	1927	269	514	783	2631	3646	6277	40.6331	TRUE	TRUE	TRUE
rno	benziodarone	benziodarone	t2	d1	1927	0	0	0	0	0	0	0	FALSE	TRUE	FALSE
rno	benziodarone	benziodarone	t2	d3	1927	415	606	1021	3504	4205	7709	52.9839	TRUE	TRUE	FALSE
hsa	bromobenzene	bromobenzene	t2	d1	2176	0	0	0	0	0	0	0	FALSE	FALSE	FALSE
hsa	bromobenzene	bromobenzene	t2	d2	2176	0	0	0	0	0	0	0	FALSE	FALSE	FALSE
hsa	bromobenzene	bromobenzene	t2	d3	2176	0	0	0	0	0	0	0	FALSE	FALSE	FALSE
rno	bromobenzene	bromobenzene	t2	d1	1927	0	0	0	0	0	0	0	FALSE	FALSE	FALSE
rno	bromobenzene	bromobenzene	t2	d2	1927	575	218	793	3764	2303	6067	41.152	TRUE	FALSE	FALSE
rno	bromobenzene	bromobenzene	t2	d3	1927	0	0	0	0	0	0	0	FALSE	FALSE	FALSE
hsa	bucetin	bucetin	t2	d2	2176	0	0	0	0	0	0	0	FALSE	FALSE	FALSE
hsa	bucetin	bucetin	t2	d3	2176	0	0	0	0	0	0	0	FALSE	FALSE	FALSE
rno	bucetin	bucetin	t2	d1	1927	0	1	1	2	2	4	0.0518941	FALSE	FALSE	FALSE
rno	bucetin	bucetin	t2	d2	1927	1	2	3	10	19	29	0.155682	FALSE	FALSE	FALSE
rno	bucetin	bucetin	t2	d3	1927	150	284	434	1438	1907	3345	22.5221	TRUE	FALSE	FALSE
hsa	caffeine	caffeine	t2	d2	2176	12	37	49	88	230	318	2.25184	TRUE	TRUE	TRUE
hsa	caffeine	caffeine	t2	d3	2176	557	246	803	3802	2664	6466	36.9026	TRUE	TRUE	FALSE
rno	caffeine	caffeine	t2	d2	1927	521	676	1197	4291	4825	9116	62.1173	TRUE	TRUE	TRUE
rno	caffeine	caffeine	t2	d1	1927	0	6	6	5	24	29	0.311365	FALSE	TRUE	FALSE
rno	caffeine	caffeine	t2	d3	1927	759	633	1392	5821	4431	10252	72.2366	TRUE	TRUE	FALSE
hsa	captopril	captopril	t2	d3	2176	316	234	550	2452	1823	4275	25.2757	TRUE	TRUE	TRUE
hsa	captopril	captopril	t2	d2	2176	0	1	1	0	1	1	0.0459559	FALSE	TRUE	FALSE
rno	captopril	captopril	t2	d2	1927	132	257	389	1113	1061	2174	20.1868	TRUE	TRUE	TRUE
rno	captopril	captopril	t2	d1	1927	31	63	94	243	238	481	4.87805	TRUE	TRUE	FALSE
rno	captopril	captopril	t2	d3	1927	336	519	855	2770	2579	5349	44.3695	TRUE	TRUE	FALSE
hsa	carbamazepine	carbamazepine	t2	d3	2176	8	25	33	83	94	177	1.51654	TRUE	TRUE	TRUE
hsa	carbamazepine	carbamazepine	t2	d1	2176	0	0	0	0	0	0	0	FALSE	TRUE	FALSE
hsa	carbamazepine	carbamazepine	t2	d2	2176	0	3	3	0	3	3	0.137868	FALSE	TRUE	FALSE
rno	carbamazepine	carbamazepine	t2	d2	1927	19	11	30	173	99	272	1.55682	TRUE	TRUE	TRUE
rno	carbamazepine	carbamazepine	t2	d1	1927	0	0	0	0	0	0	0	FALSE	TRUE	FALSE
rno	carbamazepine	carbamazepine	t2	d3	1927	157	183	340	1037	1198	2235	17.644	TRUE	TRUE	FALSE
hsa	carbontetrachloride	carbon tetrachloride	t2	d1	2176	0	0	0	0	0	0	0	FALSE	FALSE	FALSE
hsa	carbontetrachloride	carbon tetrachloride	t2	d2	2176	0	1	1	0	1	1	0.0459559	FALSE	FALSE	FALSE
hsa	carbontetrachloride	carbon tetrachloride	t2	d3	2176	1	3	4	2	4	6	0.183824	FALSE	FALSE	FALSE
rno	carbontetrachloride	carbon tetrachloride	t2	d1	1927	0	0	0	0	1	1	0	FALSE	FALSE	FALSE
rno	carbontetrachloride	carbon tetrachloride	t2	d2	1927	144	60	204	646	361	1007	10.5864	TRUE	FALSE	FALSE
rno	carbontetrachloride	carbon tetrachloride	t2	d3	1927	704	334	1038	3394	2958	6352	53.8661	TRUE	FALSE	FALSE
hsa	chloramphenicol	chloramphenicol	t2	d3	2176	197	126	323	1338	1008	2346	14.8438	TRUE	TRUE	TRUE
hsa	chloramphenicol	chloramphenicol	t2	d2	2176	0	0	0	0	0	0	0	FALSE	TRUE	FALSE
rno	chloramphenicol	chloramphenicol	t2	d3	1927	217	164	381	1055	1449	2504	19.7717	TRUE	TRUE	TRUE
rno	chloramphenicol	chloramphenicol	t2	d1	1927	0	0	0	0	0	0	0	FALSE	TRUE	FALSE
rno	chloramphenicol	chloramphenicol	t2	d2	1927	0	1	1	0	1	1	0.0518941	FALSE	TRUE	FALSE
hsa	chlormadinone	chlormadinone	t2	d3	2176	411	179	590	2602	2096	4698	27.114	TRUE	TRUE	TRUE
hsa	chlormadinone	chlormadinone	t2	d2	2176	0	0	0	0	0	0	0	FALSE	TRUE	FALSE
rno	chlormadinone	chlormadinone	t2	d2	1927	164	302	466	1648	2391	4039	24.1827	TRUE	TRUE	TRUE
rno	chlormadinone	chlormadinone	t2	d1	1927	1	1	2	1	2	3	0.103788	FALSE	TRUE	FALSE
rno	chlormadinone	chlormadinone	t2	d3	1927	551	443	994	3595	3902	7497	51.5828	TRUE	TRUE	FALSE
hsa	chlormezanone	chlormezanone	t2	d2	2176	0	0	0	0	0	0	0	FALSE	FALSE	FALSE
hsa	chlormezanone	chlormezanone	t2	d3	2176	0	0	0	0	0	0	0	FALSE	FALSE	FALSE
rno	chlormezanone	chlormezanone	t2	d1	1927	0	0	0	0	0	0	0	FALSE	FALSE	FALSE
rno	chlormezanone	chlormezanone	t2	d2	1927	127	287	414	1465	1365	2830	21.4842	TRUE	FALSE	FALSE
rno	chlormezanone	chlormezanone	t2	d3	1927	85	49	134	828	284	1112	6.95381	TRUE	FALSE	FALSE
hsa	chlorpheniramine	chlorpheniramine	t2	d2	2176	0	0	0	0	0	0	0	FALSE	FALSE	FALSE
hsa	chlorpheniramine	chlorpheniramine	t2	d3	2176	1	0	1	2	1	3	0.0459559	FALSE	FALSE	FALSE
rno	chlorpheniramine	chlorpheniramine	t2	d1	1927	0	0	0	0	0	0	0	FALSE	FALSE	FALSE
rno	chlorpheniramine	chlorpheniramine	t2	d2	1927	62	85	147	276	333	609	7.62844	TRUE	FALSE	FALSE
rno	chlorpheniramine	chlorpheniramine	t2	d3	1927	574	344	918	3346	2580	5926	47.6388	TRUE	FALSE	FALSE
hsa	chlorpromazine	chlorpromazine	t2	d1	2176	19	22	41	182	140	322	1.88419	TRUE	TRUE	TRUE
hsa	chlorpromazine	chlorpromazine	t2	d2	2176	0	2	2	0	2	2	0.0919118	FALSE	TRUE	FALSE
hsa	chlorpromazine	chlorpromazine	t2	d3	2176	133	121	254	1139	1196	2335	11.6728	TRUE	TRUE	FALSE
rno	chlorpromazine	chlorpromazine	t2	d2	1927	311	279	590	2858	2095	4953	30.6175	TRUE	TRUE	TRUE
rno	chlorpromazine	chlorpromazine	t2	d1	1927	0	1	1	0	1	1	0.0518941	FALSE	TRUE	FALSE
rno	chlorpromazine	chlorpromazine	t2	d3	1927	406	316	722	3292	2384	5676	37.4676	TRUE	TRUE	FALSE
hsa	chlorpropamide	chlorpropamide	t2	d2	2176	0	0	0	0	0	0	0	FALSE	FALSE	FALSE
hsa	chlorpropamide	chlorpropamide	t2	d3	2176	0	0	0	0	0	0	0	FALSE	FALSE	FALSE
rno	chlorpropamide	chlorpropamide	t2	d1	1927	15	20	35	202	221	423	1.81629	TRUE	FALSE	FALSE
rno	chlorpropamide	chlorpropamide	t2	d2	1927	0	0	0	0	0	0	0	FALSE	FALSE	FALSE
rno	chlorpropamide	chlorpropamide	t2	d3	1927	32	46	78	258	294	552	4.04774	TRUE	FALSE	FALSE
hsa	cimetidine	cimetidine	t2	d1	2176	0	0	0	0	0	0	0	FALSE	FALSE	FALSE
hsa	cimetidine	cimetidine	t2	d2	2176	0	0	0	0	0	0	0	FALSE	FALSE	FALSE
hsa	cimetidine	cimetidine	t2	d3	2176	0	1	1	0	1	1	0.0459559	FALSE	FALSE	FALSE
rno	cimetidine	cimetidine	t2	d1	1927	0	1	1	1	2	3	0.0518941	FALSE	FALSE	FALSE
rno	cimetidine	cimetidine	t2	d2	1927	100	95	195	1020	654	1674	10.1194	TRUE	FALSE	FALSE
rno	cimetidine	cimetidine	t2	d3	1927	82	48	130	711	346	1057	6.74624	TRUE	FALSE	FALSE
hsa	ciprofloxacin	ciprofloxacin	t2	d2	2176	0	0	0	0	0	0	0	FALSE	FALSE	FALSE
hsa	ciprofloxacin	ciprofloxacin	t2	d3	2176	0	0	0	0	0	0	0	FALSE	FALSE	FALSE
rno	ciprofloxacin	ciprofloxacin	t2	d1	1927	0	0	0	0	0	0	0	FALSE	FALSE	FALSE
rno	ciprofloxacin	ciprofloxacin	t2	d2	1927	415	232	647	2508	1869	4377	33.5755	TRUE	FALSE	FALSE
rno	ciprofloxacin	ciprofloxacin	t2	d3	1927	443	281	724	2815	2344	5159	37.5714	TRUE	FALSE	FALSE
hsa	clofibrate	clofibrate	t2	d1	2176	0	0	0	0	0	0	0	FALSE	FALSE	FALSE
hsa	clofibrate	clofibrate	t2	d2	2176	0	0	0	0	0	0	0	FALSE	FALSE	FALSE
hsa	clofibrate	clofibrate	t2	d3	2176	1	3	4	1	4	5	0.183824	FALSE	FALSE	FALSE
rno	clofibrate	clofibrate	t2	d1	1927	0	0	0	0	0	0	0	FALSE	FALSE	FALSE
rno	clofibrate	clofibrate	t2	d2	1927	6	20	26	23	45	68	1.34925	TRUE	FALSE	FALSE
rno	clofibrate	clofibrate	t2	d3	1927	17	76	93	65	153	218	4.82615	TRUE	FALSE	FALSE
hsa	clomipramine	clomipramine	t2	d2	2176	0	0	0	0	0	0	0	FALSE	FALSE	FALSE
hsa	clomipramine	clomipramine	t2	d3	2176	0	0	0	0	0	0	0	FALSE	FALSE	FALSE
rno	clomipramine	clomipramine	t2	d1	1927	0	0	0	0	0	0	0	FALSE	FALSE	FALSE
rno	clomipramine	clomipramine	t2	d2	1927	524	249	773	3587	2466	6053	40.1142	TRUE	FALSE	FALSE
rno	clomipramine	clomipramine	t2	d3	1927	783	495	1278	4906	4086	8992	66.3207	TRUE	FALSE	FALSE
hsa	colchicine	colchicine	t2	d2	2176	417	237	654	3095	2450	5545	30.0551	TRUE	TRUE	TRUE
hsa	colchicine	colchicine	t2	d3	2176	546	434	980	4251	3626	7877	45.0368	TRUE	TRUE	FALSE
rno	colchicine	colchicine	t2	d1	1927	694	358	1052	3578	3317	6895	54.5926	TRUE	TRUE	TRUE
rno	colchicine	colchicine	t2	d2	1927	665	464	1129	4088	3995	8083	58.5885	TRUE	TRUE	FALSE
rno	colchicine	colchicine	t2	d3	1927	739	656	1395	4823	5084	9907	72.3923	TRUE	TRUE	FALSE
hsa	coumarin	coumarin	t2	d2	2176	75	87	162	777	694	1471	7.44485	TRUE	TRUE	TRUE
hsa	coumarin	coumarin	t2	d1	2176	0	0	0	0	0	0	0	FALSE	TRUE	FALSE
hsa	coumarin	coumarin	t2	d3	2176	3	3	6	37	51	88	0.275735	FALSE	TRUE	FALSE
rno	coumarin	coumarin	t2	d2	1927	18	59	77	194	352	546	3.99585	TRUE	TRUE	TRUE
rno	coumarin	coumarin	t2	d1	1927	0	1	1	0	1	1	0.0518941	FALSE	TRUE	FALSE
rno	coumarin	coumarin	t2	d3	1927	123	139	262	809	982	1791	13.5963	TRUE	TRUE	FALSE
hsa	cyclophosphamide	cyclophosphamide	t2	d1	2176	0	0	0	0	0	0	0	FALSE	FALSE	FALSE
hsa	cyclophosphamide	cyclophosphamide	t2	d2	2176	0	1	1	0	2	2	0.0459559	FALSE	FALSE	FALSE
hsa	cyclophosphamide	cyclophosphamide	t2	d3	2176	0	7	7	2	9	11	0.321691	FALSE	FALSE	FALSE
rno	cyclophosphamide	cyclophosphamide	t2	d1	1927	0	0	0	0	0	0	0	FALSE	FALSE	FALSE
rno	cyclophosphamide	cyclophosphamide	t2	d2	1927	6	18	24	58	88	146	1.24546	TRUE	FALSE	FALSE
rno	cyclophosphamide	cyclophosphamide	t2	d3	1927	121	116	237	747	916	1663	12.2989	TRUE	FALSE	FALSE
hsa	danazol	danazol	t2	d3	2176	394	187	581	2716	1856	4572	26.7004	TRUE	TRUE	TRUE
hsa	danazol	danazol	t2	d2	2176	0	0	0	0	0	0	0	FALSE	TRUE	FALSE
rno	danazol	danazol	t2	d2	1927	388	218	606	2747	1719	4466	31.4478	TRUE	TRUE	TRUE
rno	danazol	danazol	t2	d1	1927	0	0	0	0	0	0	0	FALSE	TRUE	FALSE
rno	danazol	danazol	t2	d3	1927	558	190	748	2679	1641	4320	38.8168	TRUE	TRUE	FALSE
hsa	dantrolene	dantrolene	t2	d3	2176	505	745	1250	5167	5239	10406	57.4449	TRUE	TRUE	TRUE
hsa	dantrolene	dantrolene	t2	d2	2176	0	0	0	0	0	0	0	FALSE	TRUE	FALSE
rno	dantrolene	dantrolene	t2	d2	1927	229	541	770	2309	3496	5805	39.9585	TRUE	TRUE	TRUE
rno	dantrolene	dantrolene	t2	d1	1927	0	0	0	0	0	0	0	FALSE	TRUE	FALSE
rno	dantrolene	dantrolene	t2	d3	1927	196	488	684	2179	3180	5359	35.4956	TRUE	TRUE	FALSE
hsa	diazepam	diazepam	t2	d2	2176	165	55	220	1168	764	1932	10.1103	TRUE	TRUE	TRUE
hsa	diazepam	diazepam	t2	d1	2176	0	0	0	0	0	0	0	FALSE	TRUE	FALSE
hsa	diazepam	diazepam	t2	d3	2176	363	260	623	2765	2301	5066	28.6305	TRUE	TRUE	FALSE
rno	diazepam	diazepam	t2	d2	1927	605	300	905	3824	2799	6623	46.9642	TRUE	TRUE	TRUE
rno	diazepam	diazepam	t2	d1	1927	1	2	3	2	3	5	0.155682	FALSE	TRUE	FALSE
rno	diazepam	diazepam	t2	d3	1927	719	503	1222	4622	4590	9212	63.4146	TRUE	TRUE	FALSE
hsa	diclofenac	diclofenac	t2	d2	2176	107	142	249	1270	1246	2516	11.443	TRUE	TRUE	TRUE
hsa	diclofenac	diclofenac	t2	d1	2176	0	0	0	0	0	0	0	FALSE	TRUE	FALSE
hsa	diclofenac	diclofenac	t2	d3	2176	520	261	781	3521	2705	6226	35.8915	TRUE	TRUE	FALSE
rno	diclofenac	diclofenac	t2	d2	1927	44	27	71	307	94	401	3.68448	TRUE	TRUE	TRUE
rno	diclofenac	diclofenac	t2	d1	1927	1	0	1	1	0	1	0.0518941	FALSE	TRUE	FALSE
rno	diclofenac	diclofenac	t2	d3	1927	747	253	1000	3456	2694	6150	51.8941	TRUE	TRUE	FALSE
hsa	diltiazem	diltiazem	t2	d3	2176	396	157	553	2618	1923	4541	25.4136	TRUE	TRUE	TRUE
hsa	diltiazem	diltiazem	t2	d2	2176	0	0	0	0	0	0	0	FALSE	TRUE	FALSE
rno	diltiazem	diltiazem	t2	d1	1927	60	53	113	423	550	973	5.86404	TRUE	TRUE	TRUE
rno	diltiazem	diltiazem	t2	d2	1927	838	412	1250	5490	3815	9305	64.8677	TRUE	TRUE	FALSE
rno	diltiazem	diltiazem	t2	d3	1927	911	523	1434	5618	4523	10141	74.4162	TRUE	TRUE	FALSE
hsa	disopyramide	disopyramide	t2	d2	2176	49	16	65	281	135	416	2.98713	TRUE	TRUE	TRUE
hsa	disopyramide	disopyramide	t2	d3	2176	783	370	1153	4940	4102	9042	52.9871	TRUE	TRUE	FALSE
rno	disopyramide	disopyramide	t2	d2	1927	511	274	785	2869	1995	4864	40.7369	TRUE	TRUE	TRUE
rno	disopyramide	disopyramide	t2	d1	1927	0	0	0	0	0	0	0	FALSE	TRUE	FALSE
rno	disopyramide	disopyramide	t2	d3	1927	804	368	1172	4445	3344	7789	60.8199	TRUE	TRUE	FALSE
hsa	disulfiram	disulfiram	t2	d3	2176	537	186	723	3087	2351	5438	33.2261	TRUE	TRUE	TRUE
hsa	disulfiram	disulfiram	t2	d2	2176	0	0	0	0	0	0	0	FALSE	TRUE	FALSE
rno	disulfiram	disulfiram	t2	d3	1927	713	387	1100	4282	3516	7798	57.0835	TRUE	TRUE	TRUE
rno	disulfiram	disulfiram	t2	d1	1927	0	0	0	0	0	0	0	FALSE	TRUE	FALSE
rno	disulfiram	disulfiram	t2	d2	1927	4	3	7	15	39	54	0.363259	FALSE	TRUE	FALSE
hsa	enalapril	enalapril	t2	d3	2176	380	154	534	2430	1964	4394	24.5404	TRUE	TRUE	TRUE
hsa	enalapril	enalapril	t2	d2	2176	0	0	0	0	0	0	0	FALSE	TRUE	FALSE
rno	enalapril	enalapril	t2	d2	1927	485	356	841	3310	3184	6494	43.643	TRUE	TRUE	TRUE
rno	enalapril	enalapril	t2	d1	1927	0	0	0	1	0	1	0	FALSE	TRUE	FALSE
rno	enalapril	enalapril	t2	d3	1927	600	520	1120	3772	3763	7535	58.1214	TRUE	TRUE	FALSE
hsa	erythromycinethylsuccinate	erythromycin ethylsuccinate	t2	d2	2176	0	0	0	0	0	0	0	FALSE	FALSE	FALSE
hsa	erythromycinethylsuccinate	erythromycin ethylsuccinate	t2	d3	2176	0	0	0	0	0	0	0	FALSE	FALSE	FALSE
rno	erythromycinethylsuccinate	erythromycin ethylsuccinate	t2	d1	1927	0	0	0	0	0	0	0	FALSE	FALSE	FALSE
rno	erythromycinethylsuccinate	erythromycin ethylsuccinate	t2	d2	1927	19	24	43	212	150	362	2.23145	TRUE	FALSE	FALSE
rno	erythromycinethylsuccinate	erythromycin ethylsuccinate	t2	d3	1927	92	156	248	963	1140	2103	12.8697	TRUE	FALSE	FALSE
hsa	ethambutol	ethambutol	t2	d3	2176	338	249	587	2897	2086	4983	26.9761	TRUE	TRUE	TRUE
hsa	ethambutol	ethambutol	t2	d2	2176	0	0	0	0	0	0	0	FALSE	TRUE	FALSE
rno	ethambutol	ethambutol	t2	d1	1927	22	19	41	198	177	375	2.12766	TRUE	TRUE	TRUE
rno	ethambutol	ethambutol	t2	d2	1927	0	2	2	2	2	4	0.103788	FALSE	TRUE	FALSE
rno	ethambutol	ethambutol	t2	d3	1927	499	252	751	2827	1737	4564	38.9725	TRUE	TRUE	FALSE
hsa	ethanol	ethanol	t2	d2	2176	0	0	0	0	0	0	0	FALSE	FALSE	FALSE
hsa	ethanol	ethanol	t2	d3	2176	0	0	0	0	0	0	0	FALSE	FALSE	FALSE
rno	ethanol	ethanol	t2	d1	1927	0	0	0	0	0	0	0	FALSE	FALSE	FALSE
rno	ethanol	ethanol	t2	d2	1927	224	387	611	2119	2498	4617	31.7073	TRUE	FALSE	FALSE
rno	ethanol	ethanol	t2	d3	1927	207	316	523	1685	1987	3672	27.1406	TRUE	FALSE	FALSE
hsa	ethinylestradiol	ethinylestradiol	t2	d2	2176	0	0	0	0	0	0	0	FALSE	FALSE	FALSE
hsa	ethinylestradiol	ethinylestradiol	t2	d3	2176	1	0	1	1	0	1	0.0459559	FALSE	FALSE	FALSE
rno	ethinylestradiol	ethinylestradiol	t2	d1	1927	0	0	0	0	0	0	0	FALSE	FALSE	FALSE
rno	ethinylestradiol	ethinylestradiol	t2	d2	1927	0	0	0	0	0	0	0	FALSE	FALSE	FALSE
rno	ethinylestradiol	ethinylestradiol	t2	d3	1927	47	53	100	309	169	478	5.18941	TRUE	FALSE	FALSE
hsa	ethionamide	ethionamide	t2	d3	2176	101	29	130	765	332	1097	5.97426	TRUE	TRUE	TRUE
hsa	ethionamide	ethionamide	t2	d2	2176	0	0	0	0	0	0	0	FALSE	TRUE	FALSE
rno	ethionamide	ethionamide	t2	d2	1927	479	239	718	3444	2473	5917	37.26	TRUE	TRUE	TRUE
rno	ethionamide	ethionamide	t2	d1	1927	0	0	0	0	0	0	0	FALSE	TRUE	FALSE
rno	ethionamide	ethionamide	t2	d3	1927	540	312	852	3533	2842	6375	44.2138	TRUE	TRUE	FALSE
hsa	ethionine	ethionine	t2	d1	2176	66	52	118	581	680	1261	5.42279	TRUE	TRUE	TRUE
hsa	ethionine	ethionine	t2	d2	2176	320	178	498	2621	2212	4833	22.886	TRUE	TRUE	FALSE
hsa	ethionine	ethionine	t2	d3	2176	622	277	899	4525	3299	7824	41.3143	TRUE	TRUE	FALSE
rno	ethionine	ethionine	t2	d1	1927	336	116	452	1535	1395	2930	23.4561	TRUE	TRUE	TRUE
rno	ethionine	ethionine	t2	d2	1927	685	182	867	3283	2606	5889	44.9922	TRUE	TRUE	FALSE
rno	ethionine	ethionine	t2	d3	1927	749	301	1050	3949	3425	7374	54.4888	TRUE	TRUE	FALSE
hsa	etoposide	etoposide	t2	d2	2176	19	6	25	223	45	268	1.1489	TRUE	TRUE	TRUE
hsa	etoposide	etoposide	t2	d3	2176	153	77	230	1102	886	1988	10.5699	TRUE	TRUE	FALSE
rno	etoposide	etoposide	t2	d1	1927	101	111	212	919	764	1683	11.0016	TRUE	TRUE	TRUE
rno	etoposide	etoposide	t2	d2	1927	320	436	756	2727	3338	6065	39.232	TRUE	TRUE	FALSE
rno	etoposide	etoposide	t2	d3	1927	457	581	1038	3459	4163	7622	53.8661	TRUE	TRUE	FALSE
hsa	famotidine	famotidine	t2	d2	2176	0	0	0	0	0	0	0	FALSE	FALSE	FALSE
hsa	famotidine	famotidine	t2	d3	2176	0	0	0	1	0	1	0	FALSE	FALSE	FALSE
rno	famotidine	famotidine	t2	d1	1927	0	0	0	0	0	0	0	FALSE	FALSE	FALSE
rno	famotidine	famotidine	t2	d2	1927	70	159	229	897	951	1848	11.8838	TRUE	FALSE	FALSE
rno	famotidine	famotidine	t2	d3	1927	70	149	219	649	896	1545	11.3648	TRUE	FALSE	FALSE
hsa	fenofibrate	fenofibrate	t2	d2	2176	0	0	0	0	0	0	0	FALSE	FALSE	FALSE
hsa	fenofibrate	fenofibrate	t2	d3	2176	0	2	2	0	2	2	0.0919118	FALSE	FALSE	FALSE
rno	fenofibrate	fenofibrate	t2	d1	1927	0	2	2	0	2	2	0.103788	FALSE	FALSE	FALSE
rno	fenofibrate	fenofibrate	t2	d2	1927	1	31	32	2	43	45	1.66061	TRUE	FALSE	FALSE
rno	fenofibrate	fenofibrate	t2	d3	1927	7	56	63	66	118	184	3.26933	TRUE	FALSE	FALSE
hsa	fluphenazine	fluphenazine	t2	d3	2176	37	69	106	493	406	899	4.87132	TRUE	TRUE	TRUE
hsa	fluphenazine	fluphenazine	t2	d1	2176	0	0	0	0	0	0	0	FALSE	TRUE	FALSE
hsa	fluphenazine	fluphenazine	t2	d2	2176	0	1	1	3	1	4	0.0459559	FALSE	TRUE	FALSE
rno	fluphenazine	fluphenazine	t2	d3	1927	225	294	519	1141	1355	2496	26.9331	TRUE	TRUE	TRUE
rno	fluphenazine	fluphenazine	t2	d1	1927	0	0	0	0	0	0	0	FALSE	TRUE	FALSE
rno	fluphenazine	fluphenazine	t2	d2	1927	0	0	0	0	0	0	0	FALSE	TRUE	FALSE
hsa	flutamide	flutamide	t2	d3	2176	351	203	554	2865	1614	4479	25.4596	TRUE	TRUE	TRUE
hsa	flutamide	flutamide	t2	d1	2176	0	2	2	0	3	3	0.0919118	FALSE	TRUE	FALSE
hsa	flutamide	flutamide	t2	d2	2176	1	4	5	3	6	9	0.229779	FALSE	TRUE	FALSE
rno	flutamide	flutamide	t2	d3	1927	375	186	561	2628	1431	4059	29.1126	TRUE	TRUE	TRUE
rno	flutamide	flutamide	t2	d1	1927	2	0	2	2	0	2	0.103788	FALSE	TRUE	FALSE
rno	flutamide	flutamide	t2	d2	1927	0	0	0	0	0	0	0	FALSE	TRUE	FALSE
hsa	furosemide	furosemide	t2	d2	2176	365	164	529	2477	1499	3976	24.3107	TRUE	TRUE	TRUE
hsa	furosemide	furosemide	t2	d3	2176	626	425	1051	4612	4313	8925	48.2996	TRUE	TRUE	FALSE
rno	furosemide	furosemide	t2	d2	1927	126	64	190	820	439	1259	9.85989	TRUE	TRUE	TRUE
rno	furosemide	furosemide	t2	d1	1927	0	0	0	0	0	0	0	FALSE	TRUE	FALSE
rno	furosemide	furosemide	t2	d3	1927	492	344	836	3258	2675	5933	43.3835	TRUE	TRUE	FALSE
hsa	gemfibrozil	gemfibrozil	t2	d2	2176	214	233	447	2773	1859	4632	20.5423	TRUE	TRUE	TRUE
hsa	gemfibrozil	gemfibrozil	t2	d1	2176	0	0	0	1	0	1	0	FALSE	TRUE	FALSE
hsa	gemfibrozil	gemfibrozil	t2	d3	2176	152	169	321	1969	1444	3413	14.7518	TRUE	TRUE	FALSE
rno	gemfibrozil	gemfibrozil	t2	d3	1927	91	91	182	534	507	1041	9.44473	TRUE	TRUE	TRUE
rno	gemfibrozil	gemfibrozil	t2	d1	1927	0	1	1	8	3	11	0.0518941	FALSE	TRUE	FALSE
rno	gemfibrozil	gemfibrozil	t2	d2	1927	0	0	0	0	0	0	0	FALSE	TRUE	FALSE
hsa	glibenclamide	glibenclamide	t2	d1	2176	0	0	0	0	0	0	0	FALSE	FALSE	FALSE
hsa	glibenclamide	glibenclamide	t2	d2	2176	0	0	0	0	0	0	0	FALSE	FALSE	FALSE
hsa	glibenclamide	glibenclamide	t2	d3	2176	0	1	1	0	2	2	0.0459559	FALSE	FALSE	FALSE
rno	glibenclamide	glibenclamide	t2	d1	1927	0	0	0	0	0	0	0	FALSE	FALSE	FALSE
rno	glibenclamide	glibenclamide	t2	d2	1927	43	57	100	415	437	852	5.18941	TRUE	FALSE	FALSE
rno	glibenclamide	glibenclamide	t2	d3	1927	232	208	440	1670	1695	3365	22.8334	TRUE	FALSE	FALSE
hsa	griseofulvin	griseofulvin	t2	d1	2176	0	0	0	0	0	0	0	FALSE	FALSE	FALSE
hsa	griseofulvin	griseofulvin	t2	d2	2176	0	0	0	0	0	0	0	FALSE	FALSE	FALSE
hsa	griseofulvin	griseofulvin	t2	d3	2176	1	1	2	1	1	2	0.0919118	FALSE	FALSE	FALSE
rno	griseofulvin	griseofulvin	t2	d1	1927	0	0	0	0	0	0	0	FALSE	FALSE	FALSE
rno	griseofulvin	griseofulvin	t2	d2	1927	0	0	0	0	0	0	0	FALSE	FALSE	FALSE
rno	griseofulvin	griseofulvin	t2	d3	1927	250	185	435	1434	1462	2896	22.5739	TRUE	FALSE	FALSE
hsa	haloperidol	haloperidol	t2	d3	2176	31	41	72	271	252	523	3.30882	TRUE	TRUE	TRUE
hsa	haloperidol	haloperidol	t2	d1	2176	0	0	0	0	0	0	0	FALSE	TRUE	FALSE
hsa	haloperidol	haloperidol	t2	d2	2176	0	0	0	0	0	0	0	FALSE	TRUE	FALSE
rno	haloperidol	haloperidol	t2	d2	1927	366	450	816	3380	3083	6463	42.3456	TRUE	TRUE	TRUE
rno	haloperidol	haloperidol	t2	d1	1927	0	0	0	0	0	0	0	FALSE	TRUE	FALSE
rno	haloperidol	haloperidol	t2	d3	1927	418	390	808	3319	2580	5899	41.9305	TRUE	TRUE	FALSE
hsa	hexachlorobenzene	hexachlorobenzene	t2	d1	2176	0	1	1	0	1	1	0.0459559	FALSE	FALSE	FALSE
hsa	hexachlorobenzene	hexachlorobenzene	t2	d2	2176	0	1	1	0	1	1	0.0459559	FALSE	FALSE	FALSE
hsa	hexachlorobenzene	hexachlorobenzene	t2	d3	2176	0	2	2	0	2	2	0.0919118	FALSE	FALSE	FALSE
rno	hexachlorobenzene	hexachlorobenzene	t2	d1	1927	0	0	0	0	0	0	0	FALSE	FALSE	FALSE
rno	hexachlorobenzene	hexachlorobenzene	t2	d2	1927	528	68	596	3580	744	4324	30.9289	TRUE	FALSE	FALSE
rno	hexachlorobenzene	hexachlorobenzene	t2	d3	1927	48	26	74	359	347	706	3.84017	TRUE	FALSE	FALSE
hsa	hydroxyzine	hydroxyzine	t2	d3	2176	90	80	170	607	598	1205	7.8125	TRUE	TRUE	TRUE
hsa	hydroxyzine	hydroxyzine	t2	d2	2176	0	0	0	0	0	0	0	FALSE	TRUE	FALSE
rno	hydroxyzine	hydroxyzine	t2	d2	1927	65	53	118	373	402	775	6.12351	TRUE	TRUE	TRUE
rno	hydroxyzine	hydroxyzine	t2	d1	1927	0	0	0	0	0	0	0	FALSE	TRUE	FALSE
rno	hydroxyzine	hydroxyzine	t2	d3	1927	726	358	1084	3741	3203	6944	56.2532	TRUE	TRUE	FALSE
hsa	ibuprofen	ibuprofen	t2	d3	2176	565	364	929	4124	3830	7954	42.693	TRUE	TRUE	TRUE
hsa	ibuprofen	ibuprofen	t2	d2	2176	0	0	0	0	0	0	0	FALSE	TRUE	FALSE
rno	ibuprofen	ibuprofen	t2	d1	1927	50	88	138	350	282	632	7.16139	TRUE	TRUE	TRUE
rno	ibuprofen	ibuprofen	t2	d2	1927	348	431	779	2756	2221	4977	40.4255	TRUE	TRUE	FALSE
rno	ibuprofen	ibuprofen	t2	d3	1927	444	641	1085	3846	3928	7774	56.3051	TRUE	TRUE	FALSE
hsa	imipramine	imipramine	t2	d2	2176	0	0	0	0	0	0	0	FALSE	FALSE	FALSE
hsa	imipramine	imipramine	t2	d3	2176	0	0	0	0	0	0	0	FALSE	FALSE	FALSE
rno	imipramine	imipramine	t2	d1	1927	0	0	0	0	0	0	0	FALSE	FALSE	FALSE
rno	imipramine	imipramine	t2	d2	1927	0	0	0	0	0	0	0	FALSE	FALSE	FALSE
rno	imipramine	imipramine	t2	d3	1927	655	384	1039	3416	2858	6274	53.918	TRUE	FALSE	FALSE
hsa	indomethacin	indomethacin	t2	d3	2176	150	192	342	1411	1393	2804	15.7169	TRUE	TRUE	TRUE
hsa	indomethacin	indomethacin	t2	d1	2176	0	0	0	0	0	0	0	FALSE	TRUE	FALSE
hsa	indomethacin	indomethacin	t2	d2	2176	0	0	0	0	0	0	0	FALSE	TRUE	FALSE
rno	indomethacin	indomethacin	t2	d3	1927	576	264	840	3345	1999	5344	43.5911	TRUE	TRUE	TRUE
rno	indomethacin	indomethacin	t2	d1	1927	0	0	0	0	0	0	0	FALSE	TRUE	FALSE
rno	indomethacin	indomethacin	t2	d2	1927	2	6	8	9	29	38	0.415153	FALSE	TRUE	FALSE
hsa	iproniazid	iproniazid	t2	d3	2176	151	108	259	1232	837	2069	11.9026	TRUE	TRUE	TRUE
hsa	iproniazid	iproniazid	t2	d2	2176	0	0	0	0	0	0	0	FALSE	TRUE	FALSE
rno	iproniazid	iproniazid	t2	d2	1927	301	166	467	2145	1644	3789	24.2346	TRUE	TRUE	TRUE
rno	iproniazid	iproniazid	t2	d1	1927	0	1	1	0	2	2	0.0518941	FALSE	TRUE	FALSE
rno	iproniazid	iproniazid	t2	d3	1927	310	144	454	1971	1020	2991	23.5599	TRUE	TRUE	FALSE
hsa	isoniazid	isoniazid	t2	d2	2176	191	109	300	1352	1101	2453	13.7868	TRUE	TRUE	TRUE
hsa	isoniazid	isoniazid	t2	d1	2176	0	1	1	0	1	1	0.0459559	FALSE	TRUE	FALSE
hsa	isoniazid	isoniazid	t2	d3	2176	631	314	945	4682	3599	8281	43.4283	TRUE	TRUE	FALSE
rno	isoniazid	isoniazid	t2	d3	1927	331	174	505	1548	1952	3500	26.2065	TRUE	TRUE	TRUE
rno	isoniazid	isoniazid	t2	d1	1927	0	1	1	0	1	1	0.0518941	FALSE	TRUE	FALSE
rno	isoniazid	isoniazid	t2	d2	1927	8	6	14	33	28	61	0.726518	FALSE	TRUE	FALSE
hsa	ketoconazole	ketoconazole	t2	d2	2176	7	20	27	33	98	131	1.24081	TRUE	TRUE	TRUE
hsa	ketoconazole	ketoconazole	t2	d1	2176	0	1	1	0	3	3	0.0459559	FALSE	TRUE	FALSE
hsa	ketoconazole	ketoconazole	t2	d3	2176	290	192	482	2257	1491	3748	22.1507	TRUE	TRUE	FALSE
rno	ketoconazole	ketoconazole	t2	d2	1927	17	30	47	81	85	166	2.43902	TRUE	TRUE	TRUE
rno	ketoconazole	ketoconazole	t2	d1	1927	0	0	0	0	0	0	0	FALSE	TRUE	FALSE
rno	ketoconazole	ketoconazole	t2	d3	1927	701	417	1118	3811	3959	7770	58.0176	TRUE	TRUE	FALSE
hsa	labetalol	labetalol	t2	d2	2176	28	26	54	231	254	485	2.48162	TRUE	TRUE	TRUE
hsa	labetalol	labetalol	t2	d1	2176	0	0	0	0	0	0	0	FALSE	TRUE	FALSE
hsa	labetalol	labetalol	t2	d3	2176	530	303	833	3916	2599	6515	38.2812	TRUE	TRUE	FALSE
rno	labetalol	labetalol	t2	d2	1927	416	139	555	2169	1395	3564	28.8012	TRUE	TRUE	TRUE
rno	labetalol	labetalol	t2	d1	1927	0	0	0	0	0	0	0	FALSE	TRUE	FALSE
rno	labetalol	labetalol	t2	d3	1927	692	284	976	3606	2566	6172	50.6487	TRUE	TRUE	FALSE
hsa	lomustine	lomustine	t2	d2	2176	166	157	323	1513	1704	3217	14.8438	TRUE	TRUE	TRUE
hsa	lomustine	lomustine	t2	d1	2176	0	0	0	0	0	0	0	FALSE	TRUE	FALSE
hsa	lomustine	lomustine	t2	d3	2176	470	254	724	2899	2644	5543	33.2721	TRUE	TRUE	FALSE
rno	lomustine	lomustine	t2	d3	1927	396	192	588	2082	1644	3726	30.5138	TRUE	TRUE	TRUE
rno	lomustine	lomustine	t2	d1	1927	7	9	16	83	154	237	0.830306	FALSE	TRUE	FALSE
rno	lomustine	lomustine	t2	d2	1927	0	0	0	0	0	0	0	FALSE	TRUE	FALSE
hsa	lornoxicam	lornoxicam	t2	d2	2176	0	0	0	0	0	0	0	FALSE	FALSE	FALSE
hsa	lornoxicam	lornoxicam	t2	d3	2176	0	0	0	0	0	0	0	FALSE	FALSE	FALSE
rno	lornoxicam	lornoxicam	t2	d1	1927	0	0	0	0	0	0	0	FALSE	FALSE	FALSE
rno	lornoxicam	lornoxicam	t2	d2	1927	223	483	706	2190	3058	5248	36.6373	TRUE	FALSE	FALSE
rno	lornoxicam	lornoxicam	t2	d3	1927	257	592	849	2550	3807	6357	44.0581	TRUE	FALSE	FALSE
hsa	mefenamicacid	mefenamic acid	t2	d3	2176	299	144	443	1979	1416	3395	20.3585	TRUE	TRUE	TRUE
hsa	mefenamicacid	mefenamic acid	t2	d2	2176	0	0	0	0	0	0	0	FALSE	TRUE	FALSE
rno	mefenamicacid	mefenamic acid	t2	d2	1927	65	196	261	731	1200	1931	13.5444	TRUE	TRUE	TRUE
rno	mefenamicacid	mefenamic acid	t2	d1	1927	1	0	1	1	0	1	0.0518941	FALSE	TRUE	FALSE
rno	mefenamicacid	mefenamic acid	t2	d3	1927	168	341	509	1505	2088	3593	26.4141	TRUE	TRUE	FALSE
hsa	meloxicam	meloxicam	t2	d2	2176	0	0	0	0	0	0	0	FALSE	FALSE	FALSE
hsa	meloxicam	meloxicam	t2	d3	2176	0	0	0	0	0	0	0	FALSE	FALSE	FALSE
rno	meloxicam	meloxicam	t2	d1	1927	0	0	0	0	0	0	0	FALSE	FALSE	FALSE
rno	meloxicam	meloxicam	t2	d2	1927	9	28	37	125	176	301	1.92008	TRUE	FALSE	FALSE
rno	meloxicam	meloxicam	t2	d3	1927	5	18	23	28	76	104	1.19357	TRUE	FALSE	FALSE
hsa	metformin	metformin	t2	d3	2176	228	189	417	2033	1514	3547	19.1636	TRUE	TRUE	TRUE
hsa	metformin	metformin	t2	d2	2176	0	0	0	0	0	0	0	FALSE	TRUE	FALSE
rno	metformin	metformin	t2	d3	1927	131	161	292	621	1113	1734	15.1531	TRUE	TRUE	TRUE
rno	metformin	metformin	t2	d1	1927	0	0	0	1	0	1	0	FALSE	TRUE	FALSE
rno	metformin	metformin	t2	d2	1927	0	0	0	1	2	3	0	FALSE	TRUE	FALSE
hsa	methapyrilene	methapyrilene	t2	d2	2176	11	13	24	49	98	147	1.10294	TRUE	TRUE	TRUE
hsa	methapyrilene	methapyrilene	t2	d1	2176	0	0	0	0	0	0	0	FALSE	TRUE	FALSE
hsa	methapyrilene	methapyrilene	t2	d3	2176	496	269	765	3645	2540	6185	35.1562	TRUE	TRUE	FALSE
rno	methapyrilene	methapyrilene	t2	d3	1927	20	7	27	106	96	202	1.40114	TRUE	TRUE	TRUE
rno	methapyrilene	methapyrilene	t2	d1	1927	0	0	0	0	0	0	0	FALSE	TRUE	FALSE
rno	methapyrilene	methapyrilene	t2	d2	1927	0	0	0	0	0	0	0	FALSE	TRUE	FALSE
hsa	methimazole	methimazole	t2	d3	2176	493	276	769	3800	3378	7178	35.3401	TRUE	TRUE	TRUE
hsa	methimazole	methimazole	t2	d2	2176	0	0	0	0	0	0	0	FALSE	TRUE	FALSE
rno	methimazole	methimazole	t2	d2	1927	116	90	206	627	680	1307	10.6902	TRUE	TRUE	TRUE
rno	methimazole	methimazole	t2	d1	1927	1	1	2	11	5	16	0.103788	FALSE	TRUE	FALSE
rno	methimazole	methimazole	t2	d3	1927	504	260	764	3051	2533	5584	39.6471	TRUE	TRUE	FALSE
hsa	methyldopa	methyldopa	t2	d2	2176	0	0	0	0	0	0	0	FALSE	FALSE	FALSE
hsa	methyldopa	methyldopa	t2	d3	2176	0	0	0	0	0	0	0	FALSE	FALSE	FALSE
rno	methyldopa	methyldopa	t2	d1	1927	0	0	0	0	0	0	0	FALSE	FALSE	FALSE
rno	methyldopa	methyldopa	t2	d2	1927	2	3	5	53	17	70	0.259471	FALSE	FALSE	FALSE
rno	methyldopa	methyldopa	t2	d3	1927	2	0	2	28	3	31	0.103788	FALSE	FALSE	FALSE
hsa	methyltestosterone	methyltestosterone	t2	d1	2176	0	0	0	0	1	1	0	FALSE	FALSE	FALSE
hsa	methyltestosterone	methyltestosterone	t2	d2	2176	0	0	0	1	1	2	0	FALSE	FALSE	FALSE
hsa	methyltestosterone	methyltestosterone	t2	d3	2176	0	3	3	5	7	12	0.137868	FALSE	FALSE	FALSE
rno	methyltestosterone	methyltestosterone	t2	d1	1927	0	0	0	0	0	0	0	FALSE	FALSE	FALSE
rno	methyltestosterone	methyltestosterone	t2	d2	1927	14	18	32	102	104	206	1.66061	TRUE	FALSE	FALSE
rno	methyltestosterone	methyltestosterone	t2	d3	1927	81	74	155	508	374	882	8.04359	TRUE	FALSE	FALSE
hsa	mexiletine	mexiletine	t2	d3	2176	111	94	205	780	739	1519	9.42096	TRUE	TRUE	TRUE
hsa	mexiletine	mexiletine	t2	d2	2176	0	1	1	0	1	1	0.0459559	FALSE	TRUE	FALSE
rno	mexiletine	mexiletine	t2	d2	1927	194	330	524	1763	2243	4006	27.1925	TRUE	TRUE	TRUE
rno	mexiletine	mexiletine	t2	d1	1927	0	1	1	0	1	1	0.0518941	FALSE	TRUE	FALSE
rno	mexiletine	mexiletine	t2	d3	1927	263	325	588	2382	2558	4940	30.5138	TRUE	TRUE	FALSE
hsa	monocrotaline	monocrotaline	t2	d2	2176	0	0	0	0	0	0	0	FALSE	FALSE	FALSE
hsa	monocrotaline	monocrotaline	t2	d3	2176	0	0	0	0	0	0	0	FALSE	FALSE	FALSE
rno	monocrotaline	monocrotaline	t2	d1	1927	0	0	0	0	0	0	0	FALSE	FALSE	FALSE
rno	monocrotaline	monocrotaline	t2	d2	1927	3	0	3	10	2	12	0.155682	FALSE	FALSE	FALSE
rno	monocrotaline	monocrotaline	t2	d3	1927	326	145	471	1620	1736	3356	24.4421	TRUE	FALSE	FALSE
hsa	moxisylyte	moxisylyte	t2	d3	2176	109	72	181	761	732	1493	8.31801	TRUE	TRUE	TRUE
hsa	moxisylyte	moxisylyte	t2	d2	2176	0	1	1	0	1	1	0.0459559	FALSE	TRUE	FALSE
rno	moxisylyte	moxisylyte	t2	d3	1927	593	327	920	3523	2804	6327	47.7426	TRUE	TRUE	TRUE
rno	moxisylyte	moxisylyte	t2	d1	1927	0	0	0	0	0	0	0	FALSE	TRUE	FALSE
rno	moxisylyte	moxisylyte	t2	d2	1927	0	5	5	8	16	24	0.259471	FALSE	TRUE	FALSE
hsa	naphthylisothiocyanate	naphthyl isothiocyanate	t2	d2	2176	274	313	587	3022	2698	5720	26.9761	TRUE	TRUE	TRUE
hsa	naphthylisothiocyanate	naphthyl isothiocyanate	t2	d1	2176	0	1	1	0	1	1	0.0459559	FALSE	TRUE	FALSE
hsa	naphthylisothiocyanate	naphthyl isothiocyanate	t2	d3	2176	520	313	833	4531	3079	7610	38.2812	TRUE	TRUE	FALSE
rno	naphthylisothiocyanate	naphthyl isothiocyanate	t2	d2	1927	155	135	290	694	750	1444	15.0493	TRUE	TRUE	TRUE
rno	naphthylisothiocyanate	naphthyl isothiocyanate	t2	d1	1927	0	1	1	0	1	1	0.0518941	FALSE	TRUE	FALSE
rno	naphthylisothiocyanate	naphthyl isothiocyanate	t2	d3	1927	854	555	1409	5146	4883	10029	73.1188	TRUE	TRUE	FALSE
hsa	naproxen	naproxen	t2	d3	2176	101	65	166	788	462	1250	7.62868	TRUE	TRUE	TRUE
hsa	naproxen	naproxen	t2	d2	2176	0	1	1	0	1	1	0.0459559	FALSE	TRUE	FALSE
rno	naproxen	naproxen	t2	d1	1927	10	31	41	75	136	211	2.12766	TRUE	TRUE	TRUE
rno	naproxen	naproxen	t2	d2	1927	392	370	762	3193	2512	5705	39.5433	TRUE	TRUE	FALSE
rno	naproxen	naproxen	t2	d3	1927	711	428	1139	5230	3403	8633	59.1074	TRUE	TRUE	FALSE
hsa	nicotinicacid	nicotinic acid	t2	d3	2176	315	136	451	2120	1500	3620	20.7261	TRUE	TRUE	TRUE
hsa	nicotinicacid	nicotinic acid	t2	d2	2176	0	0	0	0	0	0	0	FALSE	TRUE	FALSE
rno	nicotinicacid	nicotinic acid	t2	d3	1927	84	38	122	599	253	852	6.33108	TRUE	TRUE	TRUE
rno	nicotinicacid	nicotinic acid	t2	d1	1927	0	0	0	0	0	0	0	FALSE	TRUE	FALSE
rno	nicotinicacid	nicotinic acid	t2	d2	1927	0	0	0	0	0	0	0	FALSE	TRUE	FALSE
hsa	nifedipine	nifedipine	t2	d3	2176	267	143	410	1650	1458	3108	18.8419	TRUE	TRUE	TRUE
hsa	nifedipine	nifedipine	t2	d2	2176	0	1	1	0	1	1	0.0459559	FALSE	TRUE	FALSE
rno	nifedipine	nifedipine	t2	d2	1927	47	96	143	296	538	834	7.42086	TRUE	TRUE	TRUE
rno	nifedipine	nifedipine	t2	d1	1927	0	1	1	0	1	1	0.0518941	FALSE	TRUE	FALSE
rno	nifedipine	nifedipine	t2	d3	1927	546	286	832	3171	2391	5562	43.1759	TRUE	TRUE	FALSE
hsa	nimesulide	nimesulide	t2	d3	2176	426	210	636	2659	2005	4664	29.2279	TRUE	TRUE	TRUE
hsa	nimesulide	nimesulide	t2	d2	2176	0	1	1	0	1	1	0.0459559	FALSE	TRUE	FALSE
rno	nimesulide	nimesulide	t2	d3	1927	426	444	870	3230	3410	6640	45.1479	TRUE	TRUE	TRUE
rno	nimesulide	nimesulide	t2	d1	1927	21	9	30	149	93	242	1.55682	TRUE	TRUE	FALSE
rno	nimesulide	nimesulide	t2	d2	1927	201	360	561	2019	2431	4450	29.1126	TRUE	TRUE	FALSE
hsa	nitrofurantoin	nitrofurantoin	t2	d3	2176	346	242	588	2842	1994	4836	27.0221	TRUE	TRUE	TRUE
hsa	nitrofurantoin	nitrofurantoin	t2	d1	2176	0	0	0	0	0	0	0	FALSE	TRUE	FALSE
hsa	nitrofurantoin	nitrofurantoin	t2	d2	2176	8	9	17	69	74	143	0.78125	FALSE	TRUE	FALSE
rno	nitrofurantoin	nitrofurantoin	t2	d2	1927	442	355	797	2936	3314	6250	41.3596	TRUE	TRUE	TRUE
rno	nitrofurantoin	nitrofurantoin	t2	d1	1927	0	0	0	0	0	0	0	FALSE	TRUE	FALSE
rno	nitrofurantoin	nitrofurantoin	t2	d3	1927	717	423	1140	4159	4147	8306	59.1593	TRUE	TRUE	FALSE
hsa	nitrofurazone	nitrofurazone	t2	d2	2176	0	0	0	0	0	0	0	FALSE	FALSE	FALSE
hsa	nitrofurazone	nitrofurazone	t2	d3	2176	2	7	9	12	17	29	0.413603	FALSE	FALSE	FALSE
rno	nitrofurazone	nitrofurazone	t2	d1	1927	35	68	103	324	236	560	5.3451	TRUE	FALSE	FALSE
rno	nitrofurazone	nitrofurazone	t2	d2	1927	416	361	777	3197	2378	5575	40.3217	TRUE	FALSE	FALSE
rno	nitrofurazone	nitrofurazone	t2	d3	1927	629	387	1016	4085	3152	7237	52.7244	TRUE	FALSE	FALSE
hsa	nitrosodiethylamine	nitrosodiethylamine	t2	d2	2176	0	0	0	0	0	0	0	FALSE	FALSE	FALSE
hsa	nitrosodiethylamine	nitrosodiethylamine	t2	d3	2176	7	4	11	48	30	78	0.505515	FALSE	FALSE	FALSE
rno	nitrosodiethylamine	nitrosodiethylamine	t2	d1	1927	42	16	58	231	140	371	3.00986	TRUE	FALSE	FALSE
rno	nitrosodiethylamine	nitrosodiethylamine	t2	d2	1927	280	127	407	1460	1375	2835	21.1209	TRUE	FALSE	FALSE
rno	nitrosodiethylamine	nitrosodiethylamine	t2	d3	1927	552	379	931	2924	3628	6552	48.3134	TRUE	FALSE	FALSE
hsa	omeprazole	omeprazole	t2	d2	2176	7	20	27	73	54	127	1.24081	TRUE	TRUE	TRUE
hsa	omeprazole	omeprazole	t2	d1	2176	0	4	4	0	4	4	0.183824	FALSE	TRUE	FALSE
hsa	omeprazole	omeprazole	t2	d3	2176	456	217	673	3984	1993	5977	30.9283	TRUE	TRUE	FALSE
rno	omeprazole	omeprazole	t2	d3	1927	87	121	208	483	600	1083	10.794	TRUE	TRUE	TRUE
rno	omeprazole	omeprazole	t2	d1	1927	0	1	1	0	1	1	0.0518941	FALSE	TRUE	FALSE
rno	omeprazole	omeprazole	t2	d2	1927	0	8	8	2	15	17	0.415153	FALSE	TRUE	FALSE
hsa	papaverine	papaverine	t2	d2	2176	354	232	586	2471	1994	4465	26.9301	TRUE	TRUE	TRUE
hsa	papaverine	papaverine	t2	d3	2176	564	435	999	4256	3895	8151	45.9099	TRUE	TRUE	FALSE
rno	papaverine	papaverine	t2	d2	1927	43	21	64	229	196	425	3.32122	TRUE	TRUE	TRUE
rno	papaverine	papaverine	t2	d1	1927	0	0	0	0	0	0	0	FALSE	TRUE	FALSE
rno	papaverine	papaverine	t2	d3	1927	700	458	1158	4382	3387	7769	60.0934	TRUE	TRUE	FALSE
hsa	pemoline	pemoline	t2	d2	2176	0	0	0	0	0	0	0	FALSE	FALSE	FALSE
hsa	pemoline	pemoline	t2	d3	2176	0	0	0	0	0	0	0	FALSE	FALSE	FALSE
rno	pemoline	pemoline	t2	d1	1927	0	4	4	28	32	60	0.207577	FALSE	FALSE	FALSE
rno	pemoline	pemoline	t2	d2	1927	19	19	38	251	140	391	1.97198	TRUE	FALSE	FALSE
rno	pemoline	pemoline	t2	d3	1927	1	0	1	2	0	2	0.0518941	FALSE	FALSE	FALSE
hsa	penicillamine	penicillamine	t2	d2	2176	74	27	101	570	243	813	4.64154	TRUE	TRUE	TRUE
hsa	penicillamine	penicillamine	t2	d3	2176	496	354	850	4017	3402	7419	39.0625	TRUE	TRUE	FALSE
rno	penicillamine	penicillamine	t2	d2	1927	116	235	351	1040	1325	2365	18.2148	TRUE	TRUE	TRUE
rno	penicillamine	penicillamine	t2	d1	1927	0	0	0	0	0	0	0	FALSE	TRUE	FALSE
rno	penicillamine	penicillamine	t2	d3	1927	458	480	938	3368	2987	6355	48.6767	TRUE	TRUE	FALSE
hsa	perhexiline	perhexiline	t2	d2	2176	144	149	293	1032	1422	2454	13.4651	TRUE	TRUE	TRUE
hsa	perhexiline	perhexiline	t2	d1	2176	0	0	0	0	0	0	0	FALSE	TRUE	FALSE
hsa	perhexiline	perhexiline	t2	d3	2176	358	384	742	2765	3157	5922	34.0993	TRUE	TRUE	FALSE
rno	perhexiline	perhexiline	t2	d3	1927	361	89	450	1645	789	2434	23.3524	TRUE	TRUE	TRUE
rno	perhexiline	perhexiline	t2	d1	1927	1	2	3	7	19	26	0.155682	FALSE	TRUE	FALSE
rno	perhexiline	perhexiline	t2	d2	1927	0	1	1	3	1	4	0.0518941	FALSE	TRUE	FALSE
hsa	phenacetin	phenacetin	t2	d2	2176	0	1	1	0	1	1	0.0459559	FALSE	FALSE	FALSE
hsa	phenacetin	phenacetin	t2	d3	2176	0	0	0	0	0	0	0	FALSE	FALSE	FALSE
rno	phenacetin	phenacetin	t2	d1	1927	0	2	2	0	2	2	0.103788	FALSE	FALSE	FALSE
rno	phenacetin	phenacetin	t2	d2	1927	278	692	970	2962	4366	7328	50.3373	TRUE	FALSE	FALSE
rno	phenacetin	phenacetin	t2	d3	1927	283	740	1023	2831	4449	7280	53.0877	TRUE	FALSE	FALSE
hsa	phenobarbital	phenobarbital	t2	d2	2176	11	38	49	139	132	271	2.25184	TRUE	TRUE	TRUE
hsa	phenobarbital	phenobarbital	t2	d1	2176	0	5	5	0	6	6	0.229779	FALSE	TRUE	FALSE
hsa	phenobarbital	phenobarbital	t2	d3	2176	705	604	1309	5282	5608	10890	60.1562	TRUE	TRUE	FALSE
rno	phenobarbital	phenobarbital	t2	d3	1927	196	420	616	1939	2351	4290	31.9668	TRUE	TRUE	TRUE
rno	phenobarbital	phenobarbital	t2	d1	1927	544	691	1235	4052	4072	8124	64.0893	TRUE	TRUE	FALSE
rno	phenobarbital	phenobarbital	t2	d2	1927	340	641	981	2918	3789	6707	50.9081	TRUE	TRUE	FALSE
hsa	phenylanthranilicacid	phenylanthranilic acid	t2	d2	2176	0	0	0	0	0	0	0	FALSE	FALSE	FALSE
hsa	phenylanthranilicacid	phenylanthranilic acid	t2	d3	2176	1	3	4	2	5	7	0.183824	FALSE	FALSE	FALSE
rno	phenylanthranilicacid	phenylanthranilic acid	t2	d1	1927	0	0	0	0	0	0	0	FALSE	FALSE	FALSE
rno	phenylanthranilicacid	phenylanthranilic acid	t2	d2	1927	344	732	1076	3422	5023	8445	55.8381	TRUE	FALSE	FALSE
rno	phenylanthranilicacid	phenylanthranilic acid	t2	d3	1927	431	748	1179	4016	5317	9333	61.1832	TRUE	FALSE	FALSE
hsa	phenylbutazone	phenylbutazone	t2	d3	2176	100	117	217	955	779	1734	9.97243	TRUE	TRUE	TRUE
hsa	phenylbutazone	phenylbutazone	t2	d1	2176	4	5	9	26	19	45	0.413603	FALSE	TRUE	FALSE
hsa	phenylbutazone	phenylbutazone	t2	d2	2176	0	9	9	0	12	12	0.413603	FALSE	TRUE	FALSE
rno	phenylbutazone	phenylbutazone	t2	d3	1927	432	244	676	2305	2287	4592	35.0804	TRUE	TRUE	TRUE
rno	phenylbutazone	phenylbutazone	t2	d1	1927	0	0	0	0	0	0	0	FALSE	TRUE	FALSE
rno	phenylbutazone	phenylbutazone	t2	d2	1927	0	0	0	0	0	0	0	FALSE	TRUE	FALSE
hsa	phenytoin	phenytoin	t2	d1	2176	0	0	0	0	0	0	0	FALSE	FALSE	FALSE
hsa	phenytoin	phenytoin	t2	d2	2176	0	0	0	0	0	0	0	FALSE	FALSE	FALSE
hsa	phenytoin	phenytoin	t2	d3	2176	3	3	6	14	7	21	0.275735	FALSE	FALSE	FALSE
rno	phenytoin	phenytoin	t2	d1	1927	0	0	0	0	0	0	0	FALSE	FALSE	FALSE
rno	phenytoin	phenytoin	t2	d2	1927	617	128	745	3248	1425	4673	38.6611	TRUE	FALSE	FALSE
rno	phenytoin	phenytoin	t2	d3	1927	368	85	453	1947	887	2834	23.508	TRUE	FALSE	FALSE
hsa	promethazine	promethazine	t2	d3	2176	280	165	445	1857	1587	3444	20.4504	TRUE	TRUE	TRUE
hsa	promethazine	promethazine	t2	d2	2176	0	0	0	0	0	0	0	FALSE	TRUE	FALSE
rno	promethazine	promethazine	t2	d2	1927	323	271	594	2498	2508	5006	30.8251	TRUE	TRUE	TRUE
rno	promethazine	promethazine	t2	d1	1927	0	4	4	0	7	7	0.207577	FALSE	TRUE	FALSE
rno	promethazine	promethazine	t2	d3	1927	667	488	1155	3890	3785	7675	59.9377	TRUE	TRUE	FALSE
hsa	propylthiouracil	propylthiouracil	t2	d2	2176	343	155	498	2310	1870	4180	22.886	TRUE	TRUE	TRUE
hsa	propylthiouracil	propylthiouracil	t2	d1	2176	26	9	35	159	139	298	1.60846	TRUE	TRUE	FALSE
hsa	propylthiouracil	propylthiouracil	t2	d3	2176	475	304	779	3535	2877	6412	35.7996	TRUE	TRUE	FALSE
rno	propylthiouracil	propylthiouracil	t2	d2	1927	188	43	231	1000	285	1285	11.9875	TRUE	TRUE	TRUE
rno	propylthiouracil	propylthiouracil	t2	d1	1927	0	0	0	0	0	0	0	FALSE	TRUE	FALSE
rno	propylthiouracil	propylthiouracil	t2	d3	1927	571	230	801	3449	2026	5475	41.5672	TRUE	TRUE	FALSE
hsa	quinidine	quinidine	t2	d3	2176	215	98	313	1403	1031	2434	14.3842	TRUE	TRUE	TRUE
hsa	quinidine	quinidine	t2	d2	2176	0	0	0	0	0	0	0	FALSE	TRUE	FALSE
rno	quinidine	quinidine	t2	d1	1927	47	44	91	405	272	677	4.72237	TRUE	TRUE	TRUE
rno	quinidine	quinidine	t2	d2	1927	185	269	454	1318	1513	2831	23.5599	TRUE	TRUE	FALSE
rno	quinidine	quinidine	t2	d3	1927	696	336	1032	4060	2793	6853	53.5547	TRUE	TRUE	FALSE
hsa	ranitidine	ranitidine	t2	d3	2176	688	495	1183	5251	4962	10213	54.3658	TRUE	TRUE	TRUE
hsa	ranitidine	ranitidine	t2	d2	2176	0	0	0	0	0	0	0	FALSE	TRUE	FALSE
rno	ranitidine	ranitidine	t2	d1	1927	182	63	245	961	630	1591	12.7141	TRUE	TRUE	TRUE
rno	ranitidine	ranitidine	t2	d2	1927	234	123	357	1479	1126	2605	18.5262	TRUE	TRUE	FALSE
rno	ranitidine	ranitidine	t2	d3	1927	629	251	880	3674	2249	5923	45.6668	TRUE	TRUE	FALSE
hsa	rifampicin	rifampicin	t2	d2	2176	82	64	146	833	628	1461	6.70956	TRUE	TRUE	TRUE
hsa	rifampicin	rifampicin	t2	d1	2176	0	7	7	2	12	14	0.321691	FALSE	TRUE	FALSE
hsa	rifampicin	rifampicin	t2	d3	2176	267	203	470	2296	2098	4394	21.5993	TRUE	TRUE	FALSE
rno	rifampicin	rifampicin	t2	d2	1927	182	399	581	1472	3159	4631	30.1505	TRUE	TRUE	TRUE
rno	rifampicin	rifampicin	t2	d1	1927	0	0	0	0	0	0	0	FALSE	TRUE	FALSE
rno	rifampicin	rifampicin	t2	d3	1927	383	534	917	2531	4208	6739	47.5869	TRUE	TRUE	FALSE
hsa	simvastatin	simvastatin	t2	d2	2176	1	24	25	26	38	64	1.1489	TRUE	TRUE	TRUE
hsa	simvastatin	simvastatin	t2	d3	2176	43	48	91	283	145	428	4.18199	TRUE	TRUE	FALSE
rno	simvastatin	simvastatin	t2	d1	1927	20	64	84	264	155	419	4.35911	TRUE	TRUE	TRUE
rno	simvastatin	simvastatin	t2	d2	1927	286	724	1010	3019	4029	7048	52.4131	TRUE	TRUE	FALSE
rno	simvastatin	simvastatin	t2	d3	1927	274	717	991	2867	3873	6740	51.4271	TRUE	TRUE	FALSE
hsa	sulfasalazine	sulfasalazine	t2	d2	2176	78	141	219	785	1061	1846	10.0643	TRUE	TRUE	TRUE
hsa	sulfasalazine	sulfasalazine	t2	d1	2176	0	0	0	0	0	0	0	FALSE	TRUE	FALSE
hsa	sulfasalazine	sulfasalazine	t2	d3	2176	81	126	207	1018	1143	2161	9.51287	TRUE	TRUE	FALSE
rno	sulfasalazine	sulfasalazine	t2	d2	1927	416	682	1098	4215	3986	8201	56.9798	TRUE	TRUE	TRUE
rno	sulfasalazine	sulfasalazine	t2	d1	1927	0	14	14	1	21	22	0.726518	FALSE	TRUE	FALSE
rno	sulfasalazine	sulfasalazine	t2	d3	1927	263	423	686	2238	2466	4704	35.5994	TRUE	TRUE	FALSE
hsa	sulindac	sulindac	t2	d2	2176	209	176	385	1625	1537	3162	17.693	TRUE	TRUE	TRUE
hsa	sulindac	sulindac	t2	d3	2176	573	283	856	3833	3014	6847	39.3382	TRUE	TRUE	FALSE
rno	sulindac	sulindac	t2	d1	1927	295	274	569	1883	1397	3280	29.5278	TRUE	TRUE	TRUE
rno	sulindac	sulindac	t2	d2	1927	538	511	1049	3731	3481	7212	54.4369	TRUE	TRUE	FALSE
rno	sulindac	sulindac	t2	d3	1927	680	671	1351	4742	4488	9230	70.109	TRUE	TRUE	FALSE
hsa	sulpiride	sulpiride	t2	d2	2176	39	21	60	411	187	598	2.75735	TRUE	TRUE	TRUE
hsa	sulpiride	sulpiride	t2	d3	2176	622	389	1011	4321	3938	8259	46.4614	TRUE	TRUE	FALSE
rno	sulpiride	sulpiride	t2	d2	1927	363	610	973	3470	4137	7607	50.493	TRUE	TRUE	TRUE
rno	sulpiride	sulpiride	t2	d1	1927	0	0	0	0	0	0	0	FALSE	TRUE	FALSE
rno	sulpiride	sulpiride	t2	d3	1927	831	482	1313	5936	3868	9804	68.137	TRUE	TRUE	FALSE
hsa	tacrine	tacrine	t2	d3	2176	154	48	202	830	566	1396	9.28309	TRUE	TRUE	TRUE
hsa	tacrine	tacrine	t2	d2	2176	0	0	0	0	0	0	0	FALSE	TRUE	FALSE
rno	tacrine	tacrine	t2	d1	1927	55	37	92	458	404	862	4.77426	TRUE	TRUE	TRUE
rno	tacrine	tacrine	t2	d2	1927	138	102	240	1036	887	1923	12.4546	TRUE	TRUE	FALSE
rno	tacrine	tacrine	t2	d3	1927	679	317	996	3891	2820	6711	51.6866	TRUE	TRUE	FALSE
hsa	tamoxifen	tamoxifen	t2	d2	2176	0	0	0	0	0	0	0	FALSE	FALSE	FALSE
hsa	tamoxifen	tamoxifen	t2	d3	2176	0	0	0	0	0	0	0	FALSE	FALSE	FALSE
rno	tamoxifen	tamoxifen	t2	d1	1927	1	0	1	16	1	17	0.0518941	FALSE	FALSE	FALSE
rno	tamoxifen	tamoxifen	t2	d2	1927	495	248	743	3266	2460	5726	38.5573	TRUE	FALSE	FALSE
rno	tamoxifen	tamoxifen	t2	d3	1927	731	425	1156	4776	4000	8776	59.9896	TRUE	FALSE	FALSE
hsa	tannicacid	tannic acid	t2	d3	2176	291	99	390	1837	1342	3179	17.9228	TRUE	TRUE	TRUE
hsa	tannicacid	tannic acid	t2	d2	2176	0	1	1	0	1	1	0.0459559	FALSE	TRUE	FALSE
rno	tannicacid	tannic acid	t2	d2	1927	70	40	110	523	407	930	5.70835	TRUE	TRUE	TRUE
rno	tannicacid	tannic acid	t2	d1	1927	0	0	0	0	0	0	0	FALSE	TRUE	FALSE
rno	tannicacid	tannic acid	t2	d3	1927	612	483	1095	3752	4441	8193	56.8241	TRUE	TRUE	FALSE
hsa	terbinafine	terbinafine	t2	d2	2176	0	0	0	0	0	0	0	FALSE	FALSE	FALSE
hsa	terbinafine	terbinafine	t2	d3	2176	0	0	0	0	0	0	0	FALSE	FALSE	FALSE
rno	terbinafine	terbinafine	t2	d1	1927	0	0	0	0	0	0	0	FALSE	FALSE	FALSE
rno	terbinafine	terbinafine	t2	d2	1927	0	1	1	0	1	1	0.0518941	FALSE	FALSE	FALSE
rno	terbinafine	terbinafine	t2	d3	1927	0	1	1	0	1	1	0.0518941	FALSE	FALSE	FALSE
hsa	tetracycline	tetracycline	t2	d2	2176	86	93	179	1185	868	2053	8.2261	TRUE	TRUE	TRUE
hsa	tetracycline	tetracycline	t2	d1	2176	0	0	0	0	0	0	0	FALSE	TRUE	FALSE
hsa	tetracycline	tetracycline	t2	d3	2176	0	0	0	0	0	0	0	FALSE	TRUE	FALSE
rno	tetracycline	tetracycline	t2	d2	1927	921	152	1073	6168	1661	7829	55.6824	TRUE	TRUE	TRUE
rno	tetracycline	tetracycline	t2	d1	1927	0	0	0	0	0	0	0	FALSE	TRUE	FALSE
rno	tetracycline	tetracycline	t2	d3	1927	722	117	839	4744	1248	5992	43.5392	TRUE	TRUE	FALSE
hsa	theophylline	theophylline	t2	d3	2176	610	526	1136	4913	4887	9800	52.2059	TRUE	TRUE	TRUE
hsa	theophylline	theophylline	t2	d2	2176	167	127	294	1193	1051	2244	13.511	TRUE	TRUE	FALSE
rno	theophylline	theophylline	t2	d3	1927	563	503	1066	4342	3114	7456	55.3191	TRUE	TRUE	TRUE
rno	theophylline	theophylline	t2	d1	1927	0	7	7	2	32	34	0.363259	FALSE	TRUE	FALSE
rno	theophylline	theophylline	t2	d2	1927	356	381	737	2745	2553	5298	38.246	TRUE	TRUE	FALSE
hsa	thioacetamide	thioacetamide	t2	d1	2176	0	0	0	1	2	3	0	FALSE	FALSE	FALSE
hsa	thioacetamide	thioacetamide	t2	d2	2176	0	0	0	0	0	0	0	FALSE	FALSE	FALSE
hsa	thioacetamide	thioacetamide	t2	d3	2176	6	6	12	32	36	68	0.551471	FALSE	FALSE	FALSE
rno	thioacetamide	thioacetamide	t2	d1	1927	0	0	0	1	0	1	0	FALSE	FALSE	FALSE
rno	thioacetamide	thioacetamide	t2	d2	1927	11	14	25	40	44	84	1.29735	TRUE	FALSE	FALSE
rno	thioacetamide	thioacetamide	t2	d3	1927	103	137	240	719	865	1584	12.4546	TRUE	FALSE	FALSE
hsa	thioridazine	thioridazine	t2	d3	2176	90	87	177	651	732	1383	8.13419	TRUE	TRUE	TRUE
hsa	thioridazine	thioridazine	t2	d1	2176	0	0	0	0	0	0	0	FALSE	TRUE	FALSE
hsa	thioridazine	thioridazine	t2	d2	2176	0	0	0	0	0	0	0	FALSE	TRUE	FALSE
rno	thioridazine	thioridazine	t2	d2	1927	252	84	336	1479	728	2207	17.4364	TRUE	TRUE	TRUE
rno	thioridazine	thioridazine	t2	d1	1927	0	0	0	0	0	0	0	FALSE	TRUE	FALSE
rno	thioridazine	thioridazine	t2	d3	1927	289	119	408	1208	770	1978	21.1728	TRUE	TRUE	FALSE
hsa	ticlopidine	ticlopidine	t2	d2	2176	0	1	1	0	1	1	0.0459559	FALSE	FALSE	FALSE
hsa	ticlopidine	ticlopidine	t2	d3	2176	0	1	1	0	1	1	0.0459559	FALSE	FALSE	FALSE
rno	ticlopidine	ticlopidine	t2	d1	1927	0	0	0	0	0	0	0	FALSE	FALSE	FALSE
rno	ticlopidine	ticlopidine	t2	d2	1927	259	264	523	2514	2545	5059	27.1406	TRUE	FALSE	FALSE
rno	ticlopidine	ticlopidine	t2	d3	1927	277	315	592	2390	2453	4843	30.7213	TRUE	FALSE	FALSE
hsa	tiopronin	tiopronin	t2	d2	2176	0	0	0	0	0	0	0	FALSE	FALSE	FALSE
hsa	tiopronin	tiopronin	t2	d3	2176	2	1	3	6	1	7	0.137868	FALSE	FALSE	FALSE
rno	tiopronin	tiopronin	t2	d1	1927	0	0	0	0	0	0	0	FALSE	FALSE	FALSE
rno	tiopronin	tiopronin	t2	d2	1927	400	941	1341	3871	6290	10161	69.59	TRUE	FALSE	FALSE
rno	tiopronin	tiopronin	t2	d3	1927	402	934	1336	3920	6473	10393	69.3306	TRUE	FALSE	FALSE
hsa	tolbutamide	tolbutamide	t2	d2	2176	0	0	0	0	0	0	0	FALSE	FALSE	FALSE
hsa	tolbutamide	tolbutamide	t2	d3	2176	0	3	3	1	4	5	0.137868	FALSE	FALSE	FALSE
rno	tolbutamide	tolbutamide	t2	d1	1927	0	0	0	0	0	0	0	FALSE	FALSE	FALSE
rno	tolbutamide	tolbutamide	t2	d2	1927	357	795	1152	3658	5298	8956	59.782	TRUE	FALSE	FALSE
rno	tolbutamide	tolbutamide	t2	d3	1927	378	739	1117	3893	4782	8675	57.9657	TRUE	FALSE	FALSE
hsa	valproicacid	valproic acid	t2	d2	2176	201	348	549	2062	2660	4722	25.2298	TRUE	TRUE	TRUE
hsa	valproicacid	valproic acid	t2	d1	2176	5	11	16	19	69	88	0.735294	FALSE	TRUE	FALSE
hsa	valproicacid	valproic acid	t2	d3	2176	452	391	843	3455	2934	6389	38.7408	TRUE	TRUE	FALSE
rno	valproicacid	valproic acid	t2	d1	1927	287	420	707	2257	2556	4813	36.6892	TRUE	TRUE	TRUE
rno	valproicacid	valproic acid	t2	d2	1927	759	579	1338	5236	4334	9570	69.4344	TRUE	TRUE	FALSE
rno	valproicacid	valproic acid	t2	d3	1927	825	533	1358	5269	4568	9837	70.4722	TRUE	TRUE	FALSE
hsa	vitamina	vitamin A	t2	d2	2176	215	169	384	2033	1720	3753	17.6471	TRUE	TRUE	TRUE
hsa	vitamina	vitamin A	t2	d3	2176	217	169	386	1949	1551	3500	17.739	TRUE	TRUE	FALSE
rno	vitamina	vitamin A	t2	d1	1927	44	37	81	387	331	718	4.20343	TRUE	TRUE	TRUE
rno	vitamina	vitamin A	t2	d2	1927	51	118	169	563	546	1109	8.77011	TRUE	TRUE	FALSE
rno	vitamina	vitamin A	t2	d3	1927	96	202	298	767	775	1542	15.4645	TRUE	TRUE	FALSE
hsa	wy14643	WY-14643	t2	d2	2176	299	620	919	3768	4328	8096	42.2335	TRUE	TRUE	TRUE
hsa	wy14643	WY-14643	t2	d1	2176	0	0	0	0	0	0	0	FALSE	TRUE	FALSE
hsa	wy14643	WY-14643	t2	d3	2176	309	605	914	3518	4358	7876	42.0037	TRUE	TRUE	FALSE
rno	wy14643	WY-14643	t2	d3	1927	439	224	663	2040	1718	3758	34.4058	TRUE	TRUE	TRUE
rno	wy14643	WY-14643	t2	d1	1927	24	119	143	241	399	640	7.42086	TRUE	TRUE	FALSE
rno	wy14643	WY-14643	t2	d2	1927	21	88	109	118	281	399	5.65646	TRUE	TRUE	FALSE
