# Supplementary material for: Reconciled rat and human metabolic networks for comparative toxicogenomics and biomarker predictions
Source: Nat Commun. 2017 Feb 8;8:14250. doi: 10.1038/ncomms14250 (PMC5309818; doi:10.1038/ncomms14250)
Supplement: Supplementary Data 7 — Production scores for 286 potential biomarkers generated by TIMBR in response to 76 compounds for rat and human hepatocytes. [file ncomms14250-s8.xlsx]

## Sheet: Supplementary Data 7
Supplementary Data 7: Production scores for 276 potential biomarkers generated by TIMBR in response to 76 compounds for rat and human hepatocytes.
organism_id	drug_id	drug_name	time_id	dose_id	rxn_id	rxn_formula_name	biomarker	raw_control_value	raw_treatment_value	raw_production_score	raw_production_average	raw_production_sdev	production_score	drug_cor_coef	drug_cor_pvalue	drug_cor_fdr	rxn_cor_coef	rxn_cor_pvalue	rxn_cor_fdr
hsa	acetaminophen	acetaminophen	t2	d3	RCR30002	guanosine[s] -->	guanosine	28207.2	27338.3	-0.0156433	-0.0244578	0.0233488	-0.377514	0.207694	0.000406739	0.0117954	0.0249105	0.83086	1
hsa	acetaminophen	acetaminophen	t2	d3	RCR30004	NAD+[s] -->	NAD+	16303.8	15396.6	-0.0286158	-0.0244578	0.0233488	0.178085	0.207694	0.000406739	0.0117954	0.148917	0.199182	1
hsa	acetaminophen	acetaminophen	t2	d3	RCR30005	glutamate[s] -->	glutamate	4076.25	3527.09	-0.0722251	-0.0244578	0.0233488	2.04582	0.207694	0.000406739	0.0117954	0.206918	0.0729035	1
hsa	acetaminophen	acetaminophen	t2	d3	RCR30006	tyramine-O-sulfate[s] -->	tyramine-O-sulfate	8160.84	7921.08	-0.0149085	-0.0244578	0.0233488	-0.408982	0.207694	0.000406739	0.0117954	0.183104	0.113371	1
hsa	acetaminophen	acetaminophen	t2	d3	RCR30008	H2O[s] <==>	H2O	1871.85	1871.67	-4.92851e-05	-0.0244578	0.0233488	-1.04539	0.207694	0.000406739	0.0117954	0.114544	0.32449	1
hsa	acetaminophen	acetaminophen	t2	d3	RCR30009	progesterone[s] -->	progesterone	11344.1	10894.2	-0.0202305	-0.0244578	0.0233488	-0.181049	0.207694	0.000406739	0.0117954	0.174297	0.132104	1
hsa	acetaminophen	acetaminophen	t2	d3	RCR30010	phenylacetylglycine[s] -->	phenylacetylglycine	3320.49	3321.6	0.000167517	-0.0244578	0.0233488	-1.05467	0.207694	0.000406739	0.0117954	0.236108	0.0400378	1
hsa	acetaminophen	acetaminophen	t2	d3	RCR30012	valeric acid[s] -->	valeric acid	34771.3	33101.4	-0.0246033	-0.0244578	0.0233488	0.00623457	0.207694	0.000406739	0.0117954	0.268049	0.0192277	1
hsa	acetaminophen	acetaminophen	t2	d3	RCR30013	alanine[s] <==>	alanine	2434.61	2529.96	0.0192048	-0.0244578	0.0233488	-1.87002	0.207694	0.000406739	0.0117954	0.0823564	0.479399	1
hsa	acetaminophen	acetaminophen	t2	d3	RCR30014	asparagine[s] <==>	asparagine	5551.93	5475.19	-0.00695923	-0.0244578	0.0233488	-0.749442	0.207694	0.000406739	0.0117954	0.21413	0.0632529	1
hsa	acetaminophen	acetaminophen	t2	d3	RCR30015	arginine[s] <==>	arginine	10057.2	10194.9	0.00679986	-0.0244578	0.0233488	-1.33873	0.207694	0.000406739	0.0117954	0.197241	0.0876677	1
hsa	acetaminophen	acetaminophen	t2	d3	RCR30016	citrulline[s] -->	citrulline	3267.5	3301.53	0.00518019	-0.0244578	0.0233488	-1.26936	0.207694	0.000406739	0.0117954	0.349578	0.00196596	0.5544
hsa	acetaminophen	acetaminophen	t2	d3	RCR30021	UDP[s] -->	UDP	22994.7	20978	-0.0458623	-0.0244578	0.0233488	0.916731	0.207694	0.000406739	0.0117954	0.150618	0.19404	1
hsa	acetaminophen	acetaminophen	t2	d3	RCR30022	L-metanephrine[s] -->	L-metanephrine	17723.4	17101.8	-0.0178482	-0.0244578	0.0233488	-0.283081	0.207694	0.000406739	0.0117954	0.0161634	0.889779	1
hsa	acetaminophen	acetaminophen	t2	d3	RCR30024	L-lactate[s] <==>	L-lactate	1718.6	1799.1	0.0228843	-0.0244578	0.0233488	-2.0276	0.207694	0.000406739	0.0117954	0.0504045	0.665445	1
hsa	acetaminophen	acetaminophen	t2	d3	RCR30025	LTD4[s] -->	LTD4	1971.91	1863.9	-0.0281582	-0.0244578	0.0233488	0.158484	0.207694	0.000406739	0.0117954	0.263433	0.0214898	1
hsa	acetaminophen	acetaminophen	t2	d3	RCR30027	glycerate[s] -->	glycerate	2646.48	2614.8	-0.00602271	-0.0244578	0.0233488	-0.789552	0.207694	0.000406739	0.0117954	0.126447	0.276398	1
hsa	acetaminophen	acetaminophen	t2	d3	RCR30031	tyrosine[s] <==>	tyrosine	1007.3	1043.93	0.0178594	-0.0244578	0.0233488	-1.81239	0.207694	0.000406739	0.0117954	0.063447	0.586097	1
hsa	acetaminophen	acetaminophen	t2	d3	RCR30032	acetate[s] -->	acetate	2867.99	2837.25	-0.00538782	-0.0244578	0.0233488	-0.816743	0.207694	0.000406739	0.0117954	-0.0504495	0.665164	1
hsa	acetaminophen	acetaminophen	t2	d3	RCR30033	AKG[s] -->	AKG	3567.4	3501.4	-0.0093368	-0.0244578	0.0233488	-0.647613	0.207694	0.000406739	0.0117954	0.293918	0.00996495	1
hsa	acetaminophen	acetaminophen	t2	d3	RCR30036	digalactosylceramidesulfate[s] -->	digalactosylceramidesulfate	102945	91918.5	-0.0565839	-0.0244578	0.0233488	1.37593	0.207694	0.000406739	0.0117954	0.299576	0.00856273	1
hsa	acetaminophen	acetaminophen	t2	d3	RCR30037	prostaglandin E1[s] -->	prostaglandin E1	1446.67	1351.81	-0.0338988	-0.0244578	0.0233488	0.404347	0.207694	0.000406739	0.0117954	0.0038009	0.974004	1
hsa	acetaminophen	acetaminophen	t2	d3	RCR30039	L-iduronic acid[s] -->	L-iduronic acid	79868.7	73111.8	-0.0441685	-0.0244578	0.0233488	0.844186	0.207694	0.000406739	0.0117954	0.093692	0.420806	1
hsa	acetaminophen	acetaminophen	t2	d3	RCR30041	butyrate[s] -->	butyrate	20089.7	19823	-0.00668186	-0.0244578	0.0233488	-0.761321	0.207694	0.000406739	0.0117954	0.254794	0.0263356	1
hsa	acetaminophen	acetaminophen	t2	d3	RCR30042	serine[s] <==>	serine	3995.39	4070.38	0.00929737	-0.0244578	0.0233488	-1.44569	0.207694	0.000406739	0.0117954	0.0192791	0.868707	1
hsa	acetaminophen	acetaminophen	t2	d3	RCR30045	acetoacetate[s] <==>	acetoacetate	5653.86	5714.71	0.00535283	-0.0244578	0.0233488	-1.27675	0.207694	0.000406739	0.0117954	0.199369	0.084234	1
hsa	acetaminophen	acetaminophen	t2	d3	RCR30046	(R)-3-hydroxybutanoate[s] -->	(R)-3-hydroxybutanoate	4418.78	4336.74	-0.00936932	-0.0244578	0.0233488	-0.64622	0.207694	0.000406739	0.0117954	-0.0645113	0.579817	1
hsa	acetaminophen	acetaminophen	t2	d3	RCR30047	2-hydroxybutyrate[s] -->	2-hydroxybutyrate	2236.34	2171.84	-0.0146321	-0.0244578	0.0233488	-0.42082	0.207694	0.000406739	0.0117954	0.300122	0.00843694	1
hsa	acetaminophen	acetaminophen	t2	d3	RCR30048	isocaproic-aldehyde[s] -->	isocaproic-aldehyde	11344.1	10894.2	-0.0202305	-0.0244578	0.0233488	-0.181049	0.207694	0.000406739	0.0117954	0.173843	0.133129	1
hsa	acetaminophen	acetaminophen	t2	d3	RCR30049	IV3NeuAc,III3Fuc-nLc4Cer[s] -->	IV3NeuAc,III3Fuc-nLc4Cer	119187	105434	-0.061229	-0.0244578	0.0233488	1.57487	0.207694	0.000406739	0.0117954	0.237226	0.0390777	1
hsa	acetaminophen	acetaminophen	t2	d3	RCR30050	fucosyl-galactosylgloboside[s] -->	fucosyl-galactosylgloboside	128483	114565	-0.0572625	-0.0244578	0.0233488	1.40499	0.207694	0.000406739	0.0117954	0.242704	0.0346455	1
hsa	acetaminophen	acetaminophen	t2	d3	RCR30051	retinoate[s] -->	retinoate	26.4726	27.2961	0.0153156	-0.0244578	0.0233488	-1.70345	0.207694	0.000406739	0.0117954	0.0552979	0.635179	1
hsa	acetaminophen	acetaminophen	t2	d3	RCR30052	glycochenodeoxycholate[s] -->	glycochenodeoxycholate	18917.8	18657.8	-0.00692196	-0.0244578	0.0233488	-0.751038	0.207694	0.000406739	0.0117954	0.180417	0.118855	1
hsa	acetaminophen	acetaminophen	t2	d3	RCR30053	GSH[s] -->	GSH	4324.51	3944.26	-0.0459863	-0.0244578	0.0233488	0.922043	0.207694	0.000406739	0.0117954	0.408043	0.000253303	0.0719381
hsa	acetaminophen	acetaminophen	t2	d3	RCR30054	inosine[s] -->	inosine	24679.7	23453.8	-0.0254684	-0.0244578	0.0233488	0.0432846	0.207694	0.000406739	0.0117954	0.0850444	0.465123	1
hsa	acetaminophen	acetaminophen	t2	d3	RCR30059	sialyl-Tn antigen[s] -->	sialyl-Tn antigen	35212.6	32643	-0.0378687	-0.0244578	0.0233488	0.574376	0.207694	0.000406739	0.0117954	0.079538	0.494615	1
hsa	acetaminophen	acetaminophen	t2	d3	RCR30060	taurochenodeoxycholate[s] -->	taurochenodeoxycholate	25519.3	24966	-0.0109598	-0.0244578	0.0233488	-0.578104	0.207694	0.000406739	0.0117954	0.191432	0.0976076	1
hsa	acetaminophen	acetaminophen	t2	d3	RCR30062	glucose-1,6-bisphosphate[s] -->	glucose-1,6-bisphosphate	9941.38	9022.56	-0.0484512	-0.0244578	0.0233488	1.02761	0.207694	0.000406739	0.0117954	0.00635061	0.95658	1
hsa	acetaminophen	acetaminophen	t2	d3	RCR30063	ethanolamine[s] -->	ethanolamine	4444.33	4455.04	0.00120285	-0.0244578	0.0233488	-1.09901	0.207694	0.000406739	0.0117954	0.187955	0.103966	1
hsa	acetaminophen	acetaminophen	t2	d3	RCR30067	cholate[s] -->	cholate	15724	15997.1	0.00860892	-0.0244578	0.0233488	-1.41621	0.207694	0.000406739	0.0117954	0.121779	0.294657	1
hsa	acetaminophen	acetaminophen	t2	d3	RCR30068	deoxyribose[s] -->	deoxyribose	6979.86	6687.2	-0.0214131	-0.0244578	0.0233488	-0.130398	0.207694	0.000406739	0.0117954	0.150516	0.194347	1
hsa	acetaminophen	acetaminophen	t2	d3	RCR30070	hypoxanthine[s] -->	hypoxanthine	21066.5	20291.3	-0.0187427	-0.0244578	0.0233488	-0.244768	0.207694	0.000406739	0.0117954	0.128464	0.268747	1
hsa	acetaminophen	acetaminophen	t2	d3	RCR30072	thymine[s] -->	thymine	14008.3	13802.5	-0.00740014	-0.0244578	0.0233488	-0.730558	0.207694	0.000406739	0.0117954	0.162837	0.159887	1
hsa	acetaminophen	acetaminophen	t2	d3	RCR30073	undecylic acid[s] -->	undecylic acid	35589.2	33909.4	-0.0241701	-0.0244578	0.0233488	-0.0123206	0.207694	0.000406739	0.0117954	0.281725	0.013683	1
hsa	acetaminophen	acetaminophen	t2	d3	RCR30074	acetylcholine[s] -->	acetylcholine	31486.1	29755.1	-0.0282653	-0.0244578	0.0233488	0.163072	0.207694	0.000406739	0.0117954	0.162911	0.159696	1
hsa	acetaminophen	acetaminophen	t2	d3	RCR30076	glycolipid[s] -->	glycolipid	128373	114351	-0.0577666	-0.0244578	0.0233488	1.42658	0.207694	0.000406739	0.0117954	0.229235	0.0463805	1
hsa	acetaminophen	acetaminophen	t2	d3	RCR30077	guanine[s] -->	guanine	24599	24191	-0.00836248	-0.0244578	0.0233488	-0.689342	0.207694	0.000406739	0.0117954	0.0742494	0.523835	1
hsa	acetaminophen	acetaminophen	t2	d3	RCR30078	ribose[s] -->	ribose	1882.7	1822.95	-0.016124	-0.0244578	0.0233488	-0.356924	0.207694	0.000406739	0.0117954	0.227093	0.0485184	1
hsa	acetaminophen	acetaminophen	t2	d3	RCR30079	sphinganine-1-phosphate[s] -->	sphinganine-1-phosphate	47261.2	43437.3	-0.0421614	-0.0244578	0.0233488	0.758228	0.207694	0.000406739	0.0117954	0.250858	0.0288331	1
hsa	acetaminophen	acetaminophen	t2	d3	RCR30081	N-acetyl-D-mannosamine[s] -->	N-acetyl-D-mannosamine	13235.3	12871.4	-0.0139421	-0.0244578	0.0233488	-0.450375	0.207694	0.000406739	0.0117954	0.237431	0.0389035	1
hsa	acetaminophen	acetaminophen	t2	d3	RCR30082	thiamin-P[s] -->	thiamin-P	78.114	72.251	-0.038992	-0.0244578	0.0233488	0.622486	0.207694	0.000406739	0.0117954	0.0586832	0.614582	1
hsa	acetaminophen	acetaminophen	t2	d3	RCR30084	adenosine[s] -->	adenosine	28418	27006.2	-0.025471	-0.0244578	0.0233488	0.0433947	0.207694	0.000406739	0.0117954	0.0915388	0.431608	1
hsa	acetaminophen	acetaminophen	t2	d3	RCR30085	corticosterone[s] -->	corticosterone	15169.9	14760.8	-0.0136694	-0.0244578	0.0233488	-0.462052	0.207694	0.000406739	0.0117954	0.181388	0.116849	1
hsa	acetaminophen	acetaminophen	t2	d3	RCR30086	deoxycytidine[s] -->	deoxycytidine	16742	16183.1	-0.0169747	-0.0244578	0.0233488	-0.320492	0.207694	0.000406739	0.0117954	0.159039	0.169988	1
hsa	acetaminophen	acetaminophen	t2	d3	RCR30087	leukotriene E4[s] -->	leukotriene E4	1869.11	1772.15	-0.0266288	-0.0244578	0.0233488	0.0929851	0.207694	0.000406739	0.0117954	0.240039	0.036746	1
hsa	acetaminophen	acetaminophen	t2	d3	RCR30089	thromboxane A2[s] -->	thromboxane A2	1663.15	1628.68	-0.0104713	-0.0244578	0.0233488	-0.599025	0.207694	0.000406739	0.0117954	0.173252	0.134476	1
hsa	acetaminophen	acetaminophen	t2	d3	RCR30091	spermine[s] -->	spermine	29623.3	28518.7	-0.0189974	-0.0244578	0.0233488	-0.233862	0.207694	0.000406739	0.0117954	0.114913	0.322926	1
hsa	acetaminophen	acetaminophen	t2	d3	RCR30093	VLDL[s] -->	VLDL	4371.38	4218.87	-0.0177541	-0.0244578	0.0233488	-0.28711	0.207694	0.000406739	0.0117954	0.270997	0.0178927	1
hsa	acetaminophen	acetaminophen	t2	d3	RCR30095	cysteine[s] <==>	cysteine	1594.71	1508.03	-0.0279374	-0.0244578	0.0233488	0.149028	0.207694	0.000406739	0.0117954	0.228525	0.0470803	1
hsa	acetaminophen	acetaminophen	t2	d3	RCR30096	NH3[s] <==>	NH3	2088.03	2027.6	-0.0146819	-0.0244578	0.0233488	-0.418691	0.207694	0.000406739	0.0117954	0.0937523	0.420505	1
hsa	acetaminophen	acetaminophen	t2	d3	RCR30097	urate[s] -->	urate	23968	23002.9	-0.0205473	-0.0244578	0.0233488	-0.167482	0.207694	0.000406739	0.0117954	0.0574575	0.622006	1
hsa	acetaminophen	acetaminophen	t2	d3	RCR30099	sulfite[s] -->	sulfite	7250.61	6937.89	-0.0220404	-0.0244578	0.0233488	-0.103532	0.207694	0.000406739	0.0117954	0.118178	0.309274	1
hsa	acetaminophen	acetaminophen	t2	d3	RCR30100	phospholipids extracellular pool[s] -->	phospholipids extracellular pool	7171.82	6845.92	-0.0232497	-0.0244578	0.0233488	-0.0517395	0.207694	0.000406739	0.0117954	0.240105	0.036693	1
hsa	acetaminophen	acetaminophen	t2	d3	RCR30101	4-aminobutyrate[s] -->	4-aminobutyrate	3837.36	3566.36	-0.0366019	-0.0244578	0.0233488	0.520121	0.207694	0.000406739	0.0117954	0.225425	0.050239	1
hsa	acetaminophen	acetaminophen	t2	d3	RCR30102	D-alanine[s] -->	D-alanine	2435.26	2419.58	-0.00322967	-0.0244578	0.0233488	-0.909174	0.207694	0.000406739	0.0117954	0.0264253	0.820741	1
hsa	acetaminophen	acetaminophen	t2	d3	RCR30103	estradiol-17beta 3-glucuronide[s] -->	estradiol-17beta 3-glucuronide	29897.8	28971.6	-0.0157338	-0.0244578	0.0233488	-0.373637	0.207694	0.000406739	0.0117954	-0.0152538	0.895947	1
hsa	acetaminophen	acetaminophen	t2	d3	RCR30105	L-dopa[s] -->	L-dopa	1940.67	1935.64	-0.00129813	-0.0244578	0.0233488	-0.9919	0.207694	0.000406739	0.0117954	0.12996	0.263165	1
hsa	acetaminophen	acetaminophen	t2	d3	RCR30106	cholesterol[s] <==>	cholesterol	109788	102631	-0.0336944	-0.0244578	0.0233488	0.395594	0.207694	0.000406739	0.0117954	0.104533	0.368834	1
hsa	acetaminophen	acetaminophen	t2	d3	RCR30109	prostaglandin E2[s] -->	prostaglandin E2	1700.82	1692.71	-0.00238789	-0.0244578	0.0233488	-0.945227	0.207694	0.000406739	0.0117954	0.138548	0.232643	1
hsa	acetaminophen	acetaminophen	t2	d3	RCR30111	testosterone sulfate[s] -->	testosterone sulfate	21562.6	20978.8	-0.0137236	-0.0244578	0.0233488	-0.459732	0.207694	0.000406739	0.0117954	0.148947	0.19909	1
hsa	acetaminophen	acetaminophen	t2	d3	RCR30115	CO2[s] -->	CO2	2533.75	2537.05	0.000651514	-0.0244578	0.0233488	-1.0754	0.207694	0.000406739	0.0117954	0.179895	0.119942	1
hsa	acetaminophen	acetaminophen	t2	d3	RCR30116	glycine[s] <==>	glycine	4852.69	4900	0.00485125	-0.0244578	0.0233488	-1.25527	0.207694	0.000406739	0.0117954	0.151651	0.190964	1
hsa	acetaminophen	acetaminophen	t2	d3	RCR30117	proline[s] <==>	proline	3428.99	3364.22	-0.00953447	-0.0244578	0.0233488	-0.639147	0.207694	0.000406739	0.0117954	0.235126	0.0408975	1
hsa	acetaminophen	acetaminophen	t2	d3	RCR30118	choline[s] -->	choline	29090.4	27719.5	-0.0241312	-0.0244578	0.0233488	-0.0139843	0.207694	0.000406739	0.0117954	0.15713	0.17524	1
hsa	acetaminophen	acetaminophen	t2	d3	RCR30120	mannose[s] -->	mannose	12050.2	11472.5	-0.0245601	-0.0244578	0.0233488	0.00438422	0.207694	0.000406739	0.0117954	-0.0597717	0.608021	1
hsa	acetaminophen	acetaminophen	t2	d3	RCR30124	beta-alanine[s] -->	beta-alanine	3528.06	3470.48	-0.00822797	-0.0244578	0.0233488	-0.695103	0.207694	0.000406739	0.0117954	0.143848	0.215082	1
hsa	acetaminophen	acetaminophen	t2	d3	RCR30125	AMP[s] -->	AMP	35797	33190.8	-0.0377771	-0.0244578	0.0233488	0.570454	0.207694	0.000406739	0.0117954	0.154861	0.181633	1
hsa	acetaminophen	acetaminophen	t2	d3	RCR30126	estrone-glucuronide[s] -->	estrone-glucuronide	29817.1	29039.8	-0.0132074	-0.0244578	0.0233488	-0.481841	0.207694	0.000406739	0.0117954	0.101918	0.380998	1
hsa	acetaminophen	acetaminophen	t2	d3	RCR30127	globoside[s] -->	globoside	122152	109089	-0.0564876	-0.0244578	0.0233488	1.3718	0.207694	0.000406739	0.0117954	0.277379	0.0152718	1
hsa	acetaminophen	acetaminophen	t2	d3	RCR30130	ribitol[s] -->	ribitol	2646.97	2583.77	-0.0120824	-0.0244578	0.0233488	-0.530021	0.207694	0.000406739	0.0117954	0.00541055	0.963002	1
hsa	acetaminophen	acetaminophen	t2	d3	RCR30131	thymidine[s] -->	thymidine	16215.5	16182.5	-0.00101791	-0.0244578	0.0233488	-1.0039	0.207694	0.000406739	0.0117954	0.0742589	0.523782	1
hsa	acetaminophen	acetaminophen	t2	d3	RCR30132	creatinine[s] -->	creatinine	16296.2	15358.1	-0.0296362	-0.0244578	0.0233488	0.221785	0.207694	0.000406739	0.0117954	0.242166	0.0350617	1
hsa	acetaminophen	acetaminophen	t2	d3	RCR30134	core 8[s] -->	core 8	28040.4	26223.1	-0.0334908	-0.0244578	0.0233488	0.386876	0.207694	0.000406739	0.0117954	0.0383937	0.741942	1
hsa	acetaminophen	acetaminophen	t2	d3	RCR30135	dolichol[s] -->	dolichol	172357	157600	-0.0447242	-0.0244578	0.0233488	0.867988	0.207694	0.000406739	0.0117954	0.165681	0.15262	1
hsa	acetaminophen	acetaminophen	t2	d3	RCR30142	octanoic acid[s] -->	octanoic acid	14650.4	14475.4	-0.00600815	-0.0244578	0.0233488	-0.790175	0.207694	0.000406739	0.0117954	0.307428	0.00690411	1
hsa	acetaminophen	acetaminophen	t2	d3	RCR30145	aspartate[s] -->	aspartate	3493.51	3507.95	0.0020618	-0.0244578	0.0233488	-1.1358	0.207694	0.000406739	0.0117954	0.0407504	0.726706	1
hsa	acetaminophen	acetaminophen	t2	d3	RCR30146	thiamin-PPP[s] -->	thiamin-PPP	138.336	127.676	-0.0400733	-0.0244578	0.0233488	0.668794	0.207694	0.000406739	0.0117954	-0.0258319	0.824702	1
hsa	acetaminophen	acetaminophen	t2	d3	RCR30147	dihydroneopterin[s] -->	dihydroneopterin	33034.8	30705.8	-0.0365395	-0.0244578	0.0233488	0.517446	0.207694	0.000406739	0.0117954	0.0798891	0.492706	1
hsa	acetaminophen	acetaminophen	t2	d3	RCR30148	fructose[s] -->	fructose	1506	1642.4	0.0433236	-0.0244578	0.0233488	-2.903	0.207694	0.000406739	0.0117954	0.0327802	0.778626	1
hsa	acetaminophen	acetaminophen	t2	d3	RCR30154	2-acetyl-1-alkyl-sn-glycero-3-phosphocholine[s] -->	2-acetyl-1-alkyl-sn-glycero-3-phosphocholine	89932.1	78485.3	-0.0679668	-0.0244578	0.0233488	1.86344	0.207694	0.000406739	0.0117954	0.240473	0.0363972	1
hsa	acetaminophen	acetaminophen	t2	d3	RCR30157	type IIIAb[s] -->	type IIIAb	112884	99338.1	-0.0638309	-0.0244578	0.0233488	1.68631	0.207694	0.000406739	0.0117954	0.172159	0.136987	1
hsa	acetaminophen	acetaminophen	t2	d3	RCR30158	ADP[s] -->	ADP	36489	33898.1	-0.0368088	-0.0244578	0.0233488	0.52898	0.207694	0.000406739	0.0117954	0.15124	0.192186	1
hsa	acetaminophen	acetaminophen	t2	d3	RCR30159	deoxyadenosine[s] -->	deoxyadenosine	30260	29223.6	-0.0174223	-0.0244578	0.0233488	-0.301323	0.207694	0.000406739	0.0117954	0.0842415	0.469363	1
hsa	acetaminophen	acetaminophen	t2	d3	RCR30160	deoxyuridine[s] -->	deoxyuridine	14083	13793.5	-0.010388	-0.0244578	0.0233488	-0.60259	0.207694	0.000406739	0.0117954	0.157884	0.17315	1
hsa	acetaminophen	acetaminophen	t2	d3	RCR30161	GSSG[s] -->	GSSG	4962.81	4552.05	-0.0431711	-0.0244578	0.0233488	0.801471	0.207694	0.000406739	0.0117954	0.454287	3.75396e-05	0.0106988
hsa	acetaminophen	acetaminophen	t2	d3	RCR30163	leukotriene A4[s] -->	leukotriene A4	1366.89	1317.11	-0.0185448	-0.0244578	0.0233488	-0.253246	0.207694	0.000406739	0.0117954	0.101135	0.384684	1
hsa	acetaminophen	acetaminophen	t2	d3	RCR30168	pyridoxal-phosphate[s] -->	pyridoxal-phosphate	51.459	47.9122	-0.0356927	-0.0244578	0.0233488	0.481179	0.207694	0.000406739	0.0117954	-0.0484782	0.67751	1
hsa	acetaminophen	acetaminophen	t2	d3	RCR30182	HDL[s] -->	HDL	10356.7	9740.22	-0.0306733	-0.0244578	0.0233488	0.266205	0.207694	0.000406739	0.0117954	0.258644	0.0240725	1
hsa	acetaminophen	acetaminophen	t2	d3	RCR30188	ornithine[s] <==>	ornithine	3420.97	3503.28	0.0118875	-0.0244578	0.0233488	-1.55663	0.207694	0.000406739	0.0117954	0.170948	0.139814	1
hsa	acetaminophen	acetaminophen	t2	d3	RCR30189	noradrenaline[s] -->	noradrenaline	4400.86	4373.91	-0.00307166	-0.0244578	0.0233488	-0.915942	0.207694	0.000406739	0.0117954	0.159001	0.17009	1
hsa	acetaminophen	acetaminophen	t2	d3	RCR30190	adrenaline[s] -->	adrenaline	9839.1	9619.15	-0.0113038	-0.0244578	0.0233488	-0.563367	0.207694	0.000406739	0.0117954	0.0220634	0.849952	1
hsa	acetaminophen	acetaminophen	t2	d3	RCR30191	1-methylnicotinamide[s] -->	1-methylnicotinamide	7016.32	6719.73	-0.0215921	-0.0244578	0.0233488	-0.122735	0.207694	0.000406739	0.0117954	-0.0862623	0.458732	1
hsa	acetaminophen	acetaminophen	t2	d3	RCR30192	heme[s] -->	heme	82505.2	81327	-0.0071917	-0.0244578	0.0233488	-0.739485	0.207694	0.000406739	0.0117954	0.273139	0.016973	1
hsa	acetaminophen	acetaminophen	t2	d3	RCR30193	chondroitin sulfate A (GalNAc4S-GlcA) proteoglycan[s] -->	chondroitin sulfate A (GalNAc4S-GlcA) proteoglycan	135800	123177	-0.0487444	-0.0244578	0.0233488	1.04017	0.207694	0.000406739	0.0117954	0.133399	0.250633	1
hsa	acetaminophen	acetaminophen	t2	d3	RCR30194	chondroitin sulfate B - dermatan sulfate (IdoA2S-GalNAc4S) proteoglycan[s] -->	chondroitin sulfate B - dermatan sulfate (IdoA2S-GalNAc4S) proteoglycan	144464	130489	-0.050824	-0.0244578	0.0233488	1.12923	0.207694	0.000406739	0.0117954	0.136907	0.238274	1
hsa	acetaminophen	acetaminophen	t2	d3	RCR30195	chondroitin sulfate C (GalNAc6S-GlcA) proteoglycan[s] -->	chondroitin sulfate C (GalNAc6S-GlcA) proteoglycan	136012	123343	-0.0488478	-0.0244578	0.0233488	1.0446	0.207694	0.000406739	0.0117954	0.132776	0.252874	1
hsa	acetaminophen	acetaminophen	t2	d3	RCR30196	chondroitin sulfate D (GlcNAc6S-GlcA2S) proteoglycan[s] -->	chondroitin sulfate D (GlcNAc6S-GlcA2S) proteoglycan	153396	137635	-0.0541561	-0.0244578	0.0233488	1.27195	0.207694	0.000406739	0.0117954	0.150501	0.194391	1
hsa	acetaminophen	acetaminophen	t2	d3	RCR30197	chondroitin sulfate E (GalNAc4,6diS-GlcA) proteoglycan[s] -->	chondroitin sulfate E (GalNAc4,6diS-GlcA) proteoglycan	162740	145571	-0.0556875	-0.0244578	0.0233488	1.33753	0.207694	0.000406739	0.0117954	0.147705	0.202904	1
hsa	acetaminophen	acetaminophen	t2	d3	RCR30198	ADP-ribose[s] -->	ADP-ribose	46823.3	43295.8	-0.0391419	-0.0244578	0.0233488	0.628903	0.207694	0.000406739	0.0117954	0.133518	0.250205	1
hsa	acetaminophen	acetaminophen	t2	d3	RCR30203	leukotriene F4[s] -->	leukotriene F4	1976.76	1859.07	-0.0306815	-0.0244578	0.0233488	0.266554	0.207694	0.000406739	0.0117954	0.284106	0.0128749	1
hsa	acetaminophen	acetaminophen	t2	d3	RCR30204	1-organyl-2-lyso-sn-glycero-3-phosphocholine[s] -->	1-organyl-2-lyso-sn-glycero-3-phosphocholine	85496.6	74650.4	-0.0677263	-0.0244578	0.0233488	1.85314	0.207694	0.000406739	0.0117954	0.234563	0.0413973	1
hsa	acetaminophen	acetaminophen	t2	d3	RCR30205	D-xylose[s] -->	D-xylose	6575.08	6206.34	-0.0288502	-0.0244578	0.0233488	0.188121	0.207694	0.000406739	0.0117954	0.132268	0.25471	1
hsa	acetaminophen	acetaminophen	t2	d3	RCR30208	5-methyl-THF[s] -->	5-methyl-THF	44.325	44.2611	-0.000721332	-0.0244578	0.0233488	-1.0166	0.207694	0.000406739	0.0117954	-0.0727599	0.532219	1
hsa	acetaminophen	acetaminophen	t2	d3	RCR30210	sialyl(2,3)-sialyl(2,6)-galactosylgloboside[s] -->	sialyl(2,3)-sialyl(2,6)-galactosylgloboside	124875	110368	-0.0616701	-0.0244578	0.0233488	1.59376	0.207694	0.000406739	0.0117954	0.220097	0.0560739	1
hsa	acetaminophen	acetaminophen	t2	d3	RCR30211	adenine[s] -->	adenine	24837.8	23851.8	-0.020252	-0.0244578	0.0233488	-0.180129	0.207694	0.000406739	0.0117954	0.150222	0.195228	1
hsa	acetaminophen	acetaminophen	t2	d3	RCR30212	ADP-ribose-2-phosphate[s] -->	ADP-ribose-2-phosphate	51275.5	47115.7	-0.0422787	-0.0244578	0.0233488	0.763249	0.207694	0.000406739	0.0117954	0.134346	0.247255	1
hsa	acetaminophen	acetaminophen	t2	d3	RCR30213	1-alkyl-2-lysoglycerol-3-phosphocholine[s] -->	1-alkyl-2-lysoglycerol-3-phosphocholine	85588.6	74757.4	-0.0675487	-0.0244578	0.0233488	1.84554	0.207694	0.000406739	0.0117954	0.234914	0.0410851	1
hsa	acetaminophen	acetaminophen	t2	d3	RCR30215	CMP[s] -->	CMP	24951.6	22683	-0.0476254	-0.0244578	0.0233488	0.992245	0.207694	0.000406739	0.0117954	0.176826	0.1265	1
hsa	acetaminophen	acetaminophen	t2	d3	RCR30216	creatine[s] -->	creatine	13577.7	13154.6	-0.0158296	-0.0244578	0.0233488	-0.369535	0.207694	0.000406739	0.0117954	0.253539	0.0271113	1
hsa	acetaminophen	acetaminophen	t2	d3	RCR30217	L-carnitine[s] -->	L-carnitine	11855.3	11509.9	-0.0147808	-0.0244578	0.0233488	-0.414455	0.207694	0.000406739	0.0117954	0.250552	0.0290351	1
hsa	acetaminophen	acetaminophen	t2	d3	RCR30218	deoxyinosine[s] -->	deoxyinosine	26729.9	25747.8	-0.0187144	-0.0244578	0.0233488	-0.245982	0.207694	0.000406739	0.0117954	0.0676933	0.561225	1
hsa	acetaminophen	acetaminophen	t2	d3	RCR30219	dopamine-3-O-sulfate[s] -->	dopamine-3-O-sulfate	7850.97	7643.29	-0.0134035	-0.0244578	0.0233488	-0.473439	0.207694	0.000406739	0.0117954	0.206968	0.0728317	1
hsa	acetaminophen	acetaminophen	t2	d3	RCR30221	III3Fuc-nLc6Cer[s] -->	III3Fuc-nLc6Cer	118546	104932	-0.0609192	-0.0244578	0.0233488	1.5616	0.207694	0.000406739	0.0117954	0.235724	0.0403719	1
hsa	acetaminophen	acetaminophen	t2	d3	RCR30223	6-deoxy-L-galactose[s] -->	6-deoxy-L-galactose	128909	114857	-0.0576482	-0.0244578	0.0233488	1.42151	0.207694	0.000406739	0.0117954	0.0559426	0.631235	1
hsa	acetaminophen	acetaminophen	t2	d3	RCR30224	GD1beta[s] -->	GD1beta	123727	108926	-0.0636153	-0.0244578	0.0233488	1.67707	0.207694	0.000406739	0.0117954	0.238345	0.0381358	1
hsa	acetaminophen	acetaminophen	t2	d3	RCR30225	(5-L-glutamyl)-L-amino acid[s] -->	(5-L-glutamyl)-L-amino acid	7295.36	6775.13	-0.0369727	-0.0244578	0.0233488	0.536	0.207694	0.000406739	0.0117954	0.267674	0.0194035	1
hsa	acetaminophen	acetaminophen	t2	d3	RCR30226	GD1c[s] -->	GD1c	119106	104841	-0.0637008	-0.0244578	0.0233488	1.68074	0.207694	0.000406739	0.0117954	0.235561	0.0405145	1
hsa	acetaminophen	acetaminophen	t2	d3	RCR30229	GP1calpha[s] -->	GP1calpha	117745	104136	-0.0613328	-0.0244578	0.0233488	1.57932	0.207694	0.000406739	0.0117954	0.18952	0.101065	1
hsa	acetaminophen	acetaminophen	t2	d3	RCR30230	GQ1b[s] -->	GQ1b	115144	101682	-0.0620857	-0.0244578	0.0233488	1.61156	0.207694	0.000406739	0.0117954	0.19649	0.0889062	1
hsa	acetaminophen	acetaminophen	t2	d3	RCR30232	leukotriene B4[s] -->	leukotriene B4	1315.66	1263.69	-0.0201501	-0.0244578	0.0233488	-0.18449	0.207694	0.000406739	0.0117954	0.101531	0.382817	1
hsa	acetaminophen	acetaminophen	t2	d3	RCR30233	nicotinamide[s] -->	nicotinamide	4686.43	4718.43	0.0034033	-0.0244578	0.0233488	-1.19326	0.207694	0.000406739	0.0117954	0.0641525	0.581931	1
hsa	acetaminophen	acetaminophen	t2	d3	RCR30235	sphingosine-1-phosphate[s] -->	sphingosine-1-phosphate	46997.6	43250	-0.0415259	-0.0244578	0.0233488	0.731007	0.207694	0.000406739	0.0117954	0.266654	0.019889	1
hsa	acetaminophen	acetaminophen	t2	d3	RCR30237	uracil[s] -->	uracil	10550.8	9956.59	-0.0289763	-0.0244578	0.0233488	0.193525	0.207694	0.000406739	0.0117954	0.224871	0.0508221	1
hsa	acetaminophen	acetaminophen	t2	d3	RCR30238	uridine[s] -->	uridine	13688.7	12821.3	-0.0327194	-0.0244578	0.0233488	0.353836	0.207694	0.000406739	0.0117954	0.166693	0.150094	1
hsa	acetaminophen	acetaminophen	t2	d3	RCR30241	spermine dialdehyde[s] -->	spermine dialdehyde	6377.91	5969.05	-0.0331138	-0.0244578	0.0233488	0.370726	0.207694	0.000406739	0.0117954	0.283282	0.0131496	1
hsa	acetaminophen	acetaminophen	t2	d3	RCR30242	xanthurenate[s] -->	xanthurenate	1830.2	1804.18	-0.00715999	-0.0244578	0.0233488	-0.740843	0.207694	0.000406739	0.0117954	0.0350502	0.763728	1
hsa	acetaminophen	acetaminophen	t2	d3	RCR30243	n5m2masn[s] -->	n5m2masn	176092	155278	-0.0628112	-0.0244578	0.0233488	1.64263	0.207694	0.000406739	0.0117954	0.131155	0.258763	1
hsa	acetaminophen	acetaminophen	t2	d3	RCR30245	albumin[s] -->	albumin	7556.82	6714.6	-0.0590146	-0.0244578	0.0233488	1.48003	0.207694	0.000406739	0.0117954	0.137445	0.236418	1
hsa	acetaminophen	acetaminophen	t2	d3	RCR30306	HDL remnant[s] -->	HDL remnant	15071.6	14162.2	-0.0311057	-0.0244578	0.0233488	0.284725	0.207694	0.000406739	0.0117954	0.263926	0.0212377	1
hsa	acetaminophen	acetaminophen	t2	d3	RCR30309	propanoate[s] -->	propanoate	3594.64	3729.94	0.0184719	-0.0244578	0.0233488	-1.83863	0.207694	0.000406739	0.0117954	0.510852	2.41616e-06	0.000691023
hsa	acetaminophen	acetaminophen	t2	d3	RCR30310	hexanoic acid[s] -->	hexanoic acid	17606	17244.7	-0.0103674	-0.0244578	0.0233488	-0.603473	0.207694	0.000406739	0.0117954	0.202878	0.0788041	1
hsa	acetaminophen	acetaminophen	t2	d3	RCR30311	heptylic acid[s] -->	heptylic acid	34979.2	33302.5	-0.0245564	-0.0244578	0.0233488	0.00422308	0.207694	0.000406739	0.0117954	0.273071	0.0170015	1
hsa	acetaminophen	acetaminophen	t2	d3	RCR30312	nonanoic acid[s] -->	nonanoic acid	35230.2	33539.5	-0.0245854	-0.0244578	0.0233488	0.005468	0.207694	0.000406739	0.0117954	0.27948	0.0144851	1
hsa	acetaminophen	acetaminophen	t2	d3	RCR30313	decanoic acid[s] -->	decanoic acid	13784.6	13620.6	-0.00598462	-0.0244578	0.0233488	-0.791183	0.207694	0.000406739	0.0117954	0.206966	0.0728354	1
hsa	acetaminophen	acetaminophen	t2	d3	RCR30315	glucose[s] <==>	glucose	8120.53	7616.92	-0.0320004	-0.0244578	0.0233488	0.323042	0.207694	0.000406739	0.0117954	0.133872	0.248941	1
hsa	acetaminophen	acetaminophen	t2	d3	RCR30321	glutamine[s] <==>	glutamine	5159.64	4913.27	-0.0244588	-0.0244578	0.0233488	4.39252e-05	0.207694	0.000406739	0.0117954	0.13917	0.230529	1
hsa	acetaminophen	acetaminophen	t2	d3	RCR30322	sulfate[s] <==>	sulfate	2793.49	2658.44	-0.0247709	-0.0244578	0.0233488	0.0134107	0.207694	0.000406739	0.0117954	0.24577	0.0323543	1
hsa	acetaminophen	acetaminophen	t2	d3	RCR30325	HCO3-[s] -->	HCO3-	2946.35	2828.06	-0.0204855	-0.0244578	0.0233488	-0.170127	0.207694	0.000406739	0.0117954	0.191832	0.0968957	1
hsa	acetaminophen	acetaminophen	t2	d3	RCR30327	glycerol[s] <==>	glycerol	119065	105671	-0.0596014	-0.0244578	0.0233488	1.50516	0.207694	0.000406739	0.0117954	0.279031	0.0146502	1
hsa	acetaminophen	acetaminophen	t2	d3	RCR30328	methylimidazoleacetic acid[s] -->	methylimidazoleacetic acid	808.43	791.984	-0.0102764	-0.0244578	0.0233488	-0.60737	0.207694	0.000406739	0.0117954	0.0849118	0.465821	1
hsa	acetaminophen	acetaminophen	t2	d3	RCR30329	dopamine[s] -->	dopamine	2672.69	2703.41	0.00571417	-0.0244578	0.0233488	-1.29223	0.207694	0.000406739	0.0117954	0.0959719	0.40954	1
hsa	acetaminophen	acetaminophen	t2	d3	RCR30330	5-hydroxy-L-tryptophan[s] -->	5-hydroxy-L-tryptophan	1380.87	1400.57	0.00708285	-0.0244578	0.0233488	-1.35085	0.207694	0.000406739	0.0117954	0.22783	0.0477739	1
hsa	acetaminophen	acetaminophen	t2	d3	RCR30333	H2S[s] -->	H2S	2500.13	2388.5	-0.0228331	-0.0244578	0.0233488	-0.0695807	0.207694	0.000406739	0.0117954	0.340767	0.00259349	0.728772
hsa	acetaminophen	acetaminophen	t2	d3	RCR30335	heparan sulfate proteoglycan[s] -->	heparan sulfate proteoglycan	246080	218472	-0.0594293	-0.0244578	0.0233488	1.49779	0.207694	0.000406739	0.0117954	0.138712	0.232083	1
hsa	acetaminophen	acetaminophen	t2	d3	RCR30336	keratan sulfate I[s] -->	keratan sulfate I	180605	159849	-0.0609637	-0.0244578	0.0233488	1.56351	0.207694	0.000406739	0.0117954	0.132939	0.252284	1
hsa	acetaminophen	acetaminophen	t2	d3	RCR30337	keratan sulfate I, degradation product 1[s] -->	keratan sulfate I, degradation product 1	180633	159872	-0.0609713	-0.0244578	0.0233488	1.56383	0.207694	0.000406739	0.0117954	0.132019	0.255612	1
hsa	acetaminophen	acetaminophen	t2	d3	RCR30338	keratan sulfate II (core 2-linked)[s] -->	keratan sulfate II (core 2-linked)	166975	147898	-0.0605873	-0.0244578	0.0233488	1.54739	0.207694	0.000406739	0.0117954	0.130848	0.259888	1
hsa	acetaminophen	acetaminophen	t2	d3	RCR30339	keratan sulfate II (core 4-linked)[s] -->	keratan sulfate II (core 4-linked)	165594	146440	-0.0613831	-0.0244578	0.0233488	1.58147	0.207694	0.000406739	0.0117954	0.128732	0.267743	1
hsa	acetaminophen	acetaminophen	t2	d3	RCR30340	hyaluronate[s] -->	hyaluronate	43706.4	40954.9	-0.0325004	-0.0244578	0.0233488	0.344456	0.207694	0.000406739	0.0117954	0.0389834	0.73812	1
hsa	acetaminophen	acetaminophen	t2	d3	RCR30341	hyaluronan biosynthesis, precursor 1[s] -->	hyaluronan biosynthesis, precursor 1	18656.1	17759.6	-0.0246198	-0.0244578	0.0233488	0.00694187	0.207694	0.000406739	0.0117954	0.0158876	0.891649	1
hsa	acetaminophen	acetaminophen	t2	d3	RCR30342	de-Fuc form of PA6[s] -->	de-Fuc form of PA6	165812	147531	-0.0583421	-0.0244578	0.0233488	1.45123	0.207694	0.000406739	0.0117954	0.131603	0.257126	1
hsa	acetaminophen	acetaminophen	t2	d3	RCR30343	PA6[s] -->	PA6	165735	147469	-0.0583183	-0.0244578	0.0233488	1.45021	0.207694	0.000406739	0.0117954	0.135352	0.243698	1
hsa	acetaminophen	acetaminophen	t2	d3	RCR30344	(GlcNAc)5 (Man)3 (Asn)1[s] -->	(GlcNAc)5 (Man)3 (Asn)1	176347	155899	-0.0615438	-0.0244578	0.0233488	1.58835	0.207694	0.000406739	0.0117954	0.137598	0.23589	1
hsa	acetaminophen	acetaminophen	t2	d3	RCR30345	disialyl-T antigen[s] -->	disialyl-T antigen	68661.6	63224	-0.0412302	-0.0244578	0.0233488	0.718344	0.207694	0.000406739	0.0117954	0.137965	0.234631	1
hsa	acetaminophen	acetaminophen	t2	d3	RCR30346	sarcosine[s] -->	sarcosine	8744.5	8272.75	-0.027722	-0.0244578	0.0233488	0.139805	0.207694	0.000406739	0.0117954	0.0941437	0.41856	1
hsa	acetaminophen	acetaminophen	t2	d3	RCR30347	galactose[s] -->	galactose	5475.62	5375.78	-0.00920037	-0.0244578	0.0233488	-0.653456	0.207694	0.000406739	0.0117954	0.00609283	0.95834	1
hsa	acetaminophen	acetaminophen	t2	d3	RCR30348	nicotinate[s] <==>	nicotinate	2378.25	2333.54	-0.00948911	-0.0244578	0.0233488	-0.64109	0.207694	0.000406739	0.0117954	0.062406	0.592271	1
hsa	acetaminophen	acetaminophen	t2	d3	RCR30353	oxalate[s] -->	oxalate	5415.9	5125.97	-0.0275028	-0.0244578	0.0233488	0.130417	0.207694	0.000406739	0.0117954	0.204603	0.0762397	1
hsa	acetaminophen	acetaminophen	t2	d3	RCR30359	13-cis-retinoyl-glucuronide[s] -->	13-cis-retinoyl-glucuronide	83.0746	83.2026	0.000769698	-0.0244578	0.0233488	-1.08046	0.207694	0.000406739	0.0117954	0.0189295	0.871067	1
hsa	acetaminophen	acetaminophen	t2	d3	RCR30361	(24R)-24,25-dihydroxycalciol[s] -->	(24R)-24,25-dihydroxycalciol	113492	106653	-0.0310657	-0.0244578	0.0233488	0.28301	0.207694	0.000406739	0.0117954	0.0924028	0.427254	1
hsa	acetaminophen	acetaminophen	t2	d3	RCR30364	calcidiol[s] -->	calcidiol	111518	104549	-0.0322529	-0.0244578	0.0233488	0.333857	0.207694	0.000406739	0.0117954	0.105333	0.365161	1
hsa	acetaminophen	acetaminophen	t2	d3	RCR30365	2-methylcitrate[s] -->	2-methylcitrate	7193.84	7043.98	-0.0105249	-0.0244578	0.0233488	-0.596728	0.207694	0.000406739	0.0117954	0.265108	0.0206442	1
hsa	acetaminophen	acetaminophen	t2	d3	RCR30366	3,4-dihydroxyphenylethyleneglycol[s] -->	3,4-dihydroxyphenylethyleneglycol	7252.49	7218.2	-0.00236972	-0.0244578	0.0233488	-0.946005	0.207694	0.000406739	0.0117954	0.175183	0.130119	1
hsa	acetaminophen	acetaminophen	t2	d3	RCR30367	cGMP[s] -->	cGMP	38064.7	36272.2	-0.0241128	-0.0244578	0.0233488	-0.0147758	0.207694	0.000406739	0.0117954	0.0613795	0.598386	1
hsa	acetaminophen	acetaminophen	t2	d3	RCR30368	L-3-amino-isobutanoate[s] -->	L-3-amino-isobutanoate	351.299	337.942	-0.0193786	-0.0244578	0.0233488	-0.217535	0.207694	0.000406739	0.0117954	0.151892	0.190252	1
hsa	acetaminophen	acetaminophen	t2	d3	RCR30369	D-3-amino-isobutanoate[s] -->	D-3-amino-isobutanoate	14241.2	14048.4	-0.00681703	-0.0244578	0.0233488	-0.755532	0.207694	0.000406739	0.0117954	0.111269	0.338606	1
hsa	acetaminophen	acetaminophen	t2	d3	RCR30371	4-hydroxyphenylacetate[s] -->	4-hydroxyphenylacetate	4004.37	3945.94	-0.00735006	-0.0244578	0.0233488	-0.732703	0.207694	0.000406739	0.0117954	0.199115	0.0846378	1
hsa	acetaminophen	acetaminophen	t2	d3	RCR30374	4-pyridoxate[s] -->	4-pyridoxate	46.0692	46.764	0.00748439	-0.0244578	0.0233488	-1.36805	0.207694	0.000406739	0.0117954	0.174877	0.130802	1
hsa	acetaminophen	acetaminophen	t2	d3	RCR30375	5-alpha-dihydrotestosterone[s] -->	5-alpha-dihydrotestosterone	15933.4	15422.3	-0.0162992	-0.0244578	0.0233488	-0.349423	0.207694	0.000406739	0.0117954	0.137797	0.235207	1
hsa	acetaminophen	acetaminophen	t2	d3	RCR30376	5alpha-dihydrotestosterone-glucuronide[s] -->	5alpha-dihydrotestosterone-glucuronide	25627.4	24753.3	-0.0173506	-0.0244578	0.0233488	-0.304393	0.207694	0.000406739	0.0117954	0.110762	0.340827	1
hsa	acetaminophen	acetaminophen	t2	d3	RCR30377	5alpha-dihydrotestosterone-sulfate[s] -->	5alpha-dihydrotestosterone-sulfate	16797.8	16312.2	-0.014665	-0.0244578	0.0233488	-0.419413	0.207694	0.000406739	0.0117954	0.149382	0.197766	1
hsa	acetaminophen	acetaminophen	t2	d3	RCR30380	6beta-hydroxytestosterone[s] -->	6beta-hydroxytestosterone	19112.4	18645.3	-0.0123702	-0.0244578	0.0233488	-0.517694	0.207694	0.000406739	0.0117954	0.160423	0.166253	1
hsa	acetaminophen	acetaminophen	t2	d3	RCR30383	acetaldehyde[s] -->	acetaldehyde	4256.92	4337.96	0.00942861	-0.0244578	0.0233488	-1.45131	0.207694	0.000406739	0.0117954	0.102689	0.377386	1
hsa	acetaminophen	acetaminophen	t2	d3	RCR30385	type III A glycolipid[s] -->	type III A glycolipid	114938	101366	-0.0627431	-0.0244578	0.0233488	1.63972	0.207694	0.000406739	0.0117954	0.199586	0.0838897	1
hsa	acetaminophen	acetaminophen	t2	d3	RCR30387	sialyl(1,3)-sialyl(2,6)-galactosylgloboside[s] -->	sialyl(1,3)-sialyl(2,6)-galactosylgloboside	124875	110368	-0.0616701	-0.0244578	0.0233488	1.59376	0.207694	0.000406739	0.0117954	0.220097	0.0560739	1
hsa	acetaminophen	acetaminophen	t2	d3	RCR30388	3,8-LD1[s] -->	3,8-LD1	118953	104872	-0.0629106	-0.0244578	0.0233488	1.64689	0.207694	0.000406739	0.0117954	0.240345	0.0364998	1
hsa	acetaminophen	acetaminophen	t2	d3	RCR30389	disialylgalactosylgloboside[s] -->	disialylgalactosylgloboside	124875	110368	-0.0616701	-0.0244578	0.0233488	1.59376	0.207694	0.000406739	0.0117954	0.22425	0.0514808	1
hsa	acetaminophen	acetaminophen	t2	d3	RCR30390	VI3NeuAc-nLc6Cer[s] -->	VI3NeuAc-nLc6Cer	118329	104406	-0.0625074	-0.0244578	0.0233488	1.62962	0.207694	0.000406739	0.0117954	0.236257	0.0399088	1
hsa	acetaminophen	acetaminophen	t2	d3	RCR30392	aldosterone[s] -->	aldosterone	18711.7	18317.1	-0.0106579	-0.0244578	0.0233488	-0.591032	0.207694	0.000406739	0.0117954	0.171838	0.137733	1
hsa	acetaminophen	acetaminophen	t2	d3	RCR30393	androsterone[s] -->	androsterone	15741.6	15308.9	-0.0139345	-0.0244578	0.0233488	-0.4507	0.207694	0.000406739	0.0117954	0.0837814	0.471802	1
hsa	acetaminophen	acetaminophen	t2	d3	RCR30394	androsterone-glucuronide[s] -->	androsterone-glucuronide	25435.2	24640.9	-0.0158625	-0.0244578	0.0233488	-0.368124	0.207694	0.000406739	0.0117954	0.0543799	0.640814	1
hsa	acetaminophen	acetaminophen	t2	d3	RCR30398	20alpha-hydroxy-4-pregnen-3-one[s] -->	20alpha-hydroxy-4-pregnen-3-one	11780.8	11461	-0.0137584	-0.0244578	0.0233488	-0.45824	0.207694	0.000406739	0.0117954	0.146378	0.207038	1
hsa	acetaminophen	acetaminophen	t2	d3	RCR30400	cAMP[s] -->	cAMP	37836.6	35631.1	-0.0300203	-0.0244578	0.0233488	0.238239	0.207694	0.000406739	0.0117954	0.0521852	0.654366	1
hsa	acetaminophen	acetaminophen	t2	d3	RCR30403	calcitroic acid[s] -->	calcitroic acid	116385	109472	-0.0306076	-0.0244578	0.0233488	0.263391	0.207694	0.000406739	0.0117954	0.0913786	0.432417	1
hsa	acetaminophen	acetaminophen	t2	d3	RCR30404	cys-gly[s] -->	cys-gly	4343.22	3962.83	-0.0457964	-0.0244578	0.0233488	0.913912	0.207694	0.000406739	0.0117954	0.390085	0.000495079	0.140107
hsa	acetaminophen	acetaminophen	t2	d3	RCR30405	glycocholate[s] -->	glycocholate	18153.2	18498.3	0.00941584	-0.0244578	0.0233488	-1.45077	0.207694	0.000406739	0.0117954	0.214574	0.0626945	1
hsa	acetaminophen	acetaminophen	t2	d3	RCR30406	taurocholate[s] -->	taurocholate	24663.2	24767.1	0.00210336	-0.0244578	0.0233488	-1.13758	0.207694	0.000406739	0.0117954	0.193198	0.0944965	1
hsa	acetaminophen	acetaminophen	t2	d3	RCR30410	cytidine[s] -->	cytidine	16297	15142.3	-0.0367308	-0.0244578	0.0233488	0.525642	0.207694	0.000406739	0.0117954	0.170983	0.139732	1
hsa	acetaminophen	acetaminophen	t2	d3	RCR30413	dehydroascorbic acid[s] -->	dehydroascorbic acid	14.0432	13.8771	-0.0059473	-0.0244578	0.0233488	-0.792782	0.207694	0.000406739	0.0117954	-0.0393259	0.735903	1
hsa	acetaminophen	acetaminophen	t2	d3	RCR30418	estradiol-17beta[s] -->	estradiol-17beta	21311.6	20745.3	-0.0134655	-0.0244578	0.0233488	-0.470786	0.207694	0.000406739	0.0117954	0.144901	0.211708	1
hsa	acetaminophen	acetaminophen	t2	d3	RCR30424	lacto-N-fucopentaosyl-III-ceramide[s] -->	lacto-N-fucopentaosyl-III-ceramide	128303	114407	-0.0572569	-0.0244578	0.0233488	1.40475	0.207694	0.000406739	0.0117954	0.243776	0.0338293	1
hsa	acetaminophen	acetaminophen	t2	d3	RCR30425	gal-glcnac-gal-globoside[s] -->	gal-glcnac-gal-globoside	131547	116910	-0.0589144	-0.0244578	0.0233488	1.47574	0.207694	0.000406739	0.0117954	0.235933	0.0401904	1
hsa	acetaminophen	acetaminophen	t2	d3	RCR30426	galfuc12gal14acglcgalgluside heparan sulfate[s] -->	galfuc12gal14acglcgalgluside heparan sulfate	127710	113563	-0.0586336	-0.0244578	0.0233488	1.46371	0.207694	0.000406739	0.0117954	0.235537	0.0405355	1
hsa	acetaminophen	acetaminophen	t2	d3	RCR30429	galgalgalthcrm heparan sulfate[s] -->	galgalgalthcrm heparan sulfate	130185	115674	-0.0590232	-0.0244578	0.0233488	1.4804	0.207694	0.000406739	0.0117954	0.266276	0.0200714	1
hsa	acetaminophen	acetaminophen	t2	d3	RCR30431	GP1c[s] -->	GP1c	117733	104146	-0.0612387	-0.0244578	0.0233488	1.57529	0.207694	0.000406739	0.0117954	0.187108	0.105563	1
hsa	acetaminophen	acetaminophen	t2	d3	RCR30432	GQ1balpha[s] -->	GQ1balpha	115144	101682	-0.0620866	-0.0244578	0.0233488	1.6116	0.207694	0.000406739	0.0117954	0.197145	0.0878253	1
hsa	acetaminophen	acetaminophen	t2	d3	RCR30434	4-hydroxy-17beta-estradiol[s] -->	4-hydroxy-17beta-estradiol	22997.2	22341.5	-0.0144624	-0.0244578	0.0233488	-0.428091	0.207694	0.000406739	0.0117954	0.124775	0.282851	1
hsa	acetaminophen	acetaminophen	t2	d3	RCR30436	inositol[s] -->	inositol	3507.72	3114.64	-0.059358	-0.0244578	0.0233488	1.49474	0.207694	0.000406739	0.0117954	0.1725	0.136199	1
hsa	acetaminophen	acetaminophen	t2	d3	RCR30437	leukotriene C4[s] -->	leukotriene C4	2065.68	1919.3	-0.0367344	-0.0244578	0.0233488	0.525796	0.207694	0.000406739	0.0117954	0.278896	0.0147002	1
hsa	acetaminophen	acetaminophen	t2	d3	RCR30439	3-mercaptolactate-cysteine-disulfide[s] -->	3-mercaptolactate-cysteine-disulfide	1780.25	1743.59	-0.0104019	-0.0244578	0.0233488	-0.601994	0.207694	0.000406739	0.0117954	0.195751	0.0901381	1
hsa	acetaminophen	acetaminophen	t2	d3	RCR30440	methylglyoxal[s] -->	methylglyoxal	3909	3668.09	-0.0317952	-0.0244578	0.0233488	0.314255	0.207694	0.000406739	0.0117954	0.158558	0.1713	1
hsa	acetaminophen	acetaminophen	t2	d3	RCR30442	9-O-acetylated-GD3[s] -->	9-O-acetylated-GD3	122599	108465	-0.0611691	-0.0244578	0.0233488	1.57231	0.207694	0.000406739	0.0117954	0.259471	0.0236083	1
hsa	acetaminophen	acetaminophen	t2	d3	RCR30443	9-O-acetylated-GT3[s] -->	9-O-acetylated-GT3	120015	105838	-0.0627685	-0.0244578	0.0233488	1.6408	0.207694	0.000406739	0.0117954	0.235424	0.0406351	1
hsa	acetaminophen	acetaminophen	t2	d3	RCR30445	[protein]-L-lysine[s] -->	[protein]-L-lysine	777.48	827.933	0.0314266	-0.0244578	0.0233488	-2.39346	0.207694	0.000406739	0.0117954	0.0183952	0.874676	1
hsa	acetaminophen	acetaminophen	t2	d3	RCR30446	phenylacetylglutamine[s] -->	phenylacetylglutamine	2922.88	2889.67	-0.00571356	-0.0244578	0.0233488	-0.802792	0.207694	0.000406739	0.0117954	0.200398	0.0826121	1
hsa	acetaminophen	acetaminophen	t2	d3	RCR30449	(S)-3-sulfolactate[s] -->	(S)-3-sulfolactate	8335.13	8008	-0.0200159	-0.0244578	0.0233488	-0.190241	0.207694	0.000406739	0.0117954	0.0725655	0.533318	1
hsa	acetaminophen	acetaminophen	t2	d3	RCR30451	serotonin[s] -->	serotonin	1426.32	1441.7	0.00536143	-0.0244578	0.0233488	-1.27712	0.207694	0.000406739	0.0117954	0.107015	0.357509	1
hsa	acetaminophen	acetaminophen	t2	d3	RCR30452	THF[s] -->	THF	29.5802	30.8946	0.0217348	-0.0244578	0.0233488	-1.97837	0.207694	0.000406739	0.0117954	-0.0652425	0.575519	1
hsa	acetaminophen	acetaminophen	t2	d3	RCR30455	testosterone[s] -->	testosterone	15563.8	15083.2	-0.0156817	-0.0244578	0.0233488	-0.375868	0.207694	0.000406739	0.0117954	0.135199	0.244239	1
hsa	acetaminophen	acetaminophen	t2	d3	RCR30456	testosterone glucuronide[s] -->	testosterone glucuronide	25287.2	24446.5	-0.0169028	-0.0244578	0.0233488	-0.323572	0.207694	0.000406739	0.0117954	0.0887723	0.445714	1
hsa	acetaminophen	acetaminophen	t2	d3	RCR30457	UMP[s] -->	UMP	22294.7	20278	-0.0473705	-0.0244578	0.0233488	0.981324	0.207694	0.000406739	0.0117954	0.150893	0.193218	1
hsa	acetaminophen	acetaminophen	t2	d3	RCR30458	urea[s] -->	urea	5509.2	5264.01	-0.0227586	-0.0244578	0.0233488	-0.0727714	0.207694	0.000406739	0.0117954	0.249416	0.0297962	1
hsa	acetaminophen	acetaminophen	t2	d3	RCR30459	UTP[s] -->	UTP	23686.7	21685.3	-0.0441106	-0.0244578	0.0233488	0.841711	0.207694	0.000406739	0.0117954	0.137727	0.235447	1
hsa	acetaminophen	acetaminophen	t2	d3	RCR30461	vitamin D3[s] <==>	vitamin D3	109618	102358	-0.03425	-0.0244578	0.0233488	0.419391	0.207694	0.000406739	0.0117954	0.119749	0.302839	1
hsa	acetaminophen	acetaminophen	t2	d3	RCR30462	12-hydroxydodecanoic acid[s] -->	12-hydroxydodecanoic acid	26426.7	26023.6	-0.00768532	-0.0244578	0.0233488	-0.718344	0.207694	0.000406739	0.0117954	0.246502	0.0318264	1
hsa	acetaminophen	acetaminophen	t2	d3	RCR30463	14-hydroxytetradecanoic acid[s] -->	14-hydroxytetradecanoic acid	31240.7	30651.7	-0.0095157	-0.0244578	0.0233488	-0.639951	0.207694	0.000406739	0.0117954	0.260473	0.0230562	1
hsa	acetaminophen	acetaminophen	t2	d3	RCR30464	16-hydroxyhexadecanoic acid[s] -->	16-hydroxyhexadecanoic acid	38005.6	36349.2	-0.0222765	-0.0244578	0.0233488	-0.0934201	0.207694	0.000406739	0.0117954	0.240881	0.0360719	1
hsa	acetaminophen	acetaminophen	t2	d3	RCR30465	19-hydroxytestosterone[s] -->	19-hydroxytestosterone	17028.5	16493.5	-0.0159603	-0.0244578	0.0233488	-0.363936	0.207694	0.000406739	0.0117954	0.133476	0.250358	1
hsa	acetaminophen	acetaminophen	t2	d3	RCR30473	hyodeoxycholate[s] -->	hyodeoxycholate	36017.2	34428.7	-0.0225496	-0.0244578	0.0233488	-0.0817236	0.207694	0.000406739	0.0117954	0.104414	0.369384	1
hsa	acetaminophen	acetaminophen	t2	d3	RCR30474	glycodeoxycholate[s] -->	glycodeoxycholate	33624.8	33402.3	-0.00331999	-0.0244578	0.0233488	-0.905306	0.207694	0.000406739	0.0117954	0.26377	0.0213171	1
hsa	acetaminophen	acetaminophen	t2	d3	RCR30476	5-L-gamma-glutamyl[s] -->	5-L-gamma-glutamyl	3097	2922	-0.0290746	-0.0244578	0.0233488	0.197734	0.207694	0.000406739	0.0117954	0.205645	0.0747235	1
hsa	acetaminophen	acetaminophen	t2	d3	RCR30477	agmatine[s] -->	agmatine	8120.88	8089.41	-0.00194115	-0.0244578	0.0233488	-0.96436	0.207694	0.000406739	0.0117954	0.257929	0.0244799	1
hsa	acetaminophen	acetaminophen	t2	d3	RCR30478	G00022[s] -->	G00022	175692	154865	-0.0630041	-0.0244578	0.0233488	1.65089	0.207694	0.000406739	0.0117954	0.131681	0.256841	1
hsa	acetaminophen	acetaminophen	t2	d3	RCR30479	G00032[s] -->	G00032	44546.6	41219.8	-0.0387899	-0.0244578	0.0233488	0.61383	0.207694	0.000406739	0.0117954	0.0231917	0.842375	1
hsa	acetaminophen	acetaminophen	t2	d3	RCR30480	G00086[s] -->	G00086	111805	98431.9	-0.0636094	-0.0244578	0.0233488	1.67682	0.207694	0.000406739	0.0117954	0.164193	0.156389	1
hsa	acetaminophen	acetaminophen	t2	d3	RCR30481	orotate[s] -->	orotate	9152.4	8474.43	-0.0384625	-0.0244578	0.0233488	0.599805	0.207694	0.000406739	0.0117954	0.132524	0.253781	1
hsa	acetaminophen	acetaminophen	t2	d3	RCR30482	homovanillate[s] -->	homovanillate	10420.2	9965.01	-0.0223302	-0.0244578	0.0233488	-0.0911213	0.207694	0.000406739	0.0117954	0.0434868	0.709147	1
hsa	acetaminophen	acetaminophen	t2	d3	RCR30484	G00079[s] -->	G00079	113644	100255	-0.0625976	-0.0244578	0.0233488	1.63349	0.207694	0.000406739	0.0117954	0.184295	0.111002	1
hsa	acetaminophen	acetaminophen	t2	d3	RCR30485	G00082[s] -->	G00082	113727	100474	-0.0618737	-0.0244578	0.0233488	1.60248	0.207694	0.000406739	0.0117954	0.192337	0.0960034	1
hsa	acetaminophen	acetaminophen	t2	d3	RCR30486	G00083[s] -->	G00083	116995	103412	-0.0616272	-0.0244578	0.0233488	1.59192	0.207694	0.000406739	0.0117954	0.222103	0.0538157	1
hsa	acetaminophen	acetaminophen	t2	d3	RCR30487	coproporphyrin I[s] -->	coproporphyrin I	76762.2	75234.3	-0.0100521	-0.0244578	0.0233488	-0.616975	0.207694	0.000406739	0.0117954	0.260006	0.0233122	1
hsa	acetaminophen	acetaminophen	t2	d3	RCR30488	coproporphyrin III[s] -->	coproporphyrin III	76651.7	75146.3	-0.00991707	-0.0244578	0.0233488	-0.622761	0.207694	0.000406739	0.0117954	0.251193	0.0286127	1
hsa	acetaminophen	acetaminophen	t2	d3	RCR30489	glcnac-alpha-1,4-core 2[s] -->	glcnac-alpha-1,4-core 2	63353.4	57796.7	-0.0458665	-0.0244578	0.0233488	0.916912	0.207694	0.000406739	0.0117954	0.0809797	0.4868	1
hsa	acetaminophen	acetaminophen	t2	d3	RCR30490	3-deoxy-D-glycero-D-galacto-2-nonulosonic acid[s] -->	3-deoxy-D-glycero-D-galacto-2-nonulosonic acid	6211.29	5710.23	-0.0420301	-0.0244578	0.0233488	0.752603	0.207694	0.000406739	0.0117954	0.0491243	0.673453	1
hsa	acetaminophen	acetaminophen	t2	d3	RCR30491	eumelanin[s] -->	eumelanin	5224.45	5215.08	-0.000897457	-0.0244578	0.0233488	-1.00906	0.207694	0.000406739	0.0117954	0.145396	0.210135	1
hsa	acetaminophen	acetaminophen	t2	d3	RCR30492	core 5[s] -->	core 5	33450	30729	-0.0423967	-0.0244578	0.0233488	0.768305	0.207694	0.000406739	0.0117954	0.0745526	0.522137	1
hsa	acetaminophen	acetaminophen	t2	d3	RCR30493	core 7[s] -->	core 7	33450	30729	-0.0423967	-0.0244578	0.0233488	0.768305	0.207694	0.000406739	0.0117954	0.0745526	0.522137	1
hsa	acetaminophen	acetaminophen	t2	d3	RCR30494	4-hydroxyretinoic acid[s] -->	4-hydroxyretinoic acid	30.1344	31.1729	0.0169392	-0.0244578	0.0233488	-1.77298	0.207694	0.000406739	0.0117954	-0.051529	0.65844	1
hsa	acetaminophen	acetaminophen	t2	d3	RCR30495	glycogen[s] -->	glycogen	5825.25	6100.75	0.0231015	-0.0244578	0.0233488	-2.03691	0.207694	0.000406739	0.0117954	0.174491	0.131669	1
hsa	acetaminophen	acetaminophen	t2	d3	RCR30532	NEFA blood pool out[s] -->	NEFA blood pool out	1239.16	1232.14	-0.00283887	-0.0244578	0.0233488	-0.925912	0.207694	0.000406739	0.0117954	0.0964348	0.407274	1
hsa	acetaminophen	acetaminophen	t2	d3	RCR30536	pyruvate[s] -->	pyruvate	2238.99	2280.19	0.00911644	-0.0244578	0.0233488	-1.43794	0.207694	0.000406739	0.0117954	0.290355	0.0109474	1
hsa	acetaminophen	acetaminophen	t2	d3	RCR30538	xylitol[s] -->	xylitol	6442.38	6260.32	-0.0143325	-0.0244578	0.0233488	-0.433652	0.207694	0.000406739	0.0117954	0.0584034	0.616273	1
hsa	acetaminophen	acetaminophen	t2	d3	RCR30542	L-arabitol[s] -->	L-arabitol	6343.58	6221.32	-0.00973042	-0.0244578	0.0233488	-0.630755	0.207694	0.000406739	0.0117954	0.0626611	0.590755	1
hsa	acetaminophen	acetaminophen	t2	d3	RCR30543	cortisol[s] -->	cortisol	18697.7	18246.4	-0.0122171	-0.0244578	0.0233488	-0.524252	0.207694	0.000406739	0.0117954	0.191367	0.0977239	1
hsa	acetaminophen	acetaminophen	t2	d3	RCR30544	deoxyguanosine[s] -->	deoxyguanosine	30075.1	29472.9	-0.0101125	-0.0244578	0.0233488	-0.614389	0.207694	0.000406739	0.0117954	0.0113124	0.922736	1
hsa	acetaminophen	acetaminophen	t2	d3	RCR30546	formate[s] -->	formate	8993.83	8843.37	-0.00843501	-0.0244578	0.0233488	-0.686236	0.207694	0.000406739	0.0117954	0.108368	0.351428	1
hsa	acetaminophen	acetaminophen	t2	d3	RCR30548	GT1a[s] -->	GT1a	116754	102822	-0.0634512	-0.0244578	0.0233488	1.67004	0.207694	0.000406739	0.0117954	0.219956	0.056236	1
hsa	acetaminophen	acetaminophen	t2	d3	RCR30550	NO[s] -->	NO	7175.98	7271.11	0.00658414	-0.0244578	0.0233488	-1.32949	0.207694	0.000406739	0.0117954	0.22744	0.0481666	1
hsa	acetaminophen	acetaminophen	t2	d3	RCR30551	norepinephrine sulfate[s] -->	norepinephrine sulfate	9296.44	9283.94	-0.00067264	-0.0244578	0.0233488	-1.01869	0.207694	0.000406739	0.0117954	0.183753	0.112076	1
hsa	acetaminophen	acetaminophen	t2	d3	RCR30554	retinoyl-glucuronide[s] -->	retinoyl-glucuronide	114.837	115.349	0.00222416	-0.0244578	0.0233488	-1.14276	0.207694	0.000406739	0.0117954	0.0619702	0.594863	1
hsa	acetaminophen	acetaminophen	t2	d3	RCR30560	D-glucitol[s] -->	D-glucitol	2318.32	2374.7	0.012014	-0.0244578	0.0233488	-1.56204	0.207694	0.000406739	0.0117954	0.10628	0.360842	1
hsa	acetaminophen	acetaminophen	t2	d3	RCR30561	V3(NeuAc)2-Gb5Cer[s] -->	V3(NeuAc)2-Gb5Cer	118517	104708	-0.06186	-0.0244578	0.0233488	1.60189	0.207694	0.000406739	0.0117954	0.233058	0.0427576	1
hsa	acetaminophen	acetaminophen	t2	d3	RCR90070	chenodeoxycholic acid[s] -->	chenodeoxycholic acid	17200.4	17033.4	-0.00487919	-0.0244578	0.0233488	-0.838527	0.207694	0.000406739	0.0117954	0.0866453	0.456732	1
hsa	acetaminophen	acetaminophen	t2	d3	RCR90071	ursodeoxycholate[s] -->	ursodeoxycholate	25719.3	25166	-0.0108736	-0.0244578	0.0233488	-0.581793	0.207694	0.000406739	0.0117954	0.190165	0.0998879	1
hsa	acetaminophen	acetaminophen	t2	d3	RCR90075	deoxycholic acid[s] -->	deoxycholic acid	24863.2	24967.1	0.00208648	-0.0244578	0.0233488	-1.13686	0.207694	0.000406739	0.0117954	0.191891	0.0967908	1
hsa	acetaminophen	acetaminophen	t2	d3	RCR90082	lithocholate[s] -->	lithocholate	25719.3	25166	-0.0108736	-0.0244578	0.0233488	-0.581793	0.207694	0.000406739	0.0117954	0.190165	0.0998879	1
hsa	acetaminophen	acetaminophen	t2	d3	RCR90084	taurodeoxycholate[s] -->	taurodeoxycholate	44222.2	43204.1	-0.0116458	-0.0244578	0.0233488	-0.548719	0.207694	0.000406739	0.0117954	0.270604	0.018066	1
hsa	acetaminophen	acetaminophen	t2	d3	RCR90085	taurohyocholic acid[s] -->	taurohyocholic acid	45317.3	43412.2	-0.0214702	-0.0244578	0.0233488	-0.127953	0.207694	0.000406739	0.0117954	0.276784	0.0155013	1
hsa	acetaminophen	acetaminophen	t2	d3	RCR90086	glycohyocholic acid[s] -->	glycohyocholic acid	36576.4	35268.6	-0.0182033	-0.0244578	0.0233488	-0.26787	0.207694	0.000406739	0.0117954	0.289969	0.0110587	1
hsa	acetaminophen	acetaminophen	t2	d3	RCR90087	glycohyodeoxycholic acid[s] -->	glycohyodeoxycholic acid	42476.9	40772.8	-0.0204698	-0.0244578	0.0233488	-0.170798	0.207694	0.000406739	0.0117954	0.219395	0.056882	1
hsa	acetaminophen	acetaminophen	t2	d3	RCR90089	glycoursodeoxycholate[s] -->	glycoursodeoxycholate	41207.3	39441.7	-0.0218925	-0.0244578	0.0233488	-0.109868	0.207694	0.000406739	0.0117954	0.259771	0.0234422	1
hsa	acetaminophen	acetaminophen	t2	d3	RCR90090	hyocholic acid[s] -->	hyocholic acid	25719.3	25166	-0.0108736	-0.0244578	0.0233488	-0.581793	0.207694	0.000406739	0.0117954	0.190165	0.0998879	1
hsa	acetaminophen	acetaminophen	t2	d3	RCR90123	palmitate[s] <==>	palmitate	52010.6	47430.6	-0.0460578	-0.0244578	0.0233488	0.925105	0.207694	0.000406739	0.0117954	0.217277	0.0593796	1
hsa	acetaminophen	acetaminophen	t2	d3	RCR90179	tauro-hyodeoxycholic acid[s] -->	tauro-hyodeoxycholic acid	51517.6	49156.8	-0.0234494	-0.0244578	0.0233488	-0.0431866	0.207694	0.000406739	0.0117954	0.221564	0.0544154	1
hsa	acetaminophen	acetaminophen	t2	d3	RCR90189	serum bile acid[s] -->	serum bile acid	17048.2	17018.4	-0.000875003	-0.0244578	0.0233488	-1.01002	0.207694	0.000406739	0.0117954	0.157466	0.174305	1
hsa	acetaminophen	acetaminophen	t2	d3	RCR90196	cholesterol-ester pool[s] -->	cholesterol-ester pool	10401.4	9784.42	-0.0305632	-0.0244578	0.0233488	0.26149	0.207694	0.000406739	0.0117954	0.259064	0.0238356	1
hsa	acetaminophen	acetaminophen	t2	d3	RCR90202	oleate[s] <==>	oleate	55480.2	49755.8	-0.0543962	-0.0244578	0.0233488	1.28223	0.207694	0.000406739	0.0117954	0.208911	0.0701259	1
hsa	acetaminophen	acetaminophen	t2	d3	RCR90203	stearate[s] <==>	stearate	48055.1	44162.2	-0.042215	-0.0244578	0.0233488	0.760521	0.207694	0.000406739	0.0117954	0.232319	0.0434387	1
hsa	acetaminophen	acetaminophen	t2	d3	RCR90204	arachidonate[s] -->	arachidonate	1401.02	1419.87	0.00668186	-0.0244578	0.0233488	-1.33367	0.207694	0.000406739	0.0117954	-0.0219387	0.85079	1
hsa	acetaminophen	acetaminophen	t2	d3	RCR90205	cis-vaccenic acid[s] -->	cis-vaccenic acid	48688.7	44952.4	-0.0398999	-0.0244578	0.0233488	0.661371	0.207694	0.000406739	0.0117954	0.21689	0.0598451	1
hsa	acetaminophen	acetaminophen	t2	d3	RCR90206	palmitolate[s] <==>	palmitolate	40810.3	38631.6	-0.0274239	-0.0244578	0.0233488	0.127038	0.207694	0.000406739	0.0117954	0.227845	0.0477585	1
hsa	acetaminophen	acetaminophen	t2	d3	RCR90207	DHA[s] -->	DHA	588.687	587.518	-0.000994083	-0.0244578	0.0233488	-1.00492	0.207694	0.000406739	0.0117954	-0.00254494	0.982593	1
hsa	acetaminophen	acetaminophen	t2	d3	RCR90208	DPA[s] -->	DPA	517.609	516.347	-0.00122027	-0.0244578	0.0233488	-0.995235	0.207694	0.000406739	0.0117954	-0.0519506	0.655821	1
hsa	acetaminophen	acetaminophen	t2	d3	RCR90209	EPA[s] -->	EPA	368.431	371.763	0.00450193	-0.0244578	0.0233488	-1.24031	0.207694	0.000406739	0.0117954	-0.0298385	0.79805	1
hsa	acetaminophen	acetaminophen	t2	d3	RCR90210	myristic acid[s] <==>	myristic acid	31925.8	31098.5	-0.0131266	-0.0244578	0.0233488	-0.485298	0.207694	0.000406739	0.0117954	0.266941	0.0197512	1
hsa	acetaminophen	acetaminophen	t2	d3	RCR90211	dihomo-gamma-linolenate[s] -->	dihomo-gamma-linolenate	1143.77	1163.88	0.00871208	-0.0244578	0.0233488	-1.42063	0.207694	0.000406739	0.0117954	-0.083698	0.472245	1
rno	acetaminophen	acetaminophen	t2	d3	RCR30002	guanosine[s] -->	guanosine	28335.1	26515.3	-0.0331779	-0.0355153	0.0190575	-0.12265	0.207694	0.000406739	0.0117954	0.0249105	0.83086	1
rno	acetaminophen	acetaminophen	t2	d3	RCR30004	NAD+[s] -->	NAD+	16153	14883	-0.0409194	-0.0355153	0.0190575	0.283567	0.207694	0.000406739	0.0117954	0.148917	0.199182	1
rno	acetaminophen	acetaminophen	t2	d3	RCR30005	glutamate[s] -->	glutamate	3814.19	3779.03	-0.00463078	-0.0355153	0.0190575	-1.6206	0.207694	0.000406739	0.0117954	0.206918	0.0729035	1
rno	acetaminophen	acetaminophen	t2	d3	RCR30006	tyramine-O-sulfate[s] -->	tyramine-O-sulfate	7502.12	6775.43	-0.0508971	-0.0355153	0.0190575	0.807126	0.207694	0.000406739	0.0117954	0.183104	0.113371	1
rno	acetaminophen	acetaminophen	t2	d3	RCR30008	H2O[s] <==>	H2O	1857.17	1890.41	0.00887105	-0.0355153	0.0190575	-2.32908	0.207694	0.000406739	0.0117954	0.114544	0.32449	1
rno	acetaminophen	acetaminophen	t2	d3	RCR30009	progesterone[s] -->	progesterone	11047.2	10897	-0.00684335	-0.0355153	0.0190575	-1.5045	0.207694	0.000406739	0.0117954	0.174297	0.132104	1
rno	acetaminophen	acetaminophen	t2	d3	RCR30010	phenylacetylglycine[s] -->	phenylacetylglycine	3222.3	3015.17	-0.0332082	-0.0355153	0.0190575	-0.121063	0.207694	0.000406739	0.0117954	0.236108	0.0400378	1
rno	acetaminophen	acetaminophen	t2	d3	RCR30012	valeric acid[s] -->	valeric acid	34927.5	31294.7	-0.0548573	-0.0355153	0.0190575	1.01493	0.207694	0.000406739	0.0117954	0.268049	0.0192277	1
rno	acetaminophen	acetaminophen	t2	d3	RCR30013	alanine[s] <==>	alanine	2631.77	2384.63	-0.0492671	-0.0355153	0.0190575	0.721596	0.207694	0.000406739	0.0117954	0.0823564	0.479399	1
rno	acetaminophen	acetaminophen	t2	d3	RCR30014	asparagine[s] <==>	asparagine	6030.08	5118.96	-0.0817221	-0.0355153	0.0190575	2.4246	0.207694	0.000406739	0.0117954	0.21413	0.0632529	1
rno	acetaminophen	acetaminophen	t2	d3	RCR30015	arginine[s] <==>	arginine	10733.8	9184.97	-0.0777564	-0.0355153	0.0190575	2.21651	0.207694	0.000406739	0.0117954	0.197241	0.0876677	1
rno	acetaminophen	acetaminophen	t2	d3	RCR30016	citrulline[s] -->	citrulline	3456.67	3072.07	-0.0589098	-0.0355153	0.0190575	1.22758	0.207694	0.000406739	0.0117954	0.349578	0.00196596	0.5544
rno	acetaminophen	acetaminophen	t2	d3	RCR30021	UDP[s] -->	UDP	21556.8	20289.6	-0.0302821	-0.0355153	0.0190575	-0.2746	0.207694	0.000406739	0.0117954	0.150618	0.19404	1
rno	acetaminophen	acetaminophen	t2	d3	RCR30022	L-metanephrine[s] -->	L-metanephrine	17993.2	16593.9	-0.040458	-0.0355153	0.0190575	0.259355	0.207694	0.000406739	0.0117954	0.0161634	0.889779	1
rno	acetaminophen	acetaminophen	t2	d3	RCR30024	L-lactate[s] <==>	L-lactate	1775.35	1746.55	-0.0081774	-0.0355153	0.0190575	-1.4345	0.207694	0.000406739	0.0117954	0.0504045	0.665445	1
rno	acetaminophen	acetaminophen	t2	d3	RCR30025	LTD4[s] -->	LTD4	1947.95	1893.56	-0.0141578	-0.0355153	0.0190575	-1.12069	0.207694	0.000406739	0.0117954	0.263433	0.0214898	1
rno	acetaminophen	acetaminophen	t2	d3	RCR30027	glycerate[s] -->	glycerate	2745.18	2553.63	-0.0361485	-0.0355153	0.0190575	0.0332243	0.207694	0.000406739	0.0117954	0.126447	0.276398	1
rno	acetaminophen	acetaminophen	t2	d3	RCR30031	tyrosine[s] <==>	tyrosine	1016.96	955.424	-0.0312003	-0.0355153	0.0190575	-0.226422	0.207694	0.000406739	0.0117954	0.063447	0.586097	1
rno	acetaminophen	acetaminophen	t2	d3	RCR30032	acetate[s] -->	acetate	2901.66	2624.93	-0.0500721	-0.0355153	0.0190575	0.763836	0.207694	0.000406739	0.0117954	-0.0504495	0.665164	1
rno	acetaminophen	acetaminophen	t2	d3	RCR30033	AKG[s] -->	AKG	3622.2	3441.3	-0.0256105	-0.0355153	0.0190575	-0.519732	0.207694	0.000406739	0.0117954	0.293918	0.00996495	1
rno	acetaminophen	acetaminophen	t2	d3	RCR30036	digalactosylceramidesulfate[s] -->	digalactosylceramidesulfate	96465.9	88401	-0.0436257	-0.0355153	0.0190575	0.425575	0.207694	0.000406739	0.0117954	0.299576	0.00856273	1
rno	acetaminophen	acetaminophen	t2	d3	RCR30037	prostaglandin E1[s] -->	prostaglandin E1	1424.48	1371.38	-0.0189945	-0.0355153	0.0190575	-0.866895	0.207694	0.000406739	0.0117954	0.0038009	0.974004	1
rno	acetaminophen	acetaminophen	t2	d3	RCR30039	L-iduronic acid[s] -->	L-iduronic acid	100409	91472.1	-0.046573	-0.0355153	0.0190575	0.580231	0.207694	0.000406739	0.0117954	0.093692	0.420806	1
rno	acetaminophen	acetaminophen	t2	d3	RCR30041	butyrate[s] -->	butyrate	22543.2	17795.3	-0.117701	-0.0355153	0.0190575	4.3125	0.207694	0.000406739	0.0117954	0.254794	0.0263356	1
rno	acetaminophen	acetaminophen	t2	d3	RCR30042	serine[s] <==>	serine	4180.93	3879.58	-0.0373862	-0.0355153	0.0190575	0.098169	0.207694	0.000406739	0.0117954	0.0192791	0.868707	1
rno	acetaminophen	acetaminophen	t2	d3	RCR30045	acetoacetate[s] <==>	acetoacetate	5933.56	5389.1	-0.0480859	-0.0355153	0.0190575	0.659613	0.207694	0.000406739	0.0117954	0.199369	0.084234	1
rno	acetaminophen	acetaminophen	t2	d3	RCR30046	(R)-3-hydroxybutanoate[s] -->	(R)-3-hydroxybutanoate	4660.37	4013.14	-0.0746222	-0.0355153	0.0190575	2.05205	0.207694	0.000406739	0.0117954	-0.0645113	0.579817	1
rno	acetaminophen	acetaminophen	t2	d3	RCR30047	2-hydroxybutyrate[s] -->	2-hydroxybutyrate	2261.66	2169.45	-0.0208104	-0.0355153	0.0190575	-0.77161	0.207694	0.000406739	0.0117954	0.300122	0.00843694	1
rno	acetaminophen	acetaminophen	t2	d3	RCR30048	isocaproic-aldehyde[s] -->	isocaproic-aldehyde	11047.2	10897	-0.00684224	-0.0355153	0.0190575	-1.50456	0.207694	0.000406739	0.0117954	0.173843	0.133129	1
rno	acetaminophen	acetaminophen	t2	d3	RCR30049	IV3NeuAc,III3Fuc-nLc4Cer[s] -->	IV3NeuAc,III3Fuc-nLc4Cer	113347	103630	-0.0447811	-0.0355153	0.0190575	0.4862	0.207694	0.000406739	0.0117954	0.237226	0.0390777	1
rno	acetaminophen	acetaminophen	t2	d3	RCR30050	fucosyl-galactosylgloboside[s] -->	fucosyl-galactosylgloboside	121841	111626	-0.0437529	-0.0355153	0.0190575	0.432248	0.207694	0.000406739	0.0117954	0.242704	0.0346455	1
rno	acetaminophen	acetaminophen	t2	d3	RCR30051	retinoate[s] -->	retinoate	26.7084	27.153	0.00825452	-0.0355153	0.0190575	-2.29673	0.207694	0.000406739	0.0117954	0.0552979	0.635179	1
rno	acetaminophen	acetaminophen	t2	d3	RCR30052	glycochenodeoxycholate[s] -->	glycochenodeoxycholate	19414	17531.1	-0.0509643	-0.0355153	0.0190575	0.810651	0.207694	0.000406739	0.0117954	0.180417	0.118855	1
rno	acetaminophen	acetaminophen	t2	d3	RCR30053	GSH[s] -->	GSH	3741.91	3549.43	-0.0263991	-0.0355153	0.0190575	-0.478355	0.207694	0.000406739	0.0117954	0.408043	0.000253303	0.0719381
rno	acetaminophen	acetaminophen	t2	d3	RCR30054	inosine[s] -->	inosine	24280.8	23044.6	-0.0261207	-0.0355153	0.0190575	-0.492964	0.207694	0.000406739	0.0117954	0.0850444	0.465123	1
rno	acetaminophen	acetaminophen	t2	d3	RCR30059	sialyl-Tn antigen[s] -->	sialyl-Tn antigen	35281.5	32243.3	-0.044994	-0.0355153	0.0190575	0.497376	0.207694	0.000406739	0.0117954	0.079538	0.494615	1
rno	acetaminophen	acetaminophen	t2	d3	RCR30060	taurochenodeoxycholate[s] -->	taurochenodeoxycholate	25582.3	23186	-0.0491374	-0.0355153	0.0190575	0.714792	0.207694	0.000406739	0.0117954	0.191432	0.0976076	1
rno	acetaminophen	acetaminophen	t2	d3	RCR30062	glucose-1,6-bisphosphate[s] -->	glucose-1,6-bisphosphate	9303.49	8976.72	-0.0178753	-0.0355153	0.0190575	-0.925624	0.207694	0.000406739	0.0117954	0.00635061	0.95658	1
rno	acetaminophen	acetaminophen	t2	d3	RCR30063	ethanolamine[s] -->	ethanolamine	4539.53	4366.59	-0.0194182	-0.0355153	0.0190575	-0.84466	0.207694	0.000406739	0.0117954	0.187955	0.103966	1
rno	acetaminophen	acetaminophen	t2	d3	RCR30067	cholate[s] -->	cholate	16040.3	14713.4	-0.0431449	-0.0355153	0.0190575	0.400346	0.207694	0.000406739	0.0117954	0.121779	0.294657	1
rno	acetaminophen	acetaminophen	t2	d3	RCR30068	deoxyribose[s] -->	deoxyribose	6330.87	6033.52	-0.0240488	-0.0355153	0.0190575	-0.601681	0.207694	0.000406739	0.0117954	0.150516	0.194347	1
rno	acetaminophen	acetaminophen	t2	d3	RCR30070	hypoxanthine[s] -->	hypoxanthine	20799.9	19867.8	-0.0229199	-0.0355153	0.0190575	-0.660916	0.207694	0.000406739	0.0117954	0.128464	0.268747	1
rno	acetaminophen	acetaminophen	t2	d3	RCR30072	thymine[s] -->	thymine	14321.2	13162.2	-0.0421693	-0.0355153	0.0190575	0.349153	0.207694	0.000406739	0.0117954	0.162837	0.159887	1
rno	acetaminophen	acetaminophen	t2	d3	RCR30073	undecylic acid[s] -->	undecylic acid	35257.2	31985.8	-0.0486511	-0.0355153	0.0190575	0.68927	0.207694	0.000406739	0.0117954	0.281725	0.013683	1
rno	acetaminophen	acetaminophen	t2	d3	RCR30074	acetylcholine[s] -->	acetylcholine	32309.9	28791.1	-0.0575904	-0.0355153	0.0190575	1.15835	0.207694	0.000406739	0.0117954	0.162911	0.159696	1
rno	acetaminophen	acetaminophen	t2	d3	RCR30076	glycolipid[s] -->	glycolipid	119966	110118	-0.042802	-0.0355153	0.0190575	0.382356	0.207694	0.000406739	0.0117954	0.229235	0.0463805	1
rno	acetaminophen	acetaminophen	t2	d3	RCR30077	guanine[s] -->	guanine	24858.9	23338.5	-0.0315449	-0.0355153	0.0190575	-0.208338	0.207694	0.000406739	0.0117954	0.0742494	0.523835	1
rno	acetaminophen	acetaminophen	t2	d3	RCR30078	ribose[s] -->	ribose	1862.23	1858.83	-0.000913716	-0.0355153	0.0190575	-1.81565	0.207694	0.000406739	0.0117954	0.227093	0.0485184	1
rno	acetaminophen	acetaminophen	t2	d3	RCR30079	sphinganine-1-phosphate[s] -->	sphinganine-1-phosphate	44512	40996.4	-0.0411139	-0.0355153	0.0190575	0.293775	0.207694	0.000406739	0.0117954	0.250858	0.0288331	1
rno	acetaminophen	acetaminophen	t2	d3	RCR30081	N-acetyl-D-mannosamine[s] -->	N-acetyl-D-mannosamine	13781.7	12454.8	-0.0505744	-0.0355153	0.0190575	0.790195	0.207694	0.000406739	0.0117954	0.237431	0.0389035	1
rno	acetaminophen	acetaminophen	t2	d3	RCR30082	thiamin-P[s] -->	thiamin-P	73.7287	71.0692	-0.0183669	-0.0355153	0.0190575	-0.899828	0.207694	0.000406739	0.0117954	0.0586832	0.614582	1
rno	acetaminophen	acetaminophen	t2	d3	RCR30084	adenosine[s] -->	adenosine	28080.5	26401.4	-0.0308199	-0.0355153	0.0190575	-0.246383	0.207694	0.000406739	0.0117954	0.0915388	0.431608	1
rno	acetaminophen	acetaminophen	t2	d3	RCR30085	corticosterone[s] -->	corticosterone	14359.2	14333.9	-0.000883481	-0.0355153	0.0190575	-1.81723	0.207694	0.000406739	0.0117954	0.181388	0.116849	1
rno	acetaminophen	acetaminophen	t2	d3	RCR30086	deoxycytidine[s] -->	deoxycytidine	16169.3	14976.2	-0.0383058	-0.0355153	0.0190575	0.146422	0.207694	0.000406739	0.0117954	0.159039	0.169988	1
rno	acetaminophen	acetaminophen	t2	d3	RCR30087	leukotriene E4[s] -->	leukotriene E4	1856	1822.36	-0.00914398	-0.0355153	0.0190575	-1.38378	0.207694	0.000406739	0.0117954	0.240039	0.036746	1
rno	acetaminophen	acetaminophen	t2	d3	RCR30089	thromboxane A2[s] -->	thromboxane A2	1552.56	1535.64	-0.00547706	-0.0355153	0.0190575	-1.57619	0.207694	0.000406739	0.0117954	0.173252	0.134476	1
rno	acetaminophen	acetaminophen	t2	d3	RCR30091	spermine[s] -->	spermine	30090.6	27174.5	-0.0509231	-0.0355153	0.0190575	0.80849	0.207694	0.000406739	0.0117954	0.114913	0.322926	1
rno	acetaminophen	acetaminophen	t2	d3	RCR30093	VLDL[s] -->	VLDL	4393.25	3997.96	-0.0471073	-0.0355153	0.0190575	0.608267	0.207694	0.000406739	0.0117954	0.270997	0.0178927	1
rno	acetaminophen	acetaminophen	t2	d3	RCR30095	cysteine[s] <==>	cysteine	1576.79	1498.51	-0.0254548	-0.0355153	0.0190575	-0.527902	0.207694	0.000406739	0.0117954	0.228525	0.0470803	1
rno	acetaminophen	acetaminophen	t2	d3	RCR30096	NH3[s] <==>	NH3	2094.25	2023.67	-0.0171385	-0.0355153	0.0190575	-0.964285	0.207694	0.000406739	0.0117954	0.0937523	0.420505	1
rno	acetaminophen	acetaminophen	t2	d3	RCR30097	urate[s] -->	urate	23683.8	22466	-0.026388	-0.0355153	0.0190575	-0.478936	0.207694	0.000406739	0.0117954	0.0574575	0.622006	1
rno	acetaminophen	acetaminophen	t2	d3	RCR30099	sulfite[s] -->	sulfite	7020.61	6585.36	-0.0319896	-0.0355153	0.0190575	-0.185002	0.207694	0.000406739	0.0117954	0.118178	0.309274	1
rno	acetaminophen	acetaminophen	t2	d3	RCR30100	phospholipids extracellular pool[s] -->	phospholipids extracellular pool	7256.98	6587.5	-0.0483575	-0.0355153	0.0190575	0.673864	0.207694	0.000406739	0.0117954	0.240105	0.036693	1
rno	acetaminophen	acetaminophen	t2	d3	RCR30101	4-aminobutyrate[s] -->	4-aminobutyrate	3716.53	3690.28	-0.0035446	-0.0355153	0.0190575	-1.6776	0.207694	0.000406739	0.0117954	0.225425	0.050239	1
rno	acetaminophen	acetaminophen	t2	d3	RCR30102	D-alanine[s] -->	D-alanine	2539.09	2322.77	-0.0444937	-0.0355153	0.0190575	0.471124	0.207694	0.000406739	0.0117954	0.0264253	0.820741	1
rno	acetaminophen	acetaminophen	t2	d3	RCR30103	estradiol-17beta 3-glucuronide[s] -->	estradiol-17beta 3-glucuronide	30098.8	28802.7	-0.0220048	-0.0355153	0.0190575	-0.708935	0.207694	0.000406739	0.0117954	-0.0152538	0.895947	1
rno	acetaminophen	acetaminophen	t2	d3	RCR30105	L-dopa[s] -->	L-dopa	1927.71	1884.36	-0.0113717	-0.0355153	0.0190575	-1.26688	0.207694	0.000406739	0.0117954	0.12996	0.263165	1
rno	acetaminophen	acetaminophen	t2	d3	RCR30106	cholesterol[s] <==>	cholesterol	102828	94956.8	-0.039797	-0.0355153	0.0190575	0.224673	0.207694	0.000406739	0.0117954	0.104533	0.368834	1
rno	acetaminophen	acetaminophen	t2	d3	RCR30109	prostaglandin E2[s] -->	prostaglandin E2	1631.9	1601.11	-0.00952471	-0.0355153	0.0190575	-1.3638	0.207694	0.000406739	0.0117954	0.138548	0.232643	1
rno	acetaminophen	acetaminophen	t2	d3	RCR30111	testosterone sulfate[s] -->	testosterone sulfate	22044.6	20868.8	-0.0273982	-0.0355153	0.0190575	-0.425929	0.207694	0.000406739	0.0117954	0.148947	0.19909	1
rno	acetaminophen	acetaminophen	t2	d3	RCR30115	CO2[s] -->	CO2	2564.71	2508.45	-0.0110899	-0.0355153	0.0190575	-1.28167	0.207694	0.000406739	0.0117954	0.179895	0.119942	1
rno	acetaminophen	acetaminophen	t2	d3	RCR30116	glycine[s] <==>	glycine	4341.02	4025.61	-0.0376988	-0.0355153	0.0190575	0.114572	0.207694	0.000406739	0.0117954	0.151651	0.190964	1
rno	acetaminophen	acetaminophen	t2	d3	RCR30117	proline[s] <==>	proline	3551.96	3169.72	-0.0568666	-0.0355153	0.0190575	1.12036	0.207694	0.000406739	0.0117954	0.235126	0.0408975	1
rno	acetaminophen	acetaminophen	t2	d3	RCR30118	choline[s] -->	choline	29900.3	26986.1	-0.0512299	-0.0355153	0.0190575	0.82459	0.207694	0.000406739	0.0117954	0.15713	0.17524	1
rno	acetaminophen	acetaminophen	t2	d3	RCR30120	mannose[s] -->	mannose	12292.6	11129.8	-0.0496435	-0.0355153	0.0190575	0.741346	0.207694	0.000406739	0.0117954	-0.0597717	0.608021	1
rno	acetaminophen	acetaminophen	t2	d3	RCR30124	beta-alanine[s] -->	beta-alanine	3670.21	3353.79	-0.0450472	-0.0355153	0.0190575	0.500167	0.207694	0.000406739	0.0117954	0.143848	0.215082	1
rno	acetaminophen	acetaminophen	t2	d3	RCR30125	AMP[s] -->	AMP	34566.1	32751.7	-0.0269533	-0.0355153	0.0190575	-0.449273	0.207694	0.000406739	0.0117954	0.154861	0.181633	1
rno	acetaminophen	acetaminophen	t2	d3	RCR30126	estrone-glucuronide[s] -->	estrone-glucuronide	30047.8	28794.2	-0.0213058	-0.0355153	0.0190575	-0.745612	0.207694	0.000406739	0.0117954	0.101918	0.380998	1
rno	acetaminophen	acetaminophen	t2	d3	RCR30127	globoside[s] -->	globoside	116331	106312	-0.0449997	-0.0355153	0.0190575	0.497675	0.207694	0.000406739	0.0117954	0.277379	0.0152718	1
rno	acetaminophen	acetaminophen	t2	d3	RCR30130	ribitol[s] -->	ribitol	2676.03	2588.9	-0.0165498	-0.0355153	0.0190575	-0.995178	0.207694	0.000406739	0.0117954	0.00541055	0.963002	1
rno	acetaminophen	acetaminophen	t2	d3	RCR30131	thymidine[s] -->	thymidine	16126.8	14744.6	-0.0447726	-0.0355153	0.0190575	0.485759	0.207694	0.000406739	0.0117954	0.0742589	0.523782	1
rno	acetaminophen	acetaminophen	t2	d3	RCR30132	creatinine[s] -->	creatinine	16565.5	14796.7	-0.0564005	-0.0355153	0.0190575	1.09591	0.207694	0.000406739	0.0117954	0.242166	0.0350617	1
rno	acetaminophen	acetaminophen	t2	d3	RCR30134	core 8[s] -->	core 8	27946.1	25608.6	-0.0436461	-0.0355153	0.0190575	0.426647	0.207694	0.000406739	0.0117954	0.0383937	0.741942	1
rno	acetaminophen	acetaminophen	t2	d3	RCR30135	dolichol[s] -->	dolichol	160785	147976	-0.0414857	-0.0355153	0.0190575	0.313285	0.207694	0.000406739	0.0117954	0.165681	0.15262	1
rno	acetaminophen	acetaminophen	t2	d3	RCR30142	octanoic acid[s] -->	octanoic acid	16398.5	13076.2	-0.112716	-0.0355153	0.0190575	4.05092	0.207694	0.000406739	0.0117954	0.307428	0.00690411	1
rno	acetaminophen	acetaminophen	t2	d3	RCR30145	aspartate[s] -->	aspartate	3686.48	3309.89	-0.0538261	-0.0355153	0.0190575	0.960821	0.207694	0.000406739	0.0117954	0.0407504	0.726706	1
rno	acetaminophen	acetaminophen	t2	d3	RCR30146	thiamin-PPP[s] -->	thiamin-PPP	129.396	128.4	-0.00386546	-0.0355153	0.0190575	-1.66076	0.207694	0.000406739	0.0117954	-0.0258319	0.824702	1
rno	acetaminophen	acetaminophen	t2	d3	RCR30147	dihydroneopterin[s] -->	dihydroneopterin	32330.9	30038.5	-0.0367559	-0.0355153	0.0190575	0.0650998	0.207694	0.000406739	0.0117954	0.0798891	0.492706	1
rno	acetaminophen	acetaminophen	t2	d3	RCR30148	fructose[s] -->	fructose	1627.4	1551.1	-0.024005	-0.0355153	0.0190575	-0.603978	0.207694	0.000406739	0.0117954	0.0327802	0.778626	1
rno	acetaminophen	acetaminophen	t2	d3	RCR30154	2-acetyl-1-alkyl-sn-glycero-3-phosphocholine[s] -->	2-acetyl-1-alkyl-sn-glycero-3-phosphocholine	80999.8	75854.3	-0.0328038	-0.0355153	0.0190575	-0.14228	0.207694	0.000406739	0.0117954	0.240473	0.0363972	1
rno	acetaminophen	acetaminophen	t2	d3	RCR30157	type IIIAb[s] -->	type IIIAb	107519	98064.9	-0.0459855	-0.0355153	0.0190575	0.549398	0.207694	0.000406739	0.0117954	0.172159	0.136987	1
rno	acetaminophen	acetaminophen	t2	d3	RCR30158	ADP[s] -->	ADP	35278.6	33437.7	-0.0267904	-0.0355153	0.0190575	-0.457821	0.207694	0.000406739	0.0117954	0.15124	0.192186	1
rno	acetaminophen	acetaminophen	t2	d3	RCR30159	deoxyadenosine[s] -->	deoxyadenosine	29535.6	27666.6	-0.0326727	-0.0355153	0.0190575	-0.14916	0.207694	0.000406739	0.0117954	0.0842415	0.469363	1
rno	acetaminophen	acetaminophen	t2	d3	RCR30160	deoxyuridine[s] -->	deoxyuridine	13954.7	12748.8	-0.0451588	-0.0355153	0.0190575	0.506023	0.207694	0.000406739	0.0117954	0.157884	0.17315	1
rno	acetaminophen	acetaminophen	t2	d3	RCR30161	GSSG[s] -->	GSSG	4344.53	4147.81	-0.0231647	-0.0355153	0.0190575	-0.648074	0.207694	0.000406739	0.0117954	0.454287	3.75396e-05	0.0106988
rno	acetaminophen	acetaminophen	t2	d3	RCR30163	leukotriene A4[s] -->	leukotriene A4	1358.93	1343.47	-0.00572107	-0.0355153	0.0190575	-1.56339	0.207694	0.000406739	0.0117954	0.101135	0.384684	1
rno	acetaminophen	acetaminophen	t2	d3	RCR30168	pyridoxal-phosphate[s] -->	pyridoxal-phosphate	49.5762	47.8747	-0.0174605	-0.0355153	0.0190575	-0.947386	0.207694	0.000406739	0.0117954	-0.0484782	0.67751	1
rno	acetaminophen	acetaminophen	t2	d3	RCR30182	HDL[s] -->	HDL	10406.9	9366.77	-0.0526034	-0.0355153	0.0190575	0.896661	0.207694	0.000406739	0.0117954	0.258644	0.0240725	1
rno	acetaminophen	acetaminophen	t2	d3	RCR30188	ornithine[s] <==>	ornithine	3614.3	3272.58	-0.0496197	-0.0355153	0.0190575	0.7401	0.207694	0.000406739	0.0117954	0.170948	0.139814	1
rno	acetaminophen	acetaminophen	t2	d3	RCR30189	noradrenaline[s] -->	noradrenaline	4266.34	4114.95	-0.0180632	-0.0355153	0.0190575	-0.91576	0.207694	0.000406739	0.0117954	0.159001	0.17009	1
rno	acetaminophen	acetaminophen	t2	d3	RCR30190	adrenaline[s] -->	adrenaline	9891.88	9362.75	-0.0274805	-0.0355153	0.0190575	-0.421611	0.207694	0.000406739	0.0117954	0.0220634	0.849952	1
rno	acetaminophen	acetaminophen	t2	d3	RCR30191	1-methylnicotinamide[s] -->	1-methylnicotinamide	7184.83	6602.57	-0.0422315	-0.0355153	0.0190575	0.352416	0.207694	0.000406739	0.0117954	-0.0862623	0.458732	1
rno	acetaminophen	acetaminophen	t2	d3	RCR30192	heme[s] -->	heme	78534.8	73147.2	-0.0355193	-0.0355153	0.0190575	0.00020968	0.207694	0.000406739	0.0117954	0.273139	0.016973	1
rno	acetaminophen	acetaminophen	t2	d3	RCR30193	chondroitin sulfate A (GalNAc4S-GlcA) proteoglycan[s] -->	chondroitin sulfate A (GalNAc4S-GlcA) proteoglycan	130835	119502	-0.0452723	-0.0355153	0.0190575	0.511976	0.207694	0.000406739	0.0117954	0.133399	0.250633	1
rno	acetaminophen	acetaminophen	t2	d3	RCR30194	chondroitin sulfate B - dermatan sulfate (IdoA2S-GalNAc4S) proteoglycan[s] -->	chondroitin sulfate B - dermatan sulfate (IdoA2S-GalNAc4S) proteoglycan	138246	126161	-0.0457055	-0.0355153	0.0190575	0.534711	0.207694	0.000406739	0.0117954	0.136907	0.238274	1
rno	acetaminophen	acetaminophen	t2	d3	RCR30195	chondroitin sulfate C (GalNAc6S-GlcA) proteoglycan[s] -->	chondroitin sulfate C (GalNAc6S-GlcA) proteoglycan	131042	119692	-0.0452676	-0.0355153	0.0190575	0.511732	0.207694	0.000406739	0.0117954	0.132776	0.252874	1
rno	acetaminophen	acetaminophen	t2	d3	RCR30196	chondroitin sulfate D (GlcNAc6S-GlcA2S) proteoglycan[s] -->	chondroitin sulfate D (GlcNAc6S-GlcA2S) proteoglycan	145286	132532	-0.0459054	-0.0355153	0.0190575	0.545197	0.207694	0.000406739	0.0117954	0.150501	0.194391	1
rno	acetaminophen	acetaminophen	t2	d3	RCR30197	chondroitin sulfate E (GalNAc4,6diS-GlcA) proteoglycan[s] -->	chondroitin sulfate E (GalNAc4,6diS-GlcA) proteoglycan	152857	139433	-0.0459252	-0.0355153	0.0190575	0.546239	0.207694	0.000406739	0.0117954	0.147705	0.202904	1
rno	acetaminophen	acetaminophen	t2	d3	RCR30198	ADP-ribose[s] -->	ADP-ribose	44943.3	41847.4	-0.0356704	-0.0355153	0.0190575	0.00813925	0.207694	0.000406739	0.0117954	0.133518	0.250205	1
rno	acetaminophen	acetaminophen	t2	d3	RCR30203	leukotriene F4[s] -->	leukotriene F4	1959.91	1885.73	-0.0192879	-0.0355153	0.0190575	-0.851497	0.207694	0.000406739	0.0117954	0.284106	0.0128749	1
rno	acetaminophen	acetaminophen	t2	d3	RCR30204	1-organyl-2-lyso-sn-glycero-3-phosphocholine[s] -->	1-organyl-2-lyso-sn-glycero-3-phosphocholine	77037.9	72148.5	-0.0327731	-0.0355153	0.0190575	-0.14389	0.207694	0.000406739	0.0117954	0.234563	0.0413973	1
rno	acetaminophen	acetaminophen	t2	d3	RCR30205	D-xylose[s] -->	D-xylose	6065.73	5766.03	-0.0253305	-0.0355153	0.0190575	-0.534424	0.207694	0.000406739	0.0117954	0.132268	0.25471	1
rno	acetaminophen	acetaminophen	t2	d3	RCR30208	5-methyl-THF[s] -->	5-methyl-THF	44.6247	44.3601	-0.00297354	-0.0355153	0.0190575	-1.70756	0.207694	0.000406739	0.0117954	-0.0727599	0.532219	1
rno	acetaminophen	acetaminophen	t2	d3	RCR30210	sialyl(2,3)-sialyl(2,6)-galactosylgloboside[s] -->	sialyl(2,3)-sialyl(2,6)-galactosylgloboside	117838	107565	-0.0455767	-0.0355153	0.0190575	0.52795	0.207694	0.000406739	0.0117954	0.220097	0.0560739	1
rno	acetaminophen	acetaminophen	t2	d3	RCR30211	adenine[s] -->	adenine	24600.7	23232.4	-0.0286063	-0.0355153	0.0190575	-0.362536	0.207694	0.000406739	0.0117954	0.150222	0.195228	1
rno	acetaminophen	acetaminophen	t2	d3	RCR30212	ADP-ribose-2-phosphate[s] -->	ADP-ribose-2-phosphate	48505.2	45275.7	-0.0344358	-0.0355153	0.0190575	-0.0566477	0.207694	0.000406739	0.0117954	0.134346	0.247255	1
rno	acetaminophen	acetaminophen	t2	d3	RCR30213	1-alkyl-2-lysoglycerol-3-phosphocholine[s] -->	1-alkyl-2-lysoglycerol-3-phosphocholine	77151.2	72233.5	-0.0329191	-0.0355153	0.0190575	-0.136232	0.207694	0.000406739	0.0117954	0.234914	0.0410851	1
rno	acetaminophen	acetaminophen	t2	d3	RCR30215	CMP[s] -->	CMP	23295.7	21930.8	-0.0301786	-0.0355153	0.0190575	-0.280033	0.207694	0.000406739	0.0117954	0.176826	0.1265	1
rno	acetaminophen	acetaminophen	t2	d3	RCR30216	creatine[s] -->	creatine	14173.1	12416.9	-0.0660482	-0.0355153	0.0190575	1.60215	0.207694	0.000406739	0.0117954	0.253539	0.0271113	1
rno	acetaminophen	acetaminophen	t2	d3	RCR30217	L-carnitine[s] -->	L-carnitine	11880.1	10698.1	-0.0523488	-0.0355153	0.0190575	0.883301	0.207694	0.000406739	0.0117954	0.250552	0.0290351	1
rno	acetaminophen	acetaminophen	t2	d3	RCR30218	deoxyinosine[s] -->	deoxyinosine	25939.3	24521.3	-0.0281004	-0.0355153	0.0190575	-0.389081	0.207694	0.000406739	0.0117954	0.0676933	0.561225	1
rno	acetaminophen	acetaminophen	t2	d3	RCR30219	dopamine-3-O-sulfate[s] -->	dopamine-3-O-sulfate	7873.86	7147.17	-0.0483778	-0.0355153	0.0190575	0.674933	0.207694	0.000406739	0.0117954	0.206968	0.0728317	1
rno	acetaminophen	acetaminophen	t2	d3	RCR30221	III3Fuc-nLc6Cer[s] -->	III3Fuc-nLc6Cer	112837	103206	-0.0445788	-0.0355153	0.0190575	0.475589	0.207694	0.000406739	0.0117954	0.235724	0.0403719	1
rno	acetaminophen	acetaminophen	t2	d3	RCR30223	6-deoxy-L-galactose[s] -->	6-deoxy-L-galactose	123699	113027	-0.0450824	-0.0355153	0.0190575	0.502013	0.207694	0.000406739	0.0117954	0.0559426	0.631235	1
rno	acetaminophen	acetaminophen	t2	d3	RCR30224	GD1beta[s] -->	GD1beta	117128	106940	-0.0454695	-0.0355153	0.0190575	0.522325	0.207694	0.000406739	0.0117954	0.238345	0.0381358	1
rno	acetaminophen	acetaminophen	t2	d3	RCR30225	(5-L-glutamyl)-L-amino acid[s] -->	(5-L-glutamyl)-L-amino acid	7209.9	6824.13	-0.0274881	-0.0355153	0.0190575	-0.421212	0.207694	0.000406739	0.0117954	0.267674	0.0194035	1
rno	acetaminophen	acetaminophen	t2	d3	RCR30226	GD1c[s] -->	GD1c	112769	102879	-0.0458649	-0.0355153	0.0190575	0.543072	0.207694	0.000406739	0.0117954	0.235561	0.0405145	1
rno	acetaminophen	acetaminophen	t2	d3	RCR30229	GP1calpha[s] -->	GP1calpha	111990	102220	-0.0456101	-0.0355153	0.0190575	0.529702	0.207694	0.000406739	0.0117954	0.18952	0.101065	1
rno	acetaminophen	acetaminophen	t2	d3	RCR30230	GQ1b[s] -->	GQ1b	109366	99779.1	-0.0458372	-0.0355153	0.0190575	0.54162	0.207694	0.000406739	0.0117954	0.19649	0.0889062	1
rno	acetaminophen	acetaminophen	t2	d3	RCR30232	leukotriene B4[s] -->	leukotriene B4	1312.21	1286.34	-0.00995703	-0.0355153	0.0190575	-1.34112	0.207694	0.000406739	0.0117954	0.101531	0.382817	1
rno	acetaminophen	acetaminophen	t2	d3	RCR30233	nicotinamide[s] -->	nicotinamide	4930.85	4487.64	-0.047058	-0.0355153	0.0190575	0.605677	0.207694	0.000406739	0.0117954	0.0641525	0.581931	1
rno	acetaminophen	acetaminophen	t2	d3	RCR30235	sphingosine-1-phosphate[s] -->	sphingosine-1-phosphate	44516.7	40944.4	-0.0417998	-0.0355153	0.0190575	0.329767	0.207694	0.000406739	0.0117954	0.266654	0.019889	1
rno	acetaminophen	acetaminophen	t2	d3	RCR30237	uracil[s] -->	uracil	10489.4	9611.39	-0.0436782	-0.0355153	0.0190575	0.428332	0.207694	0.000406739	0.0117954	0.224871	0.0508221	1
rno	acetaminophen	acetaminophen	t2	d3	RCR30238	uridine[s] -->	uridine	13523.9	12494.7	-0.0395587	-0.0355153	0.0190575	0.212168	0.207694	0.000406739	0.0117954	0.166693	0.150094	1
rno	acetaminophen	acetaminophen	t2	d3	RCR30241	spermine dialdehyde[s] -->	spermine dialdehyde	6018.55	5634.92	-0.0329199	-0.0355153	0.0190575	-0.136191	0.207694	0.000406739	0.0117954	0.283282	0.0131496	1
rno	acetaminophen	acetaminophen	t2	d3	RCR30242	xanthurenate[s] -->	xanthurenate	1894.55	1760.38	-0.0367083	-0.0355153	0.0190575	0.0625982	0.207694	0.000406739	0.0117954	0.0350502	0.763728	1
rno	acetaminophen	acetaminophen	t2	d3	RCR30243	n5m2masn[s] -->	n5m2masn	167435	152693	-0.0460499	-0.0355153	0.0190575	0.55278	0.207694	0.000406739	0.0117954	0.131155	0.258763	1
rno	acetaminophen	acetaminophen	t2	d3	RCR30245	albumin[s] -->	albumin	9264.34	8167.66	-0.0629121	-0.0355153	0.0190575	1.43759	0.207694	0.000406739	0.0117954	0.137445	0.236418	1
rno	acetaminophen	acetaminophen	t2	d3	RCR30306	HDL remnant[s] -->	HDL remnant	15222.6	13557.5	-0.0578538	-0.0355153	0.0190575	1.17217	0.207694	0.000406739	0.0117954	0.263926	0.0212377	1
rno	acetaminophen	acetaminophen	t2	d3	RCR30309	propanoate[s] -->	propanoate	3964.67	3437.92	-0.0711576	-0.0355153	0.0190575	1.87025	0.207694	0.000406739	0.0117954	0.510852	2.41616e-06	0.000691023
rno	acetaminophen	acetaminophen	t2	d3	RCR30310	hexanoic acid[s] -->	hexanoic acid	19512.4	15676.7	-0.109003	-0.0355153	0.0190575	3.85611	0.207694	0.000406739	0.0117954	0.202878	0.0788041	1
rno	acetaminophen	acetaminophen	t2	d3	RCR30311	heptylic acid[s] -->	heptylic acid	35016.2	31449.4	-0.0536639	-0.0355153	0.0190575	0.952311	0.207694	0.000406739	0.0117954	0.273071	0.0170015	1
rno	acetaminophen	acetaminophen	t2	d3	RCR30312	nonanoic acid[s] -->	nonanoic acid	35136.7	31648.1	-0.0522371	-0.0355153	0.0190575	0.87744	0.207694	0.000406739	0.0117954	0.27948	0.0144851	1
rno	acetaminophen	acetaminophen	t2	d3	RCR30313	decanoic acid[s] -->	decanoic acid	14913.7	12492.6	-0.0883409	-0.0355153	0.0190575	2.77191	0.207694	0.000406739	0.0117954	0.206966	0.0728354	1
rno	acetaminophen	acetaminophen	t2	d3	RCR30315	glucose[s] <==>	glucose	8116.07	7485.34	-0.0404274	-0.0355153	0.0190575	0.257751	0.207694	0.000406739	0.0117954	0.133872	0.248941	1
rno	acetaminophen	acetaminophen	t2	d3	RCR30321	glutamine[s] <==>	glutamine	5280.97	4717.36	-0.0563702	-0.0355153	0.0190575	1.09431	0.207694	0.000406739	0.0117954	0.13917	0.230529	1
rno	acetaminophen	acetaminophen	t2	d3	RCR30322	sulfate[s] <==>	sulfate	2773.89	2656.7	-0.0215788	-0.0355153	0.0190575	-0.731288	0.207694	0.000406739	0.0117954	0.24577	0.0323543	1
rno	acetaminophen	acetaminophen	t2	d3	RCR30325	HCO3-[s] -->	HCO3-	2819.53	2819.45	-1.47781e-05	-0.0355153	0.0190575	-1.86282	0.207694	0.000406739	0.0117954	0.191832	0.0968957	1
rno	acetaminophen	acetaminophen	t2	d3	RCR30327	glycerol[s] <==>	glycerol	114608	104258	-0.0472879	-0.0355153	0.0190575	0.617742	0.207694	0.000406739	0.0117954	0.279031	0.0146502	1
rno	acetaminophen	acetaminophen	t2	d3	RCR30328	methylimidazoleacetic acid[s] -->	methylimidazoleacetic acid	819.742	782.318	-0.0233595	-0.0355153	0.0190575	-0.637851	0.207694	0.000406739	0.0117954	0.0849118	0.465821	1
rno	acetaminophen	acetaminophen	t2	d3	RCR30329	dopamine[s] -->	dopamine	2695.03	2590.68	-0.0197413	-0.0355153	0.0190575	-0.827709	0.207694	0.000406739	0.0117954	0.0959719	0.40954	1
rno	acetaminophen	acetaminophen	t2	d3	RCR30330	5-hydroxy-L-tryptophan[s] -->	5-hydroxy-L-tryptophan	1380.43	1368.81	-0.00422495	-0.0355153	0.0190575	-1.6419	0.207694	0.000406739	0.0117954	0.22783	0.0477739	1
rno	acetaminophen	acetaminophen	t2	d3	RCR30333	H2S[s] -->	H2S	2467.15	2387.79	-0.0163469	-0.0355153	0.0190575	-1.00582	0.207694	0.000406739	0.0117954	0.340767	0.00259349	0.728772
rno	acetaminophen	acetaminophen	t2	d3	RCR30335	heparan sulfate proteoglycan[s] -->	heparan sulfate proteoglycan	227824	206706	-0.0485997	-0.0355153	0.0190575	0.686576	0.207694	0.000406739	0.0117954	0.138712	0.232083	1
rno	acetaminophen	acetaminophen	t2	d3	RCR30336	keratan sulfate I[s] -->	keratan sulfate I	169928	153786	-0.0498628	-0.0355153	0.0190575	0.752854	0.207694	0.000406739	0.0117954	0.132939	0.252284	1
rno	acetaminophen	acetaminophen	t2	d3	RCR30337	keratan sulfate I, degradation product 1[s] -->	keratan sulfate I, degradation product 1	170019	153861	-0.0498887	-0.0355153	0.0190575	0.754211	0.207694	0.000406739	0.0117954	0.132019	0.255612	1
rno	acetaminophen	acetaminophen	t2	d3	RCR30338	keratan sulfate II (core 2-linked)[s] -->	keratan sulfate II (core 2-linked)	157883	142625	-0.0507757	-0.0355153	0.0190575	0.800756	0.207694	0.000406739	0.0117954	0.130848	0.259888	1
rno	acetaminophen	acetaminophen	t2	d3	RCR30339	keratan sulfate II (core 4-linked)[s] -->	keratan sulfate II (core 4-linked)	156451	141450	-0.0503538	-0.0355153	0.0190575	0.77862	0.207694	0.000406739	0.0117954	0.128732	0.267743	1
rno	acetaminophen	acetaminophen	t2	d3	RCR30340	hyaluronate[s] -->	hyaluronate	43363.8	40494	-0.0342218	-0.0355153	0.0190575	-0.0678764	0.207694	0.000406739	0.0117954	0.0389834	0.73812	1
rno	acetaminophen	acetaminophen	t2	d3	RCR30341	hyaluronan biosynthesis, precursor 1[s] -->	hyaluronan biosynthesis, precursor 1	18964.8	17570.6	-0.0381607	-0.0355153	0.0190575	0.138811	0.207694	0.000406739	0.0117954	0.0158876	0.891649	1
rno	acetaminophen	acetaminophen	t2	d3	RCR30342	de-Fuc form of PA6[s] -->	de-Fuc form of PA6	160230	144741	-0.0507897	-0.0355153	0.0190575	0.801492	0.207694	0.000406739	0.0117954	0.131603	0.257126	1
rno	acetaminophen	acetaminophen	t2	d3	RCR30343	PA6[s] -->	PA6	159950	144492	-0.0507734	-0.0355153	0.0190575	0.800638	0.207694	0.000406739	0.0117954	0.135352	0.243698	1
rno	acetaminophen	acetaminophen	t2	d3	RCR30344	(GlcNAc)5 (Man)3 (Asn)1[s] -->	(GlcNAc)5 (Man)3 (Asn)1	167952	153087	-0.0463037	-0.0355153	0.0190575	0.566096	0.207694	0.000406739	0.0117954	0.137598	0.23589	1
rno	acetaminophen	acetaminophen	t2	d3	RCR30345	disialyl-T antigen[s] -->	disialyl-T antigen	67389	61526.2	-0.045478	-0.0355153	0.0190575	0.522773	0.207694	0.000406739	0.0117954	0.137965	0.234631	1
rno	acetaminophen	acetaminophen	t2	d3	RCR30346	sarcosine[s] -->	sarcosine	8942.71	8107.78	-0.0489679	-0.0355153	0.0190575	0.705898	0.207694	0.000406739	0.0117954	0.0941437	0.41856	1
rno	acetaminophen	acetaminophen	t2	d3	RCR30347	galactose[s] -->	galactose	5750.93	5103.66	-0.0596309	-0.0355153	0.0190575	1.26541	0.207694	0.000406739	0.0117954	0.00609283	0.95834	1
rno	acetaminophen	acetaminophen	t2	d3	RCR30348	nicotinate[s] <==>	nicotinate	2455.2	2285.65	-0.0357634	-0.0355153	0.0190575	0.013019	0.207694	0.000406739	0.0117954	0.062406	0.592271	1
rno	acetaminophen	acetaminophen	t2	d3	RCR30353	oxalate[s] -->	oxalate	5427.92	5140.46	-0.0271992	-0.0355153	0.0190575	-0.436372	0.207694	0.000406739	0.0117954	0.204603	0.0762397	1
rno	acetaminophen	acetaminophen	t2	d3	RCR30359	13-cis-retinoyl-glucuronide[s] -->	13-cis-retinoyl-glucuronide	85.4155	81.0964	-0.0259384	-0.0355153	0.0190575	-0.502527	0.207694	0.000406739	0.0117954	0.0189295	0.871067	1
rno	acetaminophen	acetaminophen	t2	d3	RCR30361	(24R)-24,25-dihydroxycalciol[s] -->	(24R)-24,25-dihydroxycalciol	106336	98565.4	-0.0379249	-0.0355153	0.0190575	0.126436	0.207694	0.000406739	0.0117954	0.0924028	0.427254	1
rno	acetaminophen	acetaminophen	t2	d3	RCR30364	calcidiol[s] -->	calcidiol	104321	96730.8	-0.0377519	-0.0355153	0.0190575	0.117362	0.207694	0.000406739	0.0117954	0.105333	0.365161	1
rno	acetaminophen	acetaminophen	t2	d3	RCR30365	2-methylcitrate[s] -->	2-methylcitrate	7479.36	6846.53	-0.0441735	-0.0355153	0.0190575	0.45432	0.207694	0.000406739	0.0117954	0.265108	0.0206442	1
rno	acetaminophen	acetaminophen	t2	d3	RCR30366	3,4-dihydroxyphenylethyleneglycol[s] -->	3,4-dihydroxyphenylethyleneglycol	7217.12	6943.1	-0.0193516	-0.0355153	0.0190575	-0.848156	0.207694	0.000406739	0.0117954	0.175183	0.130119	1
rno	acetaminophen	acetaminophen	t2	d3	RCR30367	cGMP[s] -->	cGMP	37831.8	35011.5	-0.0387176	-0.0355153	0.0190575	0.168034	0.207694	0.000406739	0.0117954	0.0613795	0.598386	1
rno	acetaminophen	acetaminophen	t2	d3	RCR30368	L-3-amino-isobutanoate[s] -->	L-3-amino-isobutanoate	372.055	324.38	-0.068456	-0.0355153	0.0190575	1.72849	0.207694	0.000406739	0.0117954	0.151892	0.190252	1
rno	acetaminophen	acetaminophen	t2	d3	RCR30369	D-3-amino-isobutanoate[s] -->	D-3-amino-isobutanoate	14993	13433.6	-0.0548556	-0.0355153	0.0190575	1.01484	0.207694	0.000406739	0.0117954	0.111269	0.338606	1
rno	acetaminophen	acetaminophen	t2	d3	RCR30371	4-hydroxyphenylacetate[s] -->	4-hydroxyphenylacetate	3979.37	3871.32	-0.0137629	-0.0355153	0.0190575	-1.14141	0.207694	0.000406739	0.0117954	0.199115	0.0846378	1
rno	acetaminophen	acetaminophen	t2	d3	RCR30374	4-pyridoxate[s] -->	4-pyridoxate	46.4112	46.3944	-0.000181005	-0.0355153	0.0190575	-1.85409	0.207694	0.000406739	0.0117954	0.174877	0.130802	1
rno	acetaminophen	acetaminophen	t2	d3	RCR30375	5-alpha-dihydrotestosterone[s] -->	5-alpha-dihydrotestosterone	15878.9	15569.8	-0.0098292	-0.0355153	0.0190575	-1.34782	0.207694	0.000406739	0.0117954	0.137797	0.235207	1
rno	acetaminophen	acetaminophen	t2	d3	RCR30376	5alpha-dihydrotestosterone-glucuronide[s] -->	5alpha-dihydrotestosterone-glucuronide	25950.5	24602.9	-0.026658	-0.0355153	0.0190575	-0.464767	0.207694	0.000406739	0.0117954	0.110762	0.340827	1
rno	acetaminophen	acetaminophen	t2	d3	RCR30377	5alpha-dihydrotestosterone-sulfate[s] -->	5alpha-dihydrotestosterone-sulfate	16817.9	16458.1	-0.0108131	-0.0355153	0.0190575	-1.2962	0.207694	0.000406739	0.0117954	0.149382	0.197766	1
rno	acetaminophen	acetaminophen	t2	d3	RCR30380	6beta-hydroxytestosterone[s] -->	6beta-hydroxytestosterone	18923.6	18760.5	-0.00432629	-0.0355153	0.0190575	-1.63658	0.207694	0.000406739	0.0117954	0.160423	0.166253	1
rno	acetaminophen	acetaminophen	t2	d3	RCR30383	acetaldehyde[s] -->	acetaldehyde	3706.89	3599.25	-0.0147329	-0.0355153	0.0190575	-1.09051	0.207694	0.000406739	0.0117954	0.102689	0.377386	1
rno	acetaminophen	acetaminophen	t2	d3	RCR30385	type III A glycolipid[s] -->	type III A glycolipid	109395	99882.6	-0.0454547	-0.0355153	0.0190575	0.521551	0.207694	0.000406739	0.0117954	0.199586	0.0838897	1
rno	acetaminophen	acetaminophen	t2	d3	RCR30387	sialyl(1,3)-sialyl(2,6)-galactosylgloboside[s] -->	sialyl(1,3)-sialyl(2,6)-galactosylgloboside	117838	107565	-0.0455767	-0.0355153	0.0190575	0.52795	0.207694	0.000406739	0.0117954	0.220097	0.0560739	1
rno	acetaminophen	acetaminophen	t2	d3	RCR30388	3,8-LD1[s] -->	3,8-LD1	112662	102840	-0.0455752	-0.0355153	0.0190575	0.527869	0.207694	0.000406739	0.0117954	0.240345	0.0364998	1
rno	acetaminophen	acetaminophen	t2	d3	RCR30389	disialylgalactosylgloboside[s] -->	disialylgalactosylgloboside	117846	107557	-0.0456481	-0.0355153	0.0190575	0.531697	0.207694	0.000406739	0.0117954	0.22425	0.0514808	1
rno	acetaminophen	acetaminophen	t2	d3	RCR30390	VI3NeuAc-nLc6Cer[s] -->	VI3NeuAc-nLc6Cer	112278	102498	-0.0455393	-0.0355153	0.0190575	0.525989	0.207694	0.000406739	0.0117954	0.236257	0.0399088	1
rno	acetaminophen	acetaminophen	t2	d3	RCR30392	aldosterone[s] -->	aldosterone	18053.8	18001.5	-0.00145068	-0.0355153	0.0190575	-1.78747	0.207694	0.000406739	0.0117954	0.171838	0.137733	1
rno	acetaminophen	acetaminophen	t2	d3	RCR30393	androsterone[s] -->	androsterone	15624.2	15521	-0.00331402	-0.0355153	0.0190575	-1.68969	0.207694	0.000406739	0.0117954	0.0837814	0.471802	1
rno	acetaminophen	acetaminophen	t2	d3	RCR30394	androsterone-glucuronide[s] -->	androsterone-glucuronide	25683.8	24564.8	-0.0222704	-0.0355153	0.0190575	-0.695001	0.207694	0.000406739	0.0117954	0.0543799	0.640814	1
rno	acetaminophen	acetaminophen	t2	d3	RCR30398	20alpha-hydroxy-4-pregnen-3-one[s] -->	20alpha-hydroxy-4-pregnen-3-one	11309.3	11164.7	-0.00643783	-0.0355153	0.0190575	-1.52578	0.207694	0.000406739	0.0117954	0.146378	0.207038	1
rno	acetaminophen	acetaminophen	t2	d3	RCR30400	cAMP[s] -->	cAMP	37083.9	34598.3	-0.0346742	-0.0355153	0.0190575	-0.044134	0.207694	0.000406739	0.0117954	0.0521852	0.654366	1
rno	acetaminophen	acetaminophen	t2	d3	RCR30403	calcitroic acid[s] -->	calcitroic acid	108979	101269	-0.03667	-0.0355153	0.0190575	0.060591	0.207694	0.000406739	0.0117954	0.0913786	0.432417	1
rno	acetaminophen	acetaminophen	t2	d3	RCR30404	cys-gly[s] -->	cys-gly	3698.26	3554.14	-0.0198731	-0.0355153	0.0190575	-0.820794	0.207694	0.000406739	0.0117954	0.390085	0.000495079	0.140107
rno	acetaminophen	acetaminophen	t2	d3	RCR30405	glycocholate[s] -->	glycocholate	18776.3	17097	-0.0468109	-0.0355153	0.0190575	0.592713	0.207694	0.000406739	0.0117954	0.214574	0.0626945	1
rno	acetaminophen	acetaminophen	t2	d3	RCR30406	taurocholate[s] -->	taurocholate	25009.1	22802.8	-0.0461453	-0.0355153	0.0190575	0.557789	0.207694	0.000406739	0.0117954	0.193198	0.0944965	1
rno	acetaminophen	acetaminophen	t2	d3	RCR30410	cytidine[s] -->	cytidine	15910.1	14726.7	-0.0386281	-0.0355153	0.0190575	0.163335	0.207694	0.000406739	0.0117954	0.170983	0.139732	1
rno	acetaminophen	acetaminophen	t2	d3	RCR30413	dehydroascorbic acid[s] -->	dehydroascorbic acid	10269.6	9830.39	-0.0218521	-0.0355153	0.0190575	-0.716948	0.207694	0.000406739	0.0117954	-0.0393259	0.735903	1
rno	acetaminophen	acetaminophen	t2	d3	RCR30418	estradiol-17beta[s] -->	estradiol-17beta	21222.1	21038.8	-0.00433879	-0.0355153	0.0190575	-1.63592	0.207694	0.000406739	0.0117954	0.144901	0.211708	1
rno	acetaminophen	acetaminophen	t2	d3	RCR30424	lacto-N-fucopentaosyl-III-ceramide[s] -->	lacto-N-fucopentaosyl-III-ceramide	122547	112342	-0.0434479	-0.0355153	0.0190575	0.416244	0.207694	0.000406739	0.0117954	0.243776	0.0338293	1
rno	acetaminophen	acetaminophen	t2	d3	RCR30425	gal-glcnac-gal-globoside[s] -->	gal-glcnac-gal-globoside	123507	113164	-0.0437019	-0.0355153	0.0190575	0.429573	0.207694	0.000406739	0.0117954	0.235933	0.0401904	1
rno	acetaminophen	acetaminophen	t2	d3	RCR30426	galfuc12gal14acglcgalgluside heparan sulfate[s] -->	galfuc12gal14acglcgalgluside heparan sulfate	121991	111827	-0.0434727	-0.0355153	0.0190575	0.417547	0.207694	0.000406739	0.0117954	0.235537	0.0405355	1
rno	acetaminophen	acetaminophen	t2	d3	RCR30429	galgalgalthcrm heparan sulfate[s] -->	galgalgalthcrm heparan sulfate	124967	114270	-0.0447124	-0.0355153	0.0190575	0.482596	0.207694	0.000406739	0.0117954	0.266276	0.0200714	1
rno	acetaminophen	acetaminophen	t2	d3	RCR30431	GP1c[s] -->	GP1c	111984	102227	-0.0455502	-0.0355153	0.0190575	0.526562	0.207694	0.000406739	0.0117954	0.187108	0.105563	1
rno	acetaminophen	acetaminophen	t2	d3	RCR30432	GQ1balpha[s] -->	GQ1balpha	109355	99792.4	-0.0457228	-0.0355153	0.0190575	0.535614	0.207694	0.000406739	0.0117954	0.197145	0.0878253	1
rno	acetaminophen	acetaminophen	t2	d3	RCR30434	4-hydroxy-17beta-estradiol[s] -->	4-hydroxy-17beta-estradiol	22863.7	22684.9	-0.00392515	-0.0355153	0.0190575	-1.65763	0.207694	0.000406739	0.0117954	0.124775	0.282851	1
rno	acetaminophen	acetaminophen	t2	d3	RCR30436	inositol[s] -->	inositol	3347.24	3231.11	-0.0176518	-0.0355153	0.0190575	-0.937348	0.207694	0.000406739	0.0117954	0.1725	0.136199	1
rno	acetaminophen	acetaminophen	t2	d3	RCR30437	leukotriene C4[s] -->	leukotriene C4	2031.52	1943.05	-0.0222584	-0.0355153	0.0190575	-0.695627	0.207694	0.000406739	0.0117954	0.278896	0.0147002	1
rno	acetaminophen	acetaminophen	t2	d3	RCR30439	3-mercaptolactate-cysteine-disulfide[s] -->	3-mercaptolactate-cysteine-disulfide	1795.18	1707.65	-0.0249885	-0.0355153	0.0190575	-0.55237	0.207694	0.000406739	0.0117954	0.195751	0.0901381	1
rno	acetaminophen	acetaminophen	t2	d3	RCR30440	methylglyoxal[s] -->	methylglyoxal	3891.55	3720.2	-0.0225118	-0.0355153	0.0190575	-0.682334	0.207694	0.000406739	0.0117954	0.158558	0.1713	1
rno	acetaminophen	acetaminophen	t2	d3	RCR30442	9-O-acetylated-GD3[s] -->	9-O-acetylated-GD3	116094	106112	-0.0449238	-0.0355153	0.0190575	0.49369	0.207694	0.000406739	0.0117954	0.259471	0.0236083	1
rno	acetaminophen	acetaminophen	t2	d3	RCR30443	9-O-acetylated-GT3[s] -->	9-O-acetylated-GT3	113075	103220	-0.0455599	-0.0355153	0.0190575	0.527066	0.207694	0.000406739	0.0117954	0.235424	0.0406351	1
rno	acetaminophen	acetaminophen	t2	d3	RCR30445	[protein]-L-lysine[s] -->	[protein]-L-lysine	792.726	805.067	0.00772376	-0.0355153	0.0190575	-2.26888	0.207694	0.000406739	0.0117954	0.0183952	0.874676	1
rno	acetaminophen	acetaminophen	t2	d3	RCR30446	phenylacetylglutamine[s] -->	phenylacetylglutamine	3066.91	2875.15	-0.0322716	-0.0355153	0.0190575	-0.170205	0.207694	0.000406739	0.0117954	0.200398	0.0826121	1
rno	acetaminophen	acetaminophen	t2	d3	RCR30449	(S)-3-sulfolactate[s] -->	(S)-3-sulfolactate	8037.67	7547.31	-0.0314636	-0.0355153	0.0190575	-0.212605	0.207694	0.000406739	0.0117954	0.0725655	0.533318	1
rno	acetaminophen	acetaminophen	t2	d3	RCR30451	serotonin[s] -->	serotonin	1412.98	1344.02	-0.0250158	-0.0355153	0.0190575	-0.550938	0.207694	0.000406739	0.0117954	0.107015	0.357509	1
rno	acetaminophen	acetaminophen	t2	d3	RCR30452	THF[s] -->	THF	30.2346	30.3093	0.00123382	-0.0355153	0.0190575	-1.92833	0.207694	0.000406739	0.0117954	-0.0652425	0.575519	1
rno	acetaminophen	acetaminophen	t2	d3	RCR30455	testosterone[s] -->	testosterone	15552.4	15287.1	-0.00860422	-0.0355153	0.0190575	-1.4121	0.207694	0.000406739	0.0117954	0.135199	0.244239	1
rno	acetaminophen	acetaminophen	t2	d3	RCR30456	testosterone glucuronide[s] -->	testosterone glucuronide	25463.8	24217.2	-0.0250923	-0.0355153	0.0190575	-0.546924	0.207694	0.000406739	0.0117954	0.0887723	0.445714	1
rno	acetaminophen	acetaminophen	t2	d3	RCR30457	UMP[s] -->	UMP	20866.8	19580.2	-0.0318095	-0.0355153	0.0190575	-0.194456	0.207694	0.000406739	0.0117954	0.150893	0.193218	1
rno	acetaminophen	acetaminophen	t2	d3	RCR30458	urea[s] -->	urea	5742.45	5065.26	-0.062658	-0.0355153	0.0190575	1.42425	0.207694	0.000406739	0.0117954	0.249416	0.0297962	1
rno	acetaminophen	acetaminophen	t2	d3	RCR30459	UTP[s] -->	UTP	22269.3	20975.6	-0.0299156	-0.0355153	0.0190575	-0.293832	0.207694	0.000406739	0.0117954	0.137727	0.235447	1
rno	acetaminophen	acetaminophen	t2	d3	RCR30461	vitamin D3[s] <==>	vitamin D3	102340	94925.2	-0.0375901	-0.0355153	0.0190575	0.108869	0.207694	0.000406739	0.0117954	0.119749	0.302839	1
rno	acetaminophen	acetaminophen	t2	d3	RCR30462	12-hydroxydodecanoic acid[s] -->	12-hydroxydodecanoic acid	26566	24304.4	-0.0444567	-0.0355153	0.0190575	0.46918	0.207694	0.000406739	0.0117954	0.246502	0.0318264	1
rno	acetaminophen	acetaminophen	t2	d3	RCR30463	14-hydroxytetradecanoic acid[s] -->	14-hydroxytetradecanoic acid	31171.3	28635.3	-0.0424027	-0.0355153	0.0190575	0.3614	0.207694	0.000406739	0.0117954	0.260473	0.0230562	1
rno	acetaminophen	acetaminophen	t2	d3	RCR30464	16-hydroxyhexadecanoic acid[s] -->	16-hydroxyhexadecanoic acid	37123	34060	-0.0430307	-0.0355153	0.0190575	0.394356	0.207694	0.000406739	0.0117954	0.240881	0.0360719	1
rno	acetaminophen	acetaminophen	t2	d3	RCR30465	19-hydroxytestosterone[s] -->	19-hydroxytestosterone	16945.8	16735.3	-0.00625068	-0.0355153	0.0190575	-1.5356	0.207694	0.000406739	0.0117954	0.133476	0.250358	1
rno	acetaminophen	acetaminophen	t2	d3	RCR30473	hyodeoxycholate[s] -->	hyodeoxycholate	34595.2	31934.4	-0.0399943	-0.0355153	0.0190575	0.235027	0.207694	0.000406739	0.0117954	0.104414	0.369384	1
rno	acetaminophen	acetaminophen	t2	d3	RCR30474	glycodeoxycholate[s] -->	glycodeoxycholate	33575.7	30470.2	-0.0484889	-0.0355153	0.0190575	0.680759	0.207694	0.000406739	0.0117954	0.26377	0.0213171	1
rno	acetaminophen	acetaminophen	t2	d3	RCR30476	5-L-gamma-glutamyl[s] -->	5-L-gamma-glutamyl	2978.1	3049.9	0.0119111	-0.0355153	0.0190575	-2.4886	0.207694	0.000406739	0.0117954	0.205645	0.0747235	1
rno	acetaminophen	acetaminophen	t2	d3	RCR30477	agmatine[s] -->	agmatine	8434.47	7636.6	-0.0496464	-0.0355153	0.0190575	0.741501	0.207694	0.000406739	0.0117954	0.257929	0.0244799	1
rno	acetaminophen	acetaminophen	t2	d3	RCR30478	G00022[s] -->	G00022	167029	152287	-0.0461672	-0.0355153	0.0190575	0.558937	0.207694	0.000406739	0.0117954	0.131681	0.256841	1
rno	acetaminophen	acetaminophen	t2	d3	RCR30479	G00032[s] -->	G00032	43979.3	40555.9	-0.0404967	-0.0355153	0.0190575	0.261389	0.207694	0.000406739	0.0117954	0.0231917	0.842375	1
rno	acetaminophen	acetaminophen	t2	d3	RCR30480	G00086[s] -->	G00086	106737	97221.1	-0.0466557	-0.0355153	0.0190575	0.584566	0.207694	0.000406739	0.0117954	0.164193	0.156389	1
rno	acetaminophen	acetaminophen	t2	d3	RCR30481	orotate[s] -->	orotate	9097.48	8340.55	-0.0434064	-0.0355153	0.0190575	0.414068	0.207694	0.000406739	0.0117954	0.132524	0.253781	1
rno	acetaminophen	acetaminophen	t2	d3	RCR30482	homovanillate[s] -->	homovanillate	10487.4	9871.71	-0.0302437	-0.0355153	0.0190575	-0.276615	0.207694	0.000406739	0.0117954	0.0434868	0.709147	1
rno	acetaminophen	acetaminophen	t2	d3	RCR30484	G00079[s] -->	G00079	108376	98818	-0.0461298	-0.0355153	0.0190575	0.556971	0.207694	0.000406739	0.0117954	0.184295	0.111002	1
rno	acetaminophen	acetaminophen	t2	d3	RCR30485	G00082[s] -->	G00082	108641	99181.1	-0.0455186	-0.0355153	0.0190575	0.5249	0.207694	0.000406739	0.0117954	0.192337	0.0960034	1
rno	acetaminophen	acetaminophen	t2	d3	RCR30486	G00083[s] -->	G00083	111552	101894	-0.0452509	-0.0355153	0.0190575	0.510855	0.207694	0.000406739	0.0117954	0.222103	0.0538157	1
rno	acetaminophen	acetaminophen	t2	d3	RCR30487	coproporphyrin I[s] -->	coproporphyrin I	71296.3	66379.1	-0.0357159	-0.0355153	0.0190575	0.0105264	0.207694	0.000406739	0.0117954	0.260006	0.0233122	1
rno	acetaminophen	acetaminophen	t2	d3	RCR30488	coproporphyrin III[s] -->	coproporphyrin III	71196.3	66279.1	-0.0357679	-0.0355153	0.0190575	0.0132529	0.207694	0.000406739	0.0117954	0.251193	0.0286127	1
rno	acetaminophen	acetaminophen	t2	d3	RCR30489	glcnac-alpha-1,4-core 2[s] -->	glcnac-alpha-1,4-core 2	61847.5	57048.2	-0.0403656	-0.0355153	0.0190575	0.254508	0.207694	0.000406739	0.0117954	0.0809797	0.4868	1
rno	acetaminophen	acetaminophen	t2	d3	RCR30490	3-deoxy-D-glycero-D-galacto-2-nonulosonic acid[s] -->	3-deoxy-D-glycero-D-galacto-2-nonulosonic acid	5983.82	5766.49	-0.0184959	-0.0355153	0.0190575	-0.893059	0.207694	0.000406739	0.0117954	0.0491243	0.673453	1
rno	acetaminophen	acetaminophen	t2	d3	RCR30491	eumelanin[s] -->	eumelanin	5023.89	5070.46	0.0046137	-0.0355153	0.0190575	-2.10569	0.207694	0.000406739	0.0117954	0.145396	0.210135	1
rno	acetaminophen	acetaminophen	t2	d3	RCR30492	core 5[s] -->	core 5	33124.4	30320.3	-0.0441978	-0.0355153	0.0190575	0.455596	0.207694	0.000406739	0.0117954	0.0745526	0.522137	1
rno	acetaminophen	acetaminophen	t2	d3	RCR30493	core 7[s] -->	core 7	33124.4	30320.3	-0.0441978	-0.0355153	0.0190575	0.455596	0.207694	0.000406739	0.0117954	0.0745526	0.522137	1
rno	acetaminophen	acetaminophen	t2	d3	RCR30494	4-hydroxyretinoic acid[s] -->	4-hydroxyretinoic acid	30.6185	30.7481	0.00211168	-0.0355153	0.0190575	-1.9744	0.207694	0.000406739	0.0117954	-0.051529	0.65844	1
rno	acetaminophen	acetaminophen	t2	d3	RCR30495	glycogen[s] -->	glycogen	6155.23	5654.97	-0.0423584	-0.0355153	0.0190575	0.359076	0.207694	0.000406739	0.0117954	0.174491	0.131669	1
rno	acetaminophen	acetaminophen	t2	d3	RCR30532	NEFA blood pool out[s] -->	NEFA blood pool out	1218.77	1188.31	-0.0126544	-0.0355153	0.0190575	-1.19958	0.207694	0.000406739	0.0117954	0.0964348	0.407274	1
rno	acetaminophen	acetaminophen	t2	d3	RCR30536	pyruvate[s] -->	pyruvate	2321	2218.53	-0.0225735	-0.0355153	0.0190575	-0.679096	0.207694	0.000406739	0.0117954	0.290355	0.0109474	1
rno	acetaminophen	acetaminophen	t2	d3	RCR30538	xylitol[s] -->	xylitol	6454.35	6097.76	-0.0284092	-0.0355153	0.0190575	-0.372876	0.207694	0.000406739	0.0117954	0.0584034	0.616273	1
rno	acetaminophen	acetaminophen	t2	d3	RCR30542	L-arabitol[s] -->	L-arabitol	6333.35	6051.56	-0.0227532	-0.0355153	0.0190575	-0.669667	0.207694	0.000406739	0.0117954	0.0626611	0.590755	1
rno	acetaminophen	acetaminophen	t2	d3	RCR30543	cortisol[s] -->	cortisol	17822.9	17676	-0.00413731	-0.0355153	0.0190575	-1.64649	0.207694	0.000406739	0.0117954	0.191367	0.0977239	1
rno	acetaminophen	acetaminophen	t2	d3	RCR30544	deoxyguanosine[s] -->	deoxyguanosine	30010.4	27840.4	-0.0375106	-0.0355153	0.0190575	0.104699	0.207694	0.000406739	0.0117954	0.0113124	0.922736	1
rno	acetaminophen	acetaminophen	t2	d3	RCR30546	formate[s] -->	formate	9221.48	8617.21	-0.0338739	-0.0355153	0.0190575	-0.0861275	0.207694	0.000406739	0.0117954	0.108368	0.351428	1
rno	acetaminophen	acetaminophen	t2	d3	RCR30548	GT1a[s] -->	GT1a	110689	100832	-0.0466032	-0.0355153	0.0190575	0.581813	0.207694	0.000406739	0.0117954	0.219956	0.056236	1
rno	acetaminophen	acetaminophen	t2	d3	RCR30550	NO[s] -->	NO	7240.63	6733.57	-0.0362857	-0.0355153	0.0190575	0.0404228	0.207694	0.000406739	0.0117954	0.22744	0.0481666	1
rno	acetaminophen	acetaminophen	t2	d3	RCR30551	norepinephrine sulfate[s] -->	norepinephrine sulfate	9205.77	8518.23	-0.0387916	-0.0355153	0.0190575	0.171915	0.207694	0.000406739	0.0117954	0.183753	0.112076	1
rno	acetaminophen	acetaminophen	t2	d3	RCR30554	retinoyl-glucuronide[s] -->	retinoyl-glucuronide	117.327	111.886	-0.0237394	-0.0355153	0.0190575	-0.617914	0.207694	0.000406739	0.0117954	0.0619702	0.594863	1
rno	acetaminophen	acetaminophen	t2	d3	RCR30560	D-glucitol[s] -->	D-glucitol	2364.91	2336.85	-0.00596888	-0.0355153	0.0190575	-1.55039	0.207694	0.000406739	0.0117954	0.10628	0.360842	1
rno	acetaminophen	acetaminophen	t2	d3	RCR30561	V3(NeuAc)2-Gb5Cer[s] -->	V3(NeuAc)2-Gb5Cer	112427	102629	-0.0455599	-0.0355153	0.0190575	0.52707	0.207694	0.000406739	0.0117954	0.233058	0.0427576	1
rno	acetaminophen	acetaminophen	t2	d3	RCR90070	chenodeoxycholic acid[s] -->	chenodeoxycholic acid	17628.3	16232.2	-0.0412304	-0.0355153	0.0190575	0.29989	0.207694	0.000406739	0.0117954	0.0866453	0.456732	1
rno	acetaminophen	acetaminophen	t2	d3	RCR90071	ursodeoxycholate[s] -->	ursodeoxycholate	25782.3	23386	-0.0487377	-0.0355153	0.0190575	0.693816	0.207694	0.000406739	0.0117954	0.190165	0.0998879	1
rno	acetaminophen	acetaminophen	t2	d3	RCR90075	deoxycholic acid[s] -->	deoxycholic acid	25209.1	23002.8	-0.0457625	-0.0355153	0.0190575	0.537699	0.207694	0.000406739	0.0117954	0.191891	0.0967908	1
rno	acetaminophen	acetaminophen	t2	d3	RCR90082	lithocholate[s] -->	lithocholate	25782.3	23386	-0.0487377	-0.0355153	0.0190575	0.693816	0.207694	0.000406739	0.0117954	0.190165	0.0998879	1
rno	acetaminophen	acetaminophen	t2	d3	RCR90084	taurodeoxycholate[s] -->	taurodeoxycholate	43018.1	38639.3	-0.0536241	-0.0355153	0.0190575	0.95022	0.207694	0.000406739	0.0117954	0.270604	0.018066	1
rno	acetaminophen	acetaminophen	t2	d3	RCR90085	taurohyocholic acid[s] -->	taurohyocholic acid	43687.7	39181.9	-0.0543716	-0.0355153	0.0190575	0.989443	0.207694	0.000406739	0.0117954	0.276784	0.0155013	1
rno	acetaminophen	acetaminophen	t2	d3	RCR90086	glycohyocholic acid[s] -->	glycohyocholic acid	36017.8	32409.6	-0.0527309	-0.0355153	0.0190575	0.90335	0.207694	0.000406739	0.0117954	0.289969	0.0110587	1
rno	acetaminophen	acetaminophen	t2	d3	RCR90087	glycohyodeoxycholic acid[s] -->	glycohyodeoxycholic acid	41322.4	37392.5	-0.0499261	-0.0355153	0.0190575	0.756178	0.207694	0.000406739	0.0117954	0.219395	0.056882	1
rno	acetaminophen	acetaminophen	t2	d3	RCR90089	glycoursodeoxycholate[s] -->	glycoursodeoxycholate	40146.3	36336.9	-0.0498068	-0.0355153	0.0190575	0.749915	0.207694	0.000406739	0.0117954	0.259771	0.0234422	1
rno	acetaminophen	acetaminophen	t2	d3	RCR90090	hyocholic acid[s] -->	hyocholic acid	25782.3	23386	-0.0487377	-0.0355153	0.0190575	0.693816	0.207694	0.000406739	0.0117954	0.190165	0.0998879	1
rno	acetaminophen	acetaminophen	t2	d3	RCR90123	palmitate[s] <==>	palmitate	48765.2	45025.4	-0.0398738	-0.0355153	0.0190575	0.228703	0.207694	0.000406739	0.0117954	0.217277	0.0593796	1
rno	acetaminophen	acetaminophen	t2	d3	RCR90179	tauro-hyodeoxycholic acid[s] -->	tauro-hyodeoxycholic acid	49345.5	44498	-0.0516547	-0.0355153	0.0190575	0.846883	0.207694	0.000406739	0.0117954	0.221564	0.0544154	1
rno	acetaminophen	acetaminophen	t2	d3	RCR90189	serum bile acid[s] -->	serum bile acid	16702.4	15428.1	-0.0396585	-0.0355153	0.0190575	0.217406	0.207694	0.000406739	0.0117954	0.157466	0.174305	1
rno	acetaminophen	acetaminophen	t2	d3	RCR90196	cholesterol-ester pool[s] -->	cholesterol-ester pool	10451.5	9410.57	-0.0524078	-0.0355153	0.0190575	0.8864	0.207694	0.000406739	0.0117954	0.259064	0.0238356	1
rno	acetaminophen	acetaminophen	t2	d3	RCR90202	oleate[s] <==>	oleate	50362.1	47121	-0.0332485	-0.0355153	0.0190575	-0.118948	0.207694	0.000406739	0.0117954	0.208911	0.0701259	1
rno	acetaminophen	acetaminophen	t2	d3	RCR90203	stearate[s] <==>	stearate	45404.2	41846.6	-0.0407738	-0.0355153	0.0190575	0.275926	0.207694	0.000406739	0.0117954	0.232319	0.0434387	1
rno	acetaminophen	acetaminophen	t2	d3	RCR90204	arachidonate[s] -->	arachidonate	1370	1321.42	-0.01805	-0.0355153	0.0190575	-0.916453	0.207694	0.000406739	0.0117954	-0.0219387	0.85079	1
rno	acetaminophen	acetaminophen	t2	d3	RCR90205	cis-vaccenic acid[s] -->	cis-vaccenic acid	46012.7	42385.4	-0.0410337	-0.0355153	0.0190575	0.289564	0.207694	0.000406739	0.0117954	0.21689	0.0598451	1
rno	acetaminophen	acetaminophen	t2	d3	RCR90206	palmitolate[s] <==>	palmitolate	39378.6	36214	-0.0418646	-0.0355153	0.0190575	0.333166	0.207694	0.000406739	0.0117954	0.227845	0.0477585	1
rno	acetaminophen	acetaminophen	t2	d3	RCR90207	DHA[s] -->	DHA	565.306	547.124	-0.0163446	-0.0355153	0.0190575	-1.00594	0.207694	0.000406739	0.0117954	-0.00254494	0.982593	1
rno	acetaminophen	acetaminophen	t2	d3	RCR90208	DPA[s] -->	DPA	499.752	478.888	-0.0213194	-0.0355153	0.0190575	-0.744901	0.207694	0.000406739	0.0117954	-0.0519506	0.655821	1
rno	acetaminophen	acetaminophen	t2	d3	RCR90209	EPA[s] -->	EPA	359.605	346.026	-0.0192437	-0.0355153	0.0190575	-0.853821	0.207694	0.000406739	0.0117954	-0.0298385	0.79805	1
rno	acetaminophen	acetaminophen	t2	d3	RCR90210	myristic acid[s] <==>	myristic acid	31841.7	29004.2	-0.0466341	-0.0355153	0.0190575	0.583437	0.207694	0.000406739	0.0117954	0.266941	0.0197512	1
rno	acetaminophen	acetaminophen	t2	d3	RCR90211	dihomo-gamma-linolenate[s] -->	dihomo-gamma-linolenate	1130.44	1078.5	-0.023516	-0.0355153	0.0190575	-0.629638	0.207694	0.000406739	0.0117954	-0.083698	0.472245	1
hsa	adapin	adapin	t2	d3	RCR30002	guanosine[s] -->	guanosine	27083.9	27698	0.0112101	-0.00073187	0.0100688	-1.18604	0.482732	0	0	0.0249105	0.83086	1
hsa	adapin	adapin	t2	d3	RCR30004	NAD+[s] -->	NAD+	15690.2	15743.8	0.00170306	-0.00073187	0.0100688	-0.24183	0.482732	0	0	0.148917	0.199182	1
hsa	adapin	adapin	t2	d3	RCR30005	glutamate[s] -->	glutamate	3812.44	3731.95	-0.0106685	-0.00073187	0.0100688	0.986876	0.482732	0	0	0.206918	0.0729035	1
hsa	adapin	adapin	t2	d3	RCR30006	tyramine-O-sulfate[s] -->	tyramine-O-sulfate	7983.72	8055.94	0.00450275	-0.00073187	0.0100688	-0.519885	0.482732	0	0	0.183104	0.113371	1
hsa	adapin	adapin	t2	d3	RCR30008	H2O[s] <==>	H2O	1879.9	1864.34	-0.00415598	-0.00073187	0.0100688	0.340072	0.482732	0	0	0.114544	0.32449	1
hsa	adapin	adapin	t2	d3	RCR30009	progesterone[s] -->	progesterone	11227	11077.6	-0.0066953	-0.00073187	0.0100688	0.592268	0.482732	0	0	0.174297	0.132104	1
hsa	adapin	adapin	t2	d3	RCR30010	phenylacetylglycine[s] -->	phenylacetylglycine	3302.66	3348.62	0.00690901	-0.00073187	0.0100688	-0.758867	0.482732	0	0	0.236108	0.0400378	1
hsa	adapin	adapin	t2	d3	RCR30012	valeric acid[s] -->	valeric acid	35069.7	33378.8	-0.0247032	-0.00073187	0.0100688	2.38075	0.482732	0	0	0.268049	0.0192277	1
hsa	adapin	adapin	t2	d3	RCR30013	alanine[s] <==>	alanine	2522.03	2466.9	-0.0110509	-0.00073187	0.0100688	1.02485	0.482732	0	0	0.0823564	0.479399	1
hsa	adapin	adapin	t2	d3	RCR30014	asparagine[s] <==>	asparagine	5560.31	5553.58	-0.000605525	-0.00073187	0.0100688	-0.0125481	0.482732	0	0	0.21413	0.0632529	1
hsa	adapin	adapin	t2	d3	RCR30015	arginine[s] <==>	arginine	9950.14	10192.1	0.0120134	-0.00073187	0.0100688	-1.26582	0.482732	0	0	0.197241	0.0876677	1
hsa	adapin	adapin	t2	d3	RCR30016	citrulline[s] -->	citrulline	3195.66	3315.37	0.0183855	-0.00073187	0.0100688	-1.89868	0.482732	0	0	0.349578	0.00196596	0.5544
hsa	adapin	adapin	t2	d3	RCR30021	UDP[s] -->	UDP	21370	21872.8	0.0116274	-0.00073187	0.0100688	-1.22748	0.482732	0	0	0.150618	0.19404	1
hsa	adapin	adapin	t2	d3	RCR30022	L-metanephrine[s] -->	L-metanephrine	17517.2	17461.2	-0.00159966	-0.00073187	0.0100688	0.0861856	0.482732	0	0	0.0161634	0.889779	1
hsa	adapin	adapin	t2	d3	RCR30024	L-lactate[s] <==>	L-lactate	1758	1741.4	-0.00474367	-0.00073187	0.0100688	0.398439	0.482732	0	0	0.0504045	0.665445	1
hsa	adapin	adapin	t2	d3	RCR30025	LTD4[s] -->	LTD4	1934.24	1907.21	-0.00703778	-0.00073187	0.0100688	0.626282	0.482732	0	0	0.263433	0.0214898	1
hsa	adapin	adapin	t2	d3	RCR30027	glycerate[s] -->	glycerate	2613.91	2646.69	0.00623122	-0.00073187	0.0100688	-0.691551	0.482732	0	0	0.126447	0.276398	1
hsa	adapin	adapin	t2	d3	RCR30031	tyrosine[s] <==>	tyrosine	1037.5	1012.29	-0.0123	-0.00073187	0.0100688	1.14891	0.482732	0	0	0.063447	0.586097	1
hsa	adapin	adapin	t2	d3	RCR30032	acetate[s] -->	acetate	2822.54	2845.3	0.00401653	-0.00073187	0.0100688	-0.471595	0.482732	0	0	-0.0504495	0.665164	1
hsa	adapin	adapin	t2	d3	RCR30033	AKG[s] -->	AKG	3665.8	3440.9	-0.0316462	-0.00073187	0.0100688	3.07031	0.482732	0	0	0.293918	0.00996495	1
hsa	adapin	adapin	t2	d3	RCR30036	digalactosylceramidesulfate[s] -->	digalactosylceramidesulfate	97853.5	95119	-0.0141702	-0.00073187	0.0100688	1.33465	0.482732	0	0	0.299576	0.00856273	1
hsa	adapin	adapin	t2	d3	RCR30037	prostaglandin E1[s] -->	prostaglandin E1	1401.05	1387.31	-0.00492556	-0.00073187	0.0100688	0.416503	0.482732	0	0	0.0038009	0.974004	1
hsa	adapin	adapin	t2	d3	RCR30039	L-iduronic acid[s] -->	L-iduronic acid	75644.5	75807.7	0.00107733	-0.00073187	0.0100688	-0.179684	0.482732	0	0	0.093692	0.420806	1
hsa	adapin	adapin	t2	d3	RCR30041	butyrate[s] -->	butyrate	19770.4	20089	0.00799355	-0.00073187	0.0100688	-0.866579	0.482732	0	0	0.254794	0.0263356	1
hsa	adapin	adapin	t2	d3	RCR30042	serine[s] <==>	serine	4060.96	4002.85	-0.00720601	-0.00073187	0.0100688	0.64299	0.482732	0	0	0.0192791	0.868707	1
hsa	adapin	adapin	t2	d3	RCR30045	acetoacetate[s] <==>	acetoacetate	5645.1	5692.38	0.00417072	-0.00073187	0.0100688	-0.486909	0.482732	0	0	0.199369	0.084234	1
hsa	adapin	adapin	t2	d3	RCR30046	(R)-3-hydroxybutanoate[s] -->	(R)-3-hydroxybutanoate	4312.91	4386.95	0.00850986	-0.00073187	0.0100688	-0.917858	0.482732	0	0	-0.0645113	0.579817	1
hsa	adapin	adapin	t2	d3	RCR30047	2-hydroxybutyrate[s] -->	2-hydroxybutyrate	2247.98	2178.1	-0.0157894	-0.00073187	0.0100688	1.49546	0.482732	0	0	0.300122	0.00843694	1
hsa	adapin	adapin	t2	d3	RCR30048	isocaproic-aldehyde[s] -->	isocaproic-aldehyde	11227	11077.6	-0.0066953	-0.00073187	0.0100688	0.592268	0.482732	0	0	0.173843	0.133129	1
hsa	adapin	adapin	t2	d3	RCR30049	IV3NeuAc,III3Fuc-nLc4Cer[s] -->	IV3NeuAc,III3Fuc-nLc4Cer	111765	109923	-0.00830685	-0.00073187	0.0100688	0.752322	0.482732	0	0	0.237226	0.0390777	1
hsa	adapin	adapin	t2	d3	RCR30050	fucosyl-galactosylgloboside[s] -->	fucosyl-galactosylgloboside	120720	118918	-0.00751906	-0.00073187	0.0100688	0.674081	0.482732	0	0	0.242704	0.0346455	1
hsa	adapin	adapin	t2	d3	RCR30051	retinoate[s] -->	retinoate	26.505	27.4545	0.0175965	-0.00073187	0.0100688	-1.82032	0.482732	0	0	0.0552979	0.635179	1
hsa	adapin	adapin	t2	d3	RCR30052	glycochenodeoxycholate[s] -->	glycochenodeoxycholate	18719	18782.7	0.00169846	-0.00073187	0.0100688	-0.241372	0.482732	0	0	0.180417	0.118855	1
hsa	adapin	adapin	t2	d3	RCR30053	GSH[s] -->	GSH	4130.35	4071.07	-0.00722787	-0.00073187	0.0100688	0.645161	0.482732	0	0	0.408043	0.000253303	0.0719381
hsa	adapin	adapin	t2	d3	RCR30054	inosine[s] -->	inosine	23428.4	23852.1	0.00896263	-0.00073187	0.0100688	-0.962825	0.482732	0	0	0.0850444	0.465123	1
hsa	adapin	adapin	t2	d3	RCR30059	sialyl-Tn antigen[s] -->	sialyl-Tn antigen	34068.3	34162.2	0.00137619	-0.00073187	0.0100688	-0.209365	0.482732	0	0	0.079538	0.494615	1
hsa	adapin	adapin	t2	d3	RCR30060	taurochenodeoxycholate[s] -->	taurochenodeoxycholate	25224.8	25308.3	0.00165306	-0.00073187	0.0100688	-0.236864	0.482732	0	0	0.191432	0.0976076	1
hsa	adapin	adapin	t2	d3	RCR30062	glucose-1,6-bisphosphate[s] -->	glucose-1,6-bisphosphate	9349.89	9548.5	0.0105096	-0.00073187	0.0100688	-1.11646	0.482732	0	0	0.00635061	0.95658	1
hsa	adapin	adapin	t2	d3	RCR30063	ethanolamine[s] -->	ethanolamine	4441.42	4441.34	-9.39966e-06	-0.00073187	0.0100688	-0.0717533	0.482732	0	0	0.187955	0.103966	1
hsa	adapin	adapin	t2	d3	RCR30067	cholate[s] -->	cholate	15852.2	15964.9	0.00354405	-0.00073187	0.0100688	-0.42467	0.482732	0	0	0.121779	0.294657	1
hsa	adapin	adapin	t2	d3	RCR30068	deoxyribose[s] -->	deoxyribose	6735.03	6784.84	0.00368417	-0.00073187	0.0100688	-0.438587	0.482732	0	0	0.150516	0.194347	1
hsa	adapin	adapin	t2	d3	RCR30070	hypoxanthine[s] -->	hypoxanthine	20189.3	20456.7	0.00657931	-0.00073187	0.0100688	-0.726122	0.482732	0	0	0.128464	0.268747	1
hsa	adapin	adapin	t2	d3	RCR30072	thymine[s] -->	thymine	13768	13989.4	0.00797671	-0.00073187	0.0100688	-0.864907	0.482732	0	0	0.162837	0.159887	1
hsa	adapin	adapin	t2	d3	RCR30073	undecylic acid[s] -->	undecylic acid	35854.2	34152.7	-0.0243047	-0.00073187	0.0100688	2.34117	0.482732	0	0	0.281725	0.013683	1
hsa	adapin	adapin	t2	d3	RCR30074	acetylcholine[s] -->	acetylcholine	30499.2	30772	0.00445211	-0.00073187	0.0100688	-0.514856	0.482732	0	0	0.162911	0.159696	1
hsa	adapin	adapin	t2	d3	RCR30076	glycolipid[s] -->	glycolipid	120954	118832	-0.00884847	-0.00073187	0.0100688	0.806113	0.482732	0	0	0.229235	0.0463805	1
hsa	adapin	adapin	t2	d3	RCR30077	guanine[s] -->	guanine	23844.8	24320.7	0.00987955	-0.00073187	0.0100688	-1.05389	0.482732	0	0	0.0742494	0.523835	1
hsa	adapin	adapin	t2	d3	RCR30078	ribose[s] -->	ribose	1845.2	1857.87	0.00342059	-0.00073187	0.0100688	-0.412408	0.482732	0	0	0.227093	0.0485184	1
hsa	adapin	adapin	t2	d3	RCR30079	sphinganine-1-phosphate[s] -->	sphinganine-1-phosphate	46264	44462.6	-0.0198554	-0.00073187	0.0100688	1.89928	0.482732	0	0	0.250858	0.0288331	1
hsa	adapin	adapin	t2	d3	RCR30081	N-acetyl-D-mannosamine[s] -->	N-acetyl-D-mannosamine	13135.7	13288.4	0.00578136	-0.00073187	0.0100688	-0.646872	0.482732	0	0	0.237431	0.0389035	1
hsa	adapin	adapin	t2	d3	RCR30082	thiamin-P[s] -->	thiamin-P	75.3975	76.8513	0.00954895	-0.00073187	0.0100688	-1.02106	0.482732	0	0	0.0586832	0.614582	1
hsa	adapin	adapin	t2	d3	RCR30084	adenosine[s] -->	adenosine	27060.8	27465.1	0.00741456	-0.00073187	0.0100688	-0.809076	0.482732	0	0	0.0915388	0.431608	1
hsa	adapin	adapin	t2	d3	RCR30085	corticosterone[s] -->	corticosterone	15133.1	14926.9	-0.00685918	-0.00073187	0.0100688	0.608544	0.482732	0	0	0.181388	0.116849	1
hsa	adapin	adapin	t2	d3	RCR30086	deoxycytidine[s] -->	deoxycytidine	15794	16159.3	0.0114327	-0.00073187	0.0100688	-1.20814	0.482732	0	0	0.159039	0.169988	1
hsa	adapin	adapin	t2	d3	RCR30087	leukotriene E4[s] -->	leukotriene E4	1847.53	1822.26	-0.0068849	-0.00073187	0.0100688	0.611099	0.482732	0	0	0.240039	0.036746	1
hsa	adapin	adapin	t2	d3	RCR30089	thromboxane A2[s] -->	thromboxane A2	1655.24	1633.6	-0.00658049	-0.00073187	0.0100688	0.580866	0.482732	0	0	0.173252	0.134476	1
hsa	adapin	adapin	t2	d3	RCR30091	spermine[s] -->	spermine	28599.9	28958.6	0.00623186	-0.00073187	0.0100688	-0.691614	0.482732	0	0	0.114913	0.322926	1
hsa	adapin	adapin	t2	d3	RCR30093	VLDL[s] -->	VLDL	4313.88	4304.31	-0.00111048	-0.00073187	0.0100688	0.0376025	0.482732	0	0	0.270997	0.0178927	1
hsa	adapin	adapin	t2	d3	RCR30095	cysteine[s] <==>	cysteine	1555.85	1521.79	-0.011067	-0.00073187	0.0100688	1.02646	0.482732	0	0	0.228525	0.0470803	1
hsa	adapin	adapin	t2	d3	RCR30096	NH3[s] <==>	NH3	2072.53	2039.08	-0.00813552	-0.00073187	0.0100688	0.735306	0.482732	0	0	0.0937523	0.420505	1
hsa	adapin	adapin	t2	d3	RCR30097	urate[s] -->	urate	22885.4	23241.5	0.00772045	-0.00073187	0.0100688	-0.839456	0.482732	0	0	0.0574575	0.622006	1
hsa	adapin	adapin	t2	d3	RCR30099	sulfite[s] -->	sulfite	7092.92	7141.22	0.00339298	-0.00073187	0.0100688	-0.409666	0.482732	0	0	0.118178	0.309274	1
hsa	adapin	adapin	t2	d3	RCR30100	phospholipids extracellular pool[s] -->	phospholipids extracellular pool	7020.55	7008.72	-0.000843579	-0.00073187	0.0100688	0.0110946	0.482732	0	0	0.240105	0.036693	1
hsa	adapin	adapin	t2	d3	RCR30101	4-aminobutyrate[s] -->	4-aminobutyrate	3736.48	3648.42	-0.0119247	-0.00073187	0.0100688	1.11163	0.482732	0	0	0.225425	0.050239	1
hsa	adapin	adapin	t2	d3	RCR30102	D-alanine[s] -->	D-alanine	2568.97	2333.67	-0.0479952	-0.00073187	0.0100688	4.69404	0.482732	0	0	0.0264253	0.820741	1
hsa	adapin	adapin	t2	d3	RCR30103	estradiol-17beta 3-glucuronide[s] -->	estradiol-17beta 3-glucuronide	29471.8	29637.4	0.00280175	-0.00073187	0.0100688	-0.350948	0.482732	0	0	-0.0152538	0.895947	1
hsa	adapin	adapin	t2	d3	RCR30105	L-dopa[s] -->	L-dopa	1933.76	1953.87	0.00517158	-0.00073187	0.0100688	-0.586311	0.482732	0	0	0.12996	0.263165	1
hsa	adapin	adapin	t2	d3	RCR30106	cholesterol[s] <==>	cholesterol	106927	105381	-0.00728587	-0.00073187	0.0100688	0.650922	0.482732	0	0	0.104533	0.368834	1
hsa	adapin	adapin	t2	d3	RCR30109	prostaglandin E2[s] -->	prostaglandin E2	1701.99	1686.29	-0.0046325	-0.00073187	0.0100688	0.387398	0.482732	0	0	0.138548	0.232643	1
hsa	adapin	adapin	t2	d3	RCR30111	testosterone sulfate[s] -->	testosterone sulfate	21576.9	21458.1	-0.00275937	-0.00073187	0.0100688	0.201365	0.482732	0	0	0.148947	0.19909	1
hsa	adapin	adapin	t2	d3	RCR30115	CO2[s] -->	CO2	2534.99	2533.89	-0.000217924	-0.00073187	0.0100688	-0.0510433	0.482732	0	0	0.179895	0.119942	1
hsa	adapin	adapin	t2	d3	RCR30116	glycine[s] <==>	glycine	4865.49	4871.93	0.000660649	-0.00073187	0.0100688	-0.1383	0.482732	0	0	0.151651	0.190964	1
hsa	adapin	adapin	t2	d3	RCR30117	proline[s] <==>	proline	3359.64	3322.74	-0.00552066	-0.00073187	0.0100688	0.475607	0.482732	0	0	0.235126	0.0408975	1
hsa	adapin	adapin	t2	d3	RCR30118	choline[s] -->	choline	28300.8	28627.3	0.00573492	-0.00073187	0.0100688	-0.64226	0.482732	0	0	0.15713	0.17524	1
hsa	adapin	adapin	t2	d3	RCR30120	mannose[s] -->	mannose	11663	11873.1	0.00892958	-0.00073187	0.0100688	-0.959543	0.482732	0	0	-0.0597717	0.608021	1
hsa	adapin	adapin	t2	d3	RCR30124	beta-alanine[s] -->	beta-alanine	3474.8	3522.03	0.00675044	-0.00073187	0.0100688	-0.743118	0.482732	0	0	0.143848	0.215082	1
hsa	adapin	adapin	t2	d3	RCR30125	AMP[s] -->	AMP	33613.6	34066.3	0.00668932	-0.00073187	0.0100688	-0.737048	0.482732	0	0	0.154861	0.181633	1
hsa	adapin	adapin	t2	d3	RCR30126	estrone-glucuronide[s] -->	estrone-glucuronide	29405.6	29713.1	0.00520064	-0.00073187	0.0100688	-0.589197	0.482732	0	0	0.101918	0.380998	1
hsa	adapin	adapin	t2	d3	RCR30127	globoside[s] -->	globoside	115392	112961	-0.0106452	-0.00073187	0.0100688	0.984555	0.482732	0	0	0.277379	0.0152718	1
hsa	adapin	adapin	t2	d3	RCR30130	ribitol[s] -->	ribitol	2549.77	2682.77	0.0254179	-0.00073187	0.0100688	-2.59711	0.482732	0	0	0.00541055	0.963002	1
hsa	adapin	adapin	t2	d3	RCR30131	thymidine[s] -->	thymidine	15561.6	16188.3	0.0197395	-0.00073187	0.0100688	-2.03315	0.482732	0	0	0.0742589	0.523782	1
hsa	adapin	adapin	t2	d3	RCR30132	creatinine[s] -->	creatinine	15682.3	15859.4	0.00561285	-0.00073187	0.0100688	-0.630137	0.482732	0	0	0.242166	0.0350617	1
hsa	adapin	adapin	t2	d3	RCR30134	core 8[s] -->	core 8	26961.7	27129	0.00309221	-0.00073187	0.0100688	-0.379795	0.482732	0	0	0.0383937	0.741942	1
hsa	adapin	adapin	t2	d3	RCR30135	dolichol[s] -->	dolichol	163623	162102	-0.00466969	-0.00073187	0.0100688	0.391092	0.482732	0	0	0.165681	0.15262	1
hsa	adapin	adapin	t2	d3	RCR30142	octanoic acid[s] -->	octanoic acid	14503.5	14724	0.00754532	-0.00073187	0.0100688	-0.822063	0.482732	0	0	0.307428	0.00690411	1
hsa	adapin	adapin	t2	d3	RCR30145	aspartate[s] -->	aspartate	3479.72	3502.39	0.00324739	-0.00073187	0.0100688	-0.395207	0.482732	0	0	0.0407504	0.726706	1
hsa	adapin	adapin	t2	d3	RCR30146	thiamin-PPP[s] -->	thiamin-PPP	132.697	137.759	0.0187174	-0.00073187	0.0100688	-1.93164	0.482732	0	0	-0.0258319	0.824702	1
hsa	adapin	adapin	t2	d3	RCR30147	dihydroneopterin[s] -->	dihydroneopterin	31166	31503.2	0.00538067	-0.00073187	0.0100688	-0.607077	0.482732	0	0	0.0798891	0.492706	1
hsa	adapin	adapin	t2	d3	RCR30148	fructose[s] -->	fructose	1551	1600.4	0.0156756	-0.00073187	0.0100688	-1.62953	0.482732	0	0	0.0327802	0.778626	1
hsa	adapin	adapin	t2	d3	RCR30154	2-acetyl-1-alkyl-sn-glycero-3-phosphocholine[s] -->	2-acetyl-1-alkyl-sn-glycero-3-phosphocholine	83765.1	82082.7	-0.010144	-0.00073187	0.0100688	0.934781	0.482732	0	0	0.240473	0.0363972	1
hsa	adapin	adapin	t2	d3	RCR30157	type IIIAb[s] -->	type IIIAb	105005	104089	-0.00438003	-0.00073187	0.0100688	0.362323	0.482732	0	0	0.172159	0.136987	1
hsa	adapin	adapin	t2	d3	RCR30158	ADP[s] -->	ADP	34313.6	34766.3	0.00655375	-0.00073187	0.0100688	-0.723584	0.482732	0	0	0.15124	0.192186	1
hsa	adapin	adapin	t2	d3	RCR30159	deoxyadenosine[s] -->	deoxyadenosine	28802.7	29330.6	0.00908064	-0.00073187	0.0100688	-0.974546	0.482732	0	0	0.0842415	0.469363	1
hsa	adapin	adapin	t2	d3	RCR30160	deoxyuridine[s] -->	deoxyuridine	13272.9	13746.3	0.0175222	-0.00073187	0.0100688	-1.81293	0.482732	0	0	0.157884	0.17315	1
hsa	adapin	adapin	t2	d3	RCR30161	GSSG[s] -->	GSSG	4744.72	4700.91	-0.00463884	-0.00073187	0.0100688	0.388027	0.482732	0	0	0.454287	3.75396e-05	0.0106988
hsa	adapin	adapin	t2	d3	RCR30163	leukotriene A4[s] -->	leukotriene A4	1358.46	1338.22	-0.00750686	-0.00073187	0.0100688	0.672869	0.482732	0	0	0.101135	0.384684	1
hsa	adapin	adapin	t2	d3	RCR30168	pyridoxal-phosphate[s] -->	pyridoxal-phosphate	49.4553	51.2388	0.0177121	-0.00073187	0.0100688	-1.83179	0.482732	0	0	-0.0484782	0.67751	1
hsa	adapin	adapin	t2	d3	RCR30182	HDL[s] -->	HDL	10003.9	10088.4	0.00420483	-0.00073187	0.0100688	-0.490297	0.482732	0	0	0.258644	0.0240725	1
hsa	adapin	adapin	t2	d3	RCR30188	ornithine[s] <==>	ornithine	3426.68	3410.74	-0.00233259	-0.00073187	0.0100688	0.158978	0.482732	0	0	0.170948	0.139814	1
hsa	adapin	adapin	t2	d3	RCR30189	noradrenaline[s] -->	noradrenaline	4407.11	4366.45	-0.00463447	-0.00073187	0.0100688	0.387594	0.482732	0	0	0.159001	0.17009	1
hsa	adapin	adapin	t2	d3	RCR30190	adrenaline[s] -->	adrenaline	9852.53	9687.6	-0.00844074	-0.00073187	0.0100688	0.76562	0.482732	0	0	0.0220634	0.849952	1
hsa	adapin	adapin	t2	d3	RCR30191	1-methylnicotinamide[s] -->	1-methylnicotinamide	6985.17	6805.95	-0.0129951	-0.00073187	0.0100688	1.21795	0.482732	0	0	-0.0862623	0.458732	1
hsa	adapin	adapin	t2	d3	RCR30192	heme[s] -->	heme	81068.5	82468	0.00855769	-0.00073187	0.0100688	-0.922608	0.482732	0	0	0.273139	0.016973	1
hsa	adapin	adapin	t2	d3	RCR30193	chondroitin sulfate A (GalNAc4S-GlcA) proteoglycan[s] -->	chondroitin sulfate A (GalNAc4S-GlcA) proteoglycan	127386	128478	0.00426995	-0.00073187	0.0100688	-0.496764	0.482732	0	0	0.133399	0.250633	1
hsa	adapin	adapin	t2	d3	RCR30194	chondroitin sulfate B - dermatan sulfate (IdoA2S-GalNAc4S) proteoglycan[s] -->	chondroitin sulfate B - dermatan sulfate (IdoA2S-GalNAc4S) proteoglycan	135095	136162	0.00393412	-0.00073187	0.0100688	-0.46341	0.482732	0	0	0.136907	0.238274	1
hsa	adapin	adapin	t2	d3	RCR30195	chondroitin sulfate C (GalNAc6S-GlcA) proteoglycan[s] -->	chondroitin sulfate C (GalNAc6S-GlcA) proteoglycan	127544	128712	0.00455999	-0.00073187	0.0100688	-0.52557	0.482732	0	0	0.132776	0.252874	1
hsa	adapin	adapin	t2	d3	RCR30196	chondroitin sulfate D (GlcNAc6S-GlcA2S) proteoglycan[s] -->	chondroitin sulfate D (GlcNAc6S-GlcA2S) proteoglycan	142695	143824	0.00394033	-0.00073187	0.0100688	-0.464027	0.482732	0	0	0.150501	0.194391	1
hsa	adapin	adapin	t2	d3	RCR30197	chondroitin sulfate E (GalNAc4,6diS-GlcA) proteoglycan[s] -->	chondroitin sulfate E (GalNAc4,6diS-GlcA) proteoglycan	151195	152211	0.0033485	-0.00073187	0.0100688	-0.405249	0.482732	0	0	0.147705	0.202904	1
hsa	adapin	adapin	t2	d3	RCR30198	ADP-ribose[s] -->	ADP-ribose	44007.8	44607.7	0.0067698	-0.00073187	0.0100688	-0.745041	0.482732	0	0	0.133518	0.250205	1
hsa	adapin	adapin	t2	d3	RCR30203	leukotriene F4[s] -->	leukotriene F4	1931.12	1906.5	-0.00641424	-0.00073187	0.0100688	0.564354	0.482732	0	0	0.284106	0.0128749	1
hsa	adapin	adapin	t2	d3	RCR30204	1-organyl-2-lyso-sn-glycero-3-phosphocholine[s] -->	1-organyl-2-lyso-sn-glycero-3-phosphocholine	79644.1	78146.9	-0.00948874	-0.00073187	0.0100688	0.869703	0.482732	0	0	0.234563	0.0413973	1
hsa	adapin	adapin	t2	d3	RCR30205	D-xylose[s] -->	D-xylose	6393.77	6402.63	0.000691894	-0.00073187	0.0100688	-0.141403	0.482732	0	0	0.132268	0.25471	1
hsa	adapin	adapin	t2	d3	RCR30208	5-methyl-THF[s] -->	5-methyl-THF	45.0297	44.2386	-0.00886205	-0.00073187	0.0100688	0.807462	0.482732	0	0	-0.0727599	0.532219	1
hsa	adapin	adapin	t2	d3	RCR30210	sialyl(2,3)-sialyl(2,6)-galactosylgloboside[s] -->	sialyl(2,3)-sialyl(2,6)-galactosylgloboside	116651	115088	-0.0067467	-0.00073187	0.0100688	0.597373	0.482732	0	0	0.220097	0.0560739	1
hsa	adapin	adapin	t2	d3	RCR30211	adenine[s] -->	adenine	23830.3	24090.2	0.0054239	-0.00073187	0.0100688	-0.611371	0.482732	0	0	0.150222	0.195228	1
hsa	adapin	adapin	t2	d3	RCR30212	ADP-ribose-2-phosphate[s] -->	ADP-ribose-2-phosphate	47949	48616.3	0.00691099	-0.00073187	0.0100688	-0.759063	0.482732	0	0	0.134346	0.247255	1
hsa	adapin	adapin	t2	d3	RCR30213	1-alkyl-2-lysoglycerol-3-phosphocholine[s] -->	1-alkyl-2-lysoglycerol-3-phosphocholine	79744.1	78246.9	-0.00947673	-0.00073187	0.0100688	0.86851	0.482732	0	0	0.234914	0.0410851	1
hsa	adapin	adapin	t2	d3	RCR30215	CMP[s] -->	CMP	23215.8	23600.1	0.00820974	-0.00073187	0.0100688	-0.888051	0.482732	0	0	0.176826	0.1265	1
hsa	adapin	adapin	t2	d3	RCR30216	creatine[s] -->	creatine	13249.3	13459.7	0.00787546	-0.00073187	0.0100688	-0.854851	0.482732	0	0	0.253539	0.0271113	1
hsa	adapin	adapin	t2	d3	RCR30217	L-carnitine[s] -->	L-carnitine	11611.9	11668.4	0.00243047	-0.00073187	0.0100688	-0.314073	0.482732	0	0	0.250552	0.0290351	1
hsa	adapin	adapin	t2	d3	RCR30218	deoxyinosine[s] -->	deoxyinosine	25307.2	25834.5	0.0103121	-0.00073187	0.0100688	-1.09685	0.482732	0	0	0.0676933	0.561225	1
hsa	adapin	adapin	t2	d3	RCR30219	dopamine-3-O-sulfate[s] -->	dopamine-3-O-sulfate	7695.84	7763.05	0.00434783	-0.00073187	0.0100688	-0.504499	0.482732	0	0	0.206968	0.0728317	1
hsa	adapin	adapin	t2	d3	RCR30221	III3Fuc-nLc6Cer[s] -->	III3Fuc-nLc6Cer	111074	109428	-0.0074663	-0.00073187	0.0100688	0.668842	0.482732	0	0	0.235724	0.0403719	1
hsa	adapin	adapin	t2	d3	RCR30223	6-deoxy-L-galactose[s] -->	6-deoxy-L-galactose	120259	120354	0.000396145	-0.00073187	0.0100688	-0.112031	0.482732	0	0	0.0559426	0.631235	1
hsa	adapin	adapin	t2	d3	RCR30224	GD1beta[s] -->	GD1beta	115653	113806	-0.00804888	-0.00073187	0.0100688	0.726702	0.482732	0	0	0.238345	0.0381358	1
hsa	adapin	adapin	t2	d3	RCR30225	(5-L-glutamyl)-L-amino acid[s] -->	(5-L-glutamyl)-L-amino acid	7007.08	6932.58	-0.00534463	-0.00073187	0.0100688	0.458124	0.482732	0	0	0.267674	0.0194035	1
hsa	adapin	adapin	t2	d3	RCR30226	GD1c[s] -->	GD1c	111366	109524	-0.00833735	-0.00073187	0.0100688	0.755351	0.482732	0	0	0.235561	0.0405145	1
hsa	adapin	adapin	t2	d3	RCR30229	GP1calpha[s] -->	GP1calpha	110400	108863	-0.0070081	-0.00073187	0.0100688	0.623334	0.482732	0	0	0.18952	0.101065	1
hsa	adapin	adapin	t2	d3	RCR30230	GQ1b[s] -->	GQ1b	108004	106352	-0.00770468	-0.00073187	0.0100688	0.692516	0.482732	0	0	0.19649	0.0889062	1
hsa	adapin	adapin	t2	d3	RCR30232	leukotriene B4[s] -->	leukotriene B4	1306.08	1285.84	-0.00781027	-0.00073187	0.0100688	0.703003	0.482732	0	0	0.101531	0.382817	1
hsa	adapin	adapin	t2	d3	RCR30233	nicotinamide[s] -->	nicotinamide	4725.8	4661.57	-0.0068415	-0.00073187	0.0100688	0.606788	0.482732	0	0	0.0641525	0.581931	1
hsa	adapin	adapin	t2	d3	RCR30235	sphingosine-1-phosphate[s] -->	sphingosine-1-phosphate	46035.4	44257.9	-0.019686	-0.00073187	0.0100688	1.88246	0.482732	0	0	0.266654	0.019889	1
hsa	adapin	adapin	t2	d3	RCR30237	uracil[s] -->	uracil	10034.1	10079.5	0.00225558	-0.00073187	0.0100688	-0.296704	0.482732	0	0	0.224871	0.0508221	1
hsa	adapin	adapin	t2	d3	RCR30238	uridine[s] -->	uridine	12923.4	13103.2	0.00691075	-0.00073187	0.0100688	-0.75904	0.482732	0	0	0.166693	0.150094	1
hsa	adapin	adapin	t2	d3	RCR30241	spermine dialdehyde[s] -->	spermine dialdehyde	6159.67	6119.61	-0.00326226	-0.00073187	0.0100688	0.25131	0.482732	0	0	0.283282	0.0131496	1
hsa	adapin	adapin	t2	d3	RCR30242	xanthurenate[s] -->	xanthurenate	1798.94	1838.58	0.0108979	-0.00073187	0.0100688	-1.15503	0.482732	0	0	0.0350502	0.763728	1
hsa	adapin	adapin	t2	d3	RCR30243	n5m2masn[s] -->	n5m2masn	162218	164178	0.00600535	-0.00073187	0.0100688	-0.669118	0.482732	0	0	0.131155	0.258763	1
hsa	adapin	adapin	t2	d3	RCR30245	albumin[s] -->	albumin	7039.4	7112.15	0.00514072	-0.00073187	0.0100688	-0.583246	0.482732	0	0	0.137445	0.236418	1
hsa	adapin	adapin	t2	d3	RCR30306	HDL remnant[s] -->	HDL remnant	14512.1	14712.1	0.00684279	-0.00073187	0.0100688	-0.75229	0.482732	0	0	0.263926	0.0212377	1
hsa	adapin	adapin	t2	d3	RCR30309	propanoate[s] -->	propanoate	3616.86	3737.07	0.0163469	-0.00073187	0.0100688	-1.69621	0.482732	0	0	0.510852	2.41616e-06	0.000691023
hsa	adapin	adapin	t2	d3	RCR30310	hexanoic acid[s] -->	hexanoic acid	17403.1	17441.1	0.00109236	-0.00073187	0.0100688	-0.181176	0.482732	0	0	0.202878	0.0788041	1
hsa	adapin	adapin	t2	d3	RCR30311	heptylic acid[s] -->	heptylic acid	35265.1	33558.5	-0.0247974	-0.00073187	0.0100688	2.39011	0.482732	0	0	0.273071	0.0170015	1
hsa	adapin	adapin	t2	d3	RCR30312	nonanoic acid[s] -->	nonanoic acid	35499.1	33792.1	-0.024634	-0.00073187	0.0100688	2.37388	0.482732	0	0	0.27948	0.0144851	1
hsa	adapin	adapin	t2	d3	RCR30313	decanoic acid[s] -->	decanoic acid	13896.1	13665.7	-0.00836236	-0.00073187	0.0100688	0.757835	0.482732	0	0	0.206966	0.0728354	1
hsa	adapin	adapin	t2	d3	RCR30315	glucose[s] <==>	glucose	7653.18	7984.12	0.0211638	-0.00073187	0.0100688	-2.17461	0.482732	0	0	0.133872	0.248941	1
hsa	adapin	adapin	t2	d3	RCR30321	glutamine[s] <==>	glutamine	4992.05	4968.43	-0.00237068	-0.00073187	0.0100688	0.162761	0.482732	0	0	0.13917	0.230529	1
hsa	adapin	adapin	t2	d3	RCR30322	sulfate[s] <==>	sulfate	2734.46	2688.44	-0.00848464	-0.00073187	0.0100688	0.769979	0.482732	0	0	0.24577	0.0323543	1
hsa	adapin	adapin	t2	d3	RCR30325	HCO3-[s] -->	HCO3-	2861.4	2891.26	0.00519035	-0.00073187	0.0100688	-0.588176	0.482732	0	0	0.191832	0.0968957	1
hsa	adapin	adapin	t2	d3	RCR30327	glycerol[s] <==>	glycerol	112692	109931	-0.0124001	-0.00073187	0.0100688	1.15885	0.482732	0	0	0.279031	0.0146502	1
hsa	adapin	adapin	t2	d3	RCR30328	methylimidazoleacetic acid[s] -->	methylimidazoleacetic acid	809.456	793.647	-0.00986158	-0.00073187	0.0100688	0.906732	0.482732	0	0	0.0849118	0.465821	1
hsa	adapin	adapin	t2	d3	RCR30329	dopamine[s] -->	dopamine	2686.27	2688.28	0.000374609	-0.00073187	0.0100688	-0.109892	0.482732	0	0	0.0959719	0.40954	1
hsa	adapin	adapin	t2	d3	RCR30330	5-hydroxy-L-tryptophan[s] -->	5-hydroxy-L-tryptophan	1394.36	1381.71	-0.00455464	-0.00073187	0.0100688	0.379665	0.482732	0	0	0.22783	0.0477739	1
hsa	adapin	adapin	t2	d3	RCR30333	H2S[s] -->	H2S	2457.37	2396.07	-0.0126309	-0.00073187	0.0100688	1.18177	0.482732	0	0	0.340767	0.00259349	0.728772
hsa	adapin	adapin	t2	d3	RCR30335	heparan sulfate proteoglycan[s] -->	heparan sulfate proteoglycan	227116	228773	0.00363471	-0.00073187	0.0100688	-0.433674	0.482732	0	0	0.138712	0.232083	1
hsa	adapin	adapin	t2	d3	RCR30336	keratan sulfate I[s] -->	keratan sulfate I	166483	168363	0.0056152	-0.00073187	0.0100688	-0.63037	0.482732	0	0	0.132939	0.252284	1
hsa	adapin	adapin	t2	d3	RCR30337	keratan sulfate I, degradation product 1[s] -->	keratan sulfate I, degradation product 1	166508	168388	0.00561437	-0.00073187	0.0100688	-0.630287	0.482732	0	0	0.132019	0.255612	1
hsa	adapin	adapin	t2	d3	RCR30338	keratan sulfate II (core 2-linked)[s] -->	keratan sulfate II (core 2-linked)	154076	155612	0.00495901	-0.00073187	0.0100688	-0.565199	0.482732	0	0	0.130848	0.259888	1
hsa	adapin	adapin	t2	d3	RCR30339	keratan sulfate II (core 4-linked)[s] -->	keratan sulfate II (core 4-linked)	152737	154212	0.00480378	-0.00073187	0.0100688	-0.549783	0.482732	0	0	0.128732	0.267743	1
hsa	adapin	adapin	t2	d3	RCR30340	hyaluronate[s] -->	hyaluronate	41982.2	42373.7	0.00464095	-0.00073187	0.0100688	-0.53361	0.482732	0	0	0.0389834	0.73812	1
hsa	adapin	adapin	t2	d3	RCR30341	hyaluronan biosynthesis, precursor 1[s] -->	hyaluronan biosynthesis, precursor 1	18232.7	18384.1	0.00413306	-0.00073187	0.0100688	-0.483169	0.482732	0	0	0.0158876	0.891649	1
hsa	adapin	adapin	t2	d3	RCR30342	de-Fuc form of PA6[s] -->	de-Fuc form of PA6	153088	155489	0.00778007	-0.00073187	0.0100688	-0.845377	0.482732	0	0	0.131603	0.257126	1
hsa	adapin	adapin	t2	d3	RCR30343	PA6[s] -->	PA6	153019	155420	0.00778353	-0.00073187	0.0100688	-0.845721	0.482732	0	0	0.135352	0.243698	1
hsa	adapin	adapin	t2	d3	RCR30344	(GlcNAc)5 (Man)3 (Asn)1[s] -->	(GlcNAc)5 (Man)3 (Asn)1	162409	164667	0.00690406	-0.00073187	0.0100688	-0.758375	0.482732	0	0	0.137598	0.23589	1
hsa	adapin	adapin	t2	d3	RCR30345	disialyl-T antigen[s] -->	disialyl-T antigen	65206.2	65591.3	0.00294421	-0.00073187	0.0100688	-0.365096	0.482732	0	0	0.137965	0.234631	1
hsa	adapin	adapin	t2	d3	RCR30346	sarcosine[s] -->	sarcosine	8554.11	8536.91	-0.00100605	-0.00073187	0.0100688	0.0272309	0.482732	0	0	0.0941437	0.41856	1
hsa	adapin	adapin	t2	d3	RCR30347	galactose[s] -->	galactose	5433.59	5448.42	0.00136338	-0.00073187	0.0100688	-0.208093	0.482732	0	0	0.00609283	0.95834	1
hsa	adapin	adapin	t2	d3	RCR30348	nicotinate[s] <==>	nicotinate	2386.36	2336.34	-0.0105906	-0.00073187	0.0100688	0.979141	0.482732	0	0	0.062406	0.592271	1
hsa	adapin	adapin	t2	d3	RCR30353	oxalate[s] -->	oxalate	5332.98	5216.7	-0.0110223	-0.00073187	0.0100688	1.02201	0.482732	0	0	0.204603	0.0762397	1
hsa	adapin	adapin	t2	d3	RCR30359	13-cis-retinoyl-glucuronide[s] -->	13-cis-retinoyl-glucuronide	81.7017	84.9952	0.0197577	-0.00073187	0.0100688	-2.03496	0.482732	0	0	0.0189295	0.871067	1
hsa	adapin	adapin	t2	d3	RCR30361	(24R)-24,25-dihydroxycalciol[s] -->	(24R)-24,25-dihydroxycalciol	110688	109389	-0.00590064	-0.00073187	0.0100688	0.513345	0.482732	0	0	0.0924028	0.427254	1
hsa	adapin	adapin	t2	d3	RCR30364	calcidiol[s] -->	calcidiol	108621	107279	-0.00621744	-0.00073187	0.0100688	0.544809	0.482732	0	0	0.105333	0.365161	1
hsa	adapin	adapin	t2	d3	RCR30365	2-methylcitrate[s] -->	2-methylcitrate	7111.45	7179.6	0.0047688	-0.00073187	0.0100688	-0.546308	0.482732	0	0	0.265108	0.0206442	1
hsa	adapin	adapin	t2	d3	RCR30366	3,4-dihydroxyphenylethyleneglycol[s] -->	3,4-dihydroxyphenylethyleneglycol	7286.6	7195.68	-0.00627751	-0.00073187	0.0100688	0.550775	0.482732	0	0	0.175183	0.130119	1
hsa	adapin	adapin	t2	d3	RCR30367	cGMP[s] -->	cGMP	36272.4	37095.2	0.0112145	-0.00073187	0.0100688	-1.18648	0.482732	0	0	0.0613795	0.598386	1
hsa	adapin	adapin	t2	d3	RCR30368	L-3-amino-isobutanoate[s] -->	L-3-amino-isobutanoate	341.127	349.086	0.0115303	-0.00073187	0.0100688	-1.21784	0.482732	0	0	0.151892	0.190252	1
hsa	adapin	adapin	t2	d3	RCR30369	D-3-amino-isobutanoate[s] -->	D-3-amino-isobutanoate	13882.2	14424.7	0.019165	-0.00073187	0.0100688	-1.97609	0.482732	0	0	0.111269	0.338606	1
hsa	adapin	adapin	t2	d3	RCR30371	4-hydroxyphenylacetate[s] -->	4-hydroxyphenylacetate	3966.73	3968.75	0.000253718	-0.00073187	0.0100688	-0.0978853	0.482732	0	0	0.199115	0.0846378	1
hsa	adapin	adapin	t2	d3	RCR30374	4-pyridoxate[s] -->	4-pyridoxate	46.5624	46.0904	-0.00509483	-0.00073187	0.0100688	0.433315	0.482732	0	0	0.174877	0.130802	1
hsa	adapin	adapin	t2	d3	RCR30375	5-alpha-dihydrotestosterone[s] -->	5-alpha-dihydrotestosterone	15815.9	15638.4	-0.00564263	-0.00073187	0.0100688	0.487721	0.482732	0	0	0.137797	0.235207	1
hsa	adapin	adapin	t2	d3	RCR30376	5alpha-dihydrotestosterone-glucuronide[s] -->	5alpha-dihydrotestosterone-glucuronide	25247.8	25455.4	0.00409358	-0.00073187	0.0100688	-0.479248	0.482732	0	0	0.110762	0.340827	1
hsa	adapin	adapin	t2	d3	RCR30377	5alpha-dihydrotestosterone-sulfate[s] -->	5alpha-dihydrotestosterone-sulfate	16715.9	16508.4	-0.00624419	-0.00073187	0.0100688	0.547465	0.482732	0	0	0.149382	0.197766	1
hsa	adapin	adapin	t2	d3	RCR30380	6beta-hydroxytestosterone[s] -->	6beta-hydroxytestosterone	19143	18796.4	-0.00913417	-0.00073187	0.0100688	0.834489	0.482732	0	0	0.160423	0.166253	1
hsa	adapin	adapin	t2	d3	RCR30383	acetaldehyde[s] -->	acetaldehyde	4172.42	4237.92	0.00778787	-0.00073187	0.0100688	-0.846152	0.482732	0	0	0.102689	0.377386	1
hsa	adapin	adapin	t2	d3	RCR30385	type III A glycolipid[s] -->	type III A glycolipid	107222	106004	-0.0057108	-0.00073187	0.0100688	0.494491	0.482732	0	0	0.199586	0.0838897	1
hsa	adapin	adapin	t2	d3	RCR30387	sialyl(1,3)-sialyl(2,6)-galactosylgloboside[s] -->	sialyl(1,3)-sialyl(2,6)-galactosylgloboside	116651	115088	-0.0067467	-0.00073187	0.0100688	0.597373	0.482732	0	0	0.220097	0.0560739	1
hsa	adapin	adapin	t2	d3	RCR30388	3,8-LD1[s] -->	3,8-LD1	111283	109464	-0.00824055	-0.00073187	0.0100688	0.745737	0.482732	0	0	0.240345	0.0364998	1
hsa	adapin	adapin	t2	d3	RCR30389	disialylgalactosylgloboside[s] -->	disialylgalactosylgloboside	116651	115088	-0.0067467	-0.00073187	0.0100688	0.597373	0.482732	0	0	0.22425	0.0514808	1
hsa	adapin	adapin	t2	d3	RCR30390	VI3NeuAc-nLc6Cer[s] -->	VI3NeuAc-nLc6Cer	110618	108979	-0.00746131	-0.00073187	0.0100688	0.668345	0.482732	0	0	0.236257	0.0399088	1
hsa	adapin	adapin	t2	d3	RCR30392	aldosterone[s] -->	aldosterone	18659.6	18452.2	-0.00558891	-0.00073187	0.0100688	0.482385	0.482732	0	0	0.171838	0.137733	1
hsa	adapin	adapin	t2	d3	RCR30393	androsterone[s] -->	androsterone	15645.1	15462	-0.00588563	-0.00073187	0.0100688	0.511855	0.482732	0	0	0.0837814	0.471802	1
hsa	adapin	adapin	t2	d3	RCR30394	androsterone-glucuronide[s] -->	androsterone-glucuronide	25075.1	25281	0.00408804	-0.00073187	0.0100688	-0.478697	0.482732	0	0	0.0543799	0.640814	1
hsa	adapin	adapin	t2	d3	RCR30398	20alpha-hydroxy-4-pregnen-3-one[s] -->	20alpha-hydroxy-4-pregnen-3-one	11779.4	11594.9	-0.00789698	-0.00073187	0.0100688	0.711615	0.482732	0	0	0.146378	0.207038	1
hsa	adapin	adapin	t2	d3	RCR30400	cAMP[s] -->	cAMP	35859	36437.6	0.00800293	-0.00073187	0.0100688	-0.867511	0.482732	0	0	0.0521852	0.654366	1
hsa	adapin	adapin	t2	d3	RCR30403	calcitroic acid[s] -->	calcitroic acid	113620	112264	-0.00600084	-0.00073187	0.0100688	0.523297	0.482732	0	0	0.0913786	0.432417	1
hsa	adapin	adapin	t2	d3	RCR30404	cys-gly[s] -->	cys-gly	4155.18	4103.37	-0.00627447	-0.00073187	0.0100688	0.550472	0.482732	0	0	0.390085	0.000495079	0.140107
hsa	adapin	adapin	t2	d3	RCR30405	glycocholate[s] -->	glycocholate	18269.7	18351.7	0.00223735	-0.00073187	0.0100688	-0.294893	0.482732	0	0	0.214574	0.0626945	1
hsa	adapin	adapin	t2	d3	RCR30406	taurocholate[s] -->	taurocholate	24738.3	24849.9	0.00224948	-0.00073187	0.0100688	-0.296098	0.482732	0	0	0.193198	0.0944965	1
hsa	adapin	adapin	t2	d3	RCR30410	cytidine[s] -->	cytidine	15305.6	15474.6	0.0054887	-0.00073187	0.0100688	-0.617806	0.482732	0	0	0.170983	0.139732	1
hsa	adapin	adapin	t2	d3	RCR30413	dehydroascorbic acid[s] -->	dehydroascorbic acid	14.157	13.7844	-0.0133351	-0.00073187	0.0100688	1.25171	0.482732	0	0	-0.0393259	0.735903	1
hsa	adapin	adapin	t2	d3	RCR30418	estradiol-17beta[s] -->	estradiol-17beta	21177.6	20975.9	-0.00478634	-0.00073187	0.0100688	0.402677	0.482732	0	0	0.144901	0.211708	1
hsa	adapin	adapin	t2	d3	RCR30424	lacto-N-fucopentaosyl-III-ceramide[s] -->	lacto-N-fucopentaosyl-III-ceramide	120947	118838	-0.00879441	-0.00073187	0.0100688	0.800745	0.482732	0	0	0.243776	0.0338293	1
hsa	adapin	adapin	t2	d3	RCR30425	gal-glcnac-gal-globoside[s] -->	gal-glcnac-gal-globoside	123126	121567	-0.00637131	-0.00073187	0.0100688	0.56009	0.482732	0	0	0.235933	0.0401904	1
hsa	adapin	adapin	t2	d3	RCR30426	galfuc12gal14acglcgalgluside heparan sulfate[s] -->	galfuc12gal14acglcgalgluside heparan sulfate	119983	118118	-0.00783347	-0.00073187	0.0100688	0.705308	0.482732	0	0	0.235537	0.0405355	1
hsa	adapin	adapin	t2	d3	RCR30429	galgalgalthcrm heparan sulfate[s] -->	galgalgalthcrm heparan sulfate	122103	120264	-0.00758712	-0.00073187	0.0100688	0.680841	0.482732	0	0	0.266276	0.0200714	1
hsa	adapin	adapin	t2	d3	RCR30431	GP1c[s] -->	GP1c	110400	108863	-0.0070081	-0.00073187	0.0100688	0.623334	0.482732	0	0	0.187108	0.105563	1
hsa	adapin	adapin	t2	d3	RCR30432	GQ1balpha[s] -->	GQ1balpha	108004	106352	-0.00770468	-0.00073187	0.0100688	0.692516	0.482732	0	0	0.197145	0.0878253	1
hsa	adapin	adapin	t2	d3	RCR30434	4-hydroxy-17beta-estradiol[s] -->	4-hydroxy-17beta-estradiol	22894.7	22556.9	-0.00743258	-0.00073187	0.0100688	0.665492	0.482732	0	0	0.124775	0.282851	1
hsa	adapin	adapin	t2	d3	RCR30436	inositol[s] -->	inositol	3314.97	3330.13	0.00228044	-0.00073187	0.0100688	-0.299173	0.482732	0	0	0.1725	0.136199	1
hsa	adapin	adapin	t2	d3	RCR30437	leukotriene C4[s] -->	leukotriene C4	2002.32	1970.07	-0.00811786	-0.00073187	0.0100688	0.733552	0.482732	0	0	0.278896	0.0147002	1
hsa	adapin	adapin	t2	d3	RCR30439	3-mercaptolactate-cysteine-disulfide[s] -->	3-mercaptolactate-cysteine-disulfide	1779.32	1737.76	-0.0118184	-0.00073187	0.0100688	1.10107	0.482732	0	0	0.195751	0.0901381	1
hsa	adapin	adapin	t2	d3	RCR30440	methylglyoxal[s] -->	methylglyoxal	3865.17	3867.03	0.000239744	-0.00073187	0.0100688	-0.0964975	0.482732	0	0	0.158558	0.1713	1
hsa	adapin	adapin	t2	d3	RCR30442	9-O-acetylated-GD3[s] -->	9-O-acetylated-GD3	115242	112912	-0.010212	-0.00073187	0.0100688	0.941533	0.482732	0	0	0.259471	0.0236083	1
hsa	adapin	adapin	t2	d3	RCR30443	9-O-acetylated-GT3[s] -->	9-O-acetylated-GT3	112544	110428	-0.00948666	-0.00073187	0.0100688	0.869497	0.482732	0	0	0.235424	0.0406351	1
hsa	adapin	adapin	t2	d3	RCR30445	[protein]-L-lysine[s] -->	[protein]-L-lysine	798.532	798.532	0	-0.00073187	0.0100688	-0.0726869	0.482732	0	0	0.0183952	0.874676	1
hsa	adapin	adapin	t2	d3	RCR30446	phenylacetylglutamine[s] -->	phenylacetylglutamine	2909.8	2910.77	0.000167163	-0.00073187	0.0100688	-0.089289	0.482732	0	0	0.200398	0.0826121	1
hsa	adapin	adapin	t2	d3	RCR30449	(S)-3-sulfolactate[s] -->	(S)-3-sulfolactate	8186.51	8127.32	-0.00362853	-0.00073187	0.0100688	0.287686	0.482732	0	0	0.0725655	0.533318	1
hsa	adapin	adapin	t2	d3	RCR30451	serotonin[s] -->	serotonin	1430.7	1436.08	0.0018749	-0.00073187	0.0100688	-0.258896	0.482732	0	0	0.107015	0.357509	1
hsa	adapin	adapin	t2	d3	RCR30452	THF[s] -->	THF	28.9551	31.377	0.0401418	-0.00073187	0.0100688	-4.05943	0.482732	0	0	-0.0652425	0.575519	1
hsa	adapin	adapin	t2	d3	RCR30455	testosterone[s] -->	testosterone	15472	15293.8	-0.00579413	-0.00073187	0.0100688	0.502767	0.482732	0	0	0.135199	0.244239	1
hsa	adapin	adapin	t2	d3	RCR30456	testosterone glucuronide[s] -->	testosterone glucuronide	24884.1	25176.9	0.00584914	-0.00073187	0.0100688	-0.653604	0.482732	0	0	0.0887723	0.445714	1
hsa	adapin	adapin	t2	d3	RCR30457	UMP[s] -->	UMP	20670	21172.8	0.0120164	-0.00073187	0.0100688	-1.26612	0.482732	0	0	0.150893	0.193218	1
hsa	adapin	adapin	t2	d3	RCR30458	urea[s] -->	urea	5370.27	5409.22	0.00361374	-0.00073187	0.0100688	-0.431591	0.482732	0	0	0.249416	0.0297962	1
hsa	adapin	adapin	t2	d3	RCR30459	UTP[s] -->	UTP	22070	22572.8	0.0112628	-0.00073187	0.0100688	-1.19127	0.482732	0	0	0.137727	0.235447	1
hsa	adapin	adapin	t2	d3	RCR30461	vitamin D3[s] <==>	vitamin D3	106606	105156	-0.00684963	-0.00073187	0.0100688	0.607596	0.482732	0	0	0.119749	0.302839	1
hsa	adapin	adapin	t2	d3	RCR30462	12-hydroxydodecanoic acid[s] -->	12-hydroxydodecanoic acid	27029.6	26045.5	-0.0185418	-0.00073187	0.0100688	1.76883	0.482732	0	0	0.246502	0.0318264	1
hsa	adapin	adapin	t2	d3	RCR30463	14-hydroxytetradecanoic acid[s] -->	14-hydroxytetradecanoic acid	31833	30638.4	-0.0191214	-0.00073187	0.0100688	1.82639	0.482732	0	0	0.260473	0.0230562	1
hsa	adapin	adapin	t2	d3	RCR30464	16-hydroxyhexadecanoic acid[s] -->	16-hydroxyhexadecanoic acid	38175.2	36618.3	-0.020816	-0.00073187	0.0100688	1.99469	0.482732	0	0	0.240881	0.0360719	1
hsa	adapin	adapin	t2	d3	RCR30465	19-hydroxytestosterone[s] -->	19-hydroxytestosterone	16917.1	16687.9	-0.00682162	-0.00073187	0.0100688	0.604814	0.482732	0	0	0.133476	0.250358	1
hsa	adapin	adapin	t2	d3	RCR30473	hyodeoxycholate[s] -->	hyodeoxycholate	35239.4	35121.9	-0.00167051	-0.00073187	0.0100688	0.093223	0.482732	0	0	0.104414	0.369384	1
hsa	adapin	adapin	t2	d3	RCR30474	glycodeoxycholate[s] -->	glycodeoxycholate	33294.7	33699.8	0.00604535	-0.00073187	0.0100688	-0.673091	0.482732	0	0	0.26377	0.0213171	1
hsa	adapin	adapin	t2	d3	RCR30476	5-L-gamma-glutamyl[s] -->	5-L-gamma-glutamyl	3032	2971.2	-0.0101279	-0.00073187	0.0100688	0.933186	0.482732	0	0	0.205645	0.0747235	1
hsa	adapin	adapin	t2	d3	RCR30477	agmatine[s] -->	agmatine	8026.35	8124.88	0.00610075	-0.00073187	0.0100688	-0.678593	0.482732	0	0	0.257929	0.0244799	1
hsa	adapin	adapin	t2	d3	RCR30478	G00022[s] -->	G00022	161819	163764	0.00597286	-0.00073187	0.0100688	-0.665892	0.482732	0	0	0.131681	0.256841	1
hsa	adapin	adapin	t2	d3	RCR30479	G00032[s] -->	G00032	42638.4	42864.4	0.00264237	-0.00073187	0.0100688	-0.335118	0.482732	0	0	0.0231917	0.842375	1
hsa	adapin	adapin	t2	d3	RCR30480	G00086[s] -->	G00086	103878	103175	-0.00339444	-0.00073187	0.0100688	0.264437	0.482732	0	0	0.164193	0.156389	1
hsa	adapin	adapin	t2	d3	RCR30481	orotate[s] -->	orotate	8586.83	8794.31	0.011937	-0.00073187	0.0100688	-1.25823	0.482732	0	0	0.132524	0.253781	1
hsa	adapin	adapin	t2	d3	RCR30482	homovanillate[s] -->	homovanillate	10242.3	10180.2	-0.00303858	-0.00073187	0.0100688	0.229095	0.482732	0	0	0.0434868	0.709147	1
hsa	adapin	adapin	t2	d3	RCR30484	G00079[s] -->	G00079	105889	104785	-0.00523709	-0.00073187	0.0100688	0.447443	0.482732	0	0	0.184295	0.111002	1
hsa	adapin	adapin	t2	d3	RCR30485	G00082[s] -->	G00082	106117	104986	-0.00535972	-0.00073187	0.0100688	0.459622	0.482732	0	0	0.192337	0.0960034	1
hsa	adapin	adapin	t2	d3	RCR30486	G00083[s] -->	G00083	109386	107905	-0.00681567	-0.00073187	0.0100688	0.604223	0.482732	0	0	0.222103	0.0538157	1
hsa	adapin	adapin	t2	d3	RCR30487	coproporphyrin I[s] -->	coproporphyrin I	75132	76578.6	0.00953527	-0.00073187	0.0100688	-1.0197	0.482732	0	0	0.260006	0.0233122	1
hsa	adapin	adapin	t2	d3	RCR30488	coproporphyrin III[s] -->	coproporphyrin III	75016.6	76496.6	0.00976814	-0.00073187	0.0100688	-1.04283	0.482732	0	0	0.251193	0.0286127	1
hsa	adapin	adapin	t2	d3	RCR30489	glcnac-alpha-1,4-core 2[s] -->	glcnac-alpha-1,4-core 2	60187	60410	0.00184909	-0.00073187	0.0100688	-0.256332	0.482732	0	0	0.0809797	0.4868	1
hsa	adapin	adapin	t2	d3	RCR30490	3-deoxy-D-glycero-D-galacto-2-nonulosonic acid[s] -->	3-deoxy-D-glycero-D-galacto-2-nonulosonic acid	5877.27	5900.66	0.00198563	-0.00073187	0.0100688	-0.269893	0.482732	0	0	0.0491243	0.673453	1
hsa	adapin	adapin	t2	d3	RCR30491	eumelanin[s] -->	eumelanin	5250.58	5200.55	-0.00478718	-0.00073187	0.0100688	0.40276	0.482732	0	0	0.145396	0.210135	1
hsa	adapin	adapin	t2	d3	RCR30492	core 5[s] -->	core 5	32040.2	32136.5	0.00149903	-0.00073187	0.0100688	-0.221565	0.482732	0	0	0.0745526	0.522137	1
hsa	adapin	adapin	t2	d3	RCR30493	core 7[s] -->	core 7	32040.2	32136.5	0.00149903	-0.00073187	0.0100688	-0.221565	0.482732	0	0	0.0745526	0.522137	1
hsa	adapin	adapin	t2	d3	RCR30494	4-hydroxyretinoic acid[s] -->	4-hydroxyretinoic acid	30.1146	31.1639	0.0171234	-0.00073187	0.0100688	-1.77332	0.482732	0	0	-0.051529	0.65844	1
hsa	adapin	adapin	t2	d3	RCR30495	glycogen[s] -->	glycogen	5886.23	5995.45	0.00919227	-0.00073187	0.0100688	-0.985633	0.482732	0	0	0.174491	0.131669	1
hsa	adapin	adapin	t2	d3	RCR30532	NEFA blood pool out[s] -->	NEFA blood pool out	1248.84	1228.06	-0.00839035	-0.00073187	0.0100688	0.760615	0.482732	0	0	0.0964348	0.407274	1
hsa	adapin	adapin	t2	d3	RCR30536	pyruvate[s] -->	pyruvate	2282.02	2241.78	-0.00889518	-0.00073187	0.0100688	0.810753	0.482732	0	0	0.290355	0.0109474	1
hsa	adapin	adapin	t2	d3	RCR30538	xylitol[s] -->	xylitol	6376.56	6374.8	-0.000137769	-0.00073187	0.0100688	-0.0590041	0.482732	0	0	0.0584034	0.616273	1
hsa	adapin	adapin	t2	d3	RCR30542	L-arabitol[s] -->	L-arabitol	6306.96	6297.4	-0.00075821	-0.00073187	0.0100688	0.00261599	0.482732	0	0	0.0626611	0.590755	1
hsa	adapin	adapin	t2	d3	RCR30543	cortisol[s] -->	cortisol	18615.5	18393	-0.00601234	-0.00073187	0.0100688	0.524439	0.482732	0	0	0.191367	0.0977239	1
hsa	adapin	adapin	t2	d3	RCR30544	deoxyguanosine[s] -->	deoxyguanosine	28783.5	29511.9	0.0124953	-0.00073187	0.0100688	-1.31367	0.482732	0	0	0.0113124	0.922736	1
hsa	adapin	adapin	t2	d3	RCR30546	formate[s] -->	formate	8972.1	8881.63	-0.00506752	-0.00073187	0.0100688	0.430603	0.482732	0	0	0.108368	0.351428	1
hsa	adapin	adapin	t2	d3	RCR30548	GT1a[s] -->	GT1a	109290	107569	-0.00793325	-0.00073187	0.0100688	0.715218	0.482732	0	0	0.219956	0.056236	1
hsa	adapin	adapin	t2	d3	RCR30550	NO[s] -->	NO	7213.46	7261.13	0.00329316	-0.00073187	0.0100688	-0.399752	0.482732	0	0	0.22744	0.0481666	1
hsa	adapin	adapin	t2	d3	RCR30551	norepinephrine sulfate[s] -->	norepinephrine sulfate	9347.24	9358.35	0.000594002	-0.00073187	0.0100688	-0.131681	0.482732	0	0	0.183753	0.112076	1
hsa	adapin	adapin	t2	d3	RCR30554	retinoyl-glucuronide[s] -->	retinoyl-glucuronide	112.41	117.472	0.0220181	-0.00073187	0.0100688	-2.25945	0.482732	0	0	0.0619702	0.594863	1
hsa	adapin	adapin	t2	d3	RCR30560	D-glucitol[s] -->	D-glucitol	2325.87	2367.71	0.00891493	-0.00073187	0.0100688	-0.958088	0.482732	0	0	0.10628	0.360842	1
hsa	adapin	adapin	t2	d3	RCR30561	V3(NeuAc)2-Gb5Cer[s] -->	V3(NeuAc)2-Gb5Cer	110723	109150	-0.00715416	-0.00073187	0.0100688	0.637841	0.482732	0	0	0.233058	0.0427576	1
hsa	adapin	adapin	t2	d3	RCR90070	chenodeoxycholic acid[s] -->	chenodeoxycholic acid	17144.4	17182.4	0.00110642	-0.00073187	0.0100688	-0.182573	0.482732	0	0	0.0866453	0.456732	1
hsa	adapin	adapin	t2	d3	RCR90071	ursodeoxycholate[s] -->	ursodeoxycholate	25424.8	25508.3	0.00164008	-0.00073187	0.0100688	-0.235574	0.482732	0	0	0.190165	0.0998879	1
hsa	adapin	adapin	t2	d3	RCR90075	deoxycholic acid[s] -->	deoxycholic acid	24938.3	25049.9	0.00223148	-0.00073187	0.0100688	-0.29431	0.482732	0	0	0.191891	0.0967908	1
hsa	adapin	adapin	t2	d3	RCR90082	lithocholate[s] -->	lithocholate	25424.8	25508.3	0.00164008	-0.00073187	0.0100688	-0.235574	0.482732	0	0	0.190165	0.0998879	1
hsa	adapin	adapin	t2	d3	RCR90084	taurodeoxycholate[s] -->	taurodeoxycholate	43370.5	43884.4	0.00588999	-0.00073187	0.0100688	-0.657661	0.482732	0	0	0.270604	0.018066	1
hsa	adapin	adapin	t2	d3	RCR90085	taurohyocholic acid[s] -->	taurohyocholic acid	43979.5	44601.3	0.0070201	-0.00073187	0.0100688	-0.7699	0.482732	0	0	0.276784	0.0155013	1
hsa	adapin	adapin	t2	d3	RCR90086	glycohyocholic acid[s] -->	glycohyocholic acid	35563.3	36105.2	0.00756149	-0.00073187	0.0100688	-0.823669	0.482732	0	0	0.289969	0.0110587	1
hsa	adapin	adapin	t2	d3	RCR90087	glycohyodeoxycholic acid[s] -->	glycohyodeoxycholic acid	41364.8	41566.4	0.00243176	-0.00073187	0.0100688	-0.314201	0.482732	0	0	0.219395	0.056882	1
hsa	adapin	adapin	t2	d3	RCR90089	glycoursodeoxycholate[s] -->	glycoursodeoxycholate	39972.8	40292.4	0.00398211	-0.00073187	0.0100688	-0.468177	0.482732	0	0	0.259771	0.0234422	1
hsa	adapin	adapin	t2	d3	RCR90090	hyocholic acid[s] -->	hyocholic acid	25424.8	25508.3	0.00164008	-0.00073187	0.0100688	-0.235574	0.482732	0	0	0.190165	0.0998879	1
hsa	adapin	adapin	t2	d3	RCR90123	palmitate[s] <==>	palmitate	51043.9	48579.6	-0.0247358	-0.00073187	0.0100688	2.38399	0.482732	0	0	0.217277	0.0593796	1
hsa	adapin	adapin	t2	d3	RCR90179	tauro-hyodeoxycholic acid[s] -->	tauro-hyodeoxycholic acid	50039.6	50364.2	0.00323334	-0.00073187	0.0100688	-0.393812	0.482732	0	0	0.221564	0.0544154	1
hsa	adapin	adapin	t2	d3	RCR90189	serum bile acid[s] -->	serum bile acid	17008.5	17173.2	0.00481977	-0.00073187	0.0100688	-0.551371	0.482732	0	0	0.157466	0.174305	1
hsa	adapin	adapin	t2	d3	RCR90196	cholesterol-ester pool[s] -->	cholesterol-ester pool	10048.3	10132.9	0.00419195	-0.00073187	0.0100688	-0.489018	0.482732	0	0	0.259064	0.0238356	1
hsa	adapin	adapin	t2	d3	RCR90202	oleate[s] <==>	oleate	53478.6	51324.4	-0.020555	-0.00073187	0.0100688	1.96877	0.482732	0	0	0.208911	0.0701259	1
hsa	adapin	adapin	t2	d3	RCR90203	stearate[s] <==>	stearate	47133.6	45210.6	-0.0208248	-0.00073187	0.0100688	1.99556	0.482732	0	0	0.232319	0.0434387	1
hsa	adapin	adapin	t2	d3	RCR90204	arachidonate[s] -->	arachidonate	1411.61	1398.82	-0.00455293	-0.00073187	0.0100688	0.379495	0.482732	0	0	-0.0219387	0.85079	1
hsa	adapin	adapin	t2	d3	RCR90205	cis-vaccenic acid[s] -->	cis-vaccenic acid	47818.4	45935.5	-0.0200838	-0.00073187	0.0100688	1.92197	0.482732	0	0	0.21689	0.0598451	1
hsa	adapin	adapin	t2	d3	RCR90206	palmitolate[s] <==>	palmitolate	40697.6	38914.8	-0.0223935	-0.00073187	0.0100688	2.15136	0.482732	0	0	0.227845	0.0477585	1
hsa	adapin	adapin	t2	d3	RCR90207	DHA[s] -->	DHA	587.806	584.227	-0.00305356	-0.00073187	0.0100688	0.230583	0.482732	0	0	-0.00254494	0.982593	1
hsa	adapin	adapin	t2	d3	RCR90208	DPA[s] -->	DPA	517.885	513.577	-0.00417726	-0.00073187	0.0100688	0.342185	0.482732	0	0	-0.0519506	0.655821	1
hsa	adapin	adapin	t2	d3	RCR90209	EPA[s] -->	EPA	369.808	367.512	-0.00311279	-0.00073187	0.0100688	0.236465	0.482732	0	0	-0.0298385	0.79805	1
hsa	adapin	adapin	t2	d3	RCR90210	myristic acid[s] <==>	myristic acid	32307	30999.4	-0.0206541	-0.00073187	0.0100688	1.97861	0.482732	0	0	0.266941	0.0197512	1
hsa	adapin	adapin	t2	d3	RCR90211	dihomo-gamma-linolenate[s] -->	dihomo-gamma-linolenate	1159.55	1144.01	-0.00674435	-0.00073187	0.0100688	0.59714	0.482732	0	0	-0.083698	0.472245	1
rno	adapin	adapin	t2	d2	RCR30002	guanosine[s] -->	guanosine	27095	27531.4	0.00798893	0.00417779	0.00362453	-0.381114	0.482732	0	0	0.0249105	0.83086	1
rno	adapin	adapin	t2	d2	RCR30004	NAD+[s] -->	NAD+	15384.8	15520	0.00437636	0.00417779	0.00362453	-0.0198572	0.482732	0	0	0.148917	0.199182	1
rno	adapin	adapin	t2	d2	RCR30005	glutamate[s] -->	glutamate	3747.06	3788.06	0.00544118	0.00417779	0.00362453	-0.12634	0.482732	0	0	0.206918	0.0729035	1
rno	adapin	adapin	t2	d2	RCR30006	tyramine-O-sulfate[s] -->	tyramine-O-sulfate	7091.55	7173.51	0.00574564	0.00417779	0.00362453	-0.156786	0.482732	0	0	0.183104	0.113371	1
rno	adapin	adapin	t2	d2	RCR30008	H2O[s] <==>	H2O	1864.96	1879.34	0.0038419	0.00417779	0.00362453	0.0335881	0.482732	0	0	0.114544	0.32449	1
rno	adapin	adapin	t2	d2	RCR30009	progesterone[s] -->	progesterone	10969.7	11023.2	0.00243074	0.00417779	0.00362453	0.174705	0.482732	0	0	0.174297	0.132104	1
rno	adapin	adapin	t2	d2	RCR30010	phenylacetylglycine[s] -->	phenylacetylglycine	3092.43	3120	0.00443846	0.00417779	0.00362453	-0.0260672	0.482732	0	0	0.236108	0.0400378	1
rno	adapin	adapin	t2	d2	RCR30012	valeric acid[s] -->	valeric acid	33199.1	32607.9	-0.00898461	0.00417779	0.00362453	1.31624	0.482732	0	0	0.268049	0.0192277	1
rno	adapin	adapin	t2	d2	RCR30013	alanine[s] <==>	alanine	2492.53	2499.64	0.00142343	0.00417779	0.00362453	0.275436	0.482732	0	0	0.0823564	0.479399	1
rno	adapin	adapin	t2	d2	RCR30014	asparagine[s] <==>	asparagine	5527.38	5576.36	0.00441177	0.00417779	0.00362453	-0.0233987	0.482732	0	0	0.21413	0.0632529	1
rno	adapin	adapin	t2	d2	RCR30015	arginine[s] <==>	arginine	9876.37	9940.18	0.00322025	0.00417779	0.00362453	0.0957534	0.482732	0	0	0.197241	0.0876677	1
rno	adapin	adapin	t2	d2	RCR30016	citrulline[s] -->	citrulline	3231.33	3256	0.00380294	0.00417779	0.00362453	0.0374846	0.482732	0	0	0.349578	0.00196596	0.5544
rno	adapin	adapin	t2	d2	RCR30021	UDP[s] -->	UDP	20674.3	20920.6	0.00592141	0.00417779	0.00362453	-0.174362	0.482732	0	0	0.150618	0.19404	1
rno	adapin	adapin	t2	d2	RCR30022	L-metanephrine[s] -->	L-metanephrine	17207.1	17461.3	0.00733147	0.00417779	0.00362453	-0.315369	0.482732	0	0	0.0161634	0.889779	1
rno	adapin	adapin	t2	d2	RCR30024	L-lactate[s] <==>	L-lactate	1738.85	1763	0.00689635	0.00417779	0.00362453	-0.271857	0.482732	0	0	0.0504045	0.665445	1
rno	adapin	adapin	t2	d2	RCR30025	LTD4[s] -->	LTD4	1899.75	1926.48	0.00698525	0.00417779	0.00362453	-0.280746	0.482732	0	0	0.263433	0.0214898	1
rno	adapin	adapin	t2	d2	RCR30027	glycerate[s] -->	glycerate	2627.59	2624.08	-0.000669187	0.00417779	0.00362453	0.484697	0.482732	0	0	0.126447	0.276398	1
rno	adapin	adapin	t2	d2	RCR30031	tyrosine[s] <==>	tyrosine	983.871	978.363	-0.0028073	0.00417779	0.00362453	0.698508	0.482732	0	0	0.063447	0.586097	1
rno	adapin	adapin	t2	d2	RCR30032	acetate[s] -->	acetate	2750.16	2759.9	0.00176753	0.00417779	0.00362453	0.241025	0.482732	0	0	-0.0504495	0.665164	1
rno	adapin	adapin	t2	d2	RCR30033	AKG[s] -->	AKG	3540	3554.25	0.00200867	0.00417779	0.00362453	0.216912	0.482732	0	0	0.293918	0.00996495	1
rno	adapin	adapin	t2	d2	RCR30036	digalactosylceramidesulfate[s] -->	digalactosylceramidesulfate	92272	92027.4	-0.0013271	0.00417779	0.00362453	0.550488	0.482732	0	0	0.299576	0.00856273	1
rno	adapin	adapin	t2	d2	RCR30037	prostaglandin E1[s] -->	prostaglandin E1	1391.38	1397.82	0.00230971	0.00417779	0.00362453	0.186807	0.482732	0	0	0.0038009	0.974004	1
rno	adapin	adapin	t2	d2	RCR30039	L-iduronic acid[s] -->	L-iduronic acid	94933.6	96470.6	0.00803003	0.00417779	0.00362453	-0.385225	0.482732	0	0	0.093692	0.420806	1
rno	adapin	adapin	t2	d2	RCR30041	butyrate[s] -->	butyrate	19955.6	19842.2	-0.00284871	0.00417779	0.00362453	0.702649	0.482732	0	0	0.254794	0.0263356	1
rno	adapin	adapin	t2	d2	RCR30042	serine[s] <==>	serine	3989.3	4038.55	0.00613529	0.00417779	0.00362453	-0.195751	0.482732	0	0	0.0192791	0.868707	1
rno	adapin	adapin	t2	d2	RCR30045	acetoacetate[s] <==>	acetoacetate	5642.37	5663.13	0.00183564	0.00417779	0.00362453	0.234214	0.482732	0	0	0.199369	0.084234	1
rno	adapin	adapin	t2	d2	RCR30046	(R)-3-hydroxybutanoate[s] -->	(R)-3-hydroxybutanoate	4282.02	4320.05	0.00442141	0.00417779	0.00362453	-0.0243621	0.482732	0	0	-0.0645113	0.579817	1
rno	adapin	adapin	t2	d2	RCR30047	2-hydroxybutyrate[s] -->	2-hydroxybutyrate	2197.95	2218.38	0.004625	0.00417779	0.00362453	-0.0447213	0.482732	0	0	0.300122	0.00843694	1
rno	adapin	adapin	t2	d2	RCR30048	isocaproic-aldehyde[s] -->	isocaproic-aldehyde	10969.7	11023.2	0.00243074	0.00417779	0.00362453	0.174705	0.482732	0	0	0.173843	0.133129	1
rno	adapin	adapin	t2	d2	RCR30049	IV3NeuAc,III3Fuc-nLc4Cer[s] -->	IV3NeuAc,III3Fuc-nLc4Cer	107852	108286	0.00200941	0.00417779	0.00362453	0.216838	0.482732	0	0	0.237226	0.0390777	1
rno	adapin	adapin	t2	d2	RCR30050	fucosyl-galactosylgloboside[s] -->	fucosyl-galactosylgloboside	116131	116507	0.00161721	0.00417779	0.00362453	0.256058	0.482732	0	0	0.242704	0.0346455	1
rno	adapin	adapin	t2	d2	RCR30051	retinoate[s] -->	retinoate	26.8893	27.126	0.00438209	0.00417779	0.00362453	-0.0204306	0.482732	0	0	0.0552979	0.635179	1
rno	adapin	adapin	t2	d2	RCR30052	glycochenodeoxycholate[s] -->	glycochenodeoxycholate	18243	18444.7	0.00549866	0.00417779	0.00362453	-0.132087	0.482732	0	0	0.180417	0.118855	1
rno	adapin	adapin	t2	d2	RCR30053	GSH[s] -->	GSH	3607.45	3657.12	0.00683773	0.00417779	0.00362453	-0.265995	0.482732	0	0	0.408043	0.000253303	0.0719381
rno	adapin	adapin	t2	d2	RCR30054	inosine[s] -->	inosine	23357.8	23744.8	0.00821691	0.00417779	0.00362453	-0.403912	0.482732	0	0	0.0850444	0.465123	1
rno	adapin	adapin	t2	d2	RCR30059	sialyl-Tn antigen[s] -->	sialyl-Tn antigen	33317	33787.3	0.00700773	0.00417779	0.00362453	-0.282995	0.482732	0	0	0.079538	0.494615	1
rno	adapin	adapin	t2	d2	RCR30060	taurochenodeoxycholate[s] -->	taurochenodeoxycholate	24172.9	24462	0.00594536	0.00417779	0.00362453	-0.176758	0.482732	0	0	0.191432	0.0976076	1
rno	adapin	adapin	t2	d2	RCR30062	glucose-1,6-bisphosphate[s] -->	glucose-1,6-bisphosphate	9050.66	9141.42	0.00498882	0.00417779	0.00362453	-0.0811032	0.482732	0	0	0.00635061	0.95658	1
rno	adapin	adapin	t2	d2	RCR30063	ethanolamine[s] -->	ethanolamine	4425.82	4445.63	0.00223231	0.00417779	0.00362453	0.194548	0.482732	0	0	0.187955	0.103966	1
rno	adapin	adapin	t2	d2	RCR30067	cholate[s] -->	cholate	15174.1	15354.3	0.00590304	0.00417779	0.00362453	-0.172526	0.482732	0	0	0.121779	0.294657	1
rno	adapin	adapin	t2	d2	RCR30068	deoxyribose[s] -->	deoxyribose	6153.37	6212.87	0.00481206	0.00417779	0.00362453	-0.0634272	0.482732	0	0	0.150516	0.194347	1
rno	adapin	adapin	t2	d2	RCR30070	hypoxanthine[s] -->	hypoxanthine	20109.5	20371.7	0.00647712	0.00417779	0.00362453	-0.229934	0.482732	0	0	0.128464	0.268747	1
rno	adapin	adapin	t2	d2	RCR30072	thymine[s] -->	thymine	13606.6	13715.8	0.00399491	0.00417779	0.00362453	0.0182877	0.482732	0	0	0.162837	0.159887	1
rno	adapin	adapin	t2	d2	RCR30073	undecylic acid[s] -->	undecylic acid	33964.2	33364	-0.00891434	0.00417779	0.00362453	1.30921	0.482732	0	0	0.281725	0.013683	1
rno	adapin	adapin	t2	d2	RCR30074	acetylcholine[s] -->	acetylcholine	30395.3	30756.2	0.00590226	0.00417779	0.00362453	-0.172447	0.482732	0	0	0.162911	0.159696	1
rno	adapin	adapin	t2	d2	RCR30076	glycolipid[s] -->	glycolipid	114509	114832	0.00141135	0.00417779	0.00362453	0.276644	0.482732	0	0	0.229235	0.0463805	1
rno	adapin	adapin	t2	d2	RCR30077	guanine[s] -->	guanine	23846.7	24170.1	0.00673511	0.00417779	0.00362453	-0.255733	0.482732	0	0	0.0742494	0.523835	1
rno	adapin	adapin	t2	d2	RCR30078	ribose[s] -->	ribose	1843.87	1856.67	0.00345896	0.00417779	0.00362453	0.0718825	0.482732	0	0	0.227093	0.0485184	1
rno	adapin	adapin	t2	d2	RCR30079	sphinganine-1-phosphate[s] -->	sphinganine-1-phosphate	42813.2	42496.9	-0.0037071	0.00417779	0.00362453	0.788488	0.482732	0	0	0.250858	0.0288331	1
rno	adapin	adapin	t2	d2	RCR30081	N-acetyl-D-mannosamine[s] -->	N-acetyl-D-mannosamine	12998.3	13164.1	0.00633982	0.00417779	0.00362453	-0.216203	0.482732	0	0	0.237431	0.0389035	1
rno	adapin	adapin	t2	d2	RCR30082	thiamin-P[s] -->	thiamin-P	71.304	72.137	0.00580713	0.00417779	0.00362453	-0.162934	0.482732	0	0	0.0586832	0.614582	1
rno	adapin	adapin	t2	d2	RCR30084	adenosine[s] -->	adenosine	26955.4	27374.4	0.00771147	0.00417779	0.00362453	-0.353369	0.482732	0	0	0.0915388	0.431608	1
rno	adapin	adapin	t2	d2	RCR30085	corticosterone[s] -->	corticosterone	14304.3	14399.9	0.00332758	0.00417779	0.00362453	0.0850202	0.482732	0	0	0.181388	0.116849	1
rno	adapin	adapin	t2	d2	RCR30086	deoxycytidine[s] -->	deoxycytidine	15392.7	15545.4	0.00493704	0.00417779	0.00362453	-0.0759253	0.482732	0	0	0.159039	0.169988	1
rno	adapin	adapin	t2	d2	RCR30087	leukotriene E4[s] -->	leukotriene E4	1821.3	1848.26	0.00734642	0.00417779	0.00362453	-0.316864	0.482732	0	0	0.240039	0.036746	1
rno	adapin	adapin	t2	d2	RCR30089	thromboxane A2[s] -->	thromboxane A2	1534.98	1542.74	0.00252044	0.00417779	0.00362453	0.165734	0.482732	0	0	0.173252	0.134476	1
rno	adapin	adapin	t2	d2	RCR30091	spermine[s] -->	spermine	28319.2	28672.2	0.00619481	0.00417779	0.00362453	-0.201702	0.482732	0	0	0.114913	0.322926	1
rno	adapin	adapin	t2	d2	RCR30093	VLDL[s] -->	VLDL	4176.03	4210.92	0.00415995	0.00417779	0.00362453	0.00178396	0.482732	0	0	0.270997	0.0178927	1
rno	adapin	adapin	t2	d2	RCR30095	cysteine[s] <==>	cysteine	1521.72	1545.68	0.00781126	0.00417779	0.00362453	-0.363347	0.482732	0	0	0.228525	0.0470803	1
rno	adapin	adapin	t2	d2	RCR30096	NH3[s] <==>	NH3	2050	2050	0	0.00417779	0.00362453	0.417779	0.482732	0	0	0.0937523	0.420505	1
rno	adapin	adapin	t2	d2	RCR30097	urate[s] -->	urate	22817.4	23155.4	0.00735384	0.00417779	0.00362453	-0.317605	0.482732	0	0	0.0574575	0.622006	1
rno	adapin	adapin	t2	d2	RCR30099	sulfite[s] -->	sulfite	6736.08	6810.38	0.00548496	0.00417779	0.00362453	-0.130718	0.482732	0	0	0.118178	0.309274	1
rno	adapin	adapin	t2	d2	RCR30100	phospholipids extracellular pool[s] -->	phospholipids extracellular pool	6915.89	6988.12	0.00519508	0.00417779	0.00362453	-0.101729	0.482732	0	0	0.240105	0.036693	1
rno	adapin	adapin	t2	d2	RCR30101	4-aminobutyrate[s] -->	4-aminobutyrate	3675.55	3703.02	0.00372249	0.00417779	0.00362453	0.0455297	0.482732	0	0	0.225425	0.050239	1
rno	adapin	adapin	t2	d2	RCR30102	D-alanine[s] -->	D-alanine	2399.77	2446.86	0.00971521	0.00417779	0.00362453	-0.553743	0.482732	0	0	0.0264253	0.820741	1
rno	adapin	adapin	t2	d2	RCR30103	estradiol-17beta 3-glucuronide[s] -->	estradiol-17beta 3-glucuronide	29574.1	29786.7	0.00358137	0.00417779	0.00362453	0.0596421	0.482732	0	0	-0.0152538	0.895947	1
rno	adapin	adapin	t2	d2	RCR30105	L-dopa[s] -->	L-dopa	1896.79	1909.51	0.00334203	0.00417779	0.00362453	0.0835756	0.482732	0	0	0.12996	0.263165	1
rno	adapin	adapin	t2	d2	RCR30106	cholesterol[s] <==>	cholesterol	98165.7	99166.8	0.00507338	0.00417779	0.00362453	-0.0895592	0.482732	0	0	0.104533	0.368834	1
rno	adapin	adapin	t2	d2	RCR30109	prostaglandin E2[s] -->	prostaglandin E2	1609.22	1618.81	0.00296965	0.00417779	0.00362453	0.120814	0.482732	0	0	0.138548	0.232643	1
rno	adapin	adapin	t2	d2	RCR30111	testosterone sulfate[s] -->	testosterone sulfate	21536.1	21678.7	0.0033017	0.00417779	0.00362453	0.0876089	0.482732	0	0	0.148947	0.19909	1
rno	adapin	adapin	t2	d2	RCR30115	CO2[s] -->	CO2	2521.26	2544.73	0.00463303	0.00417779	0.00362453	-0.0455246	0.482732	0	0	0.179895	0.119942	1
rno	adapin	adapin	t2	d2	RCR30116	glycine[s] <==>	glycine	4139.23	4179.97	0.00489699	0.00417779	0.00362453	-0.0719205	0.482732	0	0	0.151651	0.190964	1
rno	adapin	adapin	t2	d2	RCR30117	proline[s] <==>	proline	3320.47	3331.72	0.00169021	0.00417779	0.00362453	0.248758	0.482732	0	0	0.235126	0.0408975	1
rno	adapin	adapin	t2	d2	RCR30118	choline[s] -->	choline	28228	28605.8	0.00664735	0.00417779	0.00362453	-0.246956	0.482732	0	0	0.15713	0.17524	1
rno	adapin	adapin	t2	d2	RCR30120	mannose[s] -->	mannose	11689.7	11803.9	0.00485736	0.00417779	0.00362453	-0.0679573	0.482732	0	0	-0.0597717	0.608021	1
rno	adapin	adapin	t2	d2	RCR30124	beta-alanine[s] -->	beta-alanine	3480.11	3520.44	0.00576079	0.00417779	0.00362453	-0.1583	0.482732	0	0	0.143848	0.215082	1
rno	adapin	adapin	t2	d2	RCR30125	AMP[s] -->	AMP	33268.3	33728	0.00686157	0.00417779	0.00362453	-0.268378	0.482732	0	0	0.154861	0.181633	1
rno	adapin	adapin	t2	d2	RCR30126	estrone-glucuronide[s] -->	estrone-glucuronide	29484.1	29713.1	0.00386861	0.00417779	0.00362453	0.0309175	0.482732	0	0	0.101918	0.380998	1
rno	adapin	adapin	t2	d2	RCR30127	globoside[s] -->	globoside	111054	111022	-0.000145173	0.00417779	0.00362453	0.432296	0.482732	0	0	0.277379	0.0152718	1
rno	adapin	adapin	t2	d2	RCR30130	ribitol[s] -->	ribitol	2618.33	2643.33	0.00475135	0.00417779	0.00362453	-0.057356	0.482732	0	0	0.00541055	0.963002	1
rno	adapin	adapin	t2	d2	RCR30131	thymidine[s] -->	thymidine	15298.5	15421.1	0.00399029	0.00417779	0.00362453	0.01875	0.482732	0	0	0.0742589	0.523782	1
rno	adapin	adapin	t2	d2	RCR30132	creatinine[s] -->	creatinine	15497.9	15692.4	0.00623601	0.00417779	0.00362453	-0.205822	0.482732	0	0	0.242166	0.0350617	1
rno	adapin	adapin	t2	d2	RCR30134	core 8[s] -->	core 8	26439.4	26790.4	0.00659522	0.00417779	0.00362453	-0.241744	0.482732	0	0	0.0383937	0.741942	1
rno	adapin	adapin	t2	d2	RCR30135	dolichol[s] -->	dolichol	152737	154661	0.00625866	0.00417779	0.00362453	-0.208087	0.482732	0	0	0.165681	0.15262	1
rno	adapin	adapin	t2	d2	RCR30142	octanoic acid[s] -->	octanoic acid	14627.2	14540.2	-0.00298251	0.00417779	0.00362453	0.71603	0.482732	0	0	0.307428	0.00690411	1
rno	adapin	adapin	t2	d2	RCR30145	aspartate[s] -->	aspartate	3486.45	3491.33	0.000698366	0.00417779	0.00362453	0.347942	0.482732	0	0	0.0407504	0.726706	1
rno	adapin	adapin	t2	d2	RCR30146	thiamin-PPP[s] -->	thiamin-PPP	126.76	128.621	0.00728702	0.00417779	0.00362453	-0.310923	0.482732	0	0	-0.0258319	0.824702	1
rno	adapin	adapin	t2	d2	RCR30147	dihydroneopterin[s] -->	dihydroneopterin	30773.1	31317.7	0.00877118	0.00417779	0.00362453	-0.459339	0.482732	0	0	0.0798891	0.492706	1
rno	adapin	adapin	t2	d2	RCR30148	fructose[s] -->	fructose	1591.2	1610	0.0058728	0.00417779	0.00362453	-0.169501	0.482732	0	0	0.0327802	0.778626	1
rno	adapin	adapin	t2	d2	RCR30154	2-acetyl-1-alkyl-sn-glycero-3-phosphocholine[s] -->	2-acetyl-1-alkyl-sn-glycero-3-phosphocholine	77586.3	78340.5	0.00483643	0.00417779	0.00362453	-0.0658643	0.482732	0	0	0.240473	0.0363972	1
rno	adapin	adapin	t2	d2	RCR30157	type IIIAb[s] -->	type IIIAb	101763	102732	0.00473634	0.00417779	0.00362453	-0.0558551	0.482732	0	0	0.172159	0.136987	1
rno	adapin	adapin	t2	d2	RCR30158	ADP[s] -->	ADP	33979.9	34415	0.00636158	0.00417779	0.00362453	-0.21838	0.482732	0	0	0.15124	0.192186	1
rno	adapin	adapin	t2	d2	RCR30159	deoxyadenosine[s] -->	deoxyadenosine	28315	28717.9	0.00706419	0.00417779	0.00362453	-0.288641	0.482732	0	0	0.0842415	0.469363	1
rno	adapin	adapin	t2	d2	RCR30160	deoxyuridine[s] -->	deoxyuridine	13231.8	13336.8	0.00395245	0.00417779	0.00362453	0.0225339	0.482732	0	0	0.157884	0.17315	1
rno	adapin	adapin	t2	d2	RCR30161	GSSG[s] -->	GSSG	4199.89	4262.87	0.00744281	0.00417779	0.00362453	-0.326502	0.482732	0	0	0.454287	3.75396e-05	0.0106988
rno	adapin	adapin	t2	d2	RCR30163	leukotriene A4[s] -->	leukotriene A4	1342.16	1356.71	0.00539281	0.00417779	0.00362453	-0.121503	0.482732	0	0	0.101135	0.384684	1
rno	adapin	adapin	t2	d2	RCR30168	pyridoxal-phosphate[s] -->	pyridoxal-phosphate	48.305	48.7863	0.00495695	0.00417779	0.00362453	-0.0779168	0.482732	0	0	-0.0484782	0.67751	1
rno	adapin	adapin	t2	d2	RCR30182	HDL[s] -->	HDL	9876.53	9986.94	0.00555823	0.00417779	0.00362453	-0.138044	0.482732	0	0	0.258644	0.0240725	1
rno	adapin	adapin	t2	d2	RCR30188	ornithine[s] <==>	ornithine	3420.83	3410.29	-0.00154429	0.00417779	0.00362453	0.572207	0.482732	0	0	0.170948	0.139814	1
rno	adapin	adapin	t2	d2	RCR30189	noradrenaline[s] -->	noradrenaline	4154.35	4205.55	0.00612455	0.00417779	0.00362453	-0.194676	0.482732	0	0	0.159001	0.17009	1
rno	adapin	adapin	t2	d2	RCR30190	adrenaline[s] -->	adrenaline	9541.7	9675.89	0.00698316	0.00417779	0.00362453	-0.280537	0.482732	0	0	0.0220634	0.849952	1
rno	adapin	adapin	t2	d2	RCR30191	1-methylnicotinamide[s] -->	1-methylnicotinamide	6846.71	6912	0.00474498	0.00417779	0.00362453	-0.0567199	0.482732	0	0	-0.0862623	0.458732	1
rno	adapin	adapin	t2	d2	RCR30192	heme[s] -->	heme	74800	75918.7	0.00742245	0.00417779	0.00362453	-0.324466	0.482732	0	0	0.273139	0.016973	1
rno	adapin	adapin	t2	d2	RCR30193	chondroitin sulfate A (GalNAc4S-GlcA) proteoglycan[s] -->	chondroitin sulfate A (GalNAc4S-GlcA) proteoglycan	122997	125184	0.00881393	0.00417779	0.00362453	-0.463614	0.482732	0	0	0.133399	0.250633	1
rno	adapin	adapin	t2	d2	RCR30194	chondroitin sulfate B - dermatan sulfate (IdoA2S-GalNAc4S) proteoglycan[s] -->	chondroitin sulfate B - dermatan sulfate (IdoA2S-GalNAc4S) proteoglycan	129964	132155	0.00835724	0.00417779	0.00362453	-0.417945	0.482732	0	0	0.136907	0.238274	1
rno	adapin	adapin	t2	d2	RCR30195	chondroitin sulfate C (GalNAc6S-GlcA) proteoglycan[s] -->	chondroitin sulfate C (GalNAc6S-GlcA) proteoglycan	123197	125384	0.00879975	0.00417779	0.00362453	-0.462196	0.482732	0	0	0.132776	0.252874	1
rno	adapin	adapin	t2	d2	RCR30196	chondroitin sulfate D (GlcNAc6S-GlcA2S) proteoglycan[s] -->	chondroitin sulfate D (GlcNAc6S-GlcA2S) proteoglycan	136667	138861	0.00796324	0.00417779	0.00362453	-0.378545	0.482732	0	0	0.150501	0.194391	1
rno	adapin	adapin	t2	d2	RCR30197	chondroitin sulfate E (GalNAc4,6diS-GlcA) proteoglycan[s] -->	chondroitin sulfate E (GalNAc4,6diS-GlcA) proteoglycan	143769	146058	0.00789587	0.00417779	0.00362453	-0.371808	0.482732	0	0	0.147705	0.202904	1
rno	adapin	adapin	t2	d2	RCR30198	ADP-ribose[s] -->	ADP-ribose	42937.1	43509.1	0.00661641	0.00417779	0.00362453	-0.243862	0.482732	0	0	0.133518	0.250205	1
rno	adapin	adapin	t2	d2	RCR30203	leukotriene F4[s] -->	leukotriene F4	1904.47	1929.88	0.0066269	0.00417779	0.00362453	-0.244912	0.482732	0	0	0.284106	0.0128749	1
rno	adapin	adapin	t2	d2	RCR30204	1-organyl-2-lyso-sn-glycero-3-phosphocholine[s] -->	1-organyl-2-lyso-sn-glycero-3-phosphocholine	73792.6	74496	0.00474396	0.00417779	0.00362453	-0.0566176	0.482732	0	0	0.234563	0.0413973	1
rno	adapin	adapin	t2	d2	RCR30205	D-xylose[s] -->	D-xylose	5855.05	5910.29	0.00469494	0.00417779	0.00362453	-0.0517149	0.482732	0	0	0.132268	0.25471	1
rno	adapin	adapin	t2	d2	RCR30208	5-methyl-THF[s] -->	5-methyl-THF	43.8228	44.4186	0.00675193	0.00417779	0.00362453	-0.257415	0.482732	0	0	-0.0727599	0.532219	1
rno	adapin	adapin	t2	d2	RCR30210	sialyl(2,3)-sialyl(2,6)-galactosylgloboside[s] -->	sialyl(2,3)-sialyl(2,6)-galactosylgloboside	111851	112595	0.0033136	0.00417779	0.00362453	0.0864181	0.482732	0	0	0.220097	0.0560739	1
rno	adapin	adapin	t2	d2	RCR30211	adenine[s] -->	adenine	23719	24019.4	0.0062921	0.00417779	0.00362453	-0.211431	0.482732	0	0	0.150222	0.195228	1
rno	adapin	adapin	t2	d2	RCR30212	ADP-ribose-2-phosphate[s] -->	ADP-ribose-2-phosphate	46394.5	46975.7	0.00622542	0.00417779	0.00362453	-0.204763	0.482732	0	0	0.134346	0.247255	1
rno	adapin	adapin	t2	d2	RCR30213	1-alkyl-2-lysoglycerol-3-phosphocholine[s] -->	1-alkyl-2-lysoglycerol-3-phosphocholine	73892.6	74596	0.00473757	0.00417779	0.00362453	-0.0559787	0.482732	0	0	0.234914	0.0410851	1
rno	adapin	adapin	t2	d2	RCR30215	CMP[s] -->	CMP	22352.5	22592.3	0.0053363	0.00417779	0.00362453	-0.115852	0.482732	0	0	0.176826	0.1265	1
rno	adapin	adapin	t2	d2	RCR30216	creatine[s] -->	creatine	13143.8	13296.6	0.00577711	0.00417779	0.00362453	-0.159932	0.482732	0	0	0.253539	0.0271113	1
rno	adapin	adapin	t2	d2	RCR30217	L-carnitine[s] -->	L-carnitine	11138.7	11273.8	0.0060246	0.00417779	0.00362453	-0.184682	0.482732	0	0	0.250552	0.0290351	1
rno	adapin	adapin	t2	d2	RCR30218	deoxyinosine[s] -->	deoxyinosine	24962.2	25345.4	0.00761641	0.00417779	0.00362453	-0.343862	0.482732	0	0	0.0676933	0.561225	1
rno	adapin	adapin	t2	d2	RCR30219	dopamine-3-O-sulfate[s] -->	dopamine-3-O-sulfate	7459.28	7549.8	0.00603049	0.00417779	0.00362453	-0.185271	0.482732	0	0	0.206968	0.0728317	1
rno	adapin	adapin	t2	d2	RCR30221	III3Fuc-nLc6Cer[s] -->	III3Fuc-nLc6Cer	107341	107849	0.00235639	0.00417779	0.00362453	0.18214	0.482732	0	0	0.235724	0.0403719	1
rno	adapin	adapin	t2	d2	RCR30223	6-deoxy-L-galactose[s] -->	6-deoxy-L-galactose	116913	118416	0.00638502	0.00417779	0.00362453	-0.220723	0.482732	0	0	0.0559426	0.631235	1
rno	adapin	adapin	t2	d2	RCR30224	GD1beta[s] -->	GD1beta	111271	111872	0.00269163	0.00417779	0.00362453	0.148615	0.482732	0	0	0.238345	0.0381358	1
rno	adapin	adapin	t2	d2	RCR30225	(5-L-glutamyl)-L-amino acid[s] -->	(5-L-glutamyl)-L-amino acid	6901.28	6998.8	0.00701577	0.00417779	0.00362453	-0.283798	0.482732	0	0	0.267674	0.0194035	1
rno	adapin	adapin	t2	d2	RCR30226	GD1c[s] -->	GD1c	107125	107652	0.00245198	0.00417779	0.00362453	0.172581	0.482732	0	0	0.235561	0.0405145	1
rno	adapin	adapin	t2	d2	RCR30229	GP1calpha[s] -->	GP1calpha	105862	106998	0.00533333	0.00417779	0.00362453	-0.115554	0.482732	0	0	0.18952	0.101065	1
rno	adapin	adapin	t2	d2	RCR30230	GQ1b[s] -->	GQ1b	103550	104480	0.00447017	0.00417779	0.00362453	-0.0292382	0.482732	0	0	0.19649	0.0889062	1
rno	adapin	adapin	t2	d2	RCR30232	leukotriene B4[s] -->	leukotriene B4	1290.51	1303.61	0.00504924	0.00417779	0.00362453	-0.0871454	0.482732	0	0	0.101531	0.382817	1
rno	adapin	adapin	t2	d2	RCR30233	nicotinamide[s] -->	nicotinamide	4683.67	4701.92	0.00194385	0.00417779	0.00362453	0.223393	0.482732	0	0	0.0641525	0.581931	1
rno	adapin	adapin	t2	d2	RCR30235	sphingosine-1-phosphate[s] -->	sphingosine-1-phosphate	42867.1	42522.1	-0.00404006	0.00417779	0.00362453	0.821784	0.482732	0	0	0.266654	0.019889	1
rno	adapin	adapin	t2	d2	RCR30237	uracil[s] -->	uracil	9977.29	10064	0.00432728	0.00417779	0.00362453	-0.0149498	0.482732	0	0	0.224871	0.0508221	1
rno	adapin	adapin	t2	d2	RCR30238	uridine[s] -->	uridine	12873.4	13015.4	0.00548632	0.00417779	0.00362453	-0.130854	0.482732	0	0	0.166693	0.150094	1
rno	adapin	adapin	t2	d2	RCR30241	spermine dialdehyde[s] -->	spermine dialdehyde	5766.9	5841.02	0.00638561	0.00417779	0.00362453	-0.220782	0.482732	0	0	0.283282	0.0131496	1
rno	adapin	adapin	t2	d2	RCR30242	xanthurenate[s] -->	xanthurenate	1824.93	1824.93	0	0.00417779	0.00362453	0.417779	0.482732	0	0	0.0350502	0.763728	1
rno	adapin	adapin	t2	d2	RCR30243	n5m2masn[s] -->	n5m2masn	157082	159942	0.00902364	0.00417779	0.00362453	-0.484585	0.482732	0	0	0.131155	0.258763	1
rno	adapin	adapin	t2	d2	RCR30245	albumin[s] -->	albumin	8664.6	8808.75	0.00824941	0.00417779	0.00362453	-0.407163	0.482732	0	0	0.137445	0.236418	1
rno	adapin	adapin	t2	d2	RCR30306	HDL remnant[s] -->	HDL remnant	14366.8	14543.1	0.00609922	0.00417779	0.00362453	-0.192143	0.482732	0	0	0.263926	0.0212377	1
rno	adapin	adapin	t2	d2	RCR30309	propanoate[s] -->	propanoate	3676.89	3694.61	0.00240424	0.00417779	0.00362453	0.177354	0.482732	0	0	0.510852	2.41616e-06	0.000691023
rno	adapin	adapin	t2	d2	RCR30310	hexanoic acid[s] -->	hexanoic acid	17477.5	17373.7	-0.00297823	0.00417779	0.00362453	0.715602	0.482732	0	0	0.202878	0.0788041	1
rno	adapin	adapin	t2	d2	RCR30311	heptylic acid[s] -->	heptylic acid	33386.4	32793.9	-0.00895336	0.00417779	0.00362453	1.31311	0.482732	0	0	0.273071	0.0170015	1
rno	adapin	adapin	t2	d2	RCR30312	nonanoic acid[s] -->	nonanoic acid	33611.5	33015.5	-0.00894577	0.00417779	0.00362453	1.31236	0.482732	0	0	0.27948	0.0144851	1
rno	adapin	adapin	t2	d2	RCR30313	decanoic acid[s] -->	decanoic acid	13664.3	13560.1	-0.00382765	0.00417779	0.00362453	0.800543	0.482732	0	0	0.206966	0.0728354	1
rno	adapin	adapin	t2	d2	RCR30315	glucose[s] <==>	glucose	7716.68	7762.05	0.00293086	0.00417779	0.00362453	0.124693	0.482732	0	0	0.133872	0.248941	1
rno	adapin	adapin	t2	d2	RCR30321	glutamine[s] <==>	glutamine	4956.83	4977.16	0.00204737	0.00417779	0.00362453	0.213042	0.482732	0	0	0.13917	0.230529	1
rno	adapin	adapin	t2	d2	RCR30322	sulfate[s] <==>	sulfate	2707.31	2718.58	0.00207629	0.00417779	0.00362453	0.21015	0.482732	0	0	0.24577	0.0323543	1
rno	adapin	adapin	t2	d2	RCR30325	HCO3-[s] -->	HCO3-	2790.6	2820	0.00524008	0.00417779	0.00362453	-0.10623	0.482732	0	0	0.191832	0.0968957	1
rno	adapin	adapin	t2	d2	RCR30327	glycerol[s] <==>	glycerol	109352	109138	-0.000977147	0.00417779	0.00362453	0.515493	0.482732	0	0	0.279031	0.0146502	1
rno	adapin	adapin	t2	d2	RCR30328	methylimidazoleacetic acid[s] -->	methylimidazoleacetic acid	799.907	806.74	0.00425316	0.00417779	0.00362453	-0.0075372	0.482732	0	0	0.0849118	0.465821	1
rno	adapin	adapin	t2	d2	RCR30329	dopamine[s] -->	dopamine	2618.14	2655.95	0.00716909	0.00417779	0.00362453	-0.299131	0.482732	0	0	0.0959719	0.40954	1
rno	adapin	adapin	t2	d2	RCR30330	5-hydroxy-L-tryptophan[s] -->	5-hydroxy-L-tryptophan	1366.06	1374.36	0.00302956	0.00417779	0.00362453	0.114823	0.482732	0	0	0.22783	0.0477739	1
rno	adapin	adapin	t2	d2	RCR30333	H2S[s] -->	H2S	2409.95	2437.38	0.00565936	0.00417779	0.00362453	-0.148157	0.482732	0	0	0.340767	0.00259349	0.728772
rno	adapin	adapin	t2	d2	RCR30335	heparan sulfate proteoglycan[s] -->	heparan sulfate proteoglycan	213447	217014	0.00828694	0.00417779	0.00362453	-0.410915	0.482732	0	0	0.138712	0.232083	1
rno	adapin	adapin	t2	d2	RCR30336	keratan sulfate I[s] -->	keratan sulfate I	158766	161764	0.00935314	0.00417779	0.00362453	-0.517535	0.482732	0	0	0.132939	0.252284	1
rno	adapin	adapin	t2	d2	RCR30337	keratan sulfate I, degradation product 1[s] -->	keratan sulfate I, degradation product 1	158834	161826	0.00933154	0.00417779	0.00362453	-0.515376	0.482732	0	0	0.132019	0.255612	1
rno	adapin	adapin	t2	d2	RCR30338	keratan sulfate II (core 2-linked)[s] -->	keratan sulfate II (core 2-linked)	147331	150206	0.0096614	0.00417779	0.00362453	-0.548362	0.482732	0	0	0.130848	0.259888	1
rno	adapin	adapin	t2	d2	RCR30339	keratan sulfate II (core 4-linked)[s] -->	keratan sulfate II (core 4-linked)	146046	148927	0.00976787	0.00417779	0.00362453	-0.559009	0.482732	0	0	0.128732	0.267743	1
rno	adapin	adapin	t2	d2	RCR30340	hyaluronate[s] -->	hyaluronate	41161.4	41958.5	0.00958957	0.00417779	0.00362453	-0.541178	0.482732	0	0	0.0389834	0.73812	1
rno	adapin	adapin	t2	d2	RCR30341	hyaluronan biosynthesis, precursor 1[s] -->	hyaluronan biosynthesis, precursor 1	17980.4	18296.6	0.00871593	0.00417779	0.00362453	-0.453815	0.482732	0	0	0.0158876	0.891649	1
rno	adapin	adapin	t2	d2	RCR30342	de-Fuc form of PA6[s] -->	de-Fuc form of PA6	149550	152233	0.00888905	0.00417779	0.00362453	-0.471127	0.482732	0	0	0.131603	0.257126	1
rno	adapin	adapin	t2	d2	RCR30343	PA6[s] -->	PA6	149306	152004	0.00895541	0.00417779	0.00362453	-0.477762	0.482732	0	0	0.135352	0.243698	1
rno	adapin	adapin	t2	d2	RCR30344	(GlcNAc)5 (Man)3 (Asn)1[s] -->	(GlcNAc)5 (Man)3 (Asn)1	157634	160419	0.00875569	0.00417779	0.00362453	-0.45779	0.482732	0	0	0.137598	0.23589	1
rno	adapin	adapin	t2	d2	RCR30345	disialyl-T antigen[s] -->	disialyl-T antigen	63377.7	64497.4	0.00875628	0.00417779	0.00362453	-0.45785	0.482732	0	0	0.137965	0.234631	1
rno	adapin	adapin	t2	d2	RCR30346	sarcosine[s] -->	sarcosine	8492.77	8604.85	0.0065551	0.00417779	0.00362453	-0.237731	0.482732	0	0	0.0941437	0.41856	1
rno	adapin	adapin	t2	d2	RCR30347	galactose[s] -->	galactose	5403.71	5459.1	0.00509903	0.00417779	0.00362453	-0.0921249	0.482732	0	0	0.00609283	0.95834	1
rno	adapin	adapin	t2	d2	RCR30348	nicotinate[s] <==>	nicotinate	2365.64	2365.64	0	0.00417779	0.00362453	0.417779	0.482732	0	0	0.062406	0.592271	1
rno	adapin	adapin	t2	d2	RCR30353	oxalate[s] -->	oxalate	5214.91	5299.48	0.00804293	0.00417779	0.00362453	-0.386515	0.482732	0	0	0.204603	0.0762397	1
rno	adapin	adapin	t2	d2	RCR30359	13-cis-retinoyl-glucuronide[s] -->	13-cis-retinoyl-glucuronide	82.3516	83.8302	0.00889769	0.00417779	0.00362453	-0.471991	0.482732	0	0	0.0189295	0.871067	1
rno	adapin	adapin	t2	d2	RCR30361	(24R)-24,25-dihydroxycalciol[s] -->	(24R)-24,25-dihydroxycalciol	101717	102733	0.00496899	0.00417779	0.00362453	-0.07912	0.482732	0	0	0.0924028	0.427254	1
rno	adapin	adapin	t2	d2	RCR30364	calcidiol[s] -->	calcidiol	99804.4	100814	0.00503285	0.00417779	0.00362453	-0.0855064	0.482732	0	0	0.105333	0.365161	1
rno	adapin	adapin	t2	d2	RCR30365	2-methylcitrate[s] -->	2-methylcitrate	7133.94	7160.58	0.00186339	0.00417779	0.00362453	0.23144	0.482732	0	0	0.265108	0.0206442	1
rno	adapin	adapin	t2	d2	RCR30366	3,4-dihydroxyphenylethyleneglycol[s] -->	3,4-dihydroxyphenylethyleneglycol	7031.72	7093.25	0.00435581	0.00417779	0.00362453	-0.0178025	0.482732	0	0	0.175183	0.130119	1
rno	adapin	adapin	t2	d2	RCR30367	cGMP[s] -->	cGMP	36103.5	36604.9	0.00689669	0.00417779	0.00362453	-0.27189	0.482732	0	0	0.0613795	0.598386	1
rno	adapin	adapin	t2	d2	RCR30368	L-3-amino-isobutanoate[s] -->	L-3-amino-isobutanoate	345.061	346.355	0.00187094	0.00417779	0.00362453	0.230685	0.482732	0	0	0.151892	0.190252	1
rno	adapin	adapin	t2	d2	RCR30369	D-3-amino-isobutanoate[s] -->	D-3-amino-isobutanoate	14103	14166.4	0.00224487	0.00417779	0.00362453	0.193291	0.482732	0	0	0.111269	0.338606	1
rno	adapin	adapin	t2	d2	RCR30371	4-hydroxyphenylacetate[s] -->	4-hydroxyphenylacetate	3902.62	3931.88	0.00373479	0.00417779	0.00362453	0.0442995	0.482732	0	0	0.199115	0.0846378	1
rno	adapin	adapin	t2	d2	RCR30374	4-pyridoxate[s] -->	4-pyridoxate	46.2285	46.494	0.00286338	0.00417779	0.00362453	0.13144	0.482732	0	0	0.174877	0.130802	1
rno	adapin	adapin	t2	d2	RCR30375	5-alpha-dihydrotestosterone[s] -->	5-alpha-dihydrotestosterone	15695.2	15792.5	0.00308953	0.00417779	0.00362453	0.108826	0.482732	0	0	0.137797	0.235207	1
rno	adapin	adapin	t2	d2	RCR30376	5alpha-dihydrotestosterone-glucuronide[s] -->	5alpha-dihydrotestosterone-glucuronide	25329.3	25603.2	0.00537708	0.00417779	0.00362453	-0.119929	0.482732	0	0	0.110762	0.340827	1
rno	adapin	adapin	t2	d2	RCR30377	5alpha-dihydrotestosterone-sulfate[s] -->	5alpha-dihydrotestosterone-sulfate	16637.2	16676.8	0.00118815	0.00417779	0.00362453	0.298963	0.482732	0	0	0.149382	0.197766	1
rno	adapin	adapin	t2	d2	RCR30380	6beta-hydroxytestosterone[s] -->	6beta-hydroxytestosterone	18770	18873.3	0.00274306	0.00417779	0.00362453	0.143473	0.482732	0	0	0.160423	0.166253	1
rno	adapin	adapin	t2	d2	RCR30383	acetaldehyde[s] -->	acetaldehyde	3653.02	3658.18	0.000706061	0.00417779	0.00362453	0.347173	0.482732	0	0	0.102689	0.377386	1
rno	adapin	adapin	t2	d2	RCR30385	type III A glycolipid[s] -->	type III A glycolipid	103770	104527	0.00363529	0.00417779	0.00362453	0.0542491	0.482732	0	0	0.199586	0.0838897	1
rno	adapin	adapin	t2	d2	RCR30387	sialyl(1,3)-sialyl(2,6)-galactosylgloboside[s] -->	sialyl(1,3)-sialyl(2,6)-galactosylgloboside	111851	112595	0.0033136	0.00417779	0.00362453	0.0864181	0.482732	0	0	0.220097	0.0560739	1
rno	adapin	adapin	t2	d2	RCR30388	3,8-LD1[s] -->	3,8-LD1	107036	107599	0.0026225	0.00417779	0.00362453	0.155529	0.482732	0	0	0.240345	0.0364998	1
rno	adapin	adapin	t2	d2	RCR30389	disialylgalactosylgloboside[s] -->	disialylgalactosylgloboside	111851	112595	0.0033136	0.00417779	0.00362453	0.0864181	0.482732	0	0	0.22425	0.0514808	1
rno	adapin	adapin	t2	d2	RCR30390	VI3NeuAc-nLc6Cer[s] -->	VI3NeuAc-nLc6Cer	106604	107238	0.00296578	0.00417779	0.00362453	0.1212	0.482732	0	0	0.236257	0.0399088	1
rno	adapin	adapin	t2	d2	RCR30392	aldosterone[s] -->	aldosterone	17975.1	18071.6	0.00267621	0.00417779	0.00362453	0.150158	0.482732	0	0	0.171838	0.137733	1
rno	adapin	adapin	t2	d2	RCR30393	androsterone[s] -->	androsterone	15495.9	15593.6	0.00314196	0.00417779	0.00362453	0.103582	0.482732	0	0	0.0837814	0.471802	1
rno	adapin	adapin	t2	d2	RCR30394	androsterone-glucuronide[s] -->	androsterone-glucuronide	25130	25404.3	0.00542736	0.00417779	0.00362453	-0.124958	0.482732	0	0	0.0543799	0.640814	1
rno	adapin	adapin	t2	d2	RCR30398	20alpha-hydroxy-4-pregnen-3-one[s] -->	20alpha-hydroxy-4-pregnen-3-one	11216.7	11299.2	0.00366478	0.00417779	0.00362453	0.0513008	0.482732	0	0	0.146378	0.207038	1
rno	adapin	adapin	t2	d2	RCR30400	cAMP[s] -->	cAMP	35479.6	35964.6	0.00678885	0.00417779	0.00362453	-0.261106	0.482732	0	0	0.0521852	0.654366	1
rno	adapin	adapin	t2	d2	RCR30403	calcitroic acid[s] -->	calcitroic acid	104393	105458	0.00507736	0.00417779	0.00362453	-0.0899574	0.482732	0	0	0.0913786	0.432417	1
rno	adapin	adapin	t2	d2	RCR30404	cys-gly[s] -->	cys-gly	3570.33	3640.75	0.00976563	0.00417779	0.00362453	-0.558784	0.482732	0	0	0.390085	0.000495079	0.140107
rno	adapin	adapin	t2	d2	RCR30405	glycocholate[s] -->	glycocholate	17758.6	17924.5	0.00465074	0.00417779	0.00362453	-0.0472957	0.482732	0	0	0.214574	0.0626945	1
rno	adapin	adapin	t2	d2	RCR30406	taurocholate[s] -->	taurocholate	23684.2	23934	0.00524631	0.00417779	0.00362453	-0.106852	0.482732	0	0	0.193198	0.0944965	1
rno	adapin	adapin	t2	d2	RCR30410	cytidine[s] -->	cytidine	15121.3	15305.1	0.00604191	0.00417779	0.00362453	-0.186412	0.482732	0	0	0.170983	0.139732	1
rno	adapin	adapin	t2	d2	RCR30413	dehydroascorbic acid[s] -->	dehydroascorbic acid	10039.1	10083.8	0.00222478	0.00417779	0.00362453	0.195301	0.482732	0	0	-0.0393259	0.735903	1
rno	adapin	adapin	t2	d2	RCR30418	estradiol-17beta[s] -->	estradiol-17beta	21088.7	21198.3	0.00259226	0.00417779	0.00362453	0.158553	0.482732	0	0	0.144901	0.211708	1
rno	adapin	adapin	t2	d2	RCR30424	lacto-N-fucopentaosyl-III-ceramide[s] -->	lacto-N-fucopentaosyl-III-ceramide	117002	117199	0.000838624	0.00417779	0.00362453	0.333916	0.482732	0	0	0.243776	0.0338293	1
rno	adapin	adapin	t2	d2	RCR30425	gal-glcnac-gal-globoside[s] -->	gal-glcnac-gal-globoside	117522	118175	0.00277061	0.00417779	0.00362453	0.140718	0.482732	0	0	0.235933	0.0401904	1
rno	adapin	adapin	t2	d2	RCR30426	galfuc12gal14acglcgalgluside heparan sulfate[s] -->	galfuc12gal14acglcgalgluside heparan sulfate	116316	116707	0.00167919	0.00417779	0.00362453	0.249859	0.482732	0	0	0.235537	0.0405355	1
rno	adapin	adapin	t2	d2	RCR30429	galgalgalthcrm heparan sulfate[s] -->	galgalgalthcrm heparan sulfate	119050	119402	0.00147485	0.00417779	0.00362453	0.270294	0.482732	0	0	0.266276	0.0200714	1
rno	adapin	adapin	t2	d2	RCR30431	GP1c[s] -->	GP1c	105862	106998	0.00533333	0.00417779	0.00362453	-0.115554	0.482732	0	0	0.187108	0.105563	1
rno	adapin	adapin	t2	d2	RCR30432	GQ1balpha[s] -->	GQ1balpha	103543	104488	0.00454674	0.00417779	0.00362453	-0.0368957	0.482732	0	0	0.197145	0.0878253	1
rno	adapin	adapin	t2	d2	RCR30434	4-hydroxy-17beta-estradiol[s] -->	4-hydroxy-17beta-estradiol	22715.8	22838.8	0.0027012	0.00417779	0.00362453	0.147659	0.482732	0	0	0.124775	0.282851	1
rno	adapin	adapin	t2	d2	RCR30436	inositol[s] -->	inositol	3235.85	3280.29	0.00681961	0.00417779	0.00362453	-0.264182	0.482732	0	0	0.1725	0.136199	1
rno	adapin	adapin	t2	d2	RCR30437	leukotriene C4[s] -->	leukotriene C4	1961.61	1992.3	0.00776177	0.00417779	0.00362453	-0.358399	0.482732	0	0	0.278896	0.0147002	1
rno	adapin	adapin	t2	d2	RCR30439	3-mercaptolactate-cysteine-disulfide[s] -->	3-mercaptolactate-cysteine-disulfide	1743.64	1747.74	0.00117457	0.00417779	0.00362453	0.300322	0.482732	0	0	0.195751	0.0901381	1
rno	adapin	adapin	t2	d2	RCR30440	methylglyoxal[s] -->	methylglyoxal	3771.86	3817.16	0.00596915	0.00417779	0.00362453	-0.179136	0.482732	0	0	0.158558	0.1713	1
rno	adapin	adapin	t2	d2	RCR30442	9-O-acetylated-GD3[s] -->	9-O-acetylated-GD3	110654	110902	0.00111885	0.00417779	0.00362453	0.305893	0.482732	0	0	0.259471	0.0236083	1
rno	adapin	adapin	t2	d2	RCR30443	9-O-acetylated-GT3[s] -->	9-O-acetylated-GT3	107496	108022	0.00243892	0.00417779	0.00362453	0.173887	0.482732	0	0	0.235424	0.0406351	1
rno	adapin	adapin	t2	d2	RCR30445	[protein]-L-lysine[s] -->	[protein]-L-lysine	798.534	798.534	0	0.00417779	0.00362453	0.417779	0.482732	0	0	0.0183952	0.874676	1
rno	adapin	adapin	t2	d2	RCR30446	phenylacetylglutamine[s] -->	phenylacetylglutamine	2949.24	2975.57	0.00444386	0.00417779	0.00362453	-0.0266072	0.482732	0	0	0.200398	0.0826121	1
rno	adapin	adapin	t2	d2	RCR30449	(S)-3-sulfolactate[s] -->	(S)-3-sulfolactate	7709.42	7798.36	0.00573548	0.00417779	0.00362453	-0.15577	0.482732	0	0	0.0725655	0.533318	1
rno	adapin	adapin	t2	d2	RCR30451	serotonin[s] -->	serotonin	1366.34	1382.13	0.00574657	0.00417779	0.00362453	-0.156878	0.482732	0	0	0.107015	0.357509	1
rno	adapin	adapin	t2	d2	RCR30452	THF[s] -->	THF	30.0073	30.1262	0.0019786	0.00417779	0.00362453	0.219919	0.482732	0	0	-0.0652425	0.575519	1
rno	adapin	adapin	t2	d2	RCR30455	testosterone[s] -->	testosterone	15399.5	15491.1	0.00296421	0.00417779	0.00362453	0.121357	0.482732	0	0	0.135199	0.244239	1
rno	adapin	adapin	t2	d2	RCR30456	testosterone glucuronide[s] -->	testosterone glucuronide	24876.4	25144	0.0053501	0.00417779	0.00362453	-0.117232	0.482732	0	0	0.0887723	0.445714	1
rno	adapin	adapin	t2	d2	RCR30457	UMP[s] -->	UMP	19974.3	20220.6	0.00612765	0.00417779	0.00362453	-0.194987	0.482732	0	0	0.150893	0.193218	1
rno	adapin	adapin	t2	d2	RCR30458	urea[s] -->	urea	5357.02	5415.53	0.00543135	0.00417779	0.00362453	-0.125357	0.482732	0	0	0.249416	0.0297962	1
rno	adapin	adapin	t2	d2	RCR30459	UTP[s] -->	UTP	21385.9	21607.6	0.0051566	0.00417779	0.00362453	-0.0978815	0.482732	0	0	0.137727	0.235447	1
rno	adapin	adapin	t2	d2	RCR30461	vitamin D3[s] <==>	vitamin D3	97906	98912	0.00511155	0.00417779	0.00362453	-0.0933768	0.482732	0	0	0.119749	0.302839	1
rno	adapin	adapin	t2	d2	RCR30462	12-hydroxydodecanoic acid[s] -->	12-hydroxydodecanoic acid	25483.9	25127.7	-0.00703736	0.00417779	0.00362453	1.12151	0.482732	0	0	0.246502	0.0318264	1
rno	adapin	adapin	t2	d2	RCR30463	14-hydroxytetradecanoic acid[s] -->	14-hydroxytetradecanoic acid	30024.5	29576.4	-0.00751819	0.00417779	0.00362453	1.1696	0.482732	0	0	0.260473	0.0230562	1
rno	adapin	adapin	t2	d2	RCR30464	16-hydroxyhexadecanoic acid[s] -->	16-hydroxyhexadecanoic acid	35731.1	35226.6	-0.00711021	0.00417779	0.00362453	1.1288	0.482732	0	0	0.240881	0.0360719	1
rno	adapin	adapin	t2	d2	RCR30465	19-hydroxytestosterone[s] -->	19-hydroxytestosterone	16799.5	16892.4	0.00275733	0.00417779	0.00362453	0.142046	0.482732	0	0	0.133476	0.250358	1
rno	adapin	adapin	t2	d2	RCR30473	hyodeoxycholate[s] -->	hyodeoxycholate	32952.3	33365.3	0.00622692	0.00417779	0.00362453	-0.204914	0.482732	0	0	0.104414	0.369384	1
rno	adapin	adapin	t2	d2	RCR30474	glycodeoxycholate[s] -->	glycodeoxycholate	31843.4	32132.6	0.0045207	0.00417779	0.00362453	-0.0342919	0.482732	0	0	0.26377	0.0213171	1
rno	adapin	adapin	t2	d2	RCR30476	5-L-gamma-glutamyl[s] -->	5-L-gamma-glutamyl	2966.2	3038	0.0119583	0.00417779	0.00362453	-0.778051	0.482732	0	0	0.205645	0.0747235	1
rno	adapin	adapin	t2	d2	RCR30477	agmatine[s] -->	agmatine	7988.45	8043.23	0.00341675	0.00417779	0.00362453	0.0761034	0.482732	0	0	0.257929	0.0244799	1
rno	adapin	adapin	t2	d2	RCR30478	G00022[s] -->	G00022	156675	159536	0.00904685	0.00417779	0.00362453	-0.486907	0.482732	0	0	0.131681	0.256841	1
rno	adapin	adapin	t2	d2	RCR30479	G00032[s] -->	G00032	41669.7	42302.3	0.00753425	0.00417779	0.00362453	-0.335647	0.482732	0	0	0.0231917	0.842375	1
rno	adapin	adapin	t2	d2	RCR30480	G00086[s] -->	G00086	100984	101908	0.00455198	0.00417779	0.00362453	-0.0374196	0.482732	0	0	0.164193	0.156389	1
rno	adapin	adapin	t2	d2	RCR30481	orotate[s] -->	orotate	8654.87	8701.36	0.00267845	0.00417779	0.00362453	0.149934	0.482732	0	0	0.132524	0.253781	1
rno	adapin	adapin	t2	d2	RCR30482	homovanillate[s] -->	homovanillate	10146.1	10261.1	0.00563528	0.00417779	0.00362453	-0.145749	0.482732	0	0	0.0434868	0.709147	1
rno	adapin	adapin	t2	d2	RCR30484	G00079[s] -->	G00079	102662	103514	0.00413047	0.00417779	0.00362453	0.00473158	0.482732	0	0	0.184295	0.111002	1
rno	adapin	adapin	t2	d2	RCR30485	G00082[s] -->	G00082	103114	103809	0.00336126	0.00417779	0.00362453	0.0816526	0.482732	0	0	0.192337	0.0960034	1
rno	adapin	adapin	t2	d2	RCR30486	G00083[s] -->	G00083	105968	106595	0.0029494	0.00417779	0.00362453	0.122839	0.482732	0	0	0.222103	0.0538157	1
rno	adapin	adapin	t2	d2	RCR30487	coproporphyrin I[s] -->	coproporphyrin I	67900.8	68968	0.0077974	0.00417779	0.00362453	-0.361961	0.482732	0	0	0.260006	0.0233122	1
rno	adapin	adapin	t2	d2	RCR30488	coproporphyrin III[s] -->	coproporphyrin III	67790.8	68879	0.00796241	0.00417779	0.00362453	-0.378462	0.482732	0	0	0.251193	0.0286127	1
rno	adapin	adapin	t2	d2	RCR30489	glcnac-alpha-1,4-core 2[s] -->	glcnac-alpha-1,4-core 2	58511	59519.9	0.0085476	0.00417779	0.00362453	-0.436981	0.482732	0	0	0.0809797	0.4868	1
rno	adapin	adapin	t2	d2	RCR30490	3-deoxy-D-glycero-D-galacto-2-nonulosonic acid[s] -->	3-deoxy-D-glycero-D-galacto-2-nonulosonic acid	5781.02	5907.03	0.0107812	0.00417779	0.00362453	-0.66034	0.482732	0	0	0.0491243	0.673453	1
rno	adapin	adapin	t2	d2	RCR30491	eumelanin[s] -->	eumelanin	5013.68	5062.98	0.00489217	0.00417779	0.00362453	-0.0714389	0.482732	0	0	0.145396	0.210135	1
rno	adapin	adapin	t2	d2	RCR30492	core 5[s] -->	core 5	31272.8	31746.5	0.00751672	0.00417779	0.00362453	-0.333894	0.482732	0	0	0.0745526	0.522137	1
rno	adapin	adapin	t2	d2	RCR30493	core 7[s] -->	core 7	31272.8	31746.5	0.00751672	0.00417779	0.00362453	-0.333894	0.482732	0	0	0.0745526	0.522137	1
rno	adapin	adapin	t2	d2	RCR30494	4-hydroxyretinoic acid[s] -->	4-hydroxyretinoic acid	30.4863	30.7229	0.00386668	0.00417779	0.00362453	0.0311106	0.482732	0	0	-0.051529	0.65844	1
rno	adapin	adapin	t2	d2	RCR30495	glycogen[s] -->	glycogen	5867.43	5918.95	0.00437121	0.00417779	0.00362453	-0.0193423	0.482732	0	0	0.174491	0.131669	1
rno	adapin	adapin	t2	d2	RCR30532	NEFA blood pool out[s] -->	NEFA blood pool out	1202.62	1199.59	-0.0012588	0.00417779	0.00362453	0.543659	0.482732	0	0	0.0964348	0.407274	1
rno	adapin	adapin	t2	d2	RCR30536	pyruvate[s] -->	pyruvate	2270.98	2266.73	-0.000938029	0.00417779	0.00362453	0.511581	0.482732	0	0	0.290355	0.0109474	1
rno	adapin	adapin	t2	d2	RCR30538	xylitol[s] -->	xylitol	6266.92	6320.32	0.00424229	0.00417779	0.00362453	-0.00645058	0.482732	0	0	0.0584034	0.616273	1
rno	adapin	adapin	t2	d2	RCR30542	L-arabitol[s] -->	L-arabitol	6166.92	6220.32	0.00431079	0.00417779	0.00362453	-0.0133	0.482732	0	0	0.0626611	0.590755	1
rno	adapin	adapin	t2	d2	RCR30543	cortisol[s] -->	cortisol	17669.7	17779.5	0.00309613	0.00417779	0.00362453	0.108166	0.482732	0	0	0.191367	0.0977239	1
rno	adapin	adapin	t2	d2	RCR30544	deoxyguanosine[s] -->	deoxyguanosine	28569.7	29011.9	0.00767956	0.00417779	0.00362453	-0.350178	0.482732	0	0	0.0113124	0.922736	1
rno	adapin	adapin	t2	d2	RCR30546	formate[s] -->	formate	8869.9	8941.71	0.00403179	0.00417779	0.00362453	0.0145996	0.482732	0	0	0.108368	0.351428	1
rno	adapin	adapin	t2	d2	RCR30548	GT1a[s] -->	GT1a	104922	105670	0.00355602	0.00417779	0.00362453	0.0621768	0.482732	0	0	0.219956	0.056236	1
rno	adapin	adapin	t2	d2	RCR30550	NO[s] -->	NO	6966.23	6992.65	0.00189218	0.00417779	0.00362453	0.228561	0.482732	0	0	0.22744	0.0481666	1
rno	adapin	adapin	t2	d2	RCR30551	norepinephrine sulfate[s] -->	norepinephrine sulfate	8808.07	8889.29	0.00458966	0.00417779	0.00362453	-0.0411869	0.482732	0	0	0.183753	0.112076	1
rno	adapin	adapin	t2	d2	RCR30554	retinoyl-glucuronide[s] -->	retinoyl-glucuronide	113.657	115.47	0.00791315	0.00417779	0.00362453	-0.373536	0.482732	0	0	0.0619702	0.594863	1
rno	adapin	adapin	t2	d2	RCR30560	D-glucitol[s] -->	D-glucitol	2332.74	2354.29	0.00459627	0.00417779	0.00362453	-0.0418486	0.482732	0	0	0.10628	0.360842	1
rno	adapin	adapin	t2	d2	RCR30561	V3(NeuAc)2-Gb5Cer[s] -->	V3(NeuAc)2-Gb5Cer	106747	107368	0.0029	0.00417779	0.00362453	0.127779	0.482732	0	0	0.233058	0.0427576	1
rno	adapin	adapin	t2	d2	RCR90070	chenodeoxycholic acid[s] -->	chenodeoxycholic acid	16657.6	16868.9	0.00630265	0.00417779	0.00362453	-0.212486	0.482732	0	0	0.0866453	0.456732	1
rno	adapin	adapin	t2	d2	RCR90071	ursodeoxycholate[s] -->	ursodeoxycholate	24372.9	24662	0.00589686	0.00417779	0.00362453	-0.171908	0.482732	0	0	0.190165	0.0998879	1
rno	adapin	adapin	t2	d2	RCR90075	deoxycholic acid[s] -->	deoxycholic acid	23884.2	24134	0.00520261	0.00417779	0.00362453	-0.102482	0.482732	0	0	0.191891	0.0967908	1
rno	adapin	adapin	t2	d2	RCR90082	lithocholate[s] -->	lithocholate	24372.9	24662	0.00589686	0.00417779	0.00362453	-0.171908	0.482732	0	0	0.190165	0.0998879	1
rno	adapin	adapin	t2	d2	RCR90084	taurodeoxycholate[s] -->	taurodeoxycholate	40582.1	40999.8	0.00511899	0.00417779	0.00362453	-0.0941208	0.482732	0	0	0.270604	0.018066	1
rno	adapin	adapin	t2	d2	RCR90085	taurohyocholic acid[s] -->	taurohyocholic acid	41141	41607.2	0.00563456	0.00417779	0.00362453	-0.145677	0.482732	0	0	0.276784	0.0155013	1
rno	adapin	adapin	t2	d2	RCR90086	glycohyocholic acid[s] -->	glycohyocholic acid	34007.7	34380.8	0.00545551	0.00417779	0.00362453	-0.127772	0.482732	0	0	0.289969	0.0110587	1
rno	adapin	adapin	t2	d2	RCR90087	glycohyodeoxycholic acid[s] -->	glycohyodeoxycholic acid	39032	39469.3	0.00557103	0.00417779	0.00362453	-0.139325	0.482732	0	0	0.219395	0.056882	1
rno	adapin	adapin	t2	d2	RCR90089	glycoursodeoxycholate[s] -->	glycoursodeoxycholate	37939	38380.8	0.00578829	0.00417779	0.00362453	-0.16105	0.482732	0	0	0.259771	0.0234422	1
rno	adapin	adapin	t2	d2	RCR90090	hyocholic acid[s] -->	hyocholic acid	24372.9	24662	0.00589686	0.00417779	0.00362453	-0.171908	0.482732	0	0	0.190165	0.0998879	1
rno	adapin	adapin	t2	d2	RCR90123	palmitate[s] <==>	palmitate	46939.5	46454.4	-0.00519503	0.00417779	0.00362453	0.937282	0.482732	0	0	0.217277	0.0593796	1
rno	adapin	adapin	t2	d2	RCR90179	tauro-hyodeoxycholic acid[s] -->	tauro-hyodeoxycholic acid	46601.4	47143.1	0.00577835	0.00417779	0.00362453	-0.160056	0.482732	0	0	0.221564	0.0544154	1
rno	adapin	adapin	t2	d2	RCR90189	serum bile acid[s] -->	serum bile acid	15824.8	16036.5	0.00664686	0.00417779	0.00362453	-0.246907	0.482732	0	0	0.157466	0.174305	1
rno	adapin	adapin	t2	d2	RCR90196	cholesterol-ester pool[s] -->	cholesterol-ester pool	9920.76	10031.2	0.00553773	0.00417779	0.00362453	-0.135995	0.482732	0	0	0.259064	0.0238356	1
rno	adapin	adapin	t2	d2	RCR90202	oleate[s] <==>	oleate	48486.6	48339.4	-0.00152072	0.00417779	0.00362453	0.569851	0.482732	0	0	0.208911	0.0701259	1
rno	adapin	adapin	t2	d2	RCR90203	stearate[s] <==>	stearate	43613.4	43265.6	-0.00400401	0.00417779	0.00362453	0.818179	0.482732	0	0	0.232319	0.0434387	1
rno	adapin	adapin	t2	d2	RCR90204	arachidonate[s] -->	arachidonate	1338.28	1344.73	0.00240277	0.00417779	0.00362453	0.177502	0.482732	0	0	-0.0219387	0.85079	1
rno	adapin	adapin	t2	d2	RCR90205	cis-vaccenic acid[s] -->	cis-vaccenic acid	44187.5	43818.4	-0.00419431	0.00417779	0.00362453	0.837209	0.482732	0	0	0.21689	0.0598451	1
rno	adapin	adapin	t2	d2	RCR90206	palmitolate[s] <==>	palmitolate	37942.3	37422.7	-0.00689503	0.00417779	0.00362453	1.10728	0.482732	0	0	0.227845	0.0477585	1
rno	adapin	adapin	t2	d2	RCR90207	DHA[s] -->	DHA	553.027	556.778	0.00337985	0.00417779	0.00362453	0.0797935	0.482732	0	0	-0.00254494	0.982593	1
rno	adapin	adapin	t2	d2	RCR90208	DPA[s] -->	DPA	486.116	489.639	0.00361063	0.00417779	0.00362453	0.0567159	0.482732	0	0	-0.0519506	0.655821	1
rno	adapin	adapin	t2	d2	RCR90209	EPA[s] -->	EPA	350.823	352.54	0.00244089	0.00417779	0.00362453	0.17369	0.482732	0	0	-0.0298385	0.79805	1
rno	adapin	adapin	t2	d2	RCR90210	myristic acid[s] <==>	myristic acid	30552.5	30051.2	-0.0082714	0.00417779	0.00362453	1.24492	0.482732	0	0	0.266941	0.0197512	1
rno	adapin	adapin	t2	d2	RCR90211	dihomo-gamma-linolenate[s] -->	dihomo-gamma-linolenate	1097.51	1103.1	0.00254063	0.00417779	0.00362453	0.163716	0.482732	0	0	-0.083698	0.472245	1
hsa	ajmaline	ajmaline	t2	d3	RCR30002	guanosine[s] -->	guanosine	27821.1	27188.9	-0.011492	-0.0134719	0.0143985	-0.137509	0.133263	0.024204	0.411468	0.0249105	0.83086	1
hsa	ajmaline	ajmaline	t2	d3	RCR30004	NAD+[s] -->	NAD+	16160.2	15428.5	-0.0231608	-0.0134719	0.0143985	0.672909	0.133263	0.024204	0.411468	0.148917	0.199182	1
hsa	ajmaline	ajmaline	t2	d3	RCR30005	glutamate[s] -->	glutamate	3911.72	3688.82	-0.029326	-0.0134719	0.0143985	1.10109	0.133263	0.024204	0.411468	0.206918	0.0729035	1
hsa	ajmaline	ajmaline	t2	d3	RCR30006	tyramine-O-sulfate[s] -->	tyramine-O-sulfate	8151.07	7934.64	-0.0134553	-0.0134719	0.0143985	-0.00115426	0.133263	0.024204	0.411468	0.183104	0.113371	1
hsa	ajmaline	ajmaline	t2	d3	RCR30008	H2O[s] <==>	H2O	1869.62	1874.21	0.00122735	-0.0134719	0.0143985	-1.02089	0.133263	0.024204	0.411468	0.114544	0.32449	1
hsa	ajmaline	ajmaline	t2	d3	RCR30009	progesterone[s] -->	progesterone	11202.5	11121.6	-0.00362561	-0.0134719	0.0143985	-0.683843	0.133263	0.024204	0.411468	0.174297	0.132104	1
hsa	ajmaline	ajmaline	t2	d3	RCR30010	phenylacetylglycine[s] -->	phenylacetylglycine	3330.8	3324.94	-0.000881375	-0.0134719	0.0143985	-0.874434	0.133263	0.024204	0.411468	0.236108	0.0400378	1
hsa	ajmaline	ajmaline	t2	d3	RCR30012	valeric acid[s] -->	valeric acid	34252.7	33833.2	-0.00616208	-0.0134719	0.0143985	-0.507681	0.133263	0.024204	0.411468	0.268049	0.0192277	1
hsa	ajmaline	ajmaline	t2	d3	RCR30013	alanine[s] <==>	alanine	2456.37	2542.2	0.0171711	-0.0134719	0.0143985	-2.12821	0.133263	0.024204	0.411468	0.0823564	0.479399	1
hsa	ajmaline	ajmaline	t2	d3	RCR30014	asparagine[s] <==>	asparagine	5596.02	5521.34	-0.00671746	-0.0134719	0.0143985	-0.469109	0.133263	0.024204	0.411468	0.21413	0.0632529	1
hsa	ajmaline	ajmaline	t2	d3	RCR30015	arginine[s] <==>	arginine	10322.1	9858.43	-0.0229747	-0.0134719	0.0143985	0.659981	0.133263	0.024204	0.411468	0.197241	0.0876677	1
hsa	ajmaline	ajmaline	t2	d3	RCR30016	citrulline[s] -->	citrulline	3375.21	3164.28	-0.0322552	-0.0134719	0.0143985	1.30453	0.133263	0.024204	0.411468	0.349578	0.00196596	0.5544
hsa	ajmaline	ajmaline	t2	d3	RCR30021	UDP[s] -->	UDP	22229.2	21269.5	-0.0220636	-0.0134719	0.0143985	0.596702	0.133263	0.024204	0.411468	0.150618	0.19404	1
hsa	ajmaline	ajmaline	t2	d3	RCR30022	L-metanephrine[s] -->	L-metanephrine	17866	17181.5	-0.0195287	-0.0134719	0.0143985	0.420651	0.133263	0.024204	0.411468	0.0161634	0.889779	1
hsa	ajmaline	ajmaline	t2	d3	RCR30024	L-lactate[s] <==>	L-lactate	1733.15	1773	0.0113657	-0.0134719	0.0143985	-1.72502	0.133263	0.024204	0.411468	0.0504045	0.665445	1
hsa	ajmaline	ajmaline	t2	d3	RCR30025	LTD4[s] -->	LTD4	1952.97	1896.77	-0.0145984	-0.0134719	0.0143985	0.078235	0.133263	0.024204	0.411468	0.263433	0.0214898	1
hsa	ajmaline	ajmaline	t2	d3	RCR30027	glycerate[s] -->	glycerate	2621.69	2638.76	0.00324637	-0.0134719	0.0143985	-1.16111	0.133263	0.024204	0.411468	0.126447	0.276398	1
hsa	ajmaline	ajmaline	t2	d3	RCR30031	tyrosine[s] <==>	tyrosine	1018.52	1034.38	0.00772442	-0.0134719	0.0143985	-1.47212	0.133263	0.024204	0.411468	0.063447	0.586097	1
hsa	ajmaline	ajmaline	t2	d3	RCR30032	acetate[s] -->	acetate	2875.59	2810.1	-0.011517	-0.0134719	0.0143985	-0.135777	0.133263	0.024204	0.411468	-0.0504495	0.665164	1
hsa	ajmaline	ajmaline	t2	d3	RCR30033	AKG[s] -->	AKG	3537	3513.5	-0.0033331	-0.0134719	0.0143985	-0.704159	0.133263	0.024204	0.411468	0.293918	0.00996495	1
hsa	ajmaline	ajmaline	t2	d3	RCR30036	digalactosylceramidesulfate[s] -->	digalactosylceramidesulfate	99685.4	93758.1	-0.0306408	-0.0134719	0.0143985	1.1924	0.133263	0.024204	0.411468	0.299576	0.00856273	1
hsa	ajmaline	ajmaline	t2	d3	RCR30037	prostaglandin E1[s] -->	prostaglandin E1	1417.61	1376.38	-0.014757	-0.0134719	0.0143985	0.0892505	0.133263	0.024204	0.411468	0.0038009	0.974004	1
hsa	ajmaline	ajmaline	t2	d3	RCR30039	L-iduronic acid[s] -->	L-iduronic acid	78453.6	73836.5	-0.0303184	-0.0134719	0.0143985	1.17001	0.133263	0.024204	0.411468	0.093692	0.420806	1
hsa	ajmaline	ajmaline	t2	d3	RCR30041	butyrate[s] -->	butyrate	20060	19937.8	-0.00305385	-0.0134719	0.0143985	-0.723553	0.133263	0.024204	0.411468	0.254794	0.0263356	1
hsa	ajmaline	ajmaline	t2	d3	RCR30042	serine[s] <==>	serine	4026.53	4061.15	0.00428049	-0.0134719	0.0143985	-1.23293	0.133263	0.024204	0.411468	0.0192791	0.868707	1
hsa	ajmaline	ajmaline	t2	d3	RCR30045	acetoacetate[s] <==>	acetoacetate	5721.53	5630.14	-0.00805035	-0.0134719	0.0143985	-0.376538	0.133263	0.024204	0.411468	0.199369	0.084234	1
hsa	ajmaline	ajmaline	t2	d3	RCR30046	(R)-3-hydroxybutanoate[s] -->	(R)-3-hydroxybutanoate	4422.79	4308.6	-0.013078	-0.0134719	0.0143985	-0.0273571	0.133263	0.024204	0.411468	-0.0645113	0.579817	1
hsa	ajmaline	ajmaline	t2	d3	RCR30047	2-hydroxybutyrate[s] -->	2-hydroxybutyrate	2220.35	2195.97	-0.00551998	-0.0134719	0.0143985	-0.552276	0.133263	0.024204	0.411468	0.300122	0.00843694	1
hsa	ajmaline	ajmaline	t2	d3	RCR30048	isocaproic-aldehyde[s] -->	isocaproic-aldehyde	11202.5	11121.6	-0.00362561	-0.0134719	0.0143985	-0.683843	0.133263	0.024204	0.411468	0.173843	0.133129	1
hsa	ajmaline	ajmaline	t2	d3	RCR30049	IV3NeuAc,III3Fuc-nLc4Cer[s] -->	IV3NeuAc,III3Fuc-nLc4Cer	114727	107742	-0.0313989	-0.0134719	0.0143985	1.24505	0.133263	0.024204	0.411468	0.237226	0.0390777	1
hsa	ajmaline	ajmaline	t2	d3	RCR30050	fucosyl-galactosylgloboside[s] -->	fucosyl-galactosylgloboside	123759	116655	-0.0295477	-0.0134719	0.0143985	1.11648	0.133263	0.024204	0.411468	0.242704	0.0346455	1
hsa	ajmaline	ajmaline	t2	d3	RCR30051	retinoate[s] -->	retinoate	26.3367	27.8685	0.0282593	-0.0134719	0.0143985	-2.8983	0.133263	0.024204	0.411468	0.0552979	0.635179	1
hsa	ajmaline	ajmaline	t2	d3	RCR30052	glycochenodeoxycholate[s] -->	glycochenodeoxycholate	18881.8	18649.1	-0.00619777	-0.0134719	0.0143985	-0.505203	0.133263	0.024204	0.411468	0.180417	0.118855	1
hsa	ajmaline	ajmaline	t2	d3	RCR30053	GSH[s] -->	GSH	4206.41	4039.27	-0.0202703	-0.0134719	0.0143985	0.472158	0.133263	0.024204	0.411468	0.408043	0.000253303	0.0719381
hsa	ajmaline	ajmaline	t2	d3	RCR30054	inosine[s] -->	inosine	23976.2	23476.5	-0.0105312	-0.0134719	0.0143985	-0.204239	0.133263	0.024204	0.411468	0.0850444	0.465123	1
hsa	ajmaline	ajmaline	t2	d3	RCR30059	sialyl-Tn antigen[s] -->	sialyl-Tn antigen	35032.4	33465.1	-0.0228799	-0.0134719	0.0143985	0.653394	0.133263	0.024204	0.411468	0.079538	0.494615	1
hsa	ajmaline	ajmaline	t2	d3	RCR30060	taurochenodeoxycholate[s] -->	taurochenodeoxycholate	25430.3	25095.1	-0.00663355	-0.0134719	0.0143985	-0.474937	0.133263	0.024204	0.411468	0.191432	0.0976076	1
hsa	ajmaline	ajmaline	t2	d3	RCR30062	glucose-1,6-bisphosphate[s] -->	glucose-1,6-bisphosphate	9622.12	9231.29	-0.0207301	-0.0134719	0.0143985	0.504086	0.133263	0.024204	0.411468	0.00635061	0.95658	1
hsa	ajmaline	ajmaline	t2	d3	RCR30063	ethanolamine[s] -->	ethanolamine	4432.49	4458.81	0.00296049	-0.0134719	0.0143985	-1.14126	0.133263	0.024204	0.411468	0.187955	0.103966	1
hsa	ajmaline	ajmaline	t2	d3	RCR30067	cholate[s] -->	cholate	15755.4	16027.6	0.00856416	-0.0134719	0.0143985	-1.53044	0.133263	0.024204	0.411468	0.121779	0.294657	1
hsa	ajmaline	ajmaline	t2	d3	RCR30068	deoxyribose[s] -->	deoxyribose	6898.91	6648.89	-0.0184545	-0.0134719	0.0143985	0.346045	0.133263	0.024204	0.411468	0.150516	0.194347	1
hsa	ajmaline	ajmaline	t2	d3	RCR30070	hypoxanthine[s] -->	hypoxanthine	20575.8	20204.5	-0.00910493	-0.0134719	0.0143985	-0.303296	0.133263	0.024204	0.411468	0.128464	0.268747	1
hsa	ajmaline	ajmaline	t2	d3	RCR30072	thymine[s] -->	thymine	14142.7	13738.7	-0.0144902	-0.0134719	0.0143985	0.0707191	0.133263	0.024204	0.411468	0.162837	0.159887	1
hsa	ajmaline	ajmaline	t2	d3	RCR30073	undecylic acid[s] -->	undecylic acid	35049.3	34614.2	-0.00624558	-0.0134719	0.0143985	-0.501882	0.133263	0.024204	0.411468	0.281725	0.013683	1
hsa	ajmaline	ajmaline	t2	d3	RCR30074	acetylcholine[s] -->	acetylcholine	31515.1	29958.2	-0.0253255	-0.0134719	0.0143985	0.823245	0.133263	0.024204	0.411468	0.162911	0.159696	1
hsa	ajmaline	ajmaline	t2	d3	RCR30076	glycolipid[s] -->	glycolipid	123753	116736	-0.0291816	-0.0134719	0.0143985	1.09106	0.133263	0.024204	0.411468	0.229235	0.0463805	1
hsa	ajmaline	ajmaline	t2	d3	RCR30077	guanine[s] -->	guanine	24420.6	23903.3	-0.0107056	-0.0134719	0.0143985	-0.192126	0.133263	0.024204	0.411468	0.0742494	0.523835	1
hsa	ajmaline	ajmaline	t2	d3	RCR30078	ribose[s] -->	ribose	1827.23	1877.68	0.013617	-0.0134719	0.0143985	-1.88137	0.133263	0.024204	0.411468	0.227093	0.0485184	1
hsa	ajmaline	ajmaline	t2	d3	RCR30079	sphinganine-1-phosphate[s] -->	sphinganine-1-phosphate	46333.8	44439	-0.0208743	-0.0134719	0.0143985	0.514106	0.133263	0.024204	0.411468	0.250858	0.0288331	1
hsa	ajmaline	ajmaline	t2	d3	RCR30081	N-acetyl-D-mannosamine[s] -->	N-acetyl-D-mannosamine	13424.8	13017.7	-0.0153978	-0.0134719	0.0143985	0.133756	0.133263	0.024204	0.411468	0.237431	0.0389035	1
hsa	ajmaline	ajmaline	t2	d3	RCR30082	thiamin-P[s] -->	thiamin-P	76.0635	74.7008	-0.00903885	-0.0134719	0.0143985	-0.307886	0.133263	0.024204	0.411468	0.0586832	0.614582	1
hsa	ajmaline	ajmaline	t2	d3	RCR30084	adenosine[s] -->	adenosine	27743.5	26960.8	-0.0143079	-0.0134719	0.0143985	0.05806	0.133263	0.024204	0.411468	0.0915388	0.431608	1
hsa	ajmaline	ajmaline	t2	d3	RCR30085	corticosterone[s] -->	corticosterone	15012.9	15051.7	0.00129201	-0.0134719	0.0143985	-1.02538	0.133263	0.024204	0.411468	0.181388	0.116849	1
hsa	ajmaline	ajmaline	t2	d3	RCR30086	deoxycytidine[s] -->	deoxycytidine	16328.6	15778.2	-0.0171427	-0.0134719	0.0143985	0.254936	0.133263	0.024204	0.411468	0.159039	0.169988	1
hsa	ajmaline	ajmaline	t2	d3	RCR30087	leukotriene E4[s] -->	leukotriene E4	1855.48	1809.98	-0.0124127	-0.0134719	0.0143985	-0.073568	0.133263	0.024204	0.411468	0.240039	0.036746	1
hsa	ajmaline	ajmaline	t2	d3	RCR30089	thromboxane A2[s] -->	thromboxane A2	1642.23	1648.17	0.00180778	-0.0134719	0.0143985	-1.0612	0.133263	0.024204	0.411468	0.173252	0.134476	1
hsa	ajmaline	ajmaline	t2	d3	RCR30091	spermine[s] -->	spermine	29454.6	28320.8	-0.0196243	-0.0134719	0.0143985	0.42729	0.133263	0.024204	0.411468	0.114913	0.322926	1
hsa	ajmaline	ajmaline	t2	d3	RCR30093	VLDL[s] -->	VLDL	4375.21	4260.7	-0.0132601	-0.0134719	0.0143985	-0.0147106	0.133263	0.024204	0.411468	0.270997	0.0178927	1
hsa	ajmaline	ajmaline	t2	d3	RCR30095	cysteine[s] <==>	cysteine	1560.59	1525.1	-0.0115023	-0.0134719	0.0143985	-0.136793	0.133263	0.024204	0.411468	0.228525	0.0470803	1
hsa	ajmaline	ajmaline	t2	d3	RCR30096	NH3[s] <==>	NH3	2071.78	2033.97	-0.0092066	-0.0134719	0.0143985	-0.296235	0.133263	0.024204	0.411468	0.0937523	0.420505	1
hsa	ajmaline	ajmaline	t2	d3	RCR30097	urate[s] -->	urate	23374.1	22899.7	-0.0102512	-0.0134719	0.0143985	-0.223683	0.133263	0.024204	0.411468	0.0574575	0.622006	1
hsa	ajmaline	ajmaline	t2	d3	RCR30099	sulfite[s] -->	sulfite	7240.52	7030.11	-0.0147438	-0.0134719	0.0143985	0.0883315	0.133263	0.024204	0.411468	0.118178	0.309274	1
hsa	ajmaline	ajmaline	t2	d3	RCR30100	phospholipids extracellular pool[s] -->	phospholipids extracellular pool	7156.81	6918.94	-0.0168989	-0.0134719	0.0143985	0.238005	0.133263	0.024204	0.411468	0.240105	0.036693	1
hsa	ajmaline	ajmaline	t2	d3	RCR30101	4-aminobutyrate[s] -->	4-aminobutyrate	3745.24	3655.74	-0.0120927	-0.0134719	0.0143985	-0.0957903	0.133263	0.024204	0.411468	0.225425	0.050239	1
hsa	ajmaline	ajmaline	t2	d3	RCR30102	D-alanine[s] -->	D-alanine	2410.92	2443.93	0.00680063	-0.0134719	0.0143985	-1.40796	0.133263	0.024204	0.411468	0.0264253	0.820741	1
hsa	ajmaline	ajmaline	t2	d3	RCR30103	estradiol-17beta 3-glucuronide[s] -->	estradiol-17beta 3-glucuronide	29803.3	29297.3	-0.00856233	-0.0134719	0.0143985	-0.340981	0.133263	0.024204	0.411468	-0.0152538	0.895947	1
hsa	ajmaline	ajmaline	t2	d3	RCR30105	L-dopa[s] -->	L-dopa	1993.26	1902.78	-0.0232225	-0.0134719	0.0143985	0.677192	0.133263	0.024204	0.411468	0.12996	0.263165	1
hsa	ajmaline	ajmaline	t2	d3	RCR30106	cholesterol[s] <==>	cholesterol	107711	104780	-0.0137958	-0.0134719	0.0143985	0.0224937	0.133263	0.024204	0.411468	0.104533	0.368834	1
hsa	ajmaline	ajmaline	t2	d3	RCR30109	prostaglandin E2[s] -->	prostaglandin E2	1689.72	1704.82	0.00444625	-0.0134719	0.0143985	-1.24445	0.133263	0.024204	0.411468	0.138548	0.232643	1
hsa	ajmaline	ajmaline	t2	d3	RCR30111	testosterone sulfate[s] -->	testosterone sulfate	21593.1	21406.6	-0.00433726	-0.0134719	0.0143985	-0.634418	0.133263	0.024204	0.411468	0.148947	0.19909	1
hsa	ajmaline	ajmaline	t2	d3	RCR30115	CO2[s] -->	CO2	2510.63	2560.4	0.00981484	-0.0134719	0.0143985	-1.6173	0.133263	0.024204	0.411468	0.179895	0.119942	1
hsa	ajmaline	ajmaline	t2	d3	RCR30116	glycine[s] <==>	glycine	4831.72	4876.47	0.00460915	-0.0134719	0.0143985	-1.25576	0.133263	0.024204	0.411468	0.151651	0.190964	1
hsa	ajmaline	ajmaline	t2	d3	RCR30117	proline[s] <==>	proline	3338.48	3334.94	-0.00052965	-0.0134719	0.0143985	-0.898862	0.133263	0.024204	0.411468	0.235126	0.0408975	1
hsa	ajmaline	ajmaline	t2	d3	RCR30118	choline[s] -->	choline	29203.9	27832.6	-0.0240435	-0.0134719	0.0143985	0.734212	0.133263	0.024204	0.411468	0.15713	0.17524	1
hsa	ajmaline	ajmaline	t2	d3	RCR30120	mannose[s] -->	mannose	11960.5	11603.4	-0.0151547	-0.0134719	0.0143985	0.116867	0.133263	0.024204	0.411468	-0.0597717	0.608021	1
hsa	ajmaline	ajmaline	t2	d3	RCR30124	beta-alanine[s] -->	beta-alanine	3573.9	3444.37	-0.0184551	-0.0134719	0.0143985	0.346085	0.133263	0.024204	0.411468	0.143848	0.215082	1
hsa	ajmaline	ajmaline	t2	d3	RCR30125	AMP[s] -->	AMP	34750.3	33423.8	-0.0194581	-0.0134719	0.0143985	0.415744	0.133263	0.024204	0.411468	0.154861	0.181633	1
hsa	ajmaline	ajmaline	t2	d3	RCR30126	estrone-glucuronide[s] -->	estrone-glucuronide	29760.9	29333.4	-0.00723323	-0.0134719	0.0143985	-0.433289	0.133263	0.024204	0.411468	0.101918	0.380998	1
hsa	ajmaline	ajmaline	t2	d3	RCR30127	globoside[s] -->	globoside	117889	111041	-0.0299127	-0.0134719	0.0143985	1.14183	0.133263	0.024204	0.411468	0.277379	0.0152718	1
hsa	ajmaline	ajmaline	t2	d3	RCR30130	ribitol[s] -->	ribitol	2568.1	2666.17	0.0187355	-0.0134719	0.0143985	-2.23686	0.133263	0.024204	0.411468	0.00541055	0.963002	1
hsa	ajmaline	ajmaline	t2	d3	RCR30131	thymidine[s] -->	thymidine	16055.7	15831.7	-0.00702459	-0.0134719	0.0143985	-0.447779	0.133263	0.024204	0.411468	0.0742589	0.523782	1
hsa	ajmaline	ajmaline	t2	d3	RCR30132	creatinine[s] -->	creatinine	16410.3	15278.8	-0.0357072	-0.0134719	0.0143985	1.54427	0.133263	0.024204	0.411468	0.242166	0.0350617	1
hsa	ajmaline	ajmaline	t2	d3	RCR30134	core 8[s] -->	core 8	27676.2	26531.8	-0.0211123	-0.0134719	0.0143985	0.530631	0.133263	0.024204	0.411468	0.0383937	0.741942	1
hsa	ajmaline	ajmaline	t2	d3	RCR30135	dolichol[s] -->	dolichol	167945	158812	-0.0279502	-0.0134719	0.0143985	1.00554	0.133263	0.024204	0.411468	0.165681	0.15262	1
hsa	ajmaline	ajmaline	t2	d3	RCR30142	octanoic acid[s] -->	octanoic acid	14655.8	14586.6	-0.00236471	-0.0134719	0.0143985	-0.771415	0.133263	0.024204	0.411468	0.307428	0.00690411	1
hsa	ajmaline	ajmaline	t2	d3	RCR30145	aspartate[s] -->	aspartate	3517.41	3476.81	-0.00580466	-0.0134719	0.0143985	-0.532505	0.133263	0.024204	0.411468	0.0407504	0.726706	1
hsa	ajmaline	ajmaline	t2	d3	RCR30146	thiamin-PPP[s] -->	thiamin-PPP	134.291	133.155	-0.0042464	-0.0134719	0.0143985	-0.640729	0.133263	0.024204	0.411468	-0.0258319	0.824702	1
hsa	ajmaline	ajmaline	t2	d3	RCR30147	dihydroneopterin[s] -->	dihydroneopterin	32337.3	30706.6	-0.0258671	-0.0134719	0.0143985	0.86086	0.133263	0.024204	0.411468	0.0798891	0.492706	1
hsa	ajmaline	ajmaline	t2	d3	RCR30148	fructose[s] -->	fructose	1536.3	1611.6	0.0239207	-0.0134719	0.0143985	-2.59698	0.133263	0.024204	0.411468	0.0327802	0.778626	1
hsa	ajmaline	ajmaline	t2	d3	RCR30154	2-acetyl-1-alkyl-sn-glycero-3-phosphocholine[s] -->	2-acetyl-1-alkyl-sn-glycero-3-phosphocholine	86388.8	80304.8	-0.0364981	-0.0134719	0.0143985	1.5992	0.133263	0.024204	0.411468	0.240473	0.0363972	1
hsa	ajmaline	ajmaline	t2	d3	RCR30157	type IIIAb[s] -->	type IIIAb	108367	101692	-0.0317754	-0.0134719	0.0143985	1.2712	0.133263	0.024204	0.411468	0.172159	0.136987	1
hsa	ajmaline	ajmaline	t2	d3	RCR30158	ADP[s] -->	ADP	35450.3	34123.8	-0.0190665	-0.0134719	0.0143985	0.388551	0.133263	0.024204	0.411468	0.15124	0.192186	1
hsa	ajmaline	ajmaline	t2	d3	RCR30159	deoxyadenosine[s] -->	deoxyadenosine	29630.9	28682.1	-0.0162703	-0.0134719	0.0143985	0.19435	0.133263	0.024204	0.411468	0.0842415	0.469363	1
hsa	ajmaline	ajmaline	t2	d3	RCR30160	deoxyuridine[s] -->	deoxyuridine	13725.9	13428.5	-0.0109531	-0.0134719	0.0143985	-0.174939	0.133263	0.024204	0.411468	0.157884	0.17315	1
hsa	ajmaline	ajmaline	t2	d3	RCR30161	GSSG[s] -->	GSSG	4836.43	4650.2	-0.0196306	-0.0134719	0.0143985	0.427727	0.133263	0.024204	0.411468	0.454287	3.75396e-05	0.0106988
hsa	ajmaline	ajmaline	t2	d3	RCR30163	leukotriene A4[s] -->	leukotriene A4	1346.9	1340.29	-0.00246024	-0.0134719	0.0143985	-0.76478	0.133263	0.024204	0.411468	0.101135	0.384684	1
hsa	ajmaline	ajmaline	t2	d3	RCR30168	pyridoxal-phosphate[s] -->	pyridoxal-phosphate	49.6746	49.6246	-0.000503327	-0.0134719	0.0143985	-0.90069	0.133263	0.024204	0.411468	-0.0484782	0.67751	1
hsa	ajmaline	ajmaline	t2	d3	RCR30182	HDL[s] -->	HDL	10288.6	9871.2	-0.0207035	-0.0134719	0.0143985	0.502245	0.133263	0.024204	0.411468	0.258644	0.0240725	1
hsa	ajmaline	ajmaline	t2	d3	RCR30188	ornithine[s] <==>	ornithine	3385.89	3458.44	0.0106002	-0.0134719	0.0143985	-1.67185	0.133263	0.024204	0.411468	0.170948	0.139814	1
hsa	ajmaline	ajmaline	t2	d3	RCR30189	noradrenaline[s] -->	noradrenaline	4350.09	4417.33	0.00766931	-0.0134719	0.0143985	-1.46829	0.133263	0.024204	0.411468	0.159001	0.17009	1
hsa	ajmaline	ajmaline	t2	d3	RCR30190	adrenaline[s] -->	adrenaline	9832.47	9708.49	-0.00634461	-0.0134719	0.0143985	-0.495004	0.133263	0.024204	0.411468	0.0220634	0.849952	1
hsa	ajmaline	ajmaline	t2	d3	RCR30191	1-methylnicotinamide[s] -->	1-methylnicotinamide	7081.8	6748.07	-0.024131	-0.0134719	0.0143985	0.740285	0.133263	0.024204	0.411468	-0.0862623	0.458732	1
hsa	ajmaline	ajmaline	t2	d3	RCR30192	heme[s] -->	heme	82697.8	80983.6	-0.0104725	-0.0134719	0.0143985	-0.208318	0.133263	0.024204	0.411468	0.273139	0.016973	1
hsa	ajmaline	ajmaline	t2	d3	RCR30193	chondroitin sulfate A (GalNAc4S-GlcA) proteoglycan[s] -->	chondroitin sulfate A (GalNAc4S-GlcA) proteoglycan	133083	124467	-0.0334519	-0.0134719	0.0143985	1.38764	0.133263	0.024204	0.411468	0.133399	0.250633	1
hsa	ajmaline	ajmaline	t2	d3	RCR30194	chondroitin sulfate B - dermatan sulfate (IdoA2S-GalNAc4S) proteoglycan[s] -->	chondroitin sulfate B - dermatan sulfate (IdoA2S-GalNAc4S) proteoglycan	141269	131800	-0.0346752	-0.0134719	0.0143985	1.4726	0.133263	0.024204	0.411468	0.136907	0.238274	1
hsa	ajmaline	ajmaline	t2	d3	RCR30195	chondroitin sulfate C (GalNAc6S-GlcA) proteoglycan[s] -->	chondroitin sulfate C (GalNAc6S-GlcA) proteoglycan	133256	124691	-0.0332027	-0.0134719	0.0143985	1.37033	0.133263	0.024204	0.411468	0.132776	0.252874	1
hsa	ajmaline	ajmaline	t2	d3	RCR30196	chondroitin sulfate D (GlcNAc6S-GlcA2S) proteoglycan[s] -->	chondroitin sulfate D (GlcNAc6S-GlcA2S) proteoglycan	149473	139146	-0.0357791	-0.0134719	0.0143985	1.54927	0.133263	0.024204	0.411468	0.150501	0.194391	1
hsa	ajmaline	ajmaline	t2	d3	RCR30197	chondroitin sulfate E (GalNAc4,6diS-GlcA) proteoglycan[s] -->	chondroitin sulfate E (GalNAc4,6diS-GlcA) proteoglycan	158434	147169	-0.0368635	-0.0134719	0.0143985	1.62458	0.133263	0.024204	0.411468	0.147705	0.202904	1
hsa	ajmaline	ajmaline	t2	d3	RCR30198	ADP-ribose[s] -->	ADP-ribose	45591.2	43533.5	-0.0230881	-0.0134719	0.0143985	0.667854	0.133263	0.024204	0.411468	0.133518	0.250205	1
hsa	ajmaline	ajmaline	t2	d3	RCR30203	leukotriene F4[s] -->	leukotriene F4	1945.22	1897.5	-0.0124164	-0.0134719	0.0143985	-0.073312	0.133263	0.024204	0.411468	0.284106	0.0128749	1
hsa	ajmaline	ajmaline	t2	d3	RCR30204	1-organyl-2-lyso-sn-glycero-3-phosphocholine[s] -->	1-organyl-2-lyso-sn-glycero-3-phosphocholine	82138.4	76414.6	-0.0361003	-0.0134719	0.0143985	1.57157	0.133263	0.024204	0.411468	0.234563	0.0413973	1
hsa	ajmaline	ajmaline	t2	d3	RCR30205	D-xylose[s] -->	D-xylose	6461.88	6353.23	-0.00847826	-0.0134719	0.0143985	-0.346819	0.133263	0.024204	0.411468	0.132268	0.25471	1
hsa	ajmaline	ajmaline	t2	d3	RCR30208	5-methyl-THF[s] -->	5-methyl-THF	43.6872	44.8308	0.0129197	-0.0134719	0.0143985	-1.83294	0.133263	0.024204	0.411468	-0.0727599	0.532219	1
hsa	ajmaline	ajmaline	t2	d3	RCR30210	sialyl(2,3)-sialyl(2,6)-galactosylgloboside[s] -->	sialyl(2,3)-sialyl(2,6)-galactosylgloboside	120190	112541	-0.032868	-0.0134719	0.0143985	1.34708	0.133263	0.024204	0.411468	0.220097	0.0560739	1
hsa	ajmaline	ajmaline	t2	d3	RCR30211	adenine[s] -->	adenine	24381.4	23677.1	-0.0146563	-0.0134719	0.0143985	0.0822545	0.133263	0.024204	0.411468	0.150222	0.195228	1
hsa	ajmaline	ajmaline	t2	d3	RCR30212	ADP-ribose-2-phosphate[s] -->	ADP-ribose-2-phosphate	49848.6	47486.3	-0.0242695	-0.0134719	0.0143985	0.749908	0.133263	0.024204	0.411468	0.134346	0.247255	1
hsa	ajmaline	ajmaline	t2	d3	RCR30213	1-alkyl-2-lysoglycerol-3-phosphocholine[s] -->	1-alkyl-2-lysoglycerol-3-phosphocholine	82238.4	76514.6	-0.0360548	-0.0134719	0.0143985	1.56841	0.133263	0.024204	0.411468	0.234914	0.0410851	1
hsa	ajmaline	ajmaline	t2	d3	RCR30215	CMP[s] -->	CMP	24121.9	22973.8	-0.0243766	-0.0134719	0.0143985	0.757344	0.133263	0.024204	0.411468	0.176826	0.1265	1
hsa	ajmaline	ajmaline	t2	d3	RCR30216	creatine[s] -->	creatine	13840.1	12950.8	-0.0331928	-0.0134719	0.0143985	1.36964	0.133263	0.024204	0.411468	0.253539	0.0271113	1
hsa	ajmaline	ajmaline	t2	d3	RCR30217	L-carnitine[s] -->	L-carnitine	11911.2	11449.1	-0.0197821	-0.0134719	0.0143985	0.438247	0.133263	0.024204	0.411468	0.250552	0.0290351	1
hsa	ajmaline	ajmaline	t2	d3	RCR30218	deoxyinosine[s] -->	deoxyinosine	25991.9	25316.6	-0.0131616	-0.0134719	0.0143985	-0.0215569	0.133263	0.024204	0.411468	0.0676933	0.561225	1
hsa	ajmaline	ajmaline	t2	d3	RCR30219	dopamine-3-O-sulfate[s] -->	dopamine-3-O-sulfate	7829.67	7671.2	-0.0102235	-0.0134719	0.0143985	-0.225611	0.133263	0.024204	0.411468	0.206968	0.0728317	1
hsa	ajmaline	ajmaline	t2	d3	RCR30221	III3Fuc-nLc6Cer[s] -->	III3Fuc-nLc6Cer	114063	107225	-0.0308986	-0.0134719	0.0143985	1.2103	0.133263	0.024204	0.411468	0.235724	0.0403719	1
hsa	ajmaline	ajmaline	t2	d3	RCR30223	6-deoxy-L-galactose[s] -->	6-deoxy-L-galactose	124914	117196	-0.0318808	-0.0134719	0.0143985	1.27852	0.133263	0.024204	0.411468	0.0559426	0.631235	1
hsa	ajmaline	ajmaline	t2	d3	RCR30224	GD1beta[s] -->	GD1beta	118964	111385	-0.0329041	-0.0134719	0.0143985	1.3496	0.133263	0.024204	0.411468	0.238345	0.0381358	1
hsa	ajmaline	ajmaline	t2	d3	RCR30225	(5-L-glutamyl)-L-amino acid[s] -->	(5-L-glutamyl)-L-amino acid	7110.47	6904.23	-0.014716	-0.0134719	0.0143985	0.0864023	0.133263	0.024204	0.411468	0.267674	0.0194035	1
hsa	ajmaline	ajmaline	t2	d3	RCR30226	GD1c[s] -->	GD1c	114427	107288	-0.0321972	-0.0134719	0.0143985	1.3005	0.133263	0.024204	0.411468	0.235561	0.0405145	1
hsa	ajmaline	ajmaline	t2	d3	RCR30229	GP1calpha[s] -->	GP1calpha	114168	106322	-0.0355837	-0.0134719	0.0143985	1.53569	0.133263	0.024204	0.411468	0.18952	0.101065	1
hsa	ajmaline	ajmaline	t2	d3	RCR30230	GQ1b[s] -->	GQ1b	111361	104045	-0.0339633	-0.0134719	0.0143985	1.42315	0.133263	0.024204	0.411468	0.19649	0.0889062	1
hsa	ajmaline	ajmaline	t2	d3	RCR30232	leukotriene B4[s] -->	leukotriene B4	1294.52	1287.91	-0.00256004	-0.0134719	0.0143985	-0.757848	0.133263	0.024204	0.411468	0.101531	0.382817	1
hsa	ajmaline	ajmaline	t2	d3	RCR30233	nicotinamide[s] -->	nicotinamide	4777.74	4626.4	-0.0160935	-0.0134719	0.0143985	0.182067	0.133263	0.024204	0.411468	0.0641525	0.581931	1
hsa	ajmaline	ajmaline	t2	d3	RCR30235	sphingosine-1-phosphate[s] -->	sphingosine-1-phosphate	46097.5	44244.4	-0.0205124	-0.0134719	0.0143985	0.488968	0.133263	0.024204	0.411468	0.266654	0.019889	1
hsa	ajmaline	ajmaline	t2	d3	RCR30237	uracil[s] -->	uracil	10342.3	9894.04	-0.0221491	-0.0134719	0.0143985	0.60264	0.133263	0.024204	0.411468	0.224871	0.0508221	1
hsa	ajmaline	ajmaline	t2	d3	RCR30238	uridine[s] -->	uridine	13431.2	12794.2	-0.0242884	-0.0134719	0.0143985	0.751219	0.133263	0.024204	0.411468	0.166693	0.150094	1
hsa	ajmaline	ajmaline	t2	d3	RCR30241	spermine dialdehyde[s] -->	spermine dialdehyde	6281.01	6050.65	-0.0186803	-0.0134719	0.0143985	0.361726	0.133263	0.024204	0.411468	0.283282	0.0131496	1
hsa	ajmaline	ajmaline	t2	d3	RCR30242	xanthurenate[s] -->	xanthurenate	1843.04	1794.48	-0.0133507	-0.0134719	0.0143985	-0.00842261	0.133263	0.024204	0.411468	0.0350502	0.763728	1
hsa	ajmaline	ajmaline	t2	d3	RCR30243	n5m2masn[s] -->	n5m2masn	170049	158755	-0.034349	-0.0134719	0.0143985	1.44994	0.133263	0.024204	0.411468	0.131155	0.258763	1
hsa	ajmaline	ajmaline	t2	d3	RCR30245	albumin[s] -->	albumin	7401.33	6863.97	-0.0376691	-0.0134719	0.0143985	1.68053	0.133263	0.024204	0.411468	0.137445	0.236418	1
hsa	ajmaline	ajmaline	t2	d3	RCR30306	HDL remnant[s] -->	HDL remnant	14995.6	14344.3	-0.0222007	-0.0134719	0.0143985	0.606223	0.133263	0.024204	0.411468	0.263926	0.0212377	1
hsa	ajmaline	ajmaline	t2	d3	RCR30309	propanoate[s] -->	propanoate	3689.71	3649.04	-0.00554183	-0.0134719	0.0143985	-0.550759	0.133263	0.024204	0.411468	0.510852	2.41616e-06	0.000691023
hsa	ajmaline	ajmaline	t2	d3	RCR30310	hexanoic acid[s] -->	hexanoic acid	17580.3	17403.7	-0.00504987	-0.0134719	0.0143985	-0.584926	0.133263	0.024204	0.411468	0.202878	0.0788041	1
hsa	ajmaline	ajmaline	t2	d3	RCR30311	heptylic acid[s] -->	heptylic acid	34450.9	34026.4	-0.00619979	-0.0134719	0.0143985	-0.505062	0.133263	0.024204	0.411468	0.273071	0.0170015	1
hsa	ajmaline	ajmaline	t2	d3	RCR30312	nonanoic acid[s] -->	nonanoic acid	34688.6	34255.9	-0.006277	-0.0134719	0.0143985	-0.4997	0.133263	0.024204	0.411468	0.27948	0.0144851	1
hsa	ajmaline	ajmaline	t2	d3	RCR30313	decanoic acid[s] -->	decanoic acid	13886.4	13688.9	-0.00716302	-0.0134719	0.0143985	-0.438165	0.133263	0.024204	0.411468	0.206966	0.0728354	1
hsa	ajmaline	ajmaline	t2	d3	RCR30315	glucose[s] <==>	glucose	7920.75	7761.97	-0.0101248	-0.0134719	0.0143985	-0.232467	0.133263	0.024204	0.411468	0.133872	0.248941	1
hsa	ajmaline	ajmaline	t2	d3	RCR30321	glutamine[s] <==>	glutamine	5036.47	4975.18	-0.00612197	-0.0134719	0.0143985	-0.510467	0.133263	0.024204	0.411468	0.13917	0.230529	1
hsa	ajmaline	ajmaline	t2	d3	RCR30322	sulfate[s] <==>	sulfate	2736.39	2701.94	-0.00633456	-0.0134719	0.0143985	-0.495702	0.133263	0.024204	0.411468	0.24577	0.0323543	1
hsa	ajmaline	ajmaline	t2	d3	RCR30325	HCO3-[s] -->	HCO3-	2852.62	2889.69	0.006455	-0.0134719	0.0143985	-1.38396	0.133263	0.024204	0.411468	0.191832	0.0968957	1
hsa	ajmaline	ajmaline	t2	d3	RCR30327	glycerol[s] <==>	glycerol	115146	108101	-0.0315592	-0.0134719	0.0143985	1.25619	0.133263	0.024204	0.411468	0.279031	0.0146502	1
hsa	ajmaline	ajmaline	t2	d3	RCR30328	methylimidazoleacetic acid[s] -->	methylimidazoleacetic acid	815.919	794.92	-0.0130361	-0.0134719	0.0143985	-0.0302714	0.133263	0.024204	0.411468	0.0849118	0.465821	1
hsa	ajmaline	ajmaline	t2	d3	RCR30329	dopamine[s] -->	dopamine	2658.78	2715.22	0.0105022	-0.0134719	0.0143985	-1.66504	0.133263	0.024204	0.411468	0.0959719	0.40954	1
hsa	ajmaline	ajmaline	t2	d3	RCR30330	5-hydroxy-L-tryptophan[s] -->	5-hydroxy-L-tryptophan	1390.94	1389.9	-0.000374372	-0.0134719	0.0143985	-0.909647	0.133263	0.024204	0.411468	0.22783	0.0477739	1
hsa	ajmaline	ajmaline	t2	d3	RCR30333	H2S[s] -->	H2S	2455.09	2409.45	-0.00938206	-0.0134719	0.0143985	-0.284049	0.133263	0.024204	0.411468	0.340767	0.00259349	0.728772
hsa	ajmaline	ajmaline	t2	d3	RCR30335	heparan sulfate proteoglycan[s] -->	heparan sulfate proteoglycan	238984	220565	-0.0400806	-0.0134719	0.0143985	1.84801	0.133263	0.024204	0.411468	0.138712	0.232083	1
hsa	ajmaline	ajmaline	t2	d3	RCR30336	keratan sulfate I[s] -->	keratan sulfate I	175038	162391	-0.0374812	-0.0134719	0.0143985	1.66748	0.133263	0.024204	0.411468	0.132939	0.252284	1
hsa	ajmaline	ajmaline	t2	d3	RCR30337	keratan sulfate I, degradation product 1[s] -->	keratan sulfate I, degradation product 1	175063	162416	-0.0374757	-0.0134719	0.0143985	1.6671	0.133263	0.024204	0.411468	0.132019	0.255612	1
hsa	ajmaline	ajmaline	t2	d3	RCR30338	keratan sulfate II (core 2-linked)[s] -->	keratan sulfate II (core 2-linked)	161945	150121	-0.0378877	-0.0134719	0.0143985	1.69571	0.133263	0.024204	0.411468	0.130848	0.259888	1
hsa	ajmaline	ajmaline	t2	d3	RCR30339	keratan sulfate II (core 4-linked)[s] -->	keratan sulfate II (core 4-linked)	160478	148814	-0.0377111	-0.0134719	0.0143985	1.68344	0.133263	0.024204	0.411468	0.128732	0.267743	1
hsa	ajmaline	ajmaline	t2	d3	RCR30340	hyaluronate[s] -->	hyaluronate	43435.8	41317.4	-0.0249948	-0.0134719	0.0143985	0.800282	0.133263	0.024204	0.411468	0.0389834	0.73812	1
hsa	ajmaline	ajmaline	t2	d3	RCR30341	hyaluronan biosynthesis, precursor 1[s] -->	hyaluronan biosynthesis, precursor 1	18801.4	17956.1	-0.0229962	-0.0134719	0.0143985	0.661471	0.133263	0.024204	0.411468	0.0158876	0.891649	1
hsa	ajmaline	ajmaline	t2	d3	RCR30342	de-Fuc form of PA6[s] -->	de-Fuc form of PA6	160718	150059	-0.0342982	-0.0134719	0.0143985	1.44642	0.133263	0.024204	0.411468	0.131603	0.257126	1
hsa	ajmaline	ajmaline	t2	d3	RCR30343	PA6[s] -->	PA6	160649	149990	-0.0343134	-0.0134719	0.0143985	1.44747	0.133263	0.024204	0.411468	0.135352	0.243698	1
hsa	ajmaline	ajmaline	t2	d3	RCR30344	(GlcNAc)5 (Man)3 (Asn)1[s] -->	(GlcNAc)5 (Man)3 (Asn)1	170140	159274	-0.0329867	-0.0134719	0.0143985	1.35533	0.133263	0.024204	0.411468	0.137598	0.23589	1
hsa	ajmaline	ajmaline	t2	d3	RCR30345	disialyl-T antigen[s] -->	disialyl-T antigen	67469.5	63992.9	-0.0264449	-0.0134719	0.0143985	0.900993	0.133263	0.024204	0.411468	0.137965	0.234631	1
hsa	ajmaline	ajmaline	t2	d3	RCR30346	sarcosine[s] -->	sarcosine	8799.13	8344.48	-0.0265199	-0.0134719	0.0143985	0.906198	0.133263	0.024204	0.411468	0.0941437	0.41856	1
hsa	ajmaline	ajmaline	t2	d3	RCR30347	galactose[s] -->	galactose	5547.74	5313.6	-0.0215569	-0.0134719	0.0143985	0.561515	0.133263	0.024204	0.411468	0.00609283	0.95834	1
hsa	ajmaline	ajmaline	t2	d3	RCR30348	nicotinate[s] <==>	nicotinate	2366.35	2353.11	-0.00280702	-0.0134719	0.0143985	-0.740696	0.133263	0.024204	0.411468	0.062406	0.592271	1
hsa	ajmaline	ajmaline	t2	d3	RCR30353	oxalate[s] -->	oxalate	5239.66	5304.46	0.00614485	-0.0134719	0.0143985	-1.36242	0.133263	0.024204	0.411468	0.204603	0.0762397	1
hsa	ajmaline	ajmaline	t2	d3	RCR30359	13-cis-retinoyl-glucuronide[s] -->	13-cis-retinoyl-glucuronide	82.9446	84.3148	0.00819223	-0.0134719	0.0143985	-1.50461	0.133263	0.024204	0.411468	0.0189295	0.871067	1
hsa	ajmaline	ajmaline	t2	d3	RCR30361	(24R)-24,25-dihydroxycalciol[s] -->	(24R)-24,25-dihydroxycalciol	111543	108724	-0.0127976	-0.0134719	0.0143985	-0.0468335	0.133263	0.024204	0.411468	0.0924028	0.427254	1
hsa	ajmaline	ajmaline	t2	d3	RCR30364	calcidiol[s] -->	calcidiol	109502	106590	-0.0134785	-0.0134719	0.0143985	0.000452226	0.133263	0.024204	0.411468	0.105333	0.365161	1
hsa	ajmaline	ajmaline	t2	d3	RCR30365	2-methylcitrate[s] -->	2-methylcitrate	7163.62	7109.42	-0.00379762	-0.0134719	0.0143985	-0.671897	0.133263	0.024204	0.411468	0.265108	0.0206442	1
hsa	ajmaline	ajmaline	t2	d3	RCR30366	3,4-dihydroxyphenylethyleneglycol[s] -->	3,4-dihydroxyphenylethyleneglycol	7182.11	7293.12	0.00766893	-0.0134719	0.0143985	-1.46827	0.133263	0.024204	0.411468	0.175183	0.130119	1
hsa	ajmaline	ajmaline	t2	d3	RCR30367	cGMP[s] -->	cGMP	37515.7	36275.1	-0.0168114	-0.0134719	0.0143985	0.231932	0.133263	0.024204	0.411468	0.0613795	0.598386	1
hsa	ajmaline	ajmaline	t2	d3	RCR30368	L-3-amino-isobutanoate[s] -->	L-3-amino-isobutanoate	349.803	339.797	-0.01451	-0.0134719	0.0143985	0.0720913	0.133263	0.024204	0.411468	0.151892	0.190252	1
hsa	ajmaline	ajmaline	t2	d3	RCR30369	D-3-amino-isobutanoate[s] -->	D-3-amino-isobutanoate	14326.3	14105	-0.00778564	-0.0134719	0.0143985	-0.394923	0.133263	0.024204	0.411468	0.111269	0.338606	1
hsa	ajmaline	ajmaline	t2	d3	RCR30371	4-hydroxyphenylacetate[s] -->	4-hydroxyphenylacetate	3942.05	3994.4	0.00659619	-0.0134719	0.0143985	-1.39376	0.133263	0.024204	0.411468	0.199115	0.0846378	1
hsa	ajmaline	ajmaline	t2	d3	RCR30374	4-pyridoxate[s] -->	4-pyridoxate	46.1835	46.5502	0.00395487	-0.0134719	0.0143985	-1.21032	0.133263	0.024204	0.411468	0.174877	0.130802	1
hsa	ajmaline	ajmaline	t2	d3	RCR30375	5-alpha-dihydrotestosterone[s] -->	5-alpha-dihydrotestosterone	15728.3	15697	-0.000997366	-0.0134719	0.0143985	-0.866379	0.133263	0.024204	0.411468	0.137797	0.235207	1
hsa	ajmaline	ajmaline	t2	d3	RCR30376	5alpha-dihydrotestosterone-glucuronide[s] -->	5alpha-dihydrotestosterone-glucuronide	25551.1	25099.7	-0.00891286	-0.0134719	0.0143985	-0.316636	0.133263	0.024204	0.411468	0.110762	0.340827	1
hsa	ajmaline	ajmaline	t2	d3	RCR30377	5alpha-dihydrotestosterone-sulfate[s] -->	5alpha-dihydrotestosterone-sulfate	16619.1	16576.2	-0.00129165	-0.0134719	0.0143985	-0.84594	0.133263	0.024204	0.411468	0.149382	0.197766	1
hsa	ajmaline	ajmaline	t2	d3	RCR30380	6beta-hydroxytestosterone[s] -->	6beta-hydroxytestosterone	18949.3	18891.4	-0.00152901	-0.0134719	0.0143985	-0.829455	0.133263	0.024204	0.411468	0.160423	0.166253	1
hsa	ajmaline	ajmaline	t2	d3	RCR30383	acetaldehyde[s] -->	acetaldehyde	4208.77	4191.21	-0.00209086	-0.0134719	0.0143985	-0.790434	0.133263	0.024204	0.411468	0.102689	0.377386	1
hsa	ajmaline	ajmaline	t2	d3	RCR30385	type III A glycolipid[s] -->	type III A glycolipid	110346	103727	-0.0309204	-0.0134719	0.0143985	1.21182	0.133263	0.024204	0.411468	0.199586	0.0838897	1
hsa	ajmaline	ajmaline	t2	d3	RCR30387	sialyl(1,3)-sialyl(2,6)-galactosylgloboside[s] -->	sialyl(1,3)-sialyl(2,6)-galactosylgloboside	120190	112541	-0.032868	-0.0134719	0.0143985	1.34708	0.133263	0.024204	0.411468	0.220097	0.0560739	1
hsa	ajmaline	ajmaline	t2	d3	RCR30388	3,8-LD1[s] -->	3,8-LD1	114438	107152	-0.032879	-0.0134719	0.0143985	1.34785	0.133263	0.024204	0.411468	0.240345	0.0364998	1
hsa	ajmaline	ajmaline	t2	d3	RCR30389	disialylgalactosylgloboside[s] -->	disialylgalactosylgloboside	120187	112544	-0.0328413	-0.0134719	0.0143985	1.34523	0.133263	0.024204	0.411468	0.22425	0.0514808	1
hsa	ajmaline	ajmaline	t2	d3	RCR30390	VI3NeuAc-nLc6Cer[s] -->	VI3NeuAc-nLc6Cer	113830	106633	-0.0326477	-0.0134719	0.0143985	1.33179	0.133263	0.024204	0.411468	0.236257	0.0399088	1
hsa	ajmaline	ajmaline	t2	d3	RCR30392	aldosterone[s] -->	aldosterone	18543.9	18580.9	0.000997866	-0.0134719	0.0143985	-1.00495	0.133263	0.024204	0.411468	0.171838	0.137733	1
hsa	ajmaline	ajmaline	t2	d3	RCR30393	androsterone[s] -->	androsterone	15567.9	15518.5	-0.00159049	-0.0134719	0.0143985	-0.825185	0.133263	0.024204	0.411468	0.0837814	0.471802	1
hsa	ajmaline	ajmaline	t2	d3	RCR30394	androsterone-glucuronide[s] -->	androsterone-glucuronide	25390.7	24921.2	-0.00933265	-0.0134719	0.0143985	-0.28748	0.133263	0.024204	0.411468	0.0543799	0.640814	1
hsa	ajmaline	ajmaline	t2	d3	RCR30398	20alpha-hydroxy-4-pregnen-3-one[s] -->	20alpha-hydroxy-4-pregnen-3-one	11705.5	11677.7	-0.00118616	-0.0134719	0.0143985	-0.853267	0.133263	0.024204	0.411468	0.146378	0.207038	1
hsa	ajmaline	ajmaline	t2	d3	RCR30400	cAMP[s] -->	cAMP	37062.2	35646.4	-0.019472	-0.0134719	0.0143985	0.41671	0.133263	0.024204	0.411468	0.0521852	0.654366	1
hsa	ajmaline	ajmaline	t2	d3	RCR30403	calcitroic acid[s] -->	calcitroic acid	114411	111667	-0.0121382	-0.0134719	0.0143985	-0.0926314	0.133263	0.024204	0.411468	0.0913786	0.432417	1
hsa	ajmaline	ajmaline	t2	d3	RCR30404	cys-gly[s] -->	cys-gly	4230.95	4061.19	-0.0204728	-0.0134719	0.0143985	0.486219	0.133263	0.024204	0.411468	0.390085	0.000495079	0.140107
hsa	ajmaline	ajmaline	t2	d3	RCR30405	glycocholate[s] -->	glycocholate	18306.1	18291.8	-0.000389885	-0.0134719	0.0143985	-0.908569	0.133263	0.024204	0.411468	0.214574	0.0626945	1
hsa	ajmaline	ajmaline	t2	d3	RCR30406	taurocholate[s] -->	taurocholate	24796.5	24695.8	-0.00203501	-0.0134719	0.0143985	-0.794313	0.133263	0.024204	0.411468	0.193198	0.0944965	1
hsa	ajmaline	ajmaline	t2	d3	RCR30410	cytidine[s] -->	cytidine	15894.2	15108.7	-0.0253342	-0.0134719	0.0143985	0.823851	0.133263	0.024204	0.411468	0.170983	0.139732	1
hsa	ajmaline	ajmaline	t2	d3	RCR30413	dehydroascorbic acid[s] -->	dehydroascorbic acid	14.229	13.7165	-0.0183411	-0.0134719	0.0143985	0.338169	0.133263	0.024204	0.411468	-0.0393259	0.735903	1
hsa	ajmaline	ajmaline	t2	d3	RCR30418	estradiol-17beta[s] -->	estradiol-17beta	21112.4	21028.9	-0.00198088	-0.0134719	0.0143985	-0.798072	0.133263	0.024204	0.411468	0.144901	0.211708	1
hsa	ajmaline	ajmaline	t2	d3	RCR30424	lacto-N-fucopentaosyl-III-ceramide[s] -->	lacto-N-fucopentaosyl-III-ceramide	123772	116711	-0.0293606	-0.0134719	0.0143985	1.10349	0.133263	0.024204	0.411468	0.243776	0.0338293	1
hsa	ajmaline	ajmaline	t2	d3	RCR30425	gal-glcnac-gal-globoside[s] -->	gal-glcnac-gal-globoside	126666	118960	-0.0313742	-0.0134719	0.0143985	1.24334	0.133263	0.024204	0.411468	0.235933	0.0401904	1
hsa	ajmaline	ajmaline	t2	d3	RCR30426	galfuc12gal14acglcgalgluside heparan sulfate[s] -->	galfuc12gal14acglcgalgluside heparan sulfate	123060	115824	-0.0302921	-0.0134719	0.0143985	1.16818	0.133263	0.024204	0.411468	0.235537	0.0405355	1
hsa	ajmaline	ajmaline	t2	d3	RCR30429	galgalgalthcrm heparan sulfate[s] -->	galgalgalthcrm heparan sulfate	125509	117722	-0.0320153	-0.0134719	0.0143985	1.28786	0.133263	0.024204	0.411468	0.266276	0.0200714	1
hsa	ajmaline	ajmaline	t2	d3	RCR30431	GP1c[s] -->	GP1c	114164	106326	-0.0355472	-0.0134719	0.0143985	1.53316	0.133263	0.024204	0.411468	0.187108	0.105563	1
hsa	ajmaline	ajmaline	t2	d3	RCR30432	GQ1balpha[s] -->	GQ1balpha	111349	104059	-0.0338436	-0.0134719	0.0143985	1.41484	0.133263	0.024204	0.411468	0.197145	0.0878253	1
hsa	ajmaline	ajmaline	t2	d3	RCR30434	4-hydroxy-17beta-estradiol[s] -->	4-hydroxy-17beta-estradiol	22790.3	22620.8	-0.0037333	-0.0134719	0.0143985	-0.676364	0.133263	0.024204	0.411468	0.124775	0.282851	1
hsa	ajmaline	ajmaline	t2	d3	RCR30436	inositol[s] -->	inositol	3466.78	3209.63	-0.0385162	-0.0134719	0.0143985	1.73936	0.133263	0.024204	0.411468	0.1725	0.136199	1
hsa	ajmaline	ajmaline	t2	d3	RCR30437	leukotriene C4[s] -->	leukotriene C4	2023.88	1961.78	-0.0155821	-0.0134719	0.0143985	0.146551	0.133263	0.024204	0.411468	0.278896	0.0147002	1
hsa	ajmaline	ajmaline	t2	d3	RCR30439	3-mercaptolactate-cysteine-disulfide[s] -->	3-mercaptolactate-cysteine-disulfide	1755.85	1763.5	0.00217378	-0.0134719	0.0143985	-1.08662	0.133263	0.024204	0.411468	0.195751	0.0901381	1
hsa	ajmaline	ajmaline	t2	d3	RCR30440	methylglyoxal[s] -->	methylglyoxal	3884	3768.88	-0.0150429	-0.0134719	0.0143985	0.109103	0.133263	0.024204	0.411468	0.158558	0.1713	1
hsa	ajmaline	ajmaline	t2	d3	RCR30442	9-O-acetylated-GD3[s] -->	9-O-acetylated-GD3	118084	110790	-0.0318725	-0.0134719	0.0143985	1.27795	0.133263	0.024204	0.411468	0.259471	0.0236083	1
hsa	ajmaline	ajmaline	t2	d3	RCR30443	9-O-acetylated-GT3[s] -->	9-O-acetylated-GT3	115652	108172	-0.0334179	-0.0134719	0.0143985	1.38527	0.133263	0.024204	0.411468	0.235424	0.0406351	1
hsa	ajmaline	ajmaline	t2	d3	RCR30445	[protein]-L-lysine[s] -->	[protein]-L-lysine	798.532	798.532	0	-0.0134719	0.0143985	-0.935647	0.133263	0.024204	0.411468	0.0183952	0.874676	1
hsa	ajmaline	ajmaline	t2	d3	RCR30446	phenylacetylglutamine[s] -->	phenylacetylglutamine	2931.33	2895.87	-0.00608522	-0.0134719	0.0143985	-0.51302	0.133263	0.024204	0.411468	0.200398	0.0826121	1
hsa	ajmaline	ajmaline	t2	d3	RCR30449	(S)-3-sulfolactate[s] -->	(S)-3-sulfolactate	8278.85	8075.81	-0.0124151	-0.0134719	0.0143985	-0.0733963	0.133263	0.024204	0.411468	0.0725655	0.533318	1
hsa	ajmaline	ajmaline	t2	d3	RCR30451	serotonin[s] -->	serotonin	1421.01	1444.99	0.00836727	-0.0134719	0.0143985	-1.51677	0.133263	0.024204	0.411468	0.107015	0.357509	1
hsa	ajmaline	ajmaline	t2	d3	RCR30452	THF[s] -->	THF	28.8401	31.6702	0.0467695	-0.0134719	0.0143985	-4.18386	0.133263	0.024204	0.411468	-0.0652425	0.575519	1
hsa	ajmaline	ajmaline	t2	d3	RCR30455	testosterone[s] -->	testosterone	15387.9	15343.2	-0.00145574	-0.0134719	0.0143985	-0.834544	0.133263	0.024204	0.411468	0.135199	0.244239	1
hsa	ajmaline	ajmaline	t2	d3	RCR30456	testosterone glucuronide[s] -->	testosterone glucuronide	25190.9	24787.2	-0.00807748	-0.0134719	0.0143985	-0.374654	0.133263	0.024204	0.411468	0.0887723	0.445714	1
hsa	ajmaline	ajmaline	t2	d3	RCR30457	UMP[s] -->	UMP	21537.2	20562.1	-0.0231628	-0.0134719	0.0143985	0.673043	0.133263	0.024204	0.411468	0.150893	0.193218	1
hsa	ajmaline	ajmaline	t2	d3	RCR30458	urea[s] -->	urea	5579.47	5247.47	-0.0306638	-0.0134719	0.0143985	1.194	0.133263	0.024204	0.411468	0.249416	0.0297962	1
hsa	ajmaline	ajmaline	t2	d3	RCR30459	UTP[s] -->	UTP	22929.2	21969.5	-0.0213756	-0.0134719	0.0143985	0.548921	0.133263	0.024204	0.411468	0.137727	0.235447	1
hsa	ajmaline	ajmaline	t2	d3	RCR30461	vitamin D3[s] <==>	vitamin D3	107518	104456	-0.0144427	-0.0134719	0.0143985	0.0674235	0.133263	0.024204	0.411468	0.119749	0.302839	1
hsa	ajmaline	ajmaline	t2	d3	RCR30462	12-hydroxydodecanoic acid[s] -->	12-hydroxydodecanoic acid	26498.8	26310.8	-0.00355962	-0.0134719	0.0143985	-0.688426	0.133263	0.024204	0.411468	0.246502	0.0318264	1
hsa	ajmaline	ajmaline	t2	d3	RCR30463	14-hydroxytetradecanoic acid[s] -->	14-hydroxytetradecanoic acid	31237.8	30982.1	-0.00410947	-0.0134719	0.0143985	-0.650238	0.133263	0.024204	0.411468	0.260473	0.0230562	1
hsa	ajmaline	ajmaline	t2	d3	RCR30464	16-hydroxyhexadecanoic acid[s] -->	16-hydroxyhexadecanoic acid	37700.8	36896.2	-0.0107859	-0.0134719	0.0143985	-0.186552	0.133263	0.024204	0.411468	0.240881	0.0360719	1
hsa	ajmaline	ajmaline	t2	d3	RCR30465	19-hydroxytestosterone[s] -->	19-hydroxytestosterone	16836.1	16737.3	-0.00294507	-0.0134719	0.0143985	-0.731108	0.133263	0.024204	0.411468	0.133476	0.250358	1
hsa	ajmaline	ajmaline	t2	d3	RCR30473	hyodeoxycholate[s] -->	hyodeoxycholate	35695	34718.8	-0.0138634	-0.0134719	0.0143985	0.0271895	0.133263	0.024204	0.411468	0.104414	0.369384	1
hsa	ajmaline	ajmaline	t2	d3	RCR30474	glycodeoxycholate[s] -->	glycodeoxycholate	33619.1	33374.7	-0.00364828	-0.0134719	0.0143985	-0.682269	0.133263	0.024204	0.411468	0.26377	0.0213171	1
hsa	ajmaline	ajmaline	t2	d3	RCR30476	5-L-gamma-glutamyl[s] -->	5-L-gamma-glutamyl	3012	2989.2	-0.00379924	-0.0134719	0.0143985	-0.671784	0.133263	0.024204	0.411468	0.205645	0.0747235	1
hsa	ajmaline	ajmaline	t2	d3	RCR30477	agmatine[s] -->	agmatine	8225.7	7959.7	-0.0164345	-0.0134719	0.0143985	0.205756	0.133263	0.024204	0.411468	0.257929	0.0244799	1
hsa	ajmaline	ajmaline	t2	d3	RCR30478	G00022[s] -->	G00022	169634	158358	-0.034378	-0.0134719	0.0143985	1.45196	0.133263	0.024204	0.411468	0.131681	0.256841	1
hsa	ajmaline	ajmaline	t2	d3	RCR30479	G00032[s] -->	G00032	43980.4	41859.7	-0.0247051	-0.0134719	0.0143985	0.780157	0.133263	0.024204	0.411468	0.0231917	0.842375	1
hsa	ajmaline	ajmaline	t2	d3	RCR30480	G00086[s] -->	G00086	107260	100716	-0.0314663	-0.0134719	0.0143985	1.24973	0.133263	0.024204	0.411468	0.164193	0.156389	1
hsa	ajmaline	ajmaline	t2	d3	RCR30481	orotate[s] -->	orotate	8808.45	8649.72	-0.00909188	-0.0134719	0.0143985	-0.304202	0.133263	0.024204	0.411468	0.132524	0.253781	1
hsa	ajmaline	ajmaline	t2	d3	RCR30482	homovanillate[s] -->	homovanillate	10385.5	10079.5	-0.0149509	-0.0134719	0.0143985	0.102712	0.133263	0.024204	0.411468	0.0434868	0.709147	1
hsa	ajmaline	ajmaline	t2	d3	RCR30484	G00079[s] -->	G00079	109141	102426	-0.0317405	-0.0134719	0.0143985	1.26878	0.133263	0.024204	0.411468	0.184295	0.111002	1
hsa	ajmaline	ajmaline	t2	d3	RCR30485	G00082[s] -->	G00082	109170	102743	-0.0303244	-0.0134719	0.0143985	1.17043	0.133263	0.024204	0.411468	0.192337	0.0960034	1
hsa	ajmaline	ajmaline	t2	d3	RCR30486	G00083[s] -->	G00083	112512	105613	-0.0316263	-0.0134719	0.0143985	1.26084	0.133263	0.024204	0.411468	0.222103	0.0538157	1
hsa	ajmaline	ajmaline	t2	d3	RCR30487	coproporphyrin I[s] -->	coproporphyrin I	76766	75105.9	-0.0109312	-0.0134719	0.0143985	-0.176458	0.133263	0.024204	0.411468	0.260006	0.0233122	1
hsa	ajmaline	ajmaline	t2	d3	RCR30488	coproporphyrin III[s] -->	coproporphyrin III	76666	75005.9	-0.0109456	-0.0134719	0.0143985	-0.175457	0.133263	0.024204	0.411468	0.251193	0.0286127	1
hsa	ajmaline	ajmaline	t2	d3	RCR30489	glcnac-alpha-1,4-core 2[s] -->	glcnac-alpha-1,4-core 2	62404	58877	-0.0290807	-0.0134719	0.0143985	1.08405	0.133263	0.024204	0.411468	0.0809797	0.4868	1
hsa	ajmaline	ajmaline	t2	d3	RCR30490	3-deoxy-D-glycero-D-galacto-2-nonulosonic acid[s] -->	3-deoxy-D-glycero-D-galacto-2-nonulosonic acid	5976.72	5857.08	-0.0101096	-0.0134719	0.0143985	-0.233519	0.133263	0.024204	0.411468	0.0491243	0.673453	1
hsa	ajmaline	ajmaline	t2	d3	RCR30491	eumelanin[s] -->	eumelanin	5216.73	5230.03	0.00127351	-0.0134719	0.0143985	-1.02409	0.133263	0.024204	0.411468	0.145396	0.210135	1
hsa	ajmaline	ajmaline	t2	d3	RCR30492	core 5[s] -->	core 5	32906.9	31531.1	-0.0213503	-0.0134719	0.0143985	0.547166	0.133263	0.024204	0.411468	0.0745526	0.522137	1
hsa	ajmaline	ajmaline	t2	d3	RCR30493	core 7[s] -->	core 7	32906.9	31531.1	-0.0213503	-0.0134719	0.0143985	0.547166	0.133263	0.024204	0.411468	0.0745526	0.522137	1
hsa	ajmaline	ajmaline	t2	d3	RCR30494	4-hydroxyretinoic acid[s] -->	4-hydroxyretinoic acid	30.2505	31.1747	0.0150461	-0.0134719	0.0143985	-1.98062	0.133263	0.024204	0.411468	-0.051529	0.65844	1
hsa	ajmaline	ajmaline	t2	d3	RCR30495	glycogen[s] -->	glycogen	6048.95	5831.6	-0.0182946	-0.0134719	0.0143985	0.334938	0.133263	0.024204	0.411468	0.174491	0.131669	1
hsa	ajmaline	ajmaline	t2	d3	RCR30532	NEFA blood pool out[s] -->	NEFA blood pool out	1235.06	1238.05	0.00120817	-0.0134719	0.0143985	-1.01956	0.133263	0.024204	0.411468	0.0964348	0.407274	1
hsa	ajmaline	ajmaline	t2	d3	RCR30536	pyruvate[s] -->	pyruvate	2252.9	2270.71	0.0039369	-0.0134719	0.0143985	-1.20907	0.133263	0.024204	0.411468	0.290355	0.0109474	1
hsa	ajmaline	ajmaline	t2	d3	RCR30538	xylitol[s] -->	xylitol	6383.31	6350.87	-0.00254729	-0.0134719	0.0143985	-0.758734	0.133263	0.024204	0.411468	0.0584034	0.616273	1
hsa	ajmaline	ajmaline	t2	d3	RCR30542	L-arabitol[s] -->	L-arabitol	6322.51	6268.27	-0.00430772	-0.0134719	0.0143985	-0.636469	0.133263	0.024204	0.411468	0.0626611	0.590755	1
hsa	ajmaline	ajmaline	t2	d3	RCR30543	cortisol[s] -->	cortisol	18485.4	18533.8	0.00130589	-0.0134719	0.0143985	-1.02634	0.133263	0.024204	0.411468	0.191367	0.0977239	1
hsa	ajmaline	ajmaline	t2	d3	RCR30544	deoxyguanosine[s] -->	deoxyguanosine	29612.1	28883.3	-0.0124589	-0.0134719	0.0143985	-0.0703591	0.133263	0.024204	0.411468	0.0113124	0.922736	1
hsa	ajmaline	ajmaline	t2	d3	RCR30546	formate[s] -->	formate	9062.1	8781.37	-0.0157325	-0.0134719	0.0143985	0.156996	0.133263	0.024204	0.411468	0.108368	0.351428	1
hsa	ajmaline	ajmaline	t2	d3	RCR30548	GT1a[s] -->	GT1a	112518	105271	-0.033272	-0.0134719	0.0143985	1.37514	0.133263	0.024204	0.411468	0.219956	0.056236	1
hsa	ajmaline	ajmaline	t2	d3	RCR30550	NO[s] -->	NO	7204.25	7273.77	0.00480195	-0.0134719	0.0143985	-1.26915	0.133263	0.024204	0.411468	0.22744	0.0481666	1
hsa	ajmaline	ajmaline	t2	d3	RCR30551	norepinephrine sulfate[s] -->	norepinephrine sulfate	9344.35	9323.85	-0.00109815	-0.0134719	0.0143985	-0.859379	0.133263	0.024204	0.411468	0.183753	0.112076	1
hsa	ajmaline	ajmaline	t2	d3	RCR30554	retinoyl-glucuronide[s] -->	retinoyl-glucuronide	114.263	115.638	0.00598102	-0.0134719	0.0143985	-1.35104	0.133263	0.024204	0.411468	0.0619702	0.594863	1
hsa	ajmaline	ajmaline	t2	d3	RCR30560	D-glucitol[s] -->	D-glucitol	2317.14	2374.99	0.0123276	-0.0134719	0.0143985	-1.79182	0.133263	0.024204	0.411468	0.10628	0.360842	1
hsa	ajmaline	ajmaline	t2	d3	RCR30561	V3(NeuAc)2-Gb5Cer[s] -->	V3(NeuAc)2-Gb5Cer	113854	106870	-0.0316391	-0.0134719	0.0143985	1.26174	0.133263	0.024204	0.411468	0.233058	0.0427576	1
hsa	ajmaline	ajmaline	t2	d3	RCR90070	chenodeoxycholic acid[s] -->	chenodeoxycholic acid	17220.2	17129.4	-0.00264485	-0.0134719	0.0143985	-0.751958	0.133263	0.024204	0.411468	0.0866453	0.456732	1
hsa	ajmaline	ajmaline	t2	d3	RCR90071	ursodeoxycholate[s] -->	ursodeoxycholate	25630.3	25295.1	-0.00658145	-0.0134719	0.0143985	-0.478556	0.133263	0.024204	0.411468	0.190165	0.0998879	1
hsa	ajmaline	ajmaline	t2	d3	RCR90075	deoxycholic acid[s] -->	deoxycholic acid	24996.5	24895.8	-0.00201869	-0.0134719	0.0143985	-0.795446	0.133263	0.024204	0.411468	0.191891	0.0967908	1
hsa	ajmaline	ajmaline	t2	d3	RCR90082	lithocholate[s] -->	lithocholate	25630.3	25295.1	-0.00658145	-0.0134719	0.0143985	-0.478556	0.133263	0.024204	0.411468	0.190165	0.0998879	1
hsa	ajmaline	ajmaline	t2	d3	RCR90084	taurodeoxycholate[s] -->	taurodeoxycholate	44083.5	43240.8	-0.00965029	-0.0134719	0.0143985	-0.26542	0.133263	0.024204	0.411468	0.270604	0.018066	1
hsa	ajmaline	ajmaline	t2	d3	RCR90085	taurohyocholic acid[s] -->	taurohyocholic acid	44875.3	43829.4	-0.011791	-0.0134719	0.0143985	-0.116744	0.133263	0.024204	0.411468	0.276784	0.0155013	1
hsa	ajmaline	ajmaline	t2	d3	RCR90086	glycohyocholic acid[s] -->	glycohyocholic acid	36306.3	35486.8	-0.0114142	-0.0134719	0.0143985	-0.142913	0.133263	0.024204	0.411468	0.289969	0.0110587	1
hsa	ajmaline	ajmaline	t2	d3	RCR90087	glycohyodeoxycholic acid[s] -->	glycohyodeoxycholic acid	42163.5	40975.1	-0.0142935	-0.0134719	0.0143985	0.0570576	0.133263	0.024204	0.411468	0.219395	0.056882	1
hsa	ajmaline	ajmaline	t2	d3	RCR90089	glycoursodeoxycholate[s] -->	glycoursodeoxycholate	40863.7	39649	-0.0150869	-0.0134719	0.0143985	0.112158	0.133263	0.024204	0.411468	0.259771	0.0234422	1
hsa	ajmaline	ajmaline	t2	d3	RCR90090	hyocholic acid[s] -->	hyocholic acid	25630.3	25295.1	-0.00658145	-0.0134719	0.0143985	-0.478556	0.133263	0.024204	0.411468	0.190165	0.0998879	1
hsa	ajmaline	ajmaline	t2	d3	RCR90123	palmitate[s] <==>	palmitate	50986	48575.5	-0.0242111	-0.0134719	0.0143985	0.745848	0.133263	0.024204	0.411468	0.217277	0.0593796	1
hsa	ajmaline	ajmaline	t2	d3	RCR90179	tauro-hyodeoxycholic acid[s] -->	tauro-hyodeoxycholic acid	51011.3	49580.6	-0.0142223	-0.0134719	0.0143985	0.0521121	0.133263	0.024204	0.411468	0.221564	0.0544154	1
hsa	ajmaline	ajmaline	t2	d3	RCR90189	serum bile acid[s] -->	serum bile acid	17104.1	17064.2	-0.00116748	-0.0134719	0.0143985	-0.854564	0.133263	0.024204	0.411468	0.157466	0.174305	1
hsa	ajmaline	ajmaline	t2	d3	RCR90196	cholesterol-ester pool[s] -->	cholesterol-ester pool	10333.2	9915.56	-0.0206275	-0.0134719	0.0143985	0.496965	0.133263	0.024204	0.411468	0.259064	0.0238356	1
hsa	ajmaline	ajmaline	t2	d3	RCR90202	oleate[s] <==>	oleate	53903.7	51017.5	-0.0275075	-0.0134719	0.0143985	0.974792	0.133263	0.024204	0.411468	0.208911	0.0701259	1
hsa	ajmaline	ajmaline	t2	d3	RCR90203	stearate[s] <==>	stearate	47219.8	45135.6	-0.0225675	-0.0134719	0.0143985	0.631698	0.133263	0.024204	0.411468	0.232319	0.0434387	1
hsa	ajmaline	ajmaline	t2	d3	RCR90204	arachidonate[s] -->	arachidonate	1402.35	1414.53	0.00432468	-0.0134719	0.0143985	-1.236	0.133263	0.024204	0.411468	-0.0219387	0.85079	1
hsa	ajmaline	ajmaline	t2	d3	RCR90205	cis-vaccenic acid[s] -->	cis-vaccenic acid	47850.6	45900.4	-0.0208021	-0.0134719	0.0143985	0.509093	0.133263	0.024204	0.411468	0.21689	0.0598451	1
hsa	ajmaline	ajmaline	t2	d3	RCR90206	palmitolate[s] <==>	palmitolate	40354.2	39135.5	-0.0153316	-0.0134719	0.0143985	0.129155	0.133263	0.024204	0.411468	0.227845	0.0477585	1
hsa	ajmaline	ajmaline	t2	d3	RCR90207	DHA[s] -->	DHA	584.759	590.589	0.00496028	-0.0134719	0.0143985	-1.28015	0.133263	0.024204	0.411468	-0.00254494	0.982593	1
hsa	ajmaline	ajmaline	t2	d3	RCR90208	DPA[s] -->	DPA	513.907	519.798	0.00569945	-0.0134719	0.0143985	-1.33148	0.133263	0.024204	0.411468	-0.0519506	0.655821	1
hsa	ajmaline	ajmaline	t2	d3	RCR90209	EPA[s] -->	EPA	367.853	371.142	0.00445096	-0.0134719	0.0143985	-1.24477	0.133263	0.024204	0.411468	-0.0298385	0.79805	1
hsa	ajmaline	ajmaline	t2	d3	RCR90210	myristic acid[s] <==>	myristic acid	31832	31285.3	-0.00866202	-0.0134719	0.0143985	-0.334057	0.133263	0.024204	0.411468	0.266941	0.0197512	1
hsa	ajmaline	ajmaline	t2	d3	RCR90211	dihomo-gamma-linolenate[s] -->	dihomo-gamma-linolenate	1146.79	1159.2	0.00538295	-0.0134719	0.0143985	-1.3095	0.133263	0.024204	0.411468	-0.083698	0.472245	1
rno	ajmaline	ajmaline	t2	d2	RCR30002	guanosine[s] -->	guanosine	27210.2	27485.1	0.0050257	-0.00168391	0.00914134	-0.670961	0.133263	0.024204	0.411468	0.0249105	0.83086	1
rno	ajmaline	ajmaline	t2	d2	RCR30004	NAD+[s] -->	NAD+	15446.3	15438.2	-0.000264481	-0.00168391	0.00914134	-0.141943	0.133263	0.024204	0.411468	0.148917	0.199182	1
rno	ajmaline	ajmaline	t2	d2	RCR30005	glutamate[s] -->	glutamate	3723.28	3817.03	0.0124332	-0.00168391	0.00914134	-1.41171	0.133263	0.024204	0.411468	0.206918	0.0729035	1
rno	ajmaline	ajmaline	t2	d2	RCR30006	tyramine-O-sulfate[s] -->	tyramine-O-sulfate	7122.23	7144.69	0.00157437	-0.00168391	0.00914134	-0.325828	0.133263	0.024204	0.411468	0.183104	0.113371	1
rno	ajmaline	ajmaline	t2	d2	RCR30008	H2O[s] <==>	H2O	1836.32	1912.71	0.0203762	-0.00168391	0.00914134	-2.20601	0.133263	0.024204	0.411468	0.114544	0.32449	1
rno	ajmaline	ajmaline	t2	d2	RCR30009	progesterone[s] -->	progesterone	11018.6	10980.2	-0.00174971	-0.00168391	0.00914134	0.0065802	0.133263	0.024204	0.411468	0.174297	0.132104	1
rno	ajmaline	ajmaline	t2	d2	RCR30010	phenylacetylglycine[s] -->	phenylacetylglycine	3110.96	3104.24	-0.00108114	-0.00168391	0.00914134	-0.0602775	0.133263	0.024204	0.411468	0.236108	0.0400378	1
rno	ajmaline	ajmaline	t2	d2	RCR30012	valeric acid[s] -->	valeric acid	34025.1	31949.9	-0.0314543	-0.00168391	0.00914134	2.97704	0.133263	0.024204	0.411468	0.268049	0.0192277	1
rno	ajmaline	ajmaline	t2	d2	RCR30013	alanine[s] <==>	alanine	2475.1	2515.51	0.00809567	-0.00168391	0.00914134	-0.977959	0.133263	0.024204	0.411468	0.0823564	0.479399	1
rno	ajmaline	ajmaline	t2	d2	RCR30014	asparagine[s] <==>	asparagine	5591.1	5500.64	-0.00815547	-0.00168391	0.00914134	0.647155	0.133263	0.024204	0.411468	0.21413	0.0632529	1
rno	ajmaline	ajmaline	t2	d2	RCR30015	arginine[s] <==>	arginine	9958.02	9851.62	-0.00537092	-0.00168391	0.00914134	0.368701	0.133263	0.024204	0.411468	0.197241	0.0876677	1
rno	ajmaline	ajmaline	t2	d2	RCR30016	citrulline[s] -->	citrulline	3243.33	3238.55	-0.000736731	-0.00168391	0.00914134	-0.0947182	0.133263	0.024204	0.411468	0.349578	0.00196596	0.5544
rno	ajmaline	ajmaline	t2	d2	RCR30021	UDP[s] -->	UDP	20690.9	20874.2	0.00440994	-0.00168391	0.00914134	-0.609386	0.133263	0.024204	0.411468	0.150618	0.19404	1
rno	ajmaline	ajmaline	t2	d2	RCR30022	L-metanephrine[s] -->	L-metanephrine	17335.4	17359.1	0.00068352	-0.00168391	0.00914134	-0.236743	0.133263	0.024204	0.411468	0.0161634	0.889779	1
rno	ajmaline	ajmaline	t2	d2	RCR30024	L-lactate[s] <==>	L-lactate	1727.9	1770.2	0.0120923	-0.00168391	0.00914134	-1.37762	0.133263	0.024204	0.411468	0.0504045	0.665445	1
rno	ajmaline	ajmaline	t2	d2	RCR30025	LTD4[s] -->	LTD4	1906.17	1914.9	0.00228297	-0.00168391	0.00914134	-0.396688	0.133263	0.024204	0.411468	0.263433	0.0214898	1
rno	ajmaline	ajmaline	t2	d2	RCR30027	glycerate[s] -->	glycerate	2604.22	2652.77	0.00923618	-0.00168391	0.00914134	-1.09201	0.133263	0.024204	0.411468	0.126447	0.276398	1
rno	ajmaline	ajmaline	t2	d2	RCR30031	tyrosine[s] <==>	tyrosine	998.119	962.625	-0.0181019	-0.00168391	0.00914134	1.6418	0.133263	0.024204	0.411468	0.063447	0.586097	1
rno	ajmaline	ajmaline	t2	d2	RCR30032	acetate[s] -->	acetate	2769.39	2740.82	-0.00518444	-0.00168391	0.00914134	0.350052	0.133263	0.024204	0.411468	-0.0504495	0.665164	1
rno	ajmaline	ajmaline	t2	d2	RCR30033	AKG[s] -->	AKG	3497.4	3600	0.014456	-0.00168391	0.00914134	-1.61399	0.133263	0.024204	0.411468	0.293918	0.00996495	1
rno	ajmaline	ajmaline	t2	d2	RCR30036	digalactosylceramidesulfate[s] -->	digalactosylceramidesulfate	93575	90789.8	-0.0151071	-0.00168391	0.00914134	1.34232	0.133263	0.024204	0.411468	0.299576	0.00856273	1
rno	ajmaline	ajmaline	t2	d2	RCR30037	prostaglandin E1[s] -->	prostaglandin E1	1400.61	1386.47	-0.00507392	-0.00168391	0.00914134	0.339001	0.133263	0.024204	0.411468	0.0038009	0.974004	1
rno	ajmaline	ajmaline	t2	d2	RCR30039	L-iduronic acid[s] -->	L-iduronic acid	96112.9	95234.9	-0.00458855	-0.00168391	0.00914134	0.290464	0.133263	0.024204	0.411468	0.093692	0.420806	1
rno	ajmaline	ajmaline	t2	d2	RCR30041	butyrate[s] -->	butyrate	20399.3	19473.8	-0.023211	-0.00168391	0.00914134	2.15271	0.133263	0.024204	0.411468	0.254794	0.0263356	1
rno	ajmaline	ajmaline	t2	d2	RCR30042	serine[s] <==>	serine	3971.83	4057.96	0.0107255	-0.00168391	0.00914134	-1.24094	0.133263	0.024204	0.411468	0.0192791	0.868707	1
rno	ajmaline	ajmaline	t2	d2	RCR30045	acetoacetate[s] <==>	acetoacetate	5676.59	5635.03	-0.00367466	-0.00168391	0.00914134	0.199075	0.133263	0.024204	0.411468	0.199369	0.084234	1
rno	ajmaline	ajmaline	t2	d2	RCR30046	(R)-3-hydroxybutanoate[s] -->	(R)-3-hydroxybutanoate	4311.73	4294.9	-0.00195582	-0.00168391	0.00914134	0.0271911	0.133263	0.024204	0.411468	-0.0645113	0.579817	1
rno	ajmaline	ajmaline	t2	d2	RCR30047	2-hydroxybutyrate[s] -->	2-hydroxybutyrate	2194.83	2222.72	0.00631446	-0.00168391	0.00914134	-0.799838	0.133263	0.024204	0.411468	0.300122	0.00843694	1
rno	ajmaline	ajmaline	t2	d2	RCR30048	isocaproic-aldehyde[s] -->	isocaproic-aldehyde	11018.6	10980.2	-0.00174971	-0.00168391	0.00914134	0.0065802	0.133263	0.024204	0.411468	0.173843	0.133129	1
rno	ajmaline	ajmaline	t2	d2	RCR30049	IV3NeuAc,III3Fuc-nLc4Cer[s] -->	IV3NeuAc,III3Fuc-nLc4Cer	109038	107183	-0.00857647	-0.00168391	0.00914134	0.689256	0.133263	0.024204	0.411468	0.237226	0.0390777	1
rno	ajmaline	ajmaline	t2	d2	RCR30050	fucosyl-galactosylgloboside[s] -->	fucosyl-galactosylgloboside	117329	115392	-0.00832405	-0.00168391	0.00914134	0.664014	0.133263	0.024204	0.411468	0.242704	0.0346455	1
rno	ajmaline	ajmaline	t2	d2	RCR30051	retinoate[s] -->	retinoate	27	27	0	-0.00168391	0.00914134	-0.168391	0.133263	0.024204	0.411468	0.0552979	0.635179	1
rno	ajmaline	ajmaline	t2	d2	RCR30052	glycochenodeoxycholate[s] -->	glycochenodeoxycholate	18486.4	18225.8	-0.00709867	-0.00168391	0.00914134	0.541475	0.133263	0.024204	0.411468	0.180417	0.118855	1
rno	ajmaline	ajmaline	t2	d2	RCR30053	GSH[s] -->	GSH	3650.71	3629.81	-0.00286995	-0.00168391	0.00914134	0.118603	0.133263	0.024204	0.411468	0.408043	0.000253303	0.0719381
rno	ajmaline	ajmaline	t2	d2	RCR30054	inosine[s] -->	inosine	23386.8	23768	0.00808383	-0.00168391	0.00914134	-0.976774	0.133263	0.024204	0.411468	0.0850444	0.465123	1
rno	ajmaline	ajmaline	t2	d2	RCR30059	sialyl-Tn antigen[s] -->	sialyl-Tn antigen	33636.6	33512.9	-0.00184293	-0.00168391	0.00914134	0.0159013	0.133263	0.024204	0.411468	0.079538	0.494615	1
rno	ajmaline	ajmaline	t2	d2	RCR30060	taurochenodeoxycholate[s] -->	taurochenodeoxycholate	24431.9	24183.6	-0.00510827	-0.00168391	0.00914134	0.342436	0.133263	0.024204	0.411468	0.191432	0.0976076	1
rno	ajmaline	ajmaline	t2	d2	RCR30062	glucose-1,6-bisphosphate[s] -->	glucose-1,6-bisphosphate	9078.13	9121.95	0.00240769	-0.00168391	0.00914134	-0.409161	0.133263	0.024204	0.411468	0.00635061	0.95658	1
rno	ajmaline	ajmaline	t2	d2	RCR30063	ethanolamine[s] -->	ethanolamine	4394.13	4495.09	0.0113572	-0.00168391	0.00914134	-1.30412	0.133263	0.024204	0.411468	0.187955	0.103966	1
rno	ajmaline	ajmaline	t2	d2	RCR30067	cholate[s] -->	cholate	15330.7	15217.8	-0.00369626	-0.00168391	0.00914134	0.201235	0.133263	0.024204	0.411468	0.121779	0.294657	1
rno	ajmaline	ajmaline	t2	d2	RCR30068	deoxyribose[s] -->	deoxyribose	6142.6	6201.03	0.00473361	-0.00168391	0.00914134	-0.641752	0.133263	0.024204	0.411468	0.150516	0.194347	1
rno	ajmaline	ajmaline	t2	d2	RCR30070	hypoxanthine[s] -->	hypoxanthine	20125.7	20388.4	0.00648338	-0.00168391	0.00914134	-0.816729	0.133263	0.024204	0.411468	0.128464	0.268747	1
rno	ajmaline	ajmaline	t2	d2	RCR30072	thymine[s] -->	thymine	13577.4	13703.9	0.00463752	-0.00168391	0.00914134	-0.632143	0.133263	0.024204	0.411468	0.162837	0.159887	1
rno	ajmaline	ajmaline	t2	d2	RCR30073	undecylic acid[s] -->	undecylic acid	34808.7	32685.5	-0.0314579	-0.00168391	0.00914134	2.97739	0.133263	0.024204	0.411468	0.281725	0.013683	1
rno	ajmaline	ajmaline	t2	d2	RCR30074	acetylcholine[s] -->	acetylcholine	30647.7	30557.7	-0.00147046	-0.00168391	0.00914134	-0.0213448	0.133263	0.024204	0.411468	0.162911	0.159696	1
rno	ajmaline	ajmaline	t2	d2	RCR30076	glycolipid[s] -->	glycolipid	115721	113710	-0.00876475	-0.00168391	0.00914134	0.708084	0.133263	0.024204	0.411468	0.229235	0.0463805	1
rno	ajmaline	ajmaline	t2	d2	RCR30077	guanine[s] -->	guanine	23955.6	24112.2	0.00325763	-0.00168391	0.00914134	-0.494154	0.133263	0.024204	0.411468	0.0742494	0.523835	1
rno	ajmaline	ajmaline	t2	d2	RCR30078	ribose[s] -->	ribose	1843.33	1860.53	0.0046438	-0.00168391	0.00914134	-0.632771	0.133263	0.024204	0.411468	0.227093	0.0485184	1
rno	ajmaline	ajmaline	t2	d2	RCR30079	sphinganine-1-phosphate[s] -->	sphinganine-1-phosphate	43649.9	41775.4	-0.021943	-0.00168391	0.00914134	2.02591	0.133263	0.024204	0.411468	0.250858	0.0288331	1
rno	ajmaline	ajmaline	t2	d2	RCR30081	N-acetyl-D-mannosamine[s] -->	N-acetyl-D-mannosamine	13193.2	12955.2	-0.00909976	-0.00168391	0.00914134	0.741585	0.133263	0.024204	0.411468	0.237431	0.0389035	1
rno	ajmaline	ajmaline	t2	d2	RCR30082	thiamin-P[s] -->	thiamin-P	72.0588	71.5325	-0.00366559	-0.00168391	0.00914134	0.198168	0.133263	0.024204	0.411468	0.0586832	0.614582	1
rno	ajmaline	ajmaline	t2	d2	RCR30084	adenosine[s] -->	adenosine	26888.9	27399.9	0.0094133	-0.00168391	0.00914134	-1.10972	0.133263	0.024204	0.411468	0.0915388	0.431608	1
rno	ajmaline	ajmaline	t2	d2	RCR30085	corticosterone[s] -->	corticosterone	14367.7	14316.2	-0.0017971	-0.00168391	0.00914134	0.0113191	0.133263	0.024204	0.411468	0.181388	0.116849	1
rno	ajmaline	ajmaline	t2	d2	RCR30086	deoxycytidine[s] -->	deoxycytidine	15419.3	15503.5	0.0027215	-0.00168391	0.00914134	-0.440541	0.133263	0.024204	0.411468	0.159039	0.169988	1
rno	ajmaline	ajmaline	t2	d2	RCR30087	leukotriene E4[s] -->	leukotriene E4	1826.81	1835.15	0.00227747	-0.00168391	0.00914134	-0.396138	0.133263	0.024204	0.411468	0.240039	0.036746	1
rno	ajmaline	ajmaline	t2	d2	RCR30089	thromboxane A2[s] -->	thromboxane A2	1540.52	1533.82	-0.00217881	-0.00168391	0.00914134	0.0494894	0.133263	0.024204	0.411468	0.173252	0.134476	1
rno	ajmaline	ajmaline	t2	d2	RCR30091	spermine[s] -->	spermine	28611.8	28364.5	-0.00433928	-0.00168391	0.00914134	0.265537	0.133263	0.024204	0.411468	0.114913	0.322926	1
rno	ajmaline	ajmaline	t2	d2	RCR30093	VLDL[s] -->	VLDL	4218.6	4166.37	-0.00622799	-0.00168391	0.00914134	0.454408	0.133263	0.024204	0.411468	0.270997	0.0178927	1
rno	ajmaline	ajmaline	t2	d2	RCR30095	cysteine[s] <==>	cysteine	1533.8	1538.5	0.00152827	-0.00168391	0.00914134	-0.321218	0.133263	0.024204	0.411468	0.228525	0.0470803	1
rno	ajmaline	ajmaline	t2	d2	RCR30096	NH3[s] <==>	NH3	2022.5	2082.25	0.0145563	-0.00168391	0.00914134	-1.62402	0.133263	0.024204	0.411468	0.0937523	0.420505	1
rno	ajmaline	ajmaline	t2	d2	RCR30097	urate[s] -->	urate	22861	23157	0.00643321	-0.00168391	0.00914134	-0.811712	0.133263	0.024204	0.411468	0.0574575	0.622006	1
rno	ajmaline	ajmaline	t2	d2	RCR30099	sulfite[s] -->	sulfite	6761.16	6788.96	0.00205193	-0.00168391	0.00914134	-0.373584	0.133263	0.024204	0.411468	0.118178	0.309274	1
rno	ajmaline	ajmaline	t2	d2	RCR30100	phospholipids extracellular pool[s] -->	phospholipids extracellular pool	6982.89	6918.18	-0.00465535	-0.00168391	0.00914134	0.297144	0.133263	0.024204	0.411468	0.240105	0.036693	1
rno	ajmaline	ajmaline	t2	d2	RCR30101	4-aminobutyrate[s] -->	4-aminobutyrate	3644.03	3742.34	0.0133106	-0.00168391	0.00914134	-1.49945	0.133263	0.024204	0.411468	0.225425	0.050239	1
rno	ajmaline	ajmaline	t2	d2	RCR30102	D-alanine[s] -->	D-alanine	2395.47	2454.31	0.0121328	-0.00168391	0.00914134	-1.38168	0.133263	0.024204	0.411468	0.0264253	0.820741	1
rno	ajmaline	ajmaline	t2	d2	RCR30103	estradiol-17beta 3-glucuronide[s] -->	estradiol-17beta 3-glucuronide	29639.5	29633.5	-0.000100882	-0.00168391	0.00914134	-0.158303	0.133263	0.024204	0.411468	-0.0152538	0.895947	1
rno	ajmaline	ajmaline	t2	d2	RCR30105	L-dopa[s] -->	L-dopa	1880.3	1925.7	0.0119278	-0.00168391	0.00914134	-1.36117	0.133263	0.024204	0.411468	0.12996	0.263165	1
rno	ajmaline	ajmaline	t2	d2	RCR30106	cholesterol[s] <==>	cholesterol	100026	97282	-0.013909	-0.00168391	0.00914134	1.22251	0.133263	0.024204	0.411468	0.104533	0.368834	1
rno	ajmaline	ajmaline	t2	d2	RCR30109	prostaglandin E2[s] -->	prostaglandin E2	1614.9	1607.37	-0.00233547	-0.00168391	0.00914134	0.0651554	0.133263	0.024204	0.411468	0.138548	0.232643	1
rno	ajmaline	ajmaline	t2	d2	RCR30111	testosterone sulfate[s] -->	testosterone sulfate	21613.1	21583.6	-0.000683414	-0.00168391	0.00914134	-0.10005	0.133263	0.024204	0.411468	0.148947	0.19909	1
rno	ajmaline	ajmaline	t2	d2	RCR30115	CO2[s] -->	CO2	2511.49	2561.01	0.00976351	-0.00168391	0.00914134	-1.14474	0.133263	0.024204	0.411468	0.179895	0.119942	1
rno	ajmaline	ajmaline	t2	d2	RCR30116	glycine[s] <==>	glycine	4160.58	4167.36	0.000813589	-0.00168391	0.00914134	-0.24975	0.133263	0.024204	0.411468	0.151651	0.190964	1
rno	ajmaline	ajmaline	t2	d2	RCR30117	proline[s] <==>	proline	3330.39	3326.32	-0.000610819	-0.00168391	0.00914134	-0.107309	0.133263	0.024204	0.411468	0.235126	0.0408975	1
rno	ajmaline	ajmaline	t2	d2	RCR30118	choline[s] -->	choline	28419.7	28491.9	0.00126805	-0.00168391	0.00914134	-0.295196	0.133263	0.024204	0.411468	0.15713	0.17524	1
rno	ajmaline	ajmaline	t2	d2	RCR30120	mannose[s] -->	mannose	11820.2	11659.4	-0.00684908	-0.00168391	0.00914134	0.516517	0.133263	0.024204	0.411468	-0.0597717	0.608021	1
rno	ajmaline	ajmaline	t2	d2	RCR30124	beta-alanine[s] -->	beta-alanine	3475.52	3527.67	0.0074464	-0.00168391	0.00914134	-0.913032	0.133263	0.024204	0.411468	0.143848	0.215082	1
rno	ajmaline	ajmaline	t2	d2	RCR30125	AMP[s] -->	AMP	33256.4	33757.4	0.00747689	-0.00168391	0.00914134	-0.91608	0.133263	0.024204	0.411468	0.154861	0.181633	1
rno	ajmaline	ajmaline	t2	d2	RCR30126	estrone-glucuronide[s] -->	estrone-glucuronide	29602	29561	-0.000692153	-0.00168391	0.00914134	-0.099176	0.133263	0.024204	0.411468	0.101918	0.380998	1
rno	ajmaline	ajmaline	t2	d2	RCR30127	globoside[s] -->	globoside	112398	109784	-0.0117666	-0.00168391	0.00914134	1.00826	0.133263	0.024204	0.411468	0.277379	0.0152718	1
rno	ajmaline	ajmaline	t2	d2	RCR30130	ribitol[s] -->	ribitol	2600.77	2665.13	0.0122233	-0.00168391	0.00914134	-1.39072	0.133263	0.024204	0.411468	0.00541055	0.963002	1
rno	ajmaline	ajmaline	t2	d2	RCR30131	thymidine[s] -->	thymidine	15264.8	15404	0.00454002	-0.00168391	0.00914134	-0.622393	0.133263	0.024204	0.411468	0.0742589	0.523782	1
rno	ajmaline	ajmaline	t2	d2	RCR30132	creatinine[s] -->	creatinine	15610.3	15592.3	-0.00057773	-0.00168391	0.00914134	-0.110618	0.133263	0.024204	0.411468	0.242166	0.0350617	1
rno	ajmaline	ajmaline	t2	d2	RCR30134	core 8[s] -->	core 8	26592.5	26638.1	0.000855697	-0.00168391	0.00914134	-0.253961	0.133263	0.024204	0.411468	0.0383937	0.741942	1
rno	ajmaline	ajmaline	t2	d2	RCR30135	dolichol[s] -->	dolichol	154632	152892	-0.0056583	-0.00168391	0.00914134	0.397438	0.133263	0.024204	0.411468	0.165681	0.15262	1
rno	ajmaline	ajmaline	t2	d2	RCR30142	octanoic acid[s] -->	octanoic acid	14967.1	14266.3	-0.0239745	-0.00168391	0.00914134	2.22906	0.133263	0.024204	0.411468	0.307428	0.00690411	1
rno	ajmaline	ajmaline	t2	d2	RCR30145	aspartate[s] -->	aspartate	3481.67	3494.62	0.00185625	-0.00168391	0.00914134	-0.354016	0.133263	0.024204	0.411468	0.0407504	0.726706	1
rno	ajmaline	ajmaline	t2	d2	RCR30146	thiamin-PPP[s] -->	thiamin-PPP	127.702	127.852	0.000586024	-0.00168391	0.00914134	-0.226994	0.133263	0.024204	0.411468	-0.0258319	0.824702	1
rno	ajmaline	ajmaline	t2	d2	RCR30147	dihydroneopterin[s] -->	dihydroneopterin	30974.2	31129.5	0.00250046	-0.00168391	0.00914134	-0.418438	0.133263	0.024204	0.411468	0.0798891	0.492706	1
rno	ajmaline	ajmaline	t2	d2	RCR30148	fructose[s] -->	fructose	1603.1	1600.8	-0.000717875	-0.00168391	0.00914134	-0.0966038	0.133263	0.024204	0.411468	0.0327802	0.778626	1
rno	ajmaline	ajmaline	t2	d2	RCR30154	2-acetyl-1-alkyl-sn-glycero-3-phosphocholine[s] -->	2-acetyl-1-alkyl-sn-glycero-3-phosphocholine	78527.3	77371.8	-0.00741161	-0.00168391	0.00914134	0.572769	0.133263	0.024204	0.411468	0.240473	0.0363972	1
rno	ajmaline	ajmaline	t2	d2	RCR30157	type IIIAb[s] -->	type IIIAb	102566	102092	-0.00231547	-0.00168391	0.00914134	0.0631557	0.133263	0.024204	0.411468	0.172159	0.136987	1
rno	ajmaline	ajmaline	t2	d2	RCR30158	ADP[s] -->	ADP	33968.7	34443.4	0.00693963	-0.00168391	0.00914134	-0.862354	0.133263	0.024204	0.411468	0.15124	0.192186	1
rno	ajmaline	ajmaline	t2	d2	RCR30159	deoxyadenosine[s] -->	deoxyadenosine	28220.3	28743.1	0.00917719	-0.00168391	0.00914134	-1.08611	0.133263	0.024204	0.411468	0.0842415	0.469363	1
rno	ajmaline	ajmaline	t2	d2	RCR30160	deoxyuridine[s] -->	deoxyuridine	13204.4	13318.7	0.00430781	-0.00168391	0.00914134	-0.599172	0.133263	0.024204	0.411468	0.157884	0.17315	1
rno	ajmaline	ajmaline	t2	d2	RCR30161	GSSG[s] -->	GSSG	4240.98	4240.93	-5.72161e-06	-0.00168391	0.00914134	-0.167819	0.133263	0.024204	0.411468	0.454287	3.75396e-05	0.0106988
rno	ajmaline	ajmaline	t2	d2	RCR30163	leukotriene A4[s] -->	leukotriene A4	1344.39	1347.77	0.00125372	-0.00168391	0.00914134	-0.293763	0.133263	0.024204	0.411468	0.101135	0.384684	1
rno	ajmaline	ajmaline	t2	d2	RCR30168	pyridoxal-phosphate[s] -->	pyridoxal-phosphate	48.5425	48.592	0.000509853	-0.00168391	0.00914134	-0.219377	0.133263	0.024204	0.411468	-0.0484782	0.67751	1
rno	ajmaline	ajmaline	t2	d2	RCR30182	HDL[s] -->	HDL	9985.38	9880.8	-0.00526418	-0.00168391	0.00914134	0.358027	0.133263	0.024204	0.411468	0.258644	0.0240725	1
rno	ajmaline	ajmaline	t2	d2	RCR30188	ornithine[s] <==>	ornithine	3440.03	3396.29	-0.00639797	-0.00168391	0.00914134	0.471406	0.133263	0.024204	0.411468	0.170948	0.139814	1
rno	ajmaline	ajmaline	t2	d2	RCR30189	noradrenaline[s] -->	noradrenaline	4155.58	4197.84	0.00505947	-0.00168391	0.00914134	-0.674338	0.133263	0.024204	0.411468	0.159001	0.17009	1
rno	ajmaline	ajmaline	t2	d2	RCR30190	adrenaline[s] -->	adrenaline	9577.62	9641.37	0.00331682	-0.00168391	0.00914134	-0.500074	0.133263	0.024204	0.411468	0.0220634	0.849952	1
rno	ajmaline	ajmaline	t2	d2	RCR30191	1-methylnicotinamide[s] -->	1-methylnicotinamide	6904.5	6852.4	-0.00378707	-0.00168391	0.00914134	0.210316	0.133263	0.024204	0.411468	-0.0862623	0.458732	1
rno	ajmaline	ajmaline	t2	d2	RCR30192	heme[s] -->	heme	75411.4	75260.4	-0.00100213	-0.00168391	0.00914134	-0.0681785	0.133263	0.024204	0.411468	0.273139	0.016973	1
rno	ajmaline	ajmaline	t2	d2	RCR30193	chondroitin sulfate A (GalNAc4S-GlcA) proteoglycan[s] -->	chondroitin sulfate A (GalNAc4S-GlcA) proteoglycan	123642	124662	0.0041076	-0.00168391	0.00914134	-0.579151	0.133263	0.024204	0.411468	0.133399	0.250633	1
rno	ajmaline	ajmaline	t2	d2	RCR30194	chondroitin sulfate B - dermatan sulfate (IdoA2S-GalNAc4S) proteoglycan[s] -->	chondroitin sulfate B - dermatan sulfate (IdoA2S-GalNAc4S) proteoglycan	130667	131627	0.0036601	-0.00168391	0.00914134	-0.534401	0.133263	0.024204	0.411468	0.136907	0.238274	1
rno	ajmaline	ajmaline	t2	d2	RCR30195	chondroitin sulfate C (GalNAc6S-GlcA) proteoglycan[s] -->	chondroitin sulfate C (GalNAc6S-GlcA) proteoglycan	123813	124896	0.00435341	-0.00168391	0.00914134	-0.603732	0.133263	0.024204	0.411468	0.132776	0.252874	1
rno	ajmaline	ajmaline	t2	d2	RCR30196	chondroitin sulfate D (GlcNAc6S-GlcA2S) proteoglycan[s] -->	chondroitin sulfate D (GlcNAc6S-GlcA2S) proteoglycan	137324	138390	0.00386872	-0.00168391	0.00914134	-0.555264	0.133263	0.024204	0.411468	0.150501	0.194391	1
rno	ajmaline	ajmaline	t2	d2	RCR30197	chondroitin sulfate E (GalNAc4,6diS-GlcA) proteoglycan[s] -->	chondroitin sulfate E (GalNAc4,6diS-GlcA) proteoglycan	144448	145570	0.00386727	-0.00168391	0.00914134	-0.555118	0.133263	0.024204	0.411468	0.147705	0.202904	1
rno	ajmaline	ajmaline	t2	d2	RCR30198	ADP-ribose[s] -->	ADP-ribose	43009.1	43412.8	0.00467135	-0.00168391	0.00914134	-0.635526	0.133263	0.024204	0.411468	0.133518	0.250205	1
rno	ajmaline	ajmaline	t2	d2	RCR30203	leukotriene F4[s] -->	leukotriene F4	1917.59	1909.98	-0.00198921	-0.00168391	0.00914134	0.03053	0.133263	0.024204	0.411468	0.284106	0.0128749	1
rno	ajmaline	ajmaline	t2	d2	RCR30204	1-organyl-2-lyso-sn-glycero-3-phosphocholine[s] -->	1-organyl-2-lyso-sn-glycero-3-phosphocholine	74667	73597.9	-0.00721106	-0.00168391	0.00914134	0.552714	0.133263	0.024204	0.411468	0.234563	0.0413973	1
rno	ajmaline	ajmaline	t2	d2	RCR30205	D-xylose[s] -->	D-xylose	5863.75	5889.04	0.00215183	-0.00168391	0.00914134	-0.383574	0.133263	0.024204	0.411468	0.132268	0.25471	1
rno	ajmaline	ajmaline	t2	d2	RCR30208	5-methyl-THF[s] -->	5-methyl-THF	43.6977	44.6346	0.0106065	-0.00168391	0.00914134	-1.22905	0.133263	0.024204	0.411468	-0.0727599	0.532219	1
rno	ajmaline	ajmaline	t2	d2	RCR30210	sialyl(2,3)-sialyl(2,6)-galactosylgloboside[s] -->	sialyl(2,3)-sialyl(2,6)-galactosylgloboside	113037	111477	-0.00694836	-0.00168391	0.00914134	0.526444	0.133263	0.024204	0.411468	0.220097	0.0560739	1
rno	ajmaline	ajmaline	t2	d2	RCR30211	adenine[s] -->	adenine	23638.9	24038.8	0.00838738	-0.00168391	0.00914134	-1.00713	0.133263	0.024204	0.411468	0.150222	0.195228	1
rno	ajmaline	ajmaline	t2	d2	RCR30212	ADP-ribose-2-phosphate[s] -->	ADP-ribose-2-phosphate	46481.4	46883.3	0.00430453	-0.00168391	0.00914134	-0.598844	0.133263	0.024204	0.411468	0.134346	0.247255	1
rno	ajmaline	ajmaline	t2	d2	RCR30213	1-alkyl-2-lysoglycerol-3-phosphocholine[s] -->	1-alkyl-2-lysoglycerol-3-phosphocholine	74767	73697.9	-0.00720134	-0.00168391	0.00914134	0.551743	0.133263	0.024204	0.411468	0.234914	0.0410851	1
rno	ajmaline	ajmaline	t2	d2	RCR30215	CMP[s] -->	CMP	22380.4	22552.5	0.00383132	-0.00168391	0.00914134	-0.551523	0.133263	0.024204	0.411468	0.176826	0.1265	1
rno	ajmaline	ajmaline	t2	d2	RCR30216	creatine[s] -->	creatine	13250.3	13203.3	-0.00178024	-0.00168391	0.00914134	0.00963281	0.133263	0.024204	0.411468	0.253539	0.0271113	1
rno	ajmaline	ajmaline	t2	d2	RCR30217	L-carnitine[s] -->	L-carnitine	11282.5	11166.4	-0.00517018	-0.00168391	0.00914134	0.348627	0.133263	0.024204	0.411468	0.250552	0.0290351	1
rno	ajmaline	ajmaline	t2	d2	RCR30218	deoxyinosine[s] -->	deoxyinosine	24941.2	25372	0.00856197	-0.00168391	0.00914134	-1.02459	0.133263	0.024204	0.411468	0.0676933	0.561225	1
rno	ajmaline	ajmaline	t2	d2	RCR30219	dopamine-3-O-sulfate[s] -->	dopamine-3-O-sulfate	7485.09	7527.59	0.00283059	-0.00168391	0.00914134	-0.45145	0.133263	0.024204	0.411468	0.206968	0.0728317	1
rno	ajmaline	ajmaline	t2	d2	RCR30221	III3Fuc-nLc6Cer[s] -->	III3Fuc-nLc6Cer	108426	106838	-0.00737678	-0.00168391	0.00914134	0.569287	0.133263	0.024204	0.411468	0.235724	0.0403719	1
rno	ajmaline	ajmaline	t2	d2	RCR30223	6-deoxy-L-galactose[s] -->	6-deoxy-L-galactose	118501	116759	-0.00740502	-0.00168391	0.00914134	0.572111	0.133263	0.024204	0.411468	0.0559426	0.631235	1
rno	ajmaline	ajmaline	t2	d2	RCR30224	GD1beta[s] -->	GD1beta	112554	110649	-0.00853553	-0.00168391	0.00914134	0.685161	0.133263	0.024204	0.411468	0.238345	0.0381358	1
rno	ajmaline	ajmaline	t2	d2	RCR30225	(5-L-glutamyl)-L-amino acid[s] -->	(5-L-glutamyl)-L-amino acid	6822.54	7097.91	0.0197819	-0.00168391	0.00914134	-2.14658	0.133263	0.024204	0.411468	0.267674	0.0194035	1
rno	ajmaline	ajmaline	t2	d2	RCR30226	GD1c[s] -->	GD1c	108312	106519	-0.00834713	-0.00168391	0.00914134	0.666322	0.133263	0.024204	0.411468	0.235561	0.0405145	1
rno	ajmaline	ajmaline	t2	d2	RCR30229	GP1calpha[s] -->	GP1calpha	106939	106091	-0.0039833	-0.00168391	0.00914134	0.229939	0.133263	0.024204	0.411468	0.18952	0.101065	1
rno	ajmaline	ajmaline	t2	d2	RCR30230	GQ1b[s] -->	GQ1b	104579	103561	-0.00488873	-0.00168391	0.00914134	0.320481	0.133263	0.024204	0.411468	0.19649	0.0889062	1
rno	ajmaline	ajmaline	t2	d2	RCR30232	leukotriene B4[s] -->	leukotriene B4	1294.21	1292.98	-0.000477056	-0.00168391	0.00914134	-0.120686	0.133263	0.024204	0.411468	0.101531	0.382817	1
rno	ajmaline	ajmaline	t2	d2	RCR30233	nicotinamide[s] -->	nicotinamide	4720.41	4669.78	-0.00539189	-0.00168391	0.00914134	0.370798	0.133263	0.024204	0.411468	0.0641525	0.581931	1
rno	ajmaline	ajmaline	t2	d2	RCR30235	sphingosine-1-phosphate[s] -->	sphingosine-1-phosphate	43660.6	41812	-0.0216276	-0.00168391	0.00914134	1.99437	0.133263	0.024204	0.411468	0.266654	0.019889	1
rno	ajmaline	ajmaline	t2	d2	RCR30237	uracil[s] -->	uracil	9950.71	10078.2	0.00636345	-0.00168391	0.00914134	-0.804736	0.133263	0.024204	0.411468	0.224871	0.0508221	1
rno	ajmaline	ajmaline	t2	d2	RCR30238	uridine[s] -->	uridine	12864.9	13000	0.00522255	-0.00168391	0.00914134	-0.690646	0.133263	0.024204	0.411468	0.166693	0.150094	1
rno	ajmaline	ajmaline	t2	d2	RCR30241	spermine dialdehyde[s] -->	spermine dialdehyde	5829.76	5794.62	-0.00302288	-0.00168391	0.00914134	0.133896	0.133263	0.024204	0.411468	0.283282	0.0131496	1
rno	ajmaline	ajmaline	t2	d2	RCR30242	xanthurenate[s] -->	xanthurenate	1817.16	1833.72	0.00453578	-0.00168391	0.00914134	-0.621969	0.133263	0.024204	0.411468	0.0350502	0.763728	1
rno	ajmaline	ajmaline	t2	d2	RCR30243	n5m2masn[s] -->	n5m2masn	158266	158878	0.00192976	-0.00168391	0.00914134	-0.361367	0.133263	0.024204	0.411468	0.131155	0.258763	1
rno	ajmaline	ajmaline	t2	d2	RCR30245	albumin[s] -->	albumin	8767.85	8703.73	-0.00366961	-0.00168391	0.00914134	0.19857	0.133263	0.024204	0.411468	0.137445	0.236418	1
rno	ajmaline	ajmaline	t2	d2	RCR30306	HDL remnant[s] -->	HDL remnant	14539.1	14379.5	-0.00551823	-0.00168391	0.00914134	0.383432	0.133263	0.024204	0.411468	0.263926	0.0212377	1
rno	ajmaline	ajmaline	t2	d2	RCR30309	propanoate[s] -->	propanoate	3725.89	3653.92	-0.00975277	-0.00168391	0.00914134	0.806886	0.133263	0.024204	0.411468	0.510852	2.41616e-06	0.000691023
rno	ajmaline	ajmaline	t2	d2	RCR30310	hexanoic acid[s] -->	hexanoic acid	17892	17034.5	-0.0245501	-0.00168391	0.00914134	2.28662	0.133263	0.024204	0.411468	0.202878	0.0788041	1
rno	ajmaline	ajmaline	t2	d2	RCR30311	heptylic acid[s] -->	heptylic acid	34228.3	32120.4	-0.031771	-0.00168391	0.00914134	3.00871	0.133263	0.024204	0.411468	0.273071	0.0170015	1
rno	ajmaline	ajmaline	t2	d2	RCR30312	nonanoic acid[s] -->	nonanoic acid	34456.5	32328.9	-0.0318584	-0.00168391	0.00914134	3.01745	0.133263	0.024204	0.411468	0.27948	0.0144851	1
rno	ajmaline	ajmaline	t2	d2	RCR30313	decanoic acid[s] -->	decanoic acid	14000.5	13291.5	-0.0259774	-0.00168391	0.00914134	2.42935	0.133263	0.024204	0.411468	0.206966	0.0728354	1
rno	ajmaline	ajmaline	t2	d2	RCR30315	glucose[s] <==>	glucose	7693.11	7796.39	0.00666735	-0.00168391	0.00914134	-0.835126	0.133263	0.024204	0.411468	0.133872	0.248941	1
rno	ajmaline	ajmaline	t2	d2	RCR30321	glutamine[s] <==>	glutamine	4948.88	4996.82	0.0048205	-0.00168391	0.00914134	-0.650441	0.133263	0.024204	0.411468	0.13917	0.230529	1
rno	ajmaline	ajmaline	t2	d2	RCR30322	sulfate[s] <==>	sulfate	2701.24	2723.52	0.00410686	-0.00168391	0.00914134	-0.579077	0.133263	0.024204	0.411468	0.24577	0.0323543	1
rno	ajmaline	ajmaline	t2	d2	RCR30325	HCO3-[s] -->	HCO3-	2816.67	2776.87	-0.00711536	-0.00168391	0.00914134	0.543145	0.133263	0.024204	0.411468	0.191832	0.0968957	1
rno	ajmaline	ajmaline	t2	d2	RCR30327	glycerol[s] <==>	glycerol	110703	107943	-0.0126244	-0.00168391	0.00914134	1.09405	0.133263	0.024204	0.411468	0.279031	0.0146502	1
rno	ajmaline	ajmaline	t2	d2	RCR30328	methylimidazoleacetic acid[s] -->	methylimidazoleacetic acid	800.944	804.366	0.00213143	-0.00168391	0.00914134	-0.381534	0.133263	0.024204	0.411468	0.0849118	0.465821	1
rno	ajmaline	ajmaline	t2	d2	RCR30329	dopamine[s] -->	dopamine	2606.09	2671.15	0.012329	-0.00168391	0.00914134	-1.40129	0.133263	0.024204	0.411468	0.0959719	0.40954	1
rno	ajmaline	ajmaline	t2	d2	RCR30330	5-hydroxy-L-tryptophan[s] -->	5-hydroxy-L-tryptophan	1359.58	1378.02	0.00673567	-0.00168391	0.00914134	-0.841959	0.133263	0.024204	0.411468	0.22783	0.0477739	1
rno	ajmaline	ajmaline	t2	d2	RCR30333	H2S[s] -->	H2S	2409.23	2444.18	0.00720173	-0.00168391	0.00914134	-0.888565	0.133263	0.024204	0.411468	0.340767	0.00259349	0.728772
rno	ajmaline	ajmaline	t2	d2	RCR30335	heparan sulfate proteoglycan[s] -->	heparan sulfate proteoglycan	214458	216270	0.00420596	-0.00168391	0.00914134	-0.588987	0.133263	0.024204	0.411468	0.138712	0.232083	1
rno	ajmaline	ajmaline	t2	d2	RCR30336	keratan sulfate I[s] -->	keratan sulfate I	159707	160978	0.00396252	-0.00168391	0.00914134	-0.564643	0.133263	0.024204	0.411468	0.132939	0.252284	1
rno	ajmaline	ajmaline	t2	d2	RCR30337	keratan sulfate I, degradation product 1[s] -->	keratan sulfate I, degradation product 1	159781	161054	0.00396987	-0.00168391	0.00914134	-0.565378	0.133263	0.024204	0.411468	0.132019	0.255612	1
rno	ajmaline	ajmaline	t2	d2	RCR30338	keratan sulfate II (core 2-linked)[s] -->	keratan sulfate II (core 2-linked)	148161	149505	0.00451546	-0.00168391	0.00914134	-0.619937	0.133263	0.024204	0.411468	0.130848	0.259888	1
rno	ajmaline	ajmaline	t2	d2	RCR30339	keratan sulfate II (core 4-linked)[s] -->	keratan sulfate II (core 4-linked)	146884	148200	0.00446	-0.00168391	0.00914134	-0.614391	0.133263	0.024204	0.411468	0.128732	0.267743	1
rno	ajmaline	ajmaline	t2	d2	RCR30340	hyaluronate[s] -->	hyaluronate	41322.1	41866.6	0.00654509	-0.00168391	0.00914134	-0.822901	0.133263	0.024204	0.411468	0.0389834	0.73812	1
rno	ajmaline	ajmaline	t2	d2	RCR30341	hyaluronan biosynthesis, precursor 1[s] -->	hyaluronan biosynthesis, precursor 1	18057.4	18239.1	0.00500599	-0.00168391	0.00914134	-0.668991	0.133263	0.024204	0.411468	0.0158876	0.891649	1
rno	ajmaline	ajmaline	t2	d2	RCR30342	de-Fuc form of PA6[s] -->	de-Fuc form of PA6	150537	151453	0.00303145	-0.00168391	0.00914134	-0.471536	0.133263	0.024204	0.411468	0.131603	0.257126	1
rno	ajmaline	ajmaline	t2	d2	RCR30343	PA6[s] -->	PA6	150293	151184	0.00295592	-0.00168391	0.00914134	-0.463984	0.133263	0.024204	0.411468	0.135352	0.243698	1
rno	ajmaline	ajmaline	t2	d2	RCR30344	(GlcNAc)5 (Man)3 (Asn)1[s] -->	(GlcNAc)5 (Man)3 (Asn)1	158851	159328	0.00149968	-0.00168391	0.00914134	-0.318359	0.133263	0.024204	0.411468	0.137598	0.23589	1
rno	ajmaline	ajmaline	t2	d2	RCR30345	disialyl-T antigen[s] -->	disialyl-T antigen	63956.1	63965	6.96782e-05	-0.00168391	0.00914134	-0.175359	0.133263	0.024204	0.411468	0.137965	0.234631	1
rno	ajmaline	ajmaline	t2	d2	RCR30346	sarcosine[s] -->	sarcosine	8575.84	8536.08	-0.0023235	-0.00168391	0.00914134	0.0639592	0.133263	0.024204	0.411468	0.0941437	0.41856	1
rno	ajmaline	ajmaline	t2	d2	RCR30347	galactose[s] -->	galactose	5445.64	5427.09	-0.0017056	-0.00168391	0.00914134	0.00216888	0.133263	0.024204	0.411468	0.00609283	0.95834	1
rno	ajmaline	ajmaline	t2	d2	RCR30348	nicotinate[s] <==>	nicotinate	2378.15	2354.05	-0.00509188	-0.00168391	0.00914134	0.340796	0.133263	0.024204	0.411468	0.062406	0.592271	1
rno	ajmaline	ajmaline	t2	d2	RCR30353	oxalate[s] -->	oxalate	5261.38	5280.69	0.00183194	-0.00168391	0.00914134	-0.351586	0.133263	0.024204	0.411468	0.204603	0.0762397	1
rno	ajmaline	ajmaline	t2	d2	RCR30359	13-cis-retinoyl-glucuronide[s] -->	13-cis-retinoyl-glucuronide	83.0104	83.2234	0.00128169	-0.00168391	0.00914134	-0.296561	0.133263	0.024204	0.411468	0.0189295	0.871067	1
rno	ajmaline	ajmaline	t2	d2	RCR30361	(24R)-24,25-dihydroxycalciol[s] -->	(24R)-24,25-dihydroxycalciol	103559	100861	-0.0132003	-0.00168391	0.00914134	1.15164	0.133263	0.024204	0.411468	0.0924028	0.427254	1
rno	ajmaline	ajmaline	t2	d2	RCR30364	calcidiol[s] -->	calcidiol	101627	98971.5	-0.0132391	-0.00168391	0.00914134	1.15552	0.133263	0.024204	0.411468	0.105333	0.365161	1
rno	ajmaline	ajmaline	t2	d2	RCR30365	2-methylcitrate[s] -->	2-methylcitrate	7144.29	7155.86	0.000809267	-0.00168391	0.00914134	-0.249318	0.133263	0.024204	0.411468	0.265108	0.0206442	1
rno	ajmaline	ajmaline	t2	d2	RCR30366	3,4-dihydroxyphenylethyleneglycol[s] -->	3,4-dihydroxyphenylethyleneglycol	7008.6	7110.67	0.00722916	-0.00168391	0.00914134	-0.891307	0.133263	0.024204	0.411468	0.175183	0.130119	1
rno	ajmaline	ajmaline	t2	d2	RCR30367	cGMP[s] -->	cGMP	36286.6	36450.4	0.00225194	-0.00168391	0.00914134	-0.393585	0.133263	0.024204	0.411468	0.0613795	0.598386	1
rno	ajmaline	ajmaline	t2	d2	RCR30368	L-3-amino-isobutanoate[s] -->	L-3-amino-isobutanoate	347.091	344.32	-0.00400756	-0.00168391	0.00914134	0.232365	0.133263	0.024204	0.411468	0.151892	0.190252	1
rno	ajmaline	ajmaline	t2	d2	RCR30369	D-3-amino-isobutanoate[s] -->	D-3-amino-isobutanoate	14072.6	14170.7	0.00347333	-0.00168391	0.00914134	-0.515724	0.133263	0.024204	0.411468	0.111269	0.338606	1
rno	ajmaline	ajmaline	t2	d2	RCR30371	4-hydroxyphenylacetate[s] -->	4-hydroxyphenylacetate	3876.44	3961.95	0.010909	-0.00168391	0.00914134	-1.25929	0.133263	0.024204	0.411468	0.199115	0.0846378	1
rno	ajmaline	ajmaline	t2	d2	RCR30374	4-pyridoxate[s] -->	4-pyridoxate	45.8703	46.7089	0.00905806	-0.00168391	0.00914134	-1.0742	0.133263	0.024204	0.411468	0.174877	0.130802	1
rno	ajmaline	ajmaline	t2	d2	RCR30375	5-alpha-dihydrotestosterone[s] -->	5-alpha-dihydrotestosterone	15757.3	15697.2	-0.00191043	-0.00168391	0.00914134	0.0226516	0.133263	0.024204	0.411468	0.137797	0.235207	1
rno	ajmaline	ajmaline	t2	d2	RCR30376	5alpha-dihydrotestosterone-glucuronide[s] -->	5alpha-dihydrotestosterone-glucuronide	25482.6	25414	-0.00134717	-0.00168391	0.00914134	-0.0336741	0.133263	0.024204	0.411468	0.110762	0.340827	1
rno	ajmaline	ajmaline	t2	d2	RCR30377	5alpha-dihydrotestosterone-sulfate[s] -->	5alpha-dihydrotestosterone-sulfate	16663.3	16641	-0.000669333	-0.00168391	0.00914134	-0.101458	0.133263	0.024204	0.411468	0.149382	0.197766	1
rno	ajmaline	ajmaline	t2	d2	RCR30380	6beta-hydroxytestosterone[s] -->	6beta-hydroxytestosterone	18844.4	18770	-0.00197952	-0.00168391	0.00914134	0.0295605	0.133263	0.024204	0.411468	0.160423	0.166253	1
rno	ajmaline	ajmaline	t2	d2	RCR30383	acetaldehyde[s] -->	acetaldehyde	3621.31	3691.74	0.00962975	-0.00168391	0.00914134	-1.13137	0.133263	0.024204	0.411468	0.102689	0.377386	1
rno	ajmaline	ajmaline	t2	d2	RCR30385	type III A glycolipid[s] -->	type III A glycolipid	104654	103766	-0.00425792	-0.00168391	0.00914134	0.2574	0.133263	0.024204	0.411468	0.199586	0.0838897	1
rno	ajmaline	ajmaline	t2	d2	RCR30387	sialyl(1,3)-sialyl(2,6)-galactosylgloboside[s] -->	sialyl(1,3)-sialyl(2,6)-galactosylgloboside	113037	111477	-0.00694836	-0.00168391	0.00914134	0.526444	0.133263	0.024204	0.411468	0.220097	0.0560739	1
rno	ajmaline	ajmaline	t2	d2	RCR30388	3,8-LD1[s] -->	3,8-LD1	108233	106458	-0.00826735	-0.00168391	0.00914134	0.658344	0.133263	0.024204	0.411468	0.240345	0.0364998	1
rno	ajmaline	ajmaline	t2	d2	RCR30389	disialylgalactosylgloboside[s] -->	disialylgalactosylgloboside	113037	111477	-0.00694836	-0.00168391	0.00914134	0.526444	0.133263	0.024204	0.411468	0.22425	0.0514808	1
rno	ajmaline	ajmaline	t2	d2	RCR30390	VI3NeuAc-nLc6Cer[s] -->	VI3NeuAc-nLc6Cer	107741	106174	-0.00732539	-0.00168391	0.00914134	0.564147	0.133263	0.024204	0.411468	0.236257	0.0399088	1
rno	ajmaline	ajmaline	t2	d2	RCR30392	aldosterone[s] -->	aldosterone	18032.8	17992.6	-0.0011149	-0.00168391	0.00914134	-0.0569013	0.133263	0.024204	0.411468	0.171838	0.137733	1
rno	ajmaline	ajmaline	t2	d2	RCR30393	androsterone[s] -->	androsterone	15554.7	15506.5	-0.0015515	-0.00168391	0.00914134	-0.0132408	0.133263	0.024204	0.411468	0.0837814	0.471802	1
rno	ajmaline	ajmaline	t2	d2	RCR30394	androsterone-glucuronide[s] -->	androsterone-glucuronide	25280	25223.3	-0.00112203	-0.00168391	0.00914134	-0.0561878	0.133263	0.024204	0.411468	0.0543799	0.640814	1
rno	ajmaline	ajmaline	t2	d2	RCR30398	20alpha-hydroxy-4-pregnen-3-one[s] -->	20alpha-hydroxy-4-pregnen-3-one	11279.7	11223.1	-0.00251737	-0.00168391	0.00914134	0.083346	0.133263	0.024204	0.411468	0.146378	0.207038	1
rno	ajmaline	ajmaline	t2	d2	RCR30400	cAMP[s] -->	cAMP	35515.4	35948.2	0.00605686	-0.00168391	0.00914134	-0.774077	0.133263	0.024204	0.411468	0.0521852	0.654366	1
rno	ajmaline	ajmaline	t2	d2	RCR30403	calcitroic acid[s] -->	calcitroic acid	106273	103541	-0.0130219	-0.00168391	0.00914134	1.1338	0.133263	0.024204	0.411468	0.0913786	0.432417	1
rno	ajmaline	ajmaline	t2	d2	RCR30404	cys-gly[s] -->	cys-gly	3612.86	3616.99	0.000571588	-0.00168391	0.00914134	-0.22555	0.133263	0.024204	0.411468	0.390085	0.000495079	0.140107
rno	ajmaline	ajmaline	t2	d2	RCR30405	glycocholate[s] -->	glycocholate	17930	17780.6	-0.00418367	-0.00168391	0.00914134	0.249976	0.133263	0.024204	0.411468	0.214574	0.0626945	1
rno	ajmaline	ajmaline	t2	d2	RCR30406	taurocholate[s] -->	taurocholate	23880.8	23778.5	-0.00214599	-0.00168391	0.00914134	0.0462081	0.133263	0.024204	0.411468	0.193198	0.0944965	1
rno	ajmaline	ajmaline	t2	d2	RCR30410	cytidine[s] -->	cytidine	15155.1	15262.2	0.00351996	-0.00168391	0.00914134	-0.520387	0.133263	0.024204	0.411468	0.170983	0.139732	1
rno	ajmaline	ajmaline	t2	d2	RCR30413	dehydroascorbic acid[s] -->	dehydroascorbic acid	10059.3	10068.4	0.000449297	-0.00168391	0.00914134	-0.213321	0.133263	0.024204	0.411468	-0.0393259	0.735903	1
rno	ajmaline	ajmaline	t2	d2	RCR30418	estradiol-17beta[s] -->	estradiol-17beta	21118.9	21116.4	-5.91118e-05	-0.00168391	0.00914134	-0.16248	0.133263	0.024204	0.411468	0.144901	0.211708	1
rno	ajmaline	ajmaline	t2	d2	RCR30424	lacto-N-fucopentaosyl-III-ceramide[s] -->	lacto-N-fucopentaosyl-III-ceramide	118301	115998	-0.00982953	-0.00168391	0.00914134	0.814562	0.133263	0.024204	0.411468	0.243776	0.0338293	1
rno	ajmaline	ajmaline	t2	d2	RCR30425	gal-glcnac-gal-globoside[s] -->	gal-glcnac-gal-globoside	118627	117142	-0.00629742	-0.00168391	0.00914134	0.461351	0.133263	0.024204	0.411468	0.235933	0.0401904	1
rno	ajmaline	ajmaline	t2	d2	RCR30426	galfuc12gal14acglcgalgluside heparan sulfate[s] -->	galfuc12gal14acglcgalgluside heparan sulfate	117519	115588	-0.00828609	-0.00168391	0.00914134	0.660218	0.133263	0.024204	0.411468	0.235537	0.0405355	1
rno	ajmaline	ajmaline	t2	d2	RCR30429	galgalgalthcrm heparan sulfate[s] -->	galgalgalthcrm heparan sulfate	120140	118409	-0.00725622	-0.00168391	0.00914134	0.557231	0.133263	0.024204	0.411468	0.266276	0.0200714	1
rno	ajmaline	ajmaline	t2	d2	RCR30431	GP1c[s] -->	GP1c	106939	106091	-0.0039833	-0.00168391	0.00914134	0.229939	0.133263	0.024204	0.411468	0.187108	0.105563	1
rno	ajmaline	ajmaline	t2	d2	RCR30432	GQ1balpha[s] -->	GQ1balpha	104579	103561	-0.00488873	-0.00168391	0.00914134	0.320481	0.133263	0.024204	0.411468	0.197145	0.0878253	1
rno	ajmaline	ajmaline	t2	d2	RCR30434	4-hydroxy-17beta-estradiol[s] -->	4-hydroxy-17beta-estradiol	22753	22743.9	-0.000200201	-0.00168391	0.00914134	-0.148371	0.133263	0.024204	0.411468	0.124775	0.282851	1
rno	ajmaline	ajmaline	t2	d2	RCR30436	inositol[s] -->	inositol	3238.65	3285.04	0.00711101	-0.00168391	0.00914134	-0.879492	0.133263	0.024204	0.411468	0.1725	0.136199	1
rno	ajmaline	ajmaline	t2	d2	RCR30437	leukotriene C4[s] -->	leukotriene C4	1979.35	1971.9	-0.00188533	-0.00168391	0.00914134	0.020142	0.133263	0.024204	0.411468	0.278896	0.0147002	1
rno	ajmaline	ajmaline	t2	d2	RCR30439	3-mercaptolactate-cysteine-disulfide[s] -->	3-mercaptolactate-cysteine-disulfide	1740.82	1749.46	0.00247579	-0.00168391	0.00914134	-0.415971	0.133263	0.024204	0.411468	0.195751	0.0901381	1
rno	ajmaline	ajmaline	t2	d2	RCR30440	methylglyoxal[s] -->	methylglyoxal	3774.31	3814.28	0.00526646	-0.00168391	0.00914134	-0.695037	0.133263	0.024204	0.411468	0.158558	0.1713	1
rno	ajmaline	ajmaline	t2	d2	RCR30442	9-O-acetylated-GD3[s] -->	9-O-acetylated-GD3	112012	109646	-0.0106713	-0.00168391	0.00914134	0.898742	0.133263	0.024204	0.411468	0.259471	0.0236083	1
rno	ajmaline	ajmaline	t2	d2	RCR30443	9-O-acetylated-GT3[s] -->	9-O-acetylated-GT3	108786	106797	-0.00922953	-0.00168391	0.00914134	0.754562	0.133263	0.024204	0.411468	0.235424	0.0406351	1
rno	ajmaline	ajmaline	t2	d2	RCR30445	[protein]-L-lysine[s] -->	[protein]-L-lysine	790.911	806.882	0.00999546	-0.00168391	0.00914134	-1.16794	0.133263	0.024204	0.411468	0.0183952	0.874676	1
rno	ajmaline	ajmaline	t2	d2	RCR30446	phenylacetylglutamine[s] -->	phenylacetylglutamine	2957.15	2970.06	0.00217866	-0.00168391	0.00914134	-0.386257	0.133263	0.024204	0.411468	0.200398	0.0826121	1
rno	ajmaline	ajmaline	t2	d2	RCR30449	(S)-3-sulfolactate[s] -->	(S)-3-sulfolactate	7714.85	7798.1	0.00536615	-0.00168391	0.00914134	-0.705006	0.133263	0.024204	0.411468	0.0725655	0.533318	1
rno	ajmaline	ajmaline	t2	d2	RCR30451	serotonin[s] -->	serotonin	1369.28	1377.71	0.00306733	-0.00168391	0.00914134	-0.475124	0.133263	0.024204	0.411468	0.107015	0.357509	1
rno	ajmaline	ajmaline	t2	d2	RCR30452	THF[s] -->	THF	29.7889	30.3559	0.00942724	-0.00168391	0.00914134	-1.11112	0.133263	0.024204	0.411468	-0.0652425	0.575519	1
rno	ajmaline	ajmaline	t2	d2	RCR30455	testosterone[s] -->	testosterone	15439.1	15411.3	-0.00090066	-0.00168391	0.00914134	-0.0783252	0.133263	0.024204	0.411468	0.135199	0.244239	1
rno	ajmaline	ajmaline	t2	d2	RCR30456	testosterone glucuronide[s] -->	testosterone glucuronide	25017.7	24981.8	-0.000719175	-0.00168391	0.00914134	-0.0964738	0.133263	0.024204	0.411468	0.0887723	0.445714	1
rno	ajmaline	ajmaline	t2	d2	RCR30457	UMP[s] -->	UMP	19990.9	20174.2	0.00456366	-0.00168391	0.00914134	-0.624757	0.133263	0.024204	0.411468	0.150893	0.193218	1
rno	ajmaline	ajmaline	t2	d2	RCR30458	urea[s] -->	urea	5318.73	5444.8	0.0117126	-0.00168391	0.00914134	-1.33966	0.133263	0.024204	0.411468	0.249416	0.0297962	1
rno	ajmaline	ajmaline	t2	d2	RCR30459	UTP[s] -->	UTP	21403.2	21560.2	0.00365427	-0.00168391	0.00914134	-0.533818	0.133263	0.024204	0.411468	0.137727	0.235447	1
rno	ajmaline	ajmaline	t2	d2	RCR30461	vitamin D3[s] <==>	vitamin D3	99713.9	97092.1	-0.0133217	-0.00168391	0.00914134	1.16378	0.133263	0.024204	0.411468	0.119749	0.302839	1
rno	ajmaline	ajmaline	t2	d2	RCR30462	12-hydroxydodecanoic acid[s] -->	12-hydroxydodecanoic acid	26035.2	24657.1	-0.0271844	-0.00168391	0.00914134	2.55004	0.133263	0.024204	0.411468	0.246502	0.0318264	1
rno	ajmaline	ajmaline	t2	d2	RCR30463	14-hydroxytetradecanoic acid[s] -->	14-hydroxytetradecanoic acid	30614.1	29092.7	-0.0254807	-0.00168391	0.00914134	2.37967	0.133263	0.024204	0.411468	0.260473	0.0230562	1
rno	ajmaline	ajmaline	t2	d2	RCR30464	16-hydroxyhexadecanoic acid[s] -->	16-hydroxyhexadecanoic acid	36488.8	34592.8	-0.026673	-0.00168391	0.00914134	2.49891	0.133263	0.024204	0.411468	0.240881	0.0360719	1
rno	ajmaline	ajmaline	t2	d2	RCR30465	19-hydroxytestosterone[s] -->	19-hydroxytestosterone	16834.9	16834.3	-1.73954e-05	-0.00168391	0.00914134	-0.166652	0.133263	0.024204	0.411468	0.133476	0.250358	1
rno	ajmaline	ajmaline	t2	d2	RCR30473	hyodeoxycholate[s] -->	hyodeoxycholate	33273.6	33093.8	-0.00270929	-0.00168391	0.00914134	0.102538	0.133263	0.024204	0.411468	0.104414	0.369384	1
rno	ajmaline	ajmaline	t2	d2	RCR30474	glycodeoxycholate[s] -->	glycodeoxycholate	32156.5	31869.5	-0.00448339	-0.00168391	0.00914134	0.279947	0.133263	0.024204	0.411468	0.26377	0.0213171	1
rno	ajmaline	ajmaline	t2	d2	RCR30476	5-L-gamma-glutamyl[s] -->	5-L-gamma-glutamyl	2968.4	3041.5	0.0121633	-0.00168391	0.00914134	-1.38472	0.133263	0.024204	0.411468	0.205645	0.0747235	1
rno	ajmaline	ajmaline	t2	d2	RCR30477	agmatine[s] -->	agmatine	8020.25	7982.89	-0.00233428	-0.00168391	0.00914134	0.0650372	0.133263	0.024204	0.411468	0.257929	0.0244799	1
rno	ajmaline	ajmaline	t2	d2	RCR30478	G00022[s] -->	G00022	157859	158471	0.00193472	-0.00168391	0.00914134	-0.361864	0.133263	0.024204	0.411468	0.131681	0.256841	1
rno	ajmaline	ajmaline	t2	d2	RCR30479	G00032[s] -->	G00032	41894.3	42086.9	0.00229286	-0.00168391	0.00914134	-0.397677	0.133263	0.024204	0.411468	0.0231917	0.842375	1
rno	ajmaline	ajmaline	t2	d2	RCR30480	G00086[s] -->	G00086	101704	101349	-0.00174961	-0.00168391	0.00914134	0.00656929	0.133263	0.024204	0.411468	0.164193	0.156389	1
rno	ajmaline	ajmaline	t2	d2	RCR30481	orotate[s] -->	orotate	8664.04	8704.28	0.00231671	-0.00168391	0.00914134	-0.400063	0.133263	0.024204	0.411468	0.132524	0.253781	1
rno	ajmaline	ajmaline	t2	d2	RCR30482	homovanillate[s] -->	homovanillate	10152.3	10264.5	0.00549407	-0.00168391	0.00914134	-0.717798	0.133263	0.024204	0.411468	0.0434868	0.709147	1
rno	ajmaline	ajmaline	t2	d2	RCR30484	G00079[s] -->	G00079	103474	102832	-0.00311086	-0.00168391	0.00914134	0.142695	0.133263	0.024204	0.411468	0.184295	0.111002	1
rno	ajmaline	ajmaline	t2	d2	RCR30485	G00082[s] -->	G00082	103927	103116	-0.00391793	-0.00168391	0.00914134	0.223401	0.133263	0.024204	0.411468	0.192337	0.0960034	1
rno	ajmaline	ajmaline	t2	d2	RCR30486	G00083[s] -->	G00083	106928	105716	-0.00570011	-0.00168391	0.00914134	0.40162	0.133263	0.024204	0.411468	0.222103	0.0538157	1
rno	ajmaline	ajmaline	t2	d2	RCR30487	coproporphyrin I[s] -->	coproporphyrin I	68439	68374.5	-0.000471365	-0.00168391	0.00914134	-0.121255	0.133263	0.024204	0.411468	0.260006	0.0233122	1
rno	ajmaline	ajmaline	t2	d2	RCR30488	coproporphyrin III[s] -->	coproporphyrin III	68314.6	68306.5	-5.92084e-05	-0.00168391	0.00914134	-0.16247	0.133263	0.024204	0.411468	0.251193	0.0286127	1
rno	ajmaline	ajmaline	t2	d2	RCR30489	glcnac-alpha-1,4-core 2[s] -->	glcnac-alpha-1,4-core 2	58935.5	59125.7	0.00161024	-0.00168391	0.00914134	-0.329415	0.133263	0.024204	0.411468	0.0809797	0.4868	1
rno	ajmaline	ajmaline	t2	d2	RCR30490	3-deoxy-D-glycero-D-galacto-2-nonulosonic acid[s] -->	3-deoxy-D-glycero-D-galacto-2-nonulosonic acid	5774.44	5932.48	0.0134999	-0.00168391	0.00914134	-1.51838	0.133263	0.024204	0.411468	0.0491243	0.673453	1
rno	ajmaline	ajmaline	t2	d2	RCR30491	eumelanin[s] -->	eumelanin	4963.12	5113.86	0.0149595	-0.00168391	0.00914134	-1.66434	0.133263	0.024204	0.411468	0.145396	0.210135	1
rno	ajmaline	ajmaline	t2	d2	RCR30492	core 5[s] -->	core 5	31551.9	31486.5	-0.00103785	-0.00168391	0.00914134	-0.0646061	0.133263	0.024204	0.411468	0.0745526	0.522137	1
rno	ajmaline	ajmaline	t2	d2	RCR30493	core 7[s] -->	core 7	31551.9	31486.5	-0.00103785	-0.00168391	0.00914134	-0.0646061	0.133263	0.024204	0.411468	0.0745526	0.522137	1
rno	ajmaline	ajmaline	t2	d2	RCR30494	4-hydroxyretinoic acid[s] -->	4-hydroxyretinoic acid	30.7049	30.4988	-0.0033671	-0.00168391	0.00914134	0.168319	0.133263	0.024204	0.411468	-0.051529	0.65844	1
rno	ajmaline	ajmaline	t2	d2	RCR30495	glycogen[s] -->	glycogen	5896.59	5893.82	-0.000235621	-0.00168391	0.00914134	-0.144829	0.133263	0.024204	0.411468	0.174491	0.131669	1
rno	ajmaline	ajmaline	t2	d2	RCR30532	NEFA blood pool out[s] -->	NEFA blood pool out	1211.52	1190.85	-0.00860635	-0.00168391	0.00914134	0.692244	0.133263	0.024204	0.411468	0.0964348	0.407274	1
rno	ajmaline	ajmaline	t2	d2	RCR30536	pyruvate[s] -->	pyruvate	2242.31	2298.38	0.0123484	-0.00168391	0.00914134	-1.40323	0.133263	0.024204	0.411468	0.290355	0.0109474	1
rno	ajmaline	ajmaline	t2	d2	RCR30538	xylitol[s] -->	xylitol	6288.33	6274.64	-0.00108952	-0.00168391	0.00914134	-0.0594396	0.133263	0.024204	0.411468	0.0584034	0.616273	1
rno	ajmaline	ajmaline	t2	d2	RCR30542	L-arabitol[s] -->	L-arabitol	6188.33	6174.64	-0.00110714	-0.00168391	0.00914134	-0.057677	0.133263	0.024204	0.411468	0.0626611	0.590755	1
rno	ajmaline	ajmaline	t2	d2	RCR30543	cortisol[s] -->	cortisol	17743.3	17686	-0.00161619	-0.00168391	0.00914134	-0.00677202	0.133263	0.024204	0.411468	0.191367	0.0977239	1
rno	ajmaline	ajmaline	t2	d2	RCR30544	deoxyguanosine[s] -->	deoxyguanosine	28712.4	28922.9	0.00365287	-0.00168391	0.00914134	-0.533678	0.133263	0.024204	0.411468	0.0113124	0.922736	1
rno	ajmaline	ajmaline	t2	d2	RCR30546	formate[s] -->	formate	8923.56	8890.87	-0.00183503	-0.00168391	0.00914134	0.0151113	0.133263	0.024204	0.411468	0.108368	0.351428	1
rno	ajmaline	ajmaline	t2	d2	RCR30548	GT1a[s] -->	GT1a	106052	104594	-0.00692343	-0.00168391	0.00914134	0.523952	0.133263	0.024204	0.411468	0.219956	0.056236	1
rno	ajmaline	ajmaline	t2	d2	RCR30550	NO[s] -->	NO	6984.38	6969.3	-0.00108026	-0.00168391	0.00914134	-0.0603651	0.133263	0.024204	0.411468	0.22744	0.0481666	1
rno	ajmaline	ajmaline	t2	d2	RCR30551	norepinephrine sulfate[s] -->	norepinephrine sulfate	8835.93	8860.25	0.00137436	-0.00168391	0.00914134	-0.305828	0.133263	0.024204	0.411468	0.183753	0.112076	1
rno	ajmaline	ajmaline	t2	d2	RCR30554	retinoyl-glucuronide[s] -->	retinoyl-glucuronide	114.841	114.441	-0.00174307	-0.00168391	0.00914134	0.00591593	0.133263	0.024204	0.411468	0.0619702	0.594863	1
rno	ajmaline	ajmaline	t2	d2	RCR30560	D-glucitol[s] -->	D-glucitol	2319.24	2370.66	0.0109628	-0.00168391	0.00914134	-1.26467	0.133263	0.024204	0.411468	0.10628	0.360842	1
rno	ajmaline	ajmaline	t2	d2	RCR30561	V3(NeuAc)2-Gb5Cer[s] -->	V3(NeuAc)2-Gb5Cer	107881	106304	-0.00736063	-0.00168391	0.00914134	0.567672	0.133263	0.024204	0.411468	0.233058	0.0427576	1
rno	ajmaline	ajmaline	t2	d2	RCR90070	chenodeoxycholic acid[s] -->	chenodeoxycholic acid	16901.2	16647.6	-0.0075585	-0.00168391	0.00914134	0.587458	0.133263	0.024204	0.411468	0.0866453	0.456732	1
rno	ajmaline	ajmaline	t2	d2	RCR90071	ursodeoxycholate[s] -->	ursodeoxycholate	24631.9	24383.6	-0.00506658	-0.00168391	0.00914134	0.338267	0.133263	0.024204	0.411468	0.190165	0.0998879	1
rno	ajmaline	ajmaline	t2	d2	RCR90075	deoxycholic acid[s] -->	deoxycholic acid	24080.8	23978.5	-0.00212813	-0.00168391	0.00914134	0.044422	0.133263	0.024204	0.411468	0.191891	0.0967908	1
rno	ajmaline	ajmaline	t2	d2	RCR90082	lithocholate[s] -->	lithocholate	24631.9	24383.6	-0.00506658	-0.00168391	0.00914134	0.338267	0.133263	0.024204	0.411468	0.190165	0.0998879	1
rno	ajmaline	ajmaline	t2	d2	RCR90084	taurodeoxycholate[s] -->	taurodeoxycholate	40861.3	40768.8	-0.00113336	-0.00168391	0.00914134	-0.0550556	0.133263	0.024204	0.411468	0.270604	0.018066	1
rno	ajmaline	ajmaline	t2	d2	RCR90085	taurohyocholic acid[s] -->	taurohyocholic acid	41527.6	41264.6	-0.00317672	-0.00168391	0.00914134	0.149281	0.133263	0.024204	0.411468	0.276784	0.0155013	1
rno	ajmaline	ajmaline	t2	d2	RCR90086	glycohyocholic acid[s] -->	glycohyocholic acid	34415.1	33983	-0.00631747	-0.00168391	0.00914134	0.463356	0.133263	0.024204	0.411468	0.289969	0.0110587	1
rno	ajmaline	ajmaline	t2	d2	RCR90087	glycohyodeoxycholic acid[s] -->	glycohyodeoxycholic acid	39535.7	39072.4	-0.00589361	-0.00168391	0.00914134	0.42097	0.133263	0.024204	0.411468	0.219395	0.056882	1
rno	ajmaline	ajmaline	t2	d2	RCR90089	glycoursodeoxycholate[s] -->	glycoursodeoxycholate	38409.3	37987.9	-0.00551701	-0.00168391	0.00914134	0.38331	0.133263	0.024204	0.411468	0.259771	0.0234422	1
rno	ajmaline	ajmaline	t2	d2	RCR90090	hyocholic acid[s] -->	hyocholic acid	24631.9	24383.6	-0.00506658	-0.00168391	0.00914134	0.338267	0.133263	0.024204	0.411468	0.190165	0.0998879	1
rno	ajmaline	ajmaline	t2	d2	RCR90123	palmitate[s] <==>	palmitate	48041	45522.5	-0.0269183	-0.00168391	0.00914134	2.52344	0.133263	0.024204	0.411468	0.217277	0.0593796	1
rno	ajmaline	ajmaline	t2	d2	RCR90179	tauro-hyodeoxycholic acid[s] -->	tauro-hyodeoxycholic acid	47067.6	46779.8	-0.00306679	-0.00168391	0.00914134	0.138288	0.133263	0.024204	0.411468	0.221564	0.0544154	1
rno	ajmaline	ajmaline	t2	d2	RCR90189	serum bile acid[s] -->	serum bile acid	16017.6	15858.3	-0.0050006	-0.00168391	0.00914134	0.331669	0.133263	0.024204	0.411468	0.157466	0.174305	1
rno	ajmaline	ajmaline	t2	d2	RCR90196	cholesterol-ester pool[s] -->	cholesterol-ester pool	10029.7	9925.03	-0.00524454	-0.00168391	0.00914134	0.356063	0.133263	0.024204	0.411468	0.259064	0.0238356	1
rno	ajmaline	ajmaline	t2	d2	RCR90202	oleate[s] <==>	oleate	49450.8	47459.6	-0.0205468	-0.00168391	0.00914134	1.88629	0.133263	0.024204	0.411468	0.208911	0.0701259	1
rno	ajmaline	ajmaline	t2	d2	RCR90203	stearate[s] <==>	stearate	44570.5	42445.6	-0.0244192	-0.00168391	0.00914134	2.27353	0.133263	0.024204	0.411468	0.232319	0.0434387	1
rno	ajmaline	ajmaline	t2	d2	RCR90204	arachidonate[s] -->	arachidonate	1350.07	1330.45	-0.00731948	-0.00168391	0.00914134	0.563557	0.133263	0.024204	0.411468	-0.0219387	0.85079	1
rno	ajmaline	ajmaline	t2	d2	RCR90205	cis-vaccenic acid[s] -->	cis-vaccenic acid	45127.7	42997.2	-0.024176	-0.00168391	0.00914134	2.24921	0.133263	0.024204	0.411468	0.21689	0.0598451	1
rno	ajmaline	ajmaline	t2	d2	RCR90206	palmitolate[s] <==>	palmitolate	38742.9	36757.7	-0.0262936	-0.00168391	0.00914134	2.46097	0.133263	0.024204	0.411468	0.227845	0.0477585	1
rno	ajmaline	ajmaline	t2	d2	RCR90207	DHA[s] -->	DHA	557.459	550.686	-0.00611261	-0.00168391	0.00914134	0.44287	0.133263	0.024204	0.411468	-0.00254494	0.982593	1
rno	ajmaline	ajmaline	t2	d2	RCR90208	DPA[s] -->	DPA	491.309	483.071	-0.00845425	-0.00168391	0.00914134	0.677034	0.133263	0.024204	0.411468	-0.0519506	0.655821	1
rno	ajmaline	ajmaline	t2	d2	RCR90209	EPA[s] -->	EPA	353.963	348.738	-0.00743573	-0.00168391	0.00914134	0.575181	0.133263	0.024204	0.411468	-0.0298385	0.79805	1
rno	ajmaline	ajmaline	t2	d2	RCR90210	myristic acid[s] <==>	myristic acid	31231.4	29507.3	-0.0283858	-0.00168391	0.00914134	2.67019	0.133263	0.024204	0.411468	0.266941	0.0197512	1
rno	ajmaline	ajmaline	t2	d2	RCR90211	dihomo-gamma-linolenate[s] -->	dihomo-gamma-linolenate	1111	1088.04	-0.0104406	-0.00168391	0.00914134	0.875665	0.133263	0.024204	0.411468	-0.083698	0.472245	1
hsa	allylalcohol	allyl alcohol	t2	d2	RCR30002	guanosine[s] -->	guanosine	27200.3	27478.2	0.00508172	0.00289515	0.00652323	-0.218657	0.655132	0	0	0.0249105	0.83086	1
hsa	allylalcohol	allyl alcohol	t2	d2	RCR30004	NAD+[s] -->	NAD+	15614	15824.3	0.00668679	0.00289515	0.00652323	-0.379164	0.655132	0	0	0.148917	0.199182	1
hsa	allylalcohol	allyl alcohol	t2	d2	RCR30005	glutamate[s] -->	glutamate	3761.38	3786.97	0.00339064	0.00289515	0.00652323	-0.0495493	0.655132	0	0	0.206918	0.0729035	1
hsa	allylalcohol	allyl alcohol	t2	d2	RCR30006	tyramine-O-sulfate[s] -->	tyramine-O-sulfate	8002.14	8036.99	0.00217297	0.00289515	0.00652323	0.0722177	0.655132	0	0	0.183104	0.113371	1
hsa	allylalcohol	allyl alcohol	t2	d2	RCR30008	H2O[s] <==>	H2O	1879.26	1864.86	-0.00384503	0.00289515	0.00652323	0.674018	0.655132	0	0	0.114544	0.32449	1
hsa	allylalcohol	allyl alcohol	t2	d2	RCR30009	progesterone[s] -->	progesterone	11223.3	11129.5	-0.00419456	0.00289515	0.00652323	0.708971	0.655132	0	0	0.174297	0.132104	1
hsa	allylalcohol	allyl alcohol	t2	d2	RCR30010	phenylacetylglycine[s] -->	phenylacetylglycine	3331.61	3323.9	-0.00115805	0.00289515	0.00652323	0.405321	0.655132	0	0	0.236108	0.0400378	1
hsa	allylalcohol	allyl alcohol	t2	d2	RCR30012	valeric acid[s] -->	valeric acid	33969.8	34198.7	0.00335781	0.00289515	0.00652323	-0.046266	0.655132	0	0	0.268049	0.0192277	1
hsa	allylalcohol	allyl alcohol	t2	d2	RCR30013	alanine[s] <==>	alanine	2550.81	2446.73	-0.0208271	0.00289515	0.00652323	2.37223	0.655132	0	0	0.0823564	0.479399	1
hsa	allylalcohol	allyl alcohol	t2	d2	RCR30014	asparagine[s] <==>	asparagine	5582.5	5529.03	-0.00481222	0.00289515	0.00652323	0.770737	0.655132	0	0	0.21413	0.0632529	1
hsa	allylalcohol	allyl alcohol	t2	d2	RCR30015	arginine[s] <==>	arginine	9953.63	10123.5	0.00845907	0.00289515	0.00652323	-0.556391	0.655132	0	0	0.197241	0.0876677	1
hsa	allylalcohol	allyl alcohol	t2	d2	RCR30016	citrulline[s] -->	citrulline	3216.97	3285.99	0.0106132	0.00289515	0.00652323	-0.771809	0.655132	0	0	0.349578	0.00196596	0.5544
hsa	allylalcohol	allyl alcohol	t2	d2	RCR30021	UDP[s] -->	UDP	21499.7	21710.6	0.00487982	0.00289515	0.00652323	-0.198466	0.655132	0	0	0.150618	0.19404	1
hsa	allylalcohol	allyl alcohol	t2	d2	RCR30022	L-metanephrine[s] -->	L-metanephrine	17337	17634.9	0.00851997	0.00289515	0.00652323	-0.562482	0.655132	0	0	0.0161634	0.889779	1
hsa	allylalcohol	allyl alcohol	t2	d2	RCR30024	L-lactate[s] <==>	L-lactate	1768	1734	-0.00970874	0.00289515	0.00652323	1.26039	0.655132	0	0	0.0504045	0.665445	1
hsa	allylalcohol	allyl alcohol	t2	d2	RCR30025	LTD4[s] -->	LTD4	1914.58	1933.66	0.00495926	0.00289515	0.00652323	-0.206411	0.655132	0	0	0.263433	0.0214898	1
hsa	allylalcohol	allyl alcohol	t2	d2	RCR30027	glycerate[s] -->	glycerate	2642.76	2617.19	-0.00486017	0.00289515	0.00652323	0.775532	0.655132	0	0	0.126447	0.276398	1
hsa	allylalcohol	allyl alcohol	t2	d2	RCR30031	tyrosine[s] <==>	tyrosine	1020.63	1031.51	0.00529975	0.00289515	0.00652323	-0.24046	0.655132	0	0	0.063447	0.586097	1
hsa	allylalcohol	allyl alcohol	t2	d2	RCR30032	acetate[s] -->	acetate	2836.91	2831.54	-0.000948081	0.00289515	0.00652323	0.384323	0.655132	0	0	-0.0504495	0.665164	1
hsa	allylalcohol	allyl alcohol	t2	d2	RCR30033	AKG[s] -->	AKG	3611.15	3485.5	-0.0177055	0.00289515	0.00652323	2.06007	0.655132	0	0	0.293918	0.00996495	1
hsa	allylalcohol	allyl alcohol	t2	d2	RCR30036	digalactosylceramidesulfate[s] -->	digalactosylceramidesulfate	95464.5	96975.2	0.00785025	0.00289515	0.00652323	-0.495509	0.655132	0	0	0.299576	0.00856273	1
hsa	allylalcohol	allyl alcohol	t2	d2	RCR30037	prostaglandin E1[s] -->	prostaglandin E1	1394.8	1400.52	0.00204758	0.00289515	0.00652323	0.0847574	0.655132	0	0	0.0038009	0.974004	1
hsa	allylalcohol	allyl alcohol	t2	d2	RCR30039	L-iduronic acid[s] -->	L-iduronic acid	74773.5	76588.9	0.0119935	0.00289515	0.00652323	-0.909836	0.655132	0	0	0.093692	0.420806	1
hsa	allylalcohol	allyl alcohol	t2	d2	RCR30041	butyrate[s] -->	butyrate	19964.4	20000.4	0.00089949	0.00289515	0.00652323	0.199566	0.655132	0	0	0.254794	0.0263356	1
hsa	allylalcohol	allyl alcohol	t2	d2	RCR30042	serine[s] <==>	serine	4097.32	4001.17	-0.0118726	0.00289515	0.00652323	1.47677	0.655132	0	0	0.0192791	0.868707	1
hsa	allylalcohol	allyl alcohol	t2	d2	RCR30045	acetoacetate[s] <==>	acetoacetate	5702.05	5622.34	-0.00703844	0.00289515	0.00652323	0.993359	0.655132	0	0	0.199369	0.084234	1
hsa	allylalcohol	allyl alcohol	t2	d2	RCR30046	(R)-3-hydroxybutanoate[s] -->	(R)-3-hydroxybutanoate	4362.39	4336.47	-0.00297985	0.00289515	0.00652323	0.5875	0.655132	0	0	-0.0645113	0.579817	1
hsa	allylalcohol	allyl alcohol	t2	d2	RCR30047	2-hydroxybutyrate[s] -->	2-hydroxybutyrate	2209.01	2212.39	0.000765946	0.00289515	0.00652323	0.212921	0.655132	0	0	0.300122	0.00843694	1
hsa	allylalcohol	allyl alcohol	t2	d2	RCR30048	isocaproic-aldehyde[s] -->	isocaproic-aldehyde	11223.3	11129.5	-0.00419456	0.00289515	0.00652323	0.708971	0.655132	0	0	0.173843	0.133129	1
hsa	allylalcohol	allyl alcohol	t2	d2	RCR30049	IV3NeuAc,III3Fuc-nLc4Cer[s] -->	IV3NeuAc,III3Fuc-nLc4Cer	109861	111233	0.00620552	0.00289515	0.00652323	-0.331037	0.655132	0	0	0.237226	0.0390777	1
hsa	allylalcohol	allyl alcohol	t2	d2	RCR30050	fucosyl-galactosylgloboside[s] -->	fucosyl-galactosylgloboside	118743	120271	0.00639358	0.00289515	0.00652323	-0.349842	0.655132	0	0	0.242704	0.0346455	1
hsa	allylalcohol	allyl alcohol	t2	d2	RCR30051	retinoate[s] -->	retinoate	27.045	26.9604	-0.00156651	0.00289515	0.00652323	0.446166	0.655132	0	0	0.0552979	0.635179	1
hsa	allylalcohol	allyl alcohol	t2	d2	RCR30052	glycochenodeoxycholate[s] -->	glycochenodeoxycholate	18717.3	18882.2	0.0043872	0.00289515	0.00652323	-0.149205	0.655132	0	0	0.180417	0.118855	1
hsa	allylalcohol	allyl alcohol	t2	d2	RCR30053	GSH[s] -->	GSH	4106.61	4101.5	-0.000622564	0.00289515	0.00652323	0.351772	0.655132	0	0	0.408043	0.000253303	0.0719381
hsa	allylalcohol	allyl alcohol	t2	d2	RCR30054	inosine[s] -->	inosine	23486.9	23684	0.00417876	0.00289515	0.00652323	-0.12836	0.655132	0	0	0.0850444	0.465123	1
hsa	allylalcohol	allyl alcohol	t2	d2	RCR30059	sialyl-Tn antigen[s] -->	sialyl-Tn antigen	33874.8	34376.1	0.00734432	0.00289515	0.00652323	-0.444917	0.655132	0	0	0.079538	0.494615	1
hsa	allylalcohol	allyl alcohol	t2	d2	RCR30060	taurochenodeoxycholate[s] -->	taurochenodeoxycholate	25181.3	25458.4	0.00547117	0.00289515	0.00652323	-0.257602	0.655132	0	0	0.191432	0.0976076	1
hsa	allylalcohol	allyl alcohol	t2	d2	RCR30062	glucose-1,6-bisphosphate[s] -->	glucose-1,6-bisphosphate	9403.15	9372.37	-0.00163926	0.00289515	0.00652323	0.453442	0.655132	0	0	0.00635061	0.95658	1
hsa	allylalcohol	allyl alcohol	t2	d2	RCR30063	ethanolamine[s] -->	ethanolamine	4455.79	4433.94	-0.00245764	0.00289515	0.00652323	0.535279	0.655132	0	0	0.187955	0.103966	1
hsa	allylalcohol	allyl alcohol	t2	d2	RCR30067	cholate[s] -->	cholate	15972.9	15956.6	-0.00051235	0.00289515	0.00652323	0.34075	0.655132	0	0	0.121779	0.294657	1
hsa	allylalcohol	allyl alcohol	t2	d2	RCR30068	deoxyribose[s] -->	deoxyribose	6715.31	6791.96	0.00567447	0.00289515	0.00652323	-0.277932	0.655132	0	0	0.150516	0.194347	1
hsa	allylalcohol	allyl alcohol	t2	d2	RCR30070	hypoxanthine[s] -->	hypoxanthine	20131.9	20417.2	0.00703462	0.00289515	0.00652323	-0.413947	0.655132	0	0	0.128464	0.268747	1
hsa	allylalcohol	allyl alcohol	t2	d2	RCR30072	thymine[s] -->	thymine	13817.9	14005.3	0.00673564	0.00289515	0.00652323	-0.384049	0.655132	0	0	0.162837	0.159887	1
hsa	allylalcohol	allyl alcohol	t2	d2	RCR30073	undecylic acid[s] -->	undecylic acid	34769	34938.5	0.00243089	0.00289515	0.00652323	0.0464263	0.655132	0	0	0.281725	0.013683	1
hsa	allylalcohol	allyl alcohol	t2	d2	RCR30074	acetylcholine[s] -->	acetylcholine	30283.2	30956.8	0.0109991	0.00289515	0.00652323	-0.810395	0.655132	0	0	0.162911	0.159696	1
hsa	allylalcohol	allyl alcohol	t2	d2	RCR30076	glycolipid[s] -->	glycolipid	118837	120288	0.00607016	0.00289515	0.00652323	-0.317501	0.655132	0	0	0.229235	0.0463805	1
hsa	allylalcohol	allyl alcohol	t2	d2	RCR30077	guanine[s] -->	guanine	23848.2	24211.3	0.00755528	0.00289515	0.00652323	-0.466013	0.655132	0	0	0.0742494	0.523835	1
hsa	allylalcohol	allyl alcohol	t2	d2	RCR30078	ribose[s] -->	ribose	1874.83	1828.43	-0.0125295	0.00289515	0.00652323	1.54246	0.655132	0	0	0.227093	0.0485184	1
hsa	allylalcohol	allyl alcohol	t2	d2	RCR30079	sphinganine-1-phosphate[s] -->	sphinganine-1-phosphate	44919.4	45616.5	0.00769903	0.00289515	0.00652323	-0.480388	0.655132	0	0	0.250858	0.0288331	1
hsa	allylalcohol	allyl alcohol	t2	d2	RCR30081	N-acetyl-D-mannosamine[s] -->	N-acetyl-D-mannosamine	13138.1	13265.4	0.00482089	0.00289515	0.00652323	-0.192574	0.655132	0	0	0.237431	0.0389035	1
hsa	allylalcohol	allyl alcohol	t2	d2	RCR30082	thiamin-P[s] -->	thiamin-P	75.3513	76.2652	0.00602754	0.00289515	0.00652323	-0.313239	0.655132	0	0	0.0586832	0.614582	1
hsa	allylalcohol	allyl alcohol	t2	d2	RCR30084	adenosine[s] -->	adenosine	27077.9	27316.7	0.00438929	0.00289515	0.00652323	-0.149414	0.655132	0	0	0.0915388	0.431608	1
hsa	allylalcohol	allyl alcohol	t2	d2	RCR30085	corticosterone[s] -->	corticosterone	15142.3	14984.3	-0.00524447	0.00289515	0.00652323	0.813962	0.655132	0	0	0.181388	0.116849	1
hsa	allylalcohol	allyl alcohol	t2	d2	RCR30086	deoxycytidine[s] -->	deoxycytidine	15776.8	16121.1	0.0107954	0.00289515	0.00652323	-0.790025	0.655132	0	0	0.159039	0.169988	1
hsa	allylalcohol	allyl alcohol	t2	d2	RCR30087	leukotriene E4[s] -->	leukotriene E4	1831.98	1845.09	0.00356752	0.00289515	0.00652323	-0.067237	0.655132	0	0	0.240039	0.036746	1
hsa	allylalcohol	allyl alcohol	t2	d2	RCR30089	thromboxane A2[s] -->	thromboxane A2	1654.53	1642.07	-0.00377971	0.00289515	0.00652323	0.667487	0.655132	0	0	0.173252	0.134476	1
hsa	allylalcohol	allyl alcohol	t2	d2	RCR30091	spermine[s] -->	spermine	28715.1	28989.8	0.00476003	0.00289515	0.00652323	-0.186488	0.655132	0	0	0.114913	0.322926	1
hsa	allylalcohol	allyl alcohol	t2	d2	RCR30093	VLDL[s] -->	VLDL	4290.27	4335.09	0.00519661	0.00289515	0.00652323	-0.230146	0.655132	0	0	0.270997	0.0178927	1
hsa	allylalcohol	allyl alcohol	t2	d2	RCR30095	cysteine[s] <==>	cysteine	1540.26	1534.22	-0.00196668	0.00289515	0.00652323	0.486183	0.655132	0	0	0.228525	0.0470803	1
hsa	allylalcohol	allyl alcohol	t2	d2	RCR30096	NH3[s] <==>	NH3	2072.3	2035.17	-0.0090384	0.00289515	0.00652323	1.19336	0.655132	0	0	0.0937523	0.420505	1
hsa	allylalcohol	allyl alcohol	t2	d2	RCR30097	urate[s] -->	urate	22955.7	23080.2	0.0027035	0.00289515	0.00652323	0.0191656	0.655132	0	0	0.0574575	0.622006	1
hsa	allylalcohol	allyl alcohol	t2	d2	RCR30099	sulfite[s] -->	sulfite	7094.46	7153.07	0.00411355	0.00289515	0.00652323	-0.12184	0.655132	0	0	0.118178	0.309274	1
hsa	allylalcohol	allyl alcohol	t2	d2	RCR30100	phospholipids extracellular pool[s] -->	phospholipids extracellular pool	6980.69	7075.71	0.00676022	0.00289515	0.00652323	-0.386507	0.655132	0	0	0.240105	0.036693	1
hsa	allylalcohol	allyl alcohol	t2	d2	RCR30101	4-aminobutyrate[s] -->	4-aminobutyrate	3709.12	3676.99	-0.00435079	0.00289515	0.00652323	0.724594	0.655132	0	0	0.225425	0.050239	1
hsa	allylalcohol	allyl alcohol	t2	d2	RCR30102	D-alanine[s] -->	D-alanine	2464.25	2391.16	-0.0150535	0.00289515	0.00652323	1.79486	0.655132	0	0	0.0264253	0.820741	1
hsa	allylalcohol	allyl alcohol	t2	d2	RCR30103	estradiol-17beta 3-glucuronide[s] -->	estradiol-17beta 3-glucuronide	29600.6	29724.5	0.00208845	0.00289515	0.00652323	0.0806699	0.655132	0	0	-0.0152538	0.895947	1
hsa	allylalcohol	allyl alcohol	t2	d2	RCR30105	L-dopa[s] -->	L-dopa	1939.08	1942.47	0.000873056	0.00289515	0.00652323	0.20221	0.655132	0	0	0.12996	0.263165	1
hsa	allylalcohol	allyl alcohol	t2	d2	RCR30106	cholesterol[s] <==>	cholesterol	105970	106085	0.000542222	0.00289515	0.00652323	0.235293	0.655132	0	0	0.104533	0.368834	1
hsa	allylalcohol	allyl alcohol	t2	d2	RCR30109	prostaglandin E2[s] -->	prostaglandin E2	1703.78	1697.88	-0.00173515	0.00289515	0.00652323	0.46303	0.655132	0	0	0.138548	0.232643	1
hsa	allylalcohol	allyl alcohol	t2	d2	RCR30111	testosterone sulfate[s] -->	testosterone sulfate	21629.6	21528.9	-0.00233401	0.00289515	0.00652323	0.522916	0.655132	0	0	0.148947	0.19909	1
hsa	allylalcohol	allyl alcohol	t2	d2	RCR30115	CO2[s] -->	CO2	2551.06	2517.68	-0.00658439	0.00289515	0.00652323	0.947954	0.655132	0	0	0.179895	0.119942	1
hsa	allylalcohol	allyl alcohol	t2	d2	RCR30116	glycine[s] <==>	glycine	4903.06	4805.02	-0.0100988	0.00289515	0.00652323	1.2994	0.655132	0	0	0.151651	0.190964	1
hsa	allylalcohol	allyl alcohol	t2	d2	RCR30117	proline[s] <==>	proline	3377.72	3294.43	-0.0124821	0.00289515	0.00652323	1.53772	0.655132	0	0	0.235126	0.0408975	1
hsa	allylalcohol	allyl alcohol	t2	d2	RCR30118	choline[s] -->	choline	28173.9	28760	0.0102945	0.00289515	0.00652323	-0.739933	0.655132	0	0	0.15713	0.17524	1
hsa	allylalcohol	allyl alcohol	t2	d2	RCR30120	mannose[s] -->	mannose	11676.8	11854.7	0.00756109	0.00289515	0.00652323	-0.466594	0.655132	0	0	-0.0597717	0.608021	1
hsa	allylalcohol	allyl alcohol	t2	d2	RCR30124	beta-alanine[s] -->	beta-alanine	3505.76	3493.41	-0.00176376	0.00289515	0.00652323	0.465891	0.655132	0	0	0.143848	0.215082	1
hsa	allylalcohol	allyl alcohol	t2	d2	RCR30125	AMP[s] -->	AMP	33679.9	33989.4	0.00457334	0.00289515	0.00652323	-0.167819	0.655132	0	0	0.154861	0.181633	1
hsa	allylalcohol	allyl alcohol	t2	d2	RCR30126	estrone-glucuronide[s] -->	estrone-glucuronide	29594.4	29692.7	0.0016589	0.00289515	0.00652323	0.123625	0.655132	0	0	0.101918	0.380998	1
hsa	allylalcohol	allyl alcohol	t2	d2	RCR30127	globoside[s] -->	globoside	113082	114576	0.00656385	0.00289515	0.00652323	-0.36687	0.655132	0	0	0.277379	0.0152718	1
hsa	allylalcohol	allyl alcohol	t2	d2	RCR30130	ribitol[s] -->	ribitol	2624.17	2619.87	-0.00081998	0.00289515	0.00652323	0.371513	0.655132	0	0	0.00541055	0.963002	1
hsa	allylalcohol	allyl alcohol	t2	d2	RCR30131	thymidine[s] -->	thymidine	15787.7	15950.7	0.00513565	0.00289515	0.00652323	-0.22405	0.655132	0	0	0.0742589	0.523782	1
hsa	allylalcohol	allyl alcohol	t2	d2	RCR30132	creatinine[s] -->	creatinine	15510.3	15993.3	0.0153341	0.00289515	0.00652323	-1.2439	0.655132	0	0	0.242166	0.0350617	1
hsa	allylalcohol	allyl alcohol	t2	d2	RCR30134	core 8[s] -->	core 8	26851.9	27228.1	0.00695681	0.00289515	0.00652323	-0.406165	0.655132	0	0	0.0383937	0.741942	1
hsa	allylalcohol	allyl alcohol	t2	d2	RCR30135	dolichol[s] -->	dolichol	161703	163313	0.00495426	0.00289515	0.00652323	-0.205911	0.655132	0	0	0.165681	0.15262	1
hsa	allylalcohol	allyl alcohol	t2	d2	RCR30142	octanoic acid[s] -->	octanoic acid	14608.2	14585.2	-0.000787431	0.00289515	0.00652323	0.368258	0.655132	0	0	0.307428	0.00690411	1
hsa	allylalcohol	allyl alcohol	t2	d2	RCR30145	aspartate[s] -->	aspartate	3526.85	3464.91	-0.00885938	0.00289515	0.00652323	1.17545	0.655132	0	0	0.0407504	0.726706	1
hsa	allylalcohol	allyl alcohol	t2	d2	RCR30146	thiamin-PPP[s] -->	thiamin-PPP	134.011	134.7	0.00256492	0.00289515	0.00652323	0.0330234	0.655132	0	0	-0.0258319	0.824702	1
hsa	allylalcohol	allyl alcohol	t2	d2	RCR30147	dihydroneopterin[s] -->	dihydroneopterin	30974.1	31651	0.0108089	0.00289515	0.00652323	-0.791371	0.655132	0	0	0.0798891	0.492706	1
hsa	allylalcohol	allyl alcohol	t2	d2	RCR30148	fructose[s] -->	fructose	1571.1	1605.9	0.0109537	0.00289515	0.00652323	-0.805858	0.655132	0	0	0.0327802	0.778626	1
hsa	allylalcohol	allyl alcohol	t2	d2	RCR30154	2-acetyl-1-alkyl-sn-glycero-3-phosphocholine[s] -->	2-acetyl-1-alkyl-sn-glycero-3-phosphocholine	81646.7	83906.2	0.0136479	0.00289515	0.00652323	-1.07527	0.655132	0	0	0.240473	0.0363972	1
hsa	allylalcohol	allyl alcohol	t2	d2	RCR30157	type IIIAb[s] -->	type IIIAb	103640	105000	0.00651989	0.00289515	0.00652323	-0.362474	0.655132	0	0	0.172159	0.136987	1
hsa	allylalcohol	allyl alcohol	t2	d2	RCR30158	ADP[s] -->	ADP	34379.9	34689.4	0.00448064	0.00289515	0.00652323	-0.158549	0.655132	0	0	0.15124	0.192186	1
hsa	allylalcohol	allyl alcohol	t2	d2	RCR30159	deoxyadenosine[s] -->	deoxyadenosine	28775.4	29143	0.00634683	0.00289515	0.00652323	-0.345168	0.655132	0	0	0.0842415	0.469363	1
hsa	allylalcohol	allyl alcohol	t2	d2	RCR30160	deoxyuridine[s] -->	deoxyuridine	13402.3	13586.5	0.00682508	0.00289515	0.00652323	-0.392993	0.655132	0	0	0.157884	0.17315	1
hsa	allylalcohol	allyl alcohol	t2	d2	RCR30161	GSSG[s] -->	GSSG	4729.26	4719.78	-0.00100294	0.00289515	0.00652323	0.389809	0.655132	0	0	0.454287	3.75396e-05	0.0106988
hsa	allylalcohol	allyl alcohol	t2	d2	RCR30163	leukotriene A4[s] -->	leukotriene A4	1350.83	1351.69	0.000318802	0.00289515	0.00652323	0.257635	0.655132	0	0	0.101135	0.384684	1
hsa	allylalcohol	allyl alcohol	t2	d2	RCR30168	pyridoxal-phosphate[s] -->	pyridoxal-phosphate	50.3924	49.3029	-0.0109286	0.00289515	0.00652323	1.38238	0.655132	0	0	-0.0484782	0.67751	1
hsa	allylalcohol	allyl alcohol	t2	d2	RCR30182	HDL[s] -->	HDL	9958.81	10149.9	0.00950155	0.00289515	0.00652323	-0.66064	0.655132	0	0	0.258644	0.0240725	1
hsa	allylalcohol	allyl alcohol	t2	d2	RCR30188	ornithine[s] <==>	ornithine	3455.16	3388.35	-0.00976334	0.00289515	0.00652323	1.26585	0.655132	0	0	0.170948	0.139814	1
hsa	allylalcohol	allyl alcohol	t2	d2	RCR30189	noradrenaline[s] -->	noradrenaline	4416.8	4355.47	-0.00699082	0.00289515	0.00652323	0.988598	0.655132	0	0	0.159001	0.17009	1
hsa	allylalcohol	allyl alcohol	t2	d2	RCR30190	adrenaline[s] -->	adrenaline	9763.49	9789.25	0.0013175	0.00289515	0.00652323	0.157765	0.655132	0	0	0.0220634	0.849952	1
hsa	allylalcohol	allyl alcohol	t2	d2	RCR30191	1-methylnicotinamide[s] -->	1-methylnicotinamide	6874.76	6918.83	0.00319524	0.00289515	0.00652323	-0.0300085	0.655132	0	0	-0.0862623	0.458732	1
hsa	allylalcohol	allyl alcohol	t2	d2	RCR30192	heme[s] -->	heme	82206.2	81250.8	-0.00584458	0.00289515	0.00652323	0.873973	0.655132	0	0	0.273139	0.016973	1
hsa	allylalcohol	allyl alcohol	t2	d2	RCR30193	chondroitin sulfate A (GalNAc4S-GlcA) proteoglycan[s] -->	chondroitin sulfate A (GalNAc4S-GlcA) proteoglycan	126878	129083	0.00861583	0.00289515	0.00652323	-0.572068	0.655132	0	0	0.133399	0.250633	1
hsa	allylalcohol	allyl alcohol	t2	d2	RCR30194	chondroitin sulfate B - dermatan sulfate (IdoA2S-GalNAc4S) proteoglycan[s] -->	chondroitin sulfate B - dermatan sulfate (IdoA2S-GalNAc4S) proteoglycan	134386	136854	0.0090958	0.00289515	0.00652323	-0.620065	0.655132	0	0	0.136907	0.238274	1
hsa	allylalcohol	allyl alcohol	t2	d2	RCR30195	chondroitin sulfate C (GalNAc6S-GlcA) proteoglycan[s] -->	chondroitin sulfate C (GalNAc6S-GlcA) proteoglycan	127103	129254	0.00839188	0.00289515	0.00652323	-0.549672	0.655132	0	0	0.132776	0.252874	1
hsa	allylalcohol	allyl alcohol	t2	d2	RCR30196	chondroitin sulfate D (GlcNAc6S-GlcA2S) proteoglycan[s] -->	chondroitin sulfate D (GlcNAc6S-GlcA2S) proteoglycan	141880	144638	0.00962528	0.00289515	0.00652323	-0.673013	0.655132	0	0	0.150501	0.194391	1
hsa	allylalcohol	allyl alcohol	t2	d2	RCR30197	chondroitin sulfate E (GalNAc4,6diS-GlcA) proteoglycan[s] -->	chondroitin sulfate E (GalNAc4,6diS-GlcA) proteoglycan	150150	153207	0.0100765	0.00289515	0.00652323	-0.718139	0.655132	0	0	0.147705	0.202904	1
hsa	allylalcohol	allyl alcohol	t2	d2	RCR30198	ADP-ribose[s] -->	ADP-ribose	43954.5	44620.1	0.00751434	0.00289515	0.00652323	-0.461919	0.655132	0	0	0.133518	0.250205	1
hsa	allylalcohol	allyl alcohol	t2	d2	RCR30203	leukotriene F4[s] -->	leukotriene F4	1922.71	1925.01	0.000595578	0.00289515	0.00652323	0.229957	0.655132	0	0	0.284106	0.0128749	1
hsa	allylalcohol	allyl alcohol	t2	d2	RCR30204	1-organyl-2-lyso-sn-glycero-3-phosphocholine[s] -->	1-organyl-2-lyso-sn-glycero-3-phosphocholine	77650.4	79844.8	0.0139336	0.00289515	0.00652323	-1.10384	0.655132	0	0	0.234563	0.0413973	1
hsa	allylalcohol	allyl alcohol	t2	d2	RCR30205	D-xylose[s] -->	D-xylose	6345.77	6479.48	0.0104252	0.00289515	0.00652323	-0.753008	0.655132	0	0	0.132268	0.25471	1
hsa	allylalcohol	allyl alcohol	t2	d2	RCR30208	5-methyl-THF[s] -->	5-methyl-THF	44.028	44.3619	0.00377758	0.00289515	0.00652323	-0.0882429	0.655132	0	0	-0.0727599	0.532219	1
hsa	allylalcohol	allyl alcohol	t2	d2	RCR30210	sialyl(2,3)-sialyl(2,6)-galactosylgloboside[s] -->	sialyl(2,3)-sialyl(2,6)-galactosylgloboside	114690	116560	0.00808733	0.00289515	0.00652323	-0.519217	0.655132	0	0	0.220097	0.0560739	1
hsa	allylalcohol	allyl alcohol	t2	d2	RCR30211	adenine[s] -->	adenine	23748	24046.6	0.00624738	0.00289515	0.00652323	-0.335222	0.655132	0	0	0.150222	0.195228	1
hsa	allylalcohol	allyl alcohol	t2	d2	RCR30212	ADP-ribose-2-phosphate[s] -->	ADP-ribose-2-phosphate	47940	48700.4	0.00786904	0.00289515	0.00652323	-0.497388	0.655132	0	0	0.134346	0.247255	1
hsa	allylalcohol	allyl alcohol	t2	d2	RCR30213	1-alkyl-2-lysoglycerol-3-phosphocholine[s] -->	1-alkyl-2-lysoglycerol-3-phosphocholine	77750.4	79944.8	0.0139159	0.00289515	0.00652323	-1.10207	0.655132	0	0	0.234914	0.0410851	1
hsa	allylalcohol	allyl alcohol	t2	d2	RCR30215	CMP[s] -->	CMP	23252.2	23545.1	0.00625952	0.00289515	0.00652323	-0.336436	0.655132	0	0	0.176826	0.1265	1
hsa	allylalcohol	allyl alcohol	t2	d2	RCR30216	creatine[s] -->	creatine	13127.7	13528.9	0.0150504	0.00289515	0.00652323	-1.21553	0.655132	0	0	0.253539	0.0271113	1
hsa	allylalcohol	allyl alcohol	t2	d2	RCR30217	L-carnitine[s] -->	L-carnitine	11570.1	11708.8	0.00596182	0.00289515	0.00652323	-0.306666	0.655132	0	0	0.250552	0.0290351	1
hsa	allylalcohol	allyl alcohol	t2	d2	RCR30218	deoxyinosine[s] -->	deoxyinosine	25312.9	25654.7	0.00670639	0.00289515	0.00652323	-0.381124	0.655132	0	0	0.0676933	0.561225	1
hsa	allylalcohol	allyl alcohol	t2	d2	RCR30219	dopamine-3-O-sulfate[s] -->	dopamine-3-O-sulfate	7717.9	7739.54	0.00139948	0.00289515	0.00652323	0.149567	0.655132	0	0	0.206968	0.0728317	1
hsa	allylalcohol	allyl alcohol	t2	d2	RCR30221	III3Fuc-nLc6Cer[s] -->	III3Fuc-nLc6Cer	109308	110601	0.00587576	0.00289515	0.00652323	-0.298061	0.655132	0	0	0.235724	0.0403719	1
hsa	allylalcohol	allyl alcohol	t2	d2	RCR30223	6-deoxy-L-galactose[s] -->	6-deoxy-L-galactose	118873	121526	0.0110327	0.00289515	0.00652323	-0.813755	0.655132	0	0	0.0559426	0.631235	1
hsa	allylalcohol	allyl alcohol	t2	d2	RCR30224	GD1beta[s] -->	GD1beta	113564	115375	0.00791345	0.00289515	0.00652323	-0.50183	0.655132	0	0	0.238345	0.0381358	1
hsa	allylalcohol	allyl alcohol	t2	d2	RCR30225	(5-L-glutamyl)-L-amino acid[s] -->	(5-L-glutamyl)-L-amino acid	6955.71	6981.11	0.00182227	0.00289515	0.00652323	0.107289	0.655132	0	0	0.267674	0.0194035	1
hsa	allylalcohol	allyl alcohol	t2	d2	RCR30226	GD1c[s] -->	GD1c	109336	111023	0.00765584	0.00289515	0.00652323	-0.476069	0.655132	0	0	0.235561	0.0405145	1
hsa	allylalcohol	allyl alcohol	t2	d2	RCR30229	GP1calpha[s] -->	GP1calpha	108568	110253	0.00770003	0.00289515	0.00652323	-0.480488	0.655132	0	0	0.18952	0.101065	1
hsa	allylalcohol	allyl alcohol	t2	d2	RCR30230	GQ1b[s] -->	GQ1b	106113	107772	0.00775417	0.00289515	0.00652323	-0.485902	0.655132	0	0	0.19649	0.0889062	1
hsa	allylalcohol	allyl alcohol	t2	d2	RCR30232	leukotriene B4[s] -->	leukotriene B4	1299.39	1298.44	-0.000365991	0.00289515	0.00652323	0.326114	0.655132	0	0	0.101531	0.382817	1
hsa	allylalcohol	allyl alcohol	t2	d2	RCR30233	nicotinamide[s] -->	nicotinamide	4712.01	4682.66	-0.00312378	0.00289515	0.00652323	0.601893	0.655132	0	0	0.0641525	0.581931	1
hsa	allylalcohol	allyl alcohol	t2	d2	RCR30235	sphingosine-1-phosphate[s] -->	sphingosine-1-phosphate	44708.2	45389.8	0.00756512	0.00289515	0.00652323	-0.466997	0.655132	0	0	0.266654	0.019889	1
hsa	allylalcohol	allyl alcohol	t2	d2	RCR30237	uracil[s] -->	uracil	9958.02	10140.6	0.00908468	0.00289515	0.00652323	-0.618952	0.655132	0	0	0.224871	0.0508221	1
hsa	allylalcohol	allyl alcohol	t2	d2	RCR30238	uridine[s] -->	uridine	12915.7	13120.2	0.00785609	0.00289515	0.00652323	-0.496094	0.655132	0	0	0.166693	0.150094	1
hsa	allylalcohol	allyl alcohol	t2	d2	RCR30241	spermine dialdehyde[s] -->	spermine dialdehyde	6138.46	6153.91	0.00125691	0.00289515	0.00652323	0.163824	0.655132	0	0	0.283282	0.0131496	1
hsa	allylalcohol	allyl alcohol	t2	d2	RCR30242	xanthurenate[s] -->	xanthurenate	1829.96	1817.12	-0.00352119	0.00289515	0.00652323	0.641634	0.655132	0	0	0.0350502	0.763728	1
hsa	allylalcohol	allyl alcohol	t2	d2	RCR30243	n5m2masn[s] -->	n5m2masn	161428	164799	0.0103337	0.00289515	0.00652323	-0.743857	0.655132	0	0	0.131155	0.258763	1
hsa	allylalcohol	allyl alcohol	t2	d2	RCR30245	albumin[s] -->	albumin	6983.21	7189.38	0.0145473	0.00289515	0.00652323	-1.16522	0.655132	0	0	0.137445	0.236418	1
hsa	allylalcohol	allyl alcohol	t2	d2	RCR30306	HDL remnant[s] -->	HDL remnant	14454.7	14788.8	0.0114269	0.00289515	0.00652323	-0.853175	0.655132	0	0	0.263926	0.0212377	1
hsa	allylalcohol	allyl alcohol	t2	d2	RCR30309	propanoate[s] -->	propanoate	3677.13	3672.34	-0.000650894	0.00289515	0.00652323	0.354605	0.655132	0	0	0.510852	2.41616e-06	0.000691023
hsa	allylalcohol	allyl alcohol	t2	d2	RCR30310	hexanoic acid[s] -->	hexanoic acid	17458.7	17488	0.000838952	0.00289515	0.00652323	0.20562	0.655132	0	0	0.202878	0.0788041	1
hsa	allylalcohol	allyl alcohol	t2	d2	RCR30311	heptylic acid[s] -->	heptylic acid	34165.7	34377.4	0.00308784	0.00289515	0.00652323	-0.0192693	0.655132	0	0	0.273071	0.0170015	1
hsa	allylalcohol	allyl alcohol	t2	d2	RCR30312	nonanoic acid[s] -->	nonanoic acid	34395.8	34589.5	0.00280839	0.00289515	0.00652323	0.00867623	0.655132	0	0	0.27948	0.0144851	1
hsa	allylalcohol	allyl alcohol	t2	d2	RCR30313	decanoic acid[s] -->	decanoic acid	13787.9	13763.6	-0.000880481	0.00289515	0.00652323	0.377563	0.655132	0	0	0.206966	0.0728354	1
hsa	allylalcohol	allyl alcohol	t2	d2	RCR30315	glucose[s] <==>	glucose	7784.28	7843.34	0.00377921	0.00289515	0.00652323	-0.0884058	0.655132	0	0	0.133872	0.248941	1
hsa	allylalcohol	allyl alcohol	t2	d2	RCR30321	glutamine[s] <==>	glutamine	5011.34	4945.05	-0.00665781	0.00289515	0.00652323	0.955296	0.655132	0	0	0.13917	0.230529	1
hsa	allylalcohol	allyl alcohol	t2	d2	RCR30322	sulfate[s] <==>	sulfate	2716.42	2712.67	-0.00069104	0.00289515	0.00652323	0.358619	0.655132	0	0	0.24577	0.0323543	1
hsa	allylalcohol	allyl alcohol	t2	d2	RCR30325	HCO3-[s] -->	HCO3-	2906.85	2868.66	-0.00661269	0.00289515	0.00652323	0.950785	0.655132	0	0	0.191832	0.0968957	1
hsa	allylalcohol	allyl alcohol	t2	d2	RCR30327	glycerol[s] <==>	glycerol	110146	111878	0.00779745	0.00289515	0.00652323	-0.49023	0.655132	0	0	0.279031	0.0146502	1
hsa	allylalcohol	allyl alcohol	t2	d2	RCR30328	methylimidazoleacetic acid[s] -->	methylimidazoleacetic acid	805.052	804.549	-0.000312972	0.00289515	0.00652323	0.320812	0.655132	0	0	0.0849118	0.465821	1
hsa	allylalcohol	allyl alcohol	t2	d2	RCR30329	dopamine[s] -->	dopamine	2700.76	2671.19	-0.00550507	0.00289515	0.00652323	0.840022	0.655132	0	0	0.0959719	0.40954	1
hsa	allylalcohol	allyl alcohol	t2	d2	RCR30330	5-hydroxy-L-tryptophan[s] -->	5-hydroxy-L-tryptophan	1382.85	1396.81	0.00501954	0.00289515	0.00652323	-0.212438	0.655132	0	0	0.22783	0.0477739	1
hsa	allylalcohol	allyl alcohol	t2	d2	RCR30333	H2S[s] -->	H2S	2439.89	2415.29	-0.00506593	0.00289515	0.00652323	0.796108	0.655132	0	0	0.340767	0.00259349	0.728772
hsa	allylalcohol	allyl alcohol	t2	d2	RCR30335	heparan sulfate proteoglycan[s] -->	heparan sulfate proteoglycan	224934	230802	0.0128758	0.00289515	0.00652323	-0.998062	0.655132	0	0	0.138712	0.232083	1
hsa	allylalcohol	allyl alcohol	t2	d2	RCR30336	keratan sulfate I[s] -->	keratan sulfate I	165490	169263	0.0112692	0.00289515	0.00652323	-0.83741	0.655132	0	0	0.132939	0.252284	1
hsa	allylalcohol	allyl alcohol	t2	d2	RCR30337	keratan sulfate I, degradation product 1[s] -->	keratan sulfate I, degradation product 1	165518	169285	0.0112522	0.00289515	0.00652323	-0.835709	0.655132	0	0	0.132019	0.255612	1
hsa	allylalcohol	allyl alcohol	t2	d2	RCR30338	keratan sulfate II (core 2-linked)[s] -->	keratan sulfate II (core 2-linked)	153075	156571	0.0112908	0.00289515	0.00652323	-0.839561	0.655132	0	0	0.130848	0.259888	1
hsa	allylalcohol	allyl alcohol	t2	d2	RCR30339	keratan sulfate II (core 4-linked)[s] -->	keratan sulfate II (core 4-linked)	151720	155180	0.0112735	0.00289515	0.00652323	-0.837839	0.655132	0	0	0.128732	0.267743	1
hsa	allylalcohol	allyl alcohol	t2	d2	RCR30340	hyaluronate[s] -->	hyaluronate	41876.1	42496.2	0.00734959	0.00289515	0.00652323	-0.445444	0.655132	0	0	0.0389834	0.73812	1
hsa	allylalcohol	allyl alcohol	t2	d2	RCR30341	hyaluronan biosynthesis, precursor 1[s] -->	hyaluronan biosynthesis, precursor 1	18195.4	18396.5	0.00549507	0.00289515	0.00652323	-0.259992	0.655132	0	0	0.0158876	0.891649	1
hsa	allylalcohol	allyl alcohol	t2	d2	RCR30342	de-Fuc form of PA6[s] -->	de-Fuc form of PA6	152834	155707	0.00931257	0.00289515	0.00652323	-0.641742	0.655132	0	0	0.131603	0.257126	1
hsa	allylalcohol	allyl alcohol	t2	d2	RCR30343	PA6[s] -->	PA6	152758	155645	0.00936283	0.00289515	0.00652323	-0.646768	0.655132	0	0	0.135352	0.243698	1
hsa	allylalcohol	allyl alcohol	t2	d2	RCR30344	(GlcNAc)5 (Man)3 (Asn)1[s] -->	(GlcNAc)5 (Man)3 (Asn)1	161923	165088	0.00967708	0.00289515	0.00652323	-0.678193	0.655132	0	0	0.137598	0.23589	1
hsa	allylalcohol	allyl alcohol	t2	d2	RCR30345	disialyl-T antigen[s] -->	disialyl-T antigen	65041.4	65776.9	0.0056219	0.00289515	0.00652323	-0.272674	0.655132	0	0	0.137965	0.234631	1
hsa	allylalcohol	allyl alcohol	t2	d2	RCR30346	sarcosine[s] -->	sarcosine	8471.06	8656.16	0.0108074	0.00289515	0.00652323	-0.791222	0.655132	0	0	0.0941437	0.41856	1
hsa	allylalcohol	allyl alcohol	t2	d2	RCR30347	galactose[s] -->	galactose	5378.69	5468.78	0.00830549	0.00289515	0.00652323	-0.541033	0.655132	0	0	0.00609283	0.95834	1
hsa	allylalcohol	allyl alcohol	t2	d2	RCR30348	nicotinate[s] <==>	nicotinate	2397.48	2332.02	-0.013841	0.00289515	0.00652323	1.67361	0.655132	0	0	0.062406	0.592271	1
hsa	allylalcohol	allyl alcohol	t2	d2	RCR30353	oxalate[s] -->	oxalate	5233.28	5283.49	0.00477385	0.00289515	0.00652323	-0.187869	0.655132	0	0	0.204603	0.0762397	1
hsa	allylalcohol	allyl alcohol	t2	d2	RCR30359	13-cis-retinoyl-glucuronide[s] -->	13-cis-retinoyl-glucuronide	83.0201	83.2934	0.00164325	0.00289515	0.00652323	0.12519	0.655132	0	0	0.0189295	0.871067	1
hsa	allylalcohol	allyl alcohol	t2	d2	RCR30361	(24R)-24,25-dihydroxycalciol[s] -->	(24R)-24,25-dihydroxycalciol	109828	109993	0.000749634	0.00289515	0.00652323	0.214552	0.655132	0	0	0.0924028	0.427254	1
hsa	allylalcohol	allyl alcohol	t2	d2	RCR30364	calcidiol[s] -->	calcidiol	107703	107942	0.00110821	0.00289515	0.00652323	0.178694	0.655132	0	0	0.105333	0.365161	1
hsa	allylalcohol	allyl alcohol	t2	d2	RCR30365	2-methylcitrate[s] -->	2-methylcitrate	7197.62	7089.86	-0.00754189	0.00289515	0.00652323	1.0437	0.655132	0	0	0.265108	0.0206442	1
hsa	allylalcohol	allyl alcohol	t2	d2	RCR30366	3,4-dihydroxyphenylethyleneglycol[s] -->	3,4-dihydroxyphenylethyleneglycol	7291.77	7171.96	-0.00828356	0.00289515	0.00652323	1.11787	0.655132	0	0	0.175183	0.130119	1
hsa	allylalcohol	allyl alcohol	t2	d2	RCR30367	cGMP[s] -->	cGMP	36441.9	36892.7	0.00614688	0.00289515	0.00652323	-0.325173	0.655132	0	0	0.0613795	0.598386	1
hsa	allylalcohol	allyl alcohol	t2	d2	RCR30368	L-3-amino-isobutanoate[s] -->	L-3-amino-isobutanoate	344.008	346.684	0.00387411	0.00289515	0.00652323	-0.0978958	0.655132	0	0	0.151892	0.190252	1
hsa	allylalcohol	allyl alcohol	t2	d2	RCR30369	D-3-amino-isobutanoate[s] -->	D-3-amino-isobutanoate	14192	14174.1	-0.000631492	0.00289515	0.00652323	0.352664	0.655132	0	0	0.111269	0.338606	1
hsa	allylalcohol	allyl alcohol	t2	d2	RCR30371	4-hydroxyphenylacetate[s] -->	4-hydroxyphenylacetate	4012.74	3924.19	-0.0111568	0.00289515	0.00652323	1.40519	0.655132	0	0	0.199115	0.0846378	1
hsa	allylalcohol	allyl alcohol	t2	d2	RCR30374	4-pyridoxate[s] -->	4-pyridoxate	46.4445	46.2649	-0.0019367	0.00289515	0.00652323	0.483185	0.655132	0	0	0.174877	0.130802	1
hsa	allylalcohol	allyl alcohol	t2	d2	RCR30375	5-alpha-dihydrotestosterone[s] -->	5-alpha-dihydrotestosterone	15873.2	15718.6	-0.00489336	0.00289515	0.00652323	0.778851	0.655132	0	0	0.137797	0.235207	1
hsa	allylalcohol	allyl alcohol	t2	d2	RCR30376	5alpha-dihydrotestosterone-glucuronide[s] -->	5alpha-dihydrotestosterone-glucuronide	25400.2	25515.8	0.00226961	0.00289515	0.00652323	0.0625539	0.655132	0	0	0.110762	0.340827	1
hsa	allylalcohol	allyl alcohol	t2	d2	RCR30377	5alpha-dihydrotestosterone-sulfate[s] -->	5alpha-dihydrotestosterone-sulfate	16769.1	16573.5	-0.0058669	0.00289515	0.00652323	0.876205	0.655132	0	0	0.149382	0.197766	1
hsa	allylalcohol	allyl alcohol	t2	d2	RCR30380	6beta-hydroxytestosterone[s] -->	6beta-hydroxytestosterone	19089.2	18894.1	-0.00513797	0.00289515	0.00652323	0.803312	0.655132	0	0	0.160423	0.166253	1
hsa	allylalcohol	allyl alcohol	t2	d2	RCR30383	acetaldehyde[s] -->	acetaldehyde	4200.25	4199.38	-0.000103236	0.00289515	0.00652323	0.299839	0.655132	0	0	0.102689	0.377386	1
hsa	allylalcohol	allyl alcohol	t2	d2	RCR30385	type III A glycolipid[s] -->	type III A glycolipid	105671	107012	0.00630674	0.00289515	0.00652323	-0.341159	0.655132	0	0	0.199586	0.0838897	1
hsa	allylalcohol	allyl alcohol	t2	d2	RCR30387	sialyl(1,3)-sialyl(2,6)-galactosylgloboside[s] -->	sialyl(1,3)-sialyl(2,6)-galactosylgloboside	114690	116560	0.00808733	0.00289515	0.00652323	-0.519217	0.655132	0	0	0.220097	0.0560739	1
hsa	allylalcohol	allyl alcohol	t2	d2	RCR30388	3,8-LD1[s] -->	3,8-LD1	109280	110940	0.00753935	0.00289515	0.00652323	-0.464419	0.655132	0	0	0.240345	0.0364998	1
hsa	allylalcohol	allyl alcohol	t2	d2	RCR30389	disialylgalactosylgloboside[s] -->	disialylgalactosylgloboside	114695	116554	0.00803888	0.00289515	0.00652323	-0.514373	0.655132	0	0	0.22425	0.0514808	1
hsa	allylalcohol	allyl alcohol	t2	d2	RCR30390	VI3NeuAc-nLc6Cer[s] -->	VI3NeuAc-nLc6Cer	108748	110325	0.00719648	0.00289515	0.00652323	-0.430133	0.655132	0	0	0.236257	0.0399088	1
hsa	allylalcohol	allyl alcohol	t2	d2	RCR30392	aldosterone[s] -->	aldosterone	18745.6	18441	-0.00819127	0.00289515	0.00652323	1.10864	0.655132	0	0	0.171838	0.137733	1
hsa	allylalcohol	allyl alcohol	t2	d2	RCR30393	androsterone[s] -->	androsterone	15681.4	15539.6	-0.00454149	0.00289515	0.00652323	0.743665	0.655132	0	0	0.0837814	0.471802	1
hsa	allylalcohol	allyl alcohol	t2	d2	RCR30394	androsterone-glucuronide[s] -->	androsterone-glucuronide	25222.7	25319.8	0.00192036	0.00289515	0.00652323	0.0974795	0.655132	0	0	0.0543799	0.640814	1
hsa	allylalcohol	allyl alcohol	t2	d2	RCR30398	20alpha-hydroxy-4-pregnen-3-one[s] -->	20alpha-hydroxy-4-pregnen-3-one	11770.7	11660.3	-0.00471192	0.00289515	0.00652323	0.760707	0.655132	0	0	0.146378	0.207038	1
hsa	allylalcohol	allyl alcohol	t2	d2	RCR30400	cAMP[s] -->	cAMP	35922.3	36328.4	0.00562082	0.00289515	0.00652323	-0.272567	0.655132	0	0	0.0521852	0.654366	1
hsa	allylalcohol	allyl alcohol	t2	d2	RCR30403	calcitroic acid[s] -->	calcitroic acid	112766	112815	0.000219382	0.00289515	0.00652323	0.267577	0.655132	0	0	0.0913786	0.432417	1
hsa	allylalcohol	allyl alcohol	t2	d2	RCR30404	cys-gly[s] -->	cys-gly	4130.73	4132.87	0.000258719	0.00289515	0.00652323	0.263643	0.655132	0	0	0.390085	0.000495079	0.140107
hsa	allylalcohol	allyl alcohol	t2	d2	RCR30405	glycocholate[s] -->	glycocholate	18241.8	18462.4	0.00600914	0.00289515	0.00652323	-0.311399	0.655132	0	0	0.214574	0.0626945	1
hsa	allylalcohol	allyl alcohol	t2	d2	RCR30406	taurocholate[s] -->	taurocholate	24700.1	24994.7	0.00592897	0.00289515	0.00652323	-0.303382	0.655132	0	0	0.193198	0.0944965	1
hsa	allylalcohol	allyl alcohol	t2	d2	RCR30410	cytidine[s] -->	cytidine	15218.5	15555.6	0.010954	0.00289515	0.00652323	-0.805887	0.655132	0	0	0.170983	0.139732	1
hsa	allylalcohol	allyl alcohol	t2	d2	RCR30413	dehydroascorbic acid[s] -->	dehydroascorbic acid	13.95	13.95	0	0.00289515	0.00652323	0.289515	0.655132	0	0	-0.0393259	0.735903	1
hsa	allylalcohol	allyl alcohol	t2	d2	RCR30418	estradiol-17beta[s] -->	estradiol-17beta	21227.3	21064.4	-0.00385189	0.00289515	0.00652323	0.674704	0.655132	0	0	0.144901	0.211708	1
hsa	allylalcohol	allyl alcohol	t2	d2	RCR30424	lacto-N-fucopentaosyl-III-ceramide[s] -->	lacto-N-fucopentaosyl-III-ceramide	118887	120238	0.00564928	0.00289515	0.00652323	-0.275413	0.655132	0	0	0.243776	0.0338293	1
hsa	allylalcohol	allyl alcohol	t2	d2	RCR30425	gal-glcnac-gal-globoside[s] -->	gal-glcnac-gal-globoside	121134	122985	0.00758324	0.00289515	0.00652323	-0.468808	0.655132	0	0	0.235933	0.0401904	1
hsa	allylalcohol	allyl alcohol	t2	d2	RCR30426	galfuc12gal14acglcgalgluside heparan sulfate[s] -->	galfuc12gal14acglcgalgluside heparan sulfate	117972	119509	0.00647523	0.00289515	0.00652323	-0.358008	0.655132	0	0	0.235537	0.0405355	1
hsa	allylalcohol	allyl alcohol	t2	d2	RCR30429	galgalgalthcrm heparan sulfate[s] -->	galgalgalthcrm heparan sulfate	120017	121761	0.00721258	0.00289515	0.00652323	-0.431743	0.655132	0	0	0.266276	0.0200714	1
hsa	allylalcohol	allyl alcohol	t2	d2	RCR30431	GP1c[s] -->	GP1c	108563	110257	0.00774081	0.00289515	0.00652323	-0.484566	0.655132	0	0	0.187108	0.105563	1
hsa	allylalcohol	allyl alcohol	t2	d2	RCR30432	GQ1balpha[s] -->	GQ1balpha	106113	107772	0.00775417	0.00289515	0.00652323	-0.485902	0.655132	0	0	0.197145	0.0878253	1
hsa	allylalcohol	allyl alcohol	t2	d2	RCR30434	4-hydroxy-17beta-estradiol[s] -->	4-hydroxy-17beta-estradiol	22882.7	22694.5	-0.00412834	0.00289515	0.00652323	0.702349	0.655132	0	0	0.124775	0.282851	1
hsa	allylalcohol	allyl alcohol	t2	d2	RCR30436	inositol[s] -->	inositol	3215.17	3443.48	0.0342871	0.00289515	0.00652323	-3.1392	0.655132	0	0	0.1725	0.136199	1
hsa	allylalcohol	allyl alcohol	t2	d2	RCR30437	leukotriene C4[s] -->	leukotriene C4	1982.99	1996.3	0.00334372	0.00289515	0.00652323	-0.0448571	0.655132	0	0	0.278896	0.0147002	1
hsa	allylalcohol	allyl alcohol	t2	d2	RCR30439	3-mercaptolactate-cysteine-disulfide[s] -->	3-mercaptolactate-cysteine-disulfide	1773.76	1746.77	-0.00766838	0.00289515	0.00652323	1.05635	0.655132	0	0	0.195751	0.0901381	1
hsa	allylalcohol	allyl alcohol	t2	d2	RCR30440	methylglyoxal[s] -->	methylglyoxal	3832.87	3881.1	0.0062518	0.00289515	0.00652323	-0.335665	0.655132	0	0	0.158558	0.1713	1
hsa	allylalcohol	allyl alcohol	t2	d2	RCR30442	9-O-acetylated-GD3[s] -->	9-O-acetylated-GD3	112946	114617	0.00734185	0.00289515	0.00652323	-0.44467	0.655132	0	0	0.259471	0.0236083	1
hsa	allylalcohol	allyl alcohol	t2	d2	RCR30443	9-O-acetylated-GT3[s] -->	9-O-acetylated-GT3	110325	112118	0.00805995	0.00289515	0.00652323	-0.51648	0.655132	0	0	0.235424	0.0406351	1
hsa	allylalcohol	allyl alcohol	t2	d2	RCR30445	[protein]-L-lysine[s] -->	[protein]-L-lysine	798.532	798.532	0	0.00289515	0.00652323	0.289515	0.655132	0	0	0.0183952	0.874676	1
hsa	allylalcohol	allyl alcohol	t2	d2	RCR30446	phenylacetylglutamine[s] -->	phenylacetylglutamine	2916.72	2911	-0.000981816	0.00289515	0.00652323	0.387697	0.655132	0	0	0.200398	0.0826121	1
hsa	allylalcohol	allyl alcohol	t2	d2	RCR30449	(S)-3-sulfolactate[s] -->	(S)-3-sulfolactate	8165.69	8161.24	-0.000272839	0.00289515	0.00652323	0.316799	0.655132	0	0	0.0725655	0.533318	1
hsa	allylalcohol	allyl alcohol	t2	d2	RCR30451	serotonin[s] -->	serotonin	1430.97	1433.7	0.000953424	0.00289515	0.00652323	0.194173	0.655132	0	0	0.107015	0.357509	1
hsa	allylalcohol	allyl alcohol	t2	d2	RCR30452	THF[s] -->	THF	29.8923	30.2528	0.0059939	0.00289515	0.00652323	-0.309875	0.655132	0	0	-0.0652425	0.575519	1
hsa	allylalcohol	allyl alcohol	t2	d2	RCR30455	testosterone[s] -->	testosterone	15512.2	15370.4	-0.00459066	0.00289515	0.00652323	0.748581	0.655132	0	0	0.135199	0.244239	1
hsa	allylalcohol	allyl alcohol	t2	d2	RCR30456	testosterone glucuronide[s] -->	testosterone glucuronide	25097.7	25107.5	0.000194997	0.00289515	0.00652323	0.270015	0.655132	0	0	0.0887723	0.445714	1
hsa	allylalcohol	allyl alcohol	t2	d2	RCR30457	UMP[s] -->	UMP	20799.7	21010.6	0.00504321	0.00289515	0.00652323	-0.214806	0.655132	0	0	0.150893	0.193218	1
hsa	allylalcohol	allyl alcohol	t2	d2	RCR30458	urea[s] -->	urea	5287.5	5475.42	0.0174594	0.00289515	0.00652323	-1.45643	0.655132	0	0	0.249416	0.0297962	1
hsa	allylalcohol	allyl alcohol	t2	d2	RCR30459	UTP[s] -->	UTP	22199.7	22410.6	0.00472667	0.00289515	0.00652323	-0.183152	0.655132	0	0	0.137727	0.235447	1
hsa	allylalcohol	allyl alcohol	t2	d2	RCR30461	vitamin D3[s] <==>	vitamin D3	105617	105896	0.00131804	0.00289515	0.00652323	0.157711	0.655132	0	0	0.119749	0.302839	1
hsa	allylalcohol	allyl alcohol	t2	d2	RCR30462	12-hydroxydodecanoic acid[s] -->	12-hydroxydodecanoic acid	26494.6	26450.6	-0.00083203	0.00289515	0.00652323	0.372718	0.655132	0	0	0.246502	0.0318264	1
hsa	allylalcohol	allyl alcohol	t2	d2	RCR30463	14-hydroxytetradecanoic acid[s] -->	14-hydroxytetradecanoic acid	31185.1	31168.1	-0.000272624	0.00289515	0.00652323	0.316778	0.655132	0	0	0.260473	0.0230562	1
hsa	allylalcohol	allyl alcohol	t2	d2	RCR30464	16-hydroxyhexadecanoic acid[s] -->	16-hydroxyhexadecanoic acid	37174.7	37363.2	0.00252826	0.00289515	0.00652323	0.0366893	0.655132	0	0	0.240881	0.0360719	1
hsa	allylalcohol	allyl alcohol	t2	d2	RCR30465	19-hydroxytestosterone[s] -->	19-hydroxytestosterone	16937.7	16774.3	-0.00484727	0.00289515	0.00652323	0.774242	0.655132	0	0	0.133476	0.250358	1
hsa	allylalcohol	allyl alcohol	t2	d2	RCR30473	hyodeoxycholate[s] -->	hyodeoxycholate	35030.3	35428.5	0.00565142	0.00289515	0.00652323	-0.275627	0.655132	0	0	0.104414	0.369384	1
hsa	allylalcohol	allyl alcohol	t2	d2	RCR30474	glycodeoxycholate[s] -->	glycodeoxycholate	33457	33650.9	0.00288922	0.00289515	0.00652323	0.000592922	0.655132	0	0	0.26377	0.0213171	1
hsa	allylalcohol	allyl alcohol	t2	d2	RCR30476	5-L-gamma-glutamyl[s] -->	5-L-gamma-glutamyl	3033	2972	-0.0101582	0.00289515	0.00652323	1.30534	0.655132	0	0	0.205645	0.0747235	1
hsa	allylalcohol	allyl alcohol	t2	d2	RCR30477	agmatine[s] -->	agmatine	8019	8107.72	0.00550131	0.00289515	0.00652323	-0.260616	0.655132	0	0	0.257929	0.0244799	1
hsa	allylalcohol	allyl alcohol	t2	d2	RCR30478	G00022[s] -->	G00022	161021	164392	0.0103596	0.00289515	0.00652323	-0.74644	0.655132	0	0	0.131681	0.256841	1
hsa	allylalcohol	allyl alcohol	t2	d2	RCR30479	G00032[s] -->	G00032	42377.8	43133.1	0.00883347	0.00289515	0.00652323	-0.593831	0.655132	0	0	0.0231917	0.842375	1
hsa	allylalcohol	allyl alcohol	t2	d2	RCR30480	G00086[s] -->	G00086	102700	103886	0.00573802	0.00289515	0.00652323	-0.284286	0.655132	0	0	0.164193	0.156389	1
hsa	allylalcohol	allyl alcohol	t2	d2	RCR30481	orotate[s] -->	orotate	8691.12	8694.98	0.000222025	0.00289515	0.00652323	0.267313	0.655132	0	0	0.132524	0.253781	1
hsa	allylalcohol	allyl alcohol	t2	d2	RCR30482	homovanillate[s] -->	homovanillate	10193.6	10234.2	0.00198471	0.00289515	0.00652323	0.0910441	0.655132	0	0	0.0434868	0.709147	1
hsa	allylalcohol	allyl alcohol	t2	d2	RCR30484	G00079[s] -->	G00079	104443	105713	0.00604398	0.00289515	0.00652323	-0.314883	0.655132	0	0	0.184295	0.111002	1
hsa	allylalcohol	allyl alcohol	t2	d2	RCR30485	G00082[s] -->	G00082	104741	105820	0.00512381	0.00289515	0.00652323	-0.222866	0.655132	0	0	0.192337	0.0960034	1
hsa	allylalcohol	allyl alcohol	t2	d2	RCR30486	G00083[s] -->	G00083	107690	109030	0.00618378	0.00289515	0.00652323	-0.328863	0.655132	0	0	0.222103	0.0538157	1
hsa	allylalcohol	allyl alcohol	t2	d2	RCR30487	coproporphyrin I[s] -->	coproporphyrin I	76111.1	75510	-0.00396437	0.00289515	0.00652323	0.685952	0.655132	0	0	0.260006	0.0233122	1
hsa	allylalcohol	allyl alcohol	t2	d2	RCR30488	coproporphyrin III[s] -->	coproporphyrin III	76035.1	75390.8	-0.00425477	0.00289515	0.00652323	0.714992	0.655132	0	0	0.251193	0.0286127	1
hsa	allylalcohol	allyl alcohol	t2	d2	RCR30489	glcnac-alpha-1,4-core 2[s] -->	glcnac-alpha-1,4-core 2	59703.1	60871.7	0.00969156	0.00289515	0.00652323	-0.679641	0.655132	0	0	0.0809797	0.4868	1
hsa	allylalcohol	allyl alcohol	t2	d2	RCR30490	3-deoxy-D-glycero-D-galacto-2-nonulosonic acid[s] -->	3-deoxy-D-glycero-D-galacto-2-nonulosonic acid	5917.8	5875.03	-0.00362677	0.00289515	0.00652323	0.652192	0.655132	0	0	0.0491243	0.673453	1
hsa	allylalcohol	allyl alcohol	t2	d2	RCR30491	eumelanin[s] -->	eumelanin	5238.76	5211.86	-0.00257485	0.00289515	0.00652323	0.547	0.655132	0	0	0.145396	0.210135	1
hsa	allylalcohol	allyl alcohol	t2	d2	RCR30492	core 5[s] -->	core 5	31879.7	32308.7	0.00668211	0.00289515	0.00652323	-0.378696	0.655132	0	0	0.0745526	0.522137	1
hsa	allylalcohol	allyl alcohol	t2	d2	RCR30493	core 7[s] -->	core 7	31879.7	32308.7	0.00668211	0.00289515	0.00652323	-0.378696	0.655132	0	0	0.0745526	0.522137	1
hsa	allylalcohol	allyl alcohol	t2	d2	RCR30494	4-hydroxyretinoic acid[s] -->	4-hydroxyretinoic acid	30.5969	30.5969	0	0.00289515	0.00652323	0.289515	0.655132	0	0	-0.051529	0.65844	1
hsa	allylalcohol	allyl alcohol	t2	d2	RCR30495	glycogen[s] -->	glycogen	5937.9	5941.34	0.000289874	0.00289515	0.00652323	0.260528	0.655132	0	0	0.174491	0.131669	1
hsa	allylalcohol	allyl alcohol	t2	d2	RCR30532	NEFA blood pool out[s] -->	NEFA blood pool out	1238.13	1240.11	0.000802002	0.00289515	0.00652323	0.209315	0.655132	0	0	0.0964348	0.407274	1
hsa	allylalcohol	allyl alcohol	t2	d2	RCR30536	pyruvate[s] -->	pyruvate	2273.91	2256.33	-0.00388152	0.00289515	0.00652323	0.677667	0.655132	0	0	0.290355	0.0109474	1
hsa	allylalcohol	allyl alcohol	t2	d2	RCR30538	xylitol[s] -->	xylitol	6352.67	6453.41	0.00786661	0.00289515	0.00652323	-0.497146	0.655132	0	0	0.0584034	0.616273	1
hsa	allylalcohol	allyl alcohol	t2	d2	RCR30542	L-arabitol[s] -->	L-arabitol	6271.27	6361.31	0.00712763	0.00289515	0.00652323	-0.423248	0.655132	0	0	0.0626611	0.590755	1
hsa	allylalcohol	allyl alcohol	t2	d2	RCR30543	cortisol[s] -->	cortisol	18680.8	18401.1	-0.00754203	0.00289515	0.00652323	1.04372	0.655132	0	0	0.191367	0.0977239	1
hsa	allylalcohol	allyl alcohol	t2	d2	RCR30544	deoxyguanosine[s] -->	deoxyguanosine	28861.8	29240.9	0.00652426	0.00289515	0.00652323	-0.362911	0.655132	0	0	0.0113124	0.922736	1
hsa	allylalcohol	allyl alcohol	t2	d2	RCR30546	formate[s] -->	formate	8934.92	8922.4	-0.000701258	0.00289515	0.00652323	0.359641	0.655132	0	0	0.108368	0.351428	1
hsa	allylalcohol	allyl alcohol	t2	d2	RCR30548	GT1a[s] -->	GT1a	107322	109036	0.00792413	0.00289515	0.00652323	-0.502898	0.655132	0	0	0.219956	0.056236	1
hsa	allylalcohol	allyl alcohol	t2	d2	RCR30550	NO[s] -->	NO	7229.15	7266.92	0.00260502	0.00289515	0.00652323	0.0290128	0.655132	0	0	0.22744	0.0481666	1
hsa	allylalcohol	allyl alcohol	t2	d2	RCR30551	norepinephrine sulfate[s] -->	norepinephrine sulfate	9370.65	9335.32	-0.00188892	0.00289515	0.00652323	0.478408	0.655132	0	0	0.183753	0.112076	1
hsa	allylalcohol	allyl alcohol	t2	d2	RCR30554	retinoyl-glucuronide[s] -->	retinoyl-glucuronide	114.921	114.255	-0.00290846	0.00289515	0.00652323	0.580362	0.655132	0	0	0.0619702	0.594863	1
hsa	allylalcohol	allyl alcohol	t2	d2	RCR30560	D-glucitol[s] -->	D-glucitol	2359.66	2333.69	-0.00553367	0.00289515	0.00652323	0.842883	0.655132	0	0	0.10628	0.360842	1
hsa	allylalcohol	allyl alcohol	t2	d2	RCR30561	V3(NeuAc)2-Gb5Cer[s] -->	V3(NeuAc)2-Gb5Cer	108830	110518	0.00769582	0.00289515	0.00652323	-0.480067	0.655132	0	0	0.233058	0.0427576	1
hsa	allylalcohol	allyl alcohol	t2	d2	RCR90070	chenodeoxycholic acid[s] -->	chenodeoxycholic acid	17165.6	17302	0.00395694	0.00289515	0.00652323	-0.106179	0.655132	0	0	0.0866453	0.456732	1
hsa	allylalcohol	allyl alcohol	t2	d2	RCR90071	ursodeoxycholate[s] -->	ursodeoxycholate	25381.3	25658.4	0.00542829	0.00289515	0.00652323	-0.253314	0.655132	0	0	0.190165	0.0998879	1
hsa	allylalcohol	allyl alcohol	t2	d2	RCR90075	deoxycholic acid[s] -->	deoxycholic acid	24900.1	25194.7	0.00588163	0.00289515	0.00652323	-0.298648	0.655132	0	0	0.191891	0.0967908	1
hsa	allylalcohol	allyl alcohol	t2	d2	RCR90082	lithocholate[s] -->	lithocholate	25381.3	25658.4	0.00542829	0.00289515	0.00652323	-0.253314	0.655132	0	0	0.190165	0.0998879	1
hsa	allylalcohol	allyl alcohol	t2	d2	RCR90084	taurodeoxycholate[s] -->	taurodeoxycholate	43480	43949.2	0.00536638	0.00289515	0.00652323	-0.247123	0.655132	0	0	0.270604	0.018066	1
hsa	allylalcohol	allyl alcohol	t2	d2	RCR90085	taurohyocholic acid[s] -->	taurohyocholic acid	44126.5	44637.9	0.00576195	0.00289515	0.00652323	-0.28668	0.655132	0	0	0.276784	0.0155013	1
hsa	allylalcohol	allyl alcohol	t2	d2	RCR90086	glycohyocholic acid[s] -->	glycohyocholic acid	35738.6	36083.8	0.00480655	0.00289515	0.00652323	-0.19114	0.655132	0	0	0.289969	0.0110587	1
hsa	allylalcohol	allyl alcohol	t2	d2	RCR90087	glycohyodeoxycholic acid[s] -->	glycohyodeoxycholic acid	41321.2	41711.9	0.00470539	0.00289515	0.00652323	-0.181024	0.655132	0	0	0.219395	0.056882	1
hsa	allylalcohol	allyl alcohol	t2	d2	RCR90089	glycoursodeoxycholate[s] -->	glycoursodeoxycholate	40005.2	40413.3	0.00507495	0.00289515	0.00652323	-0.21798	0.655132	0	0	0.259771	0.0234422	1
hsa	allylalcohol	allyl alcohol	t2	d2	RCR90090	hyocholic acid[s] -->	hyocholic acid	25381.3	25658.4	0.00542829	0.00289515	0.00652323	-0.253314	0.655132	0	0	0.190165	0.0998879	1
hsa	allylalcohol	allyl alcohol	t2	d2	RCR90123	palmitate[s] <==>	palmitate	49210.3	49998.4	0.00794422	0.00289515	0.00652323	-0.504907	0.655132	0	0	0.217277	0.0593796	1
hsa	allylalcohol	allyl alcohol	t2	d2	RCR90179	tauro-hyodeoxycholic acid[s] -->	tauro-hyodeoxycholic acid	49975.4	50579.5	0.00600783	0.00289515	0.00652323	-0.311267	0.655132	0	0	0.221564	0.0544154	1
hsa	allylalcohol	allyl alcohol	t2	d2	RCR90189	serum bile acid[s] -->	serum bile acid	17071.8	17199.3	0.00372048	0.00289515	0.00652323	-0.0825324	0.655132	0	0	0.157466	0.174305	1
hsa	allylalcohol	allyl alcohol	t2	d2	RCR90196	cholesterol-ester pool[s] -->	cholesterol-ester pool	10003.2	10194.4	0.00946672	0.00289515	0.00652323	-0.657157	0.655132	0	0	0.259064	0.0238356	1
hsa	allylalcohol	allyl alcohol	t2	d2	RCR90202	oleate[s] <==>	oleate	51741.1	52713.9	0.00931252	0.00289515	0.00652323	-0.641737	0.655132	0	0	0.208911	0.0701259	1
hsa	allylalcohol	allyl alcohol	t2	d2	RCR90203	stearate[s] <==>	stearate	45677.6	46352.2	0.00733013	0.00289515	0.00652323	-0.443498	0.655132	0	0	0.232319	0.0434387	1
hsa	allylalcohol	allyl alcohol	t2	d2	RCR90204	arachidonate[s] -->	arachidonate	1409.5	1413.12	0.0012858	0.00289515	0.00652323	0.160935	0.655132	0	0	-0.0219387	0.85079	1
hsa	allylalcohol	allyl alcohol	t2	d2	RCR90205	cis-vaccenic acid[s] -->	cis-vaccenic acid	46408.4	47048.1	0.00684511	0.00289515	0.00652323	-0.394996	0.655132	0	0	0.21689	0.0598451	1
hsa	allylalcohol	allyl alcohol	t2	d2	RCR90206	palmitolate[s] <==>	palmitolate	39491.8	39859.1	0.00462839	0.00289515	0.00652323	-0.173324	0.655132	0	0	0.227845	0.0477585	1
hsa	allylalcohol	allyl alcohol	t2	d2	RCR90207	DHA[s] -->	DHA	588.857	588.744	-9.65459e-05	0.00289515	0.00652323	0.29917	0.655132	0	0	-0.00254494	0.982593	1
[truncated: 41,474 more rows]
