# Supplementary material for: Reconciled rat and human metabolic networks for comparative toxicogenomics and biomarker predictions
Source: Nat Commun. 2017 Feb 8;8:14250. doi: 10.1038/ncomms14250 (PMC5309818; doi:10.1038/ncomms14250)
Supplement: Supplementary Data 8 — KEGG reactions annotated as human-specific or rat-specific were considered during the manual curation of iRno and iHsa. [file ncomms14250-s9.xls]

## Sheet: Supplementary Data 8
Supplementary Data 8: KEGG reactions annotated as human-specific or rat-specific were considered during the manual curation of iRno and iHsa.
kegg_id	kegg_name	kegg_formula	enzyme_id	kegg_orthology	kegg_genes_rno	kegg_genes_hsa	kegg_annotation	model_annotation	hmr2_status
R01465	L-threonine:NAD+ oxidoreductase	L-Threonine + NAD+ <=> L-2-Amino-3-oxobutanoic acid + NADH + H+	1.1.1.103	K00060;K15789	290315		rat-specific	rat-specific	absent
R06601	5-hydroxyisourate amidohydrolase	5-Hydroxyisourate + H2O <=> 5-Hydroxy-2-oxo-4-ureido-2,5-dihydro-1H-imidazole-5-carboxylate	3.5.2.17;4.1.1.97	K07127;K13484	293613		rat-specific	rat-specific	absent
R01115	CMP-N-acetylneuraminate,ferrocytochrome-b5:oxygen oxidoreductase (N-acetyl-hydroxylating)	CMP-N-acetylneuraminate + 2 Ferrocytochrome b5 + Oxygen + 2 H+ <=> CMP-N-glycoloylneuraminate + 2 Ferricytochrome b5 + H2O	1.14.18.2	K08080	361245		rat-specific	rat-specific	absent
R01803	N-acetylneuraminate,ferrocytochrome-b5:oxygen oxidoreductase (N-acetyl-hydroxylating)	N-Acetylneuraminate + 2 Ferrocytochrome b5 + Oxygen + 2 H+ <=> N-Glycoloyl-neuraminate + 2 Ferricytochrome b5 + H2O	1.14.18.2	K08080	361245		rat-specific	rat-specific	absent
R03184	L-gulono-1,4-lactone:oxygen 2-oxidoreductase	L-Gulono-1,4-lactone + Oxygen <=> L-xylo-Hexulonolactone + Hydrogen peroxide	1.1.3.8	K00103	60671		rat-specific	rat-specific	absent
R10053	L-gulono-1,4-lactone:oxygen 3-oxidoreductase	L-Gulono-1,4-lactone + Oxygen <=> Ascorbate + Hydrogen peroxide	1.1.3.8	K00103	60671		rat-specific	rat-specific	absent
R00647		Ascorbate <=> L-xylo-Hexulonolactone	1.1.3.8	K00103	60671		rat-specific	shared (spontaneous step)	absent
R02207	20alpha-Hydroxy-4-pregnen-3-one:NAD+ 20-oxidoreductase	20alpha-Hydroxy-4-pregnen-3-one + NAD+ <=> Progesterone + NADH + H+	1.1.1.149	K05295	171516		rat-specific	shared	absent
R02209	20alpha-Hydroxy-4-pregnen-3-one:NADP+ 20-oxidoreductase	20alpha-Hydroxy-4-pregnen-3-one + NADP+ <=> Progesterone + NADPH + H+	1.1.1.149	K05295	171516		rat-specific	shared	absent
R03325	17alpha,20alpha-Dihydroxypregn-4-en-3-one:NADP+ 20-oxidoreductase	17alpha,20alpha-Dihydroxypregn-4-en-3-one + NADP+ <=> 17alpha-Hydroxyprogesterone + NADPH + H+	1.1.1.149	K05295	171516		rat-specific	shared	absent
R08958	5alpha-pregnan-20alpha-ol-3-one:NADP+ 20-oxidoreductase	5alpha-Pregnan-20alpha-ol-3-one + NADP+ <=> 5alpha-Pregnane-3,20-dione + NADPH + H+	1.1.1.149	K05295	171516		rat-specific	shared	absent
R06162		GDP-L-fucose + Type IA glycolipid <=> GDP + G00043	2.4.1.65	K00716		2525	human-specific	human-specific	existed
R06155		GDP-L-fucose + Lc4Cer <=> GDP + Fuc-Lc4Cer	2.4.1.65	K00716		2525	human-specific	human-specific	existed
R06164		GDP-L-fucose + Type IB glycolipid <=> GDP + G00040	2.4.1.65	K00716		2525	human-specific	human-specific	existed
R06165		GDP-L-fucose + 3'-isoLM1 <=> GDP + Fuc-3'-isoLM1	2.4.1.65	K00716		2525	human-specific	human-specific	existed
R02106	urate:oxygen oxidoreductase	Urate + Oxygen + H2O <=> 5-Hydroxyisourate + Hydrogen peroxide	1.7.3.3;4.1.1.97	K00365;K16838	114768		rat-specific	rat-specific	existed
R00751	L-threonine acetaldehyde-lyase (glycine-forming)	L-Threonine <=> Glycine + Acetaldehyde	4.1.2.5	K01620	688286		rat-specific	rat-specific	existed
R04818	3alpha,7alpha-Dihydroxy-5beta-cholestane:NAD+ oxidoreductase (B-specific)	3alpha,7alpha-Dihydroxy-5beta-cholestane + NAD+ <=> 7alpha-Hydroxy-5beta-cholestan-3-one + NADH + H+	1.1.1.50	K00037		1109	human-specific	shared	existed
R04819	3alpha,7alpha-Dihydroxy-5beta-cholestane:NADP+ oxidoreductase (B-specific)	3alpha,7alpha-Dihydroxy-5beta-cholestane + NADP+ <=> 7alpha-Hydroxy-5beta-cholestan-3-one + NADPH + H+	1.1.1.50	K00037		1109	human-specific	shared	existed
R02476	Androsterone:NAD+ oxidoreductase	Androsterone + NAD+ <=> 5alpha-Androstane-3,17-dione + NADH + H+	1.1.1.209;1.1.1.213;1.1.1.50	K00037		1109	human-specific	shared	existed
R02477	Androsterone:NADP+ oxidoreductase	Androsterone + NADP+ <=> 5alpha-Androstane-3,17-dione + NADPH + H+	1.1.1.209;1.1.1.213;1.1.1.50	K00037		1109	human-specific	shared	existed
R08957	3alpha-hydroxy-5alpha-pregnan-20-one:NADP+ 3-oxidoreductase (A-specific)	5alpha-Pregnane-3,20-dione + NADPH + H+ <=> Allopregnanolone + NADP+	1.1.1.188;1.1.1.213;1.1.1.64	K00089;K04119		1109;1645;1646;8644	human-specific	shared	existed
R05965		UDP-N-acetyl-D-galactosamine + Globoside <=> UDP + Forssman antigen, IV3GalNAca-Gb4Cer	2.4.1.88	K00722		26301	human-specific	shared	existed
R06513	dTDPglucose 4,6-hydro-lyase	dTDP-glucose <=> dTDP-4-oxo-6-deoxy-D-glucose + H2O	4.2.1.46	K01710		23483	human-specific	shared	existed
R02749	2-deoxy-D-ribose 1-phosphate 1,5-phosphomutase	2-Deoxy-D-ribose 1-phosphate <=> 2-Deoxy-D-ribose 5-phosphate	5.4.2.2;5.4.2.7	K01839;K15779		55276	human-specific	shared	existed
R02799	11-epi-Prostaglandin F2alpha:NADP+ 11-oxidoreductase	11-epi-Prostaglandin F2alpha + NADP+ <=> Prostaglandin D2 + H+ + NADPH	1.1.1.188;1.1.1.213;1.1.1.64	K04119		8644	human-specific	shared	existed
R09424		4-(Methylnitrosamino)-1-(3-pyridyl)-1-butanol + Oxygen + NADPH + H+ <=> 1-(Methylnitrosoamino)-4-(3-pyridinyl)-1,4-butanediol + H2O + NADP+	1.14.14.1	K17683;K17685		1548;1553	human-specific	shared	existed
R09425		4-(Methylnitrosamino)-1-(3-pyridyl)-1-butanol + Oxygen + NADPH + H+ <=> alpha-[3-[(Hydroxymethyl)nitrosoamino]propyl]-3-pyridinemethanol + H2O + NADP+	1.14.14.1	K17683;K17685		1548;1553	human-specific	shared	existed
R09406		Aflatoxin M1 + Oxygen + NADPH + H+ <=> Aflatoxin-M1-8,9-epoxide + H2O + NADP+	1.14.14.1	K17685		1553	human-specific	shared	existed
R09404		Aflatoxin B1 + Oxygen + NADPH + H+ <=> Aflatoxin Q1 + H2O + NADP+	1.14.13.157;1.14.13.32;1.14.13.67;1.14.13.97;1.14.14.1	K17689;K17690		1576;1577	human-specific	shared	existed
R09441		7,12-Dimethylbenz[a]anthracene + Oxygen + NADPH + H+ <=> 7-Hydroxymethyl-12-methylbenz[a]anthracene + H2O + NADP+		K17709		1555	human-specific	shared	existed
R05978		UDP-D-galactose + Paragloboside <=> UDP + nLc5Cer	2.4.1.87	K00743	246766		rat-specific	shared	existed
R06169		UDP-D-galactose + Lc4Cer <=> UDP + G00038	2.4.1.87	K00743	246766		rat-specific	shared	existed
R07054		Arachidonate + Oxygen + NADPH + H+ <=> 16(R)-HETE + NADP+ + H2O	1.14.14.1	K07413	171518;171521;25011;29277;29298;293989;499353;83790		rat-specific	shared	existed
R06163		GDP-L-fucose + IV2Fuc-Lc4Cer <=> GDP + IV2Fuc,III4Fuc-Lc4Cer	2.4.1.65	K00716		2525	human-specific		ignored
R04310	3alpha-Hydroxy-5beta-androstan-17-one:NADP+ oxidoreductase (B-specific)	Etiocholanolone + NADP+ <=> 5beta-Androstane-3,17-dione + NADPH + H+	1.1.1.50	K00037		1109	human-specific		ignored
R04824	3alpha,7alpha,12alpha-Trihydroxy-5beta-cholestane:NAD+ oxidoreductase (B-specific)	3alpha,7alpha,12alpha-Trihydroxy-5beta-cholestane + NAD+ <=> 7alpha,12alpha-Dihydroxy-5beta-cholestan-3-one + NADH + H+	1.1.1.50	K00037		1109	human-specific		ignored
R04825	3alpha,7alpha,12alpha-Trihydroxy-5beta-cholestane:NADP+ oxidoreductase (B-specific)	3alpha,7alpha,12alpha-Trihydroxy-5beta-cholestane + NADP+ <=> 7alpha,12alpha-Dihydroxy-5beta-cholestan-3-one + NADPH + H+	1.1.1.50	K00037		1109	human-specific		ignored
R04829	Urocortisone:NAD+ oxidoreductase (B-specific)	Tetrahydrocortisone + NAD+ <=> 17alpha,21-Dihydroxy-5beta-pregnane-3,11,20-trione + NADH + H+	1.1.1.50	K00037		1109	human-specific		ignored
R04830	Urocortisone:NADP+ oxidoreductase (B-specific)	17alpha,21-Dihydroxy-5beta-pregnane-3,11,20-trione + H+ + NADPH <=> Tetrahydrocortisone + NADP+	1.1.1.50	K00037		1109	human-specific		ignored
R04832	Urocortisol:NAD+ oxidoreductase (B-specific)	Urocortisol + NAD+ <=> 11beta,17alpha,21-Trihydroxy-5beta-pregnane-3,20-dione + NADH + H+	1.1.1.50	K00037		1109	human-specific		ignored
R04833	Urocortisol:NADP+ oxidoreductase (B-specific)	Urocortisol + NADP+ <=> 11beta,17alpha,21-Trihydroxy-5beta-pregnane-3,20-dione + NADPH + H+	1.1.1.50	K00037		1109	human-specific		ignored
R04835	3alpha,11beta,21-Trihydroxy-20-oxo-5beta-pregnan-18-al:NAD+ oxidoreductase (B-specific)	3alpha,11beta,21-Trihydroxy-20-oxo-5beta-pregnan-18-al + NAD+ <=> 11beta,21-Dihydroxy-3,20-oxo-5beta-pregnan-18-al + NADH + H+	1.1.1.50	K00037		1109	human-specific		ignored
R04836	3alpha,11beta,21-Trihydroxy-20-oxo-5beta-pregnan-18-al:NADP+ oxidoreductase (B-specific)	3alpha,11beta,21-Trihydroxy-20-oxo-5beta-pregnan-18-al + NADP+ <=> 11beta,21-Dihydroxy-3,20-oxo-5beta-pregnan-18-al + NADPH + H+	1.1.1.50	K00037		1109	human-specific		ignored
R04837	Tetrahydrocorticosterone:NAD+ oxidoreductase (B-specific)	Tetrahydrocorticosterone + NAD+ <=> 11beta,21-Dihydroxy-5beta-pregnane-3,20-dione + NADH + H+	1.1.1.50	K00037		1109	human-specific		ignored
R04838	Tetrahydrocorticosterone:NADP+ oxidoreductase (B-specific)	Tetrahydrocorticosterone + NADP+ <=> 11beta,21-Dihydroxy-5beta-pregnane-3,20-dione + NADPH + H+	1.1.1.50	K00037		1109	human-specific		ignored
R04842	3alpha,21-Dihydroxy-5beta-pregnane-11,20-dione:NAD+ oxidoreductase (B-specific)	3alpha,21-Dihydroxy-5beta-pregnane-11,20-dione + NAD+ <=> 21-Hydroxy-5beta-pregnane-3,11,20-trione + NADH + H+	1.1.1.50	K00037		1109	human-specific		ignored
R04843	3alpha,21-Dihydroxy-5beta-pregnane-11,20-dione:NADP+ oxidoreductase (B-specific)	3alpha,21-Dihydroxy-5beta-pregnane-11,20-dione + NADP+ <=> 21-Hydroxy-5beta-pregnane-3,11,20-trione + NADPH + H+	1.1.1.50	K00037		1109	human-specific		ignored
R04845	3alpha-Hydroxy-5beta-pregnane-20-one:NAD+ oxidoreductase (B-specific)	Pregnanolone + NAD+ <=> 5beta-Pregnane-3,20-dione + NADH + H+	1.1.1.50	K00037		1109	human-specific		ignored
R04846	3alpha-Hydroxy-5beta-pregnane-20-one:NADP+ oxidoreductase (B-specific)	Pregnanolone + NADP+ <=> 5beta-Pregnane-3,20-dione + NADPH + H+	1.1.1.50	K00037		1109	human-specific		ignored
R08963	Androstan-3alpha,17beta-diol:NADP+ oxidoreductase	Dihydrotestosterone + NADPH + H+ <=> Androstan-3alpha,17beta-diol + NADP+	1.1.1.50	K00037		1109	human-specific		ignored
R04309	3alpha-Hydroxy-5beta-androstan-17-one:NAD+ oxidoreductase (B-specific)	Etiocholanolone + NAD+ <=> 5beta-Androstane-3,17-dione + NADH + H+	1.1.1.152;1.1.1.50	K00037		1109	human-specific		ignored
R08955	3alpha,21-dihydroxy-5alpha-pregnan-20-one:NADP+ 3-oxidoreductase (A-specific)	5alpha-Dihydrodeoxycorticosterone + NADPH + H+ <=> Allotetrahydrodeoxycorticosterone + NADP+	1.1.1.188;1.1.1.213;1.1.1.64	K00089;K04119		1109;1645;1646;8644	human-specific		ignored
R08960	5alpha-pregnane-3alpha,20alpha-diol:NADP+ oxidoreductase (A-specific)	5alpha-Pregnan-20alpha-ol-3-one + NADPH + H+ <=> 5alpha-Pregnane-3alpha,20alpha-diol + NADP+	1.1.1.188;1.1.1.213;1.1.1.64	K00089;K04119		1109;1645;1646;8644	human-specific		ignored
R07815	acetyl-CoA:heparan-alpha-D-glucosaminide N-acetyltransferase	Acetyl-CoA + G13037 <=> CoA + G13038	2.3.1.78	K10532		138050	human-specific		ignored
R08225		Tegafur + Reduced flavoprotein + Oxygen <=> 5-FU + Succinic aldehyde + Oxidized flavoprotein + H2O		K17683		1548	human-specific		ignored
R08327		Valproic acid + NADPH + H+ + Oxygen <=> 3-Hydroxyvalproic acid + NADP+ + H2O		K17683		1548	human-specific		ignored
R08324		Valproic acid <=> 2-n-Propyl-4-pentenoic acid	1.14.13.48;1.14.13.49;1.14.13.80	K17683;K17709;K17719		1548;1555;1559	human-specific		ignored
R08325		Valproic acid + NADPH + H+ + Oxygen <=> 4-Hydroxyvalproic acid + NADP+ + H2O	1.14.13.48;1.14.13.49;1.14.13.80	K17683;K17709;K17719		1548;1555;1559	human-specific		ignored
R08326		Valproic acid + NADPH + H+ + Oxygen <=> 5-Hydroxyvalproic acid + NADP+ + H2O	1.14.13.48;1.14.13.49;1.14.13.80	K17683;K17709;K17719		1548;1555;1559	human-specific		ignored
R08256		Irinotecan <=> APC	1.14.13.157;1.14.13.32;1.14.13.67;1.14.13.97	K17689		1576	human-specific		ignored
R08257		Irinotecan + 2 Reduced flavoprotein + 2 Oxygen <=> NPC + Glutaral + 2 Oxidized flavoprotein + 2 H2O	1.14.13.157;1.14.13.32;1.14.13.67;1.14.13.97	K17689		1576	human-specific		ignored
R08264		Codeine + Reduced flavoprotein + Oxygen <=> Norcodeine + Formaldehyde + Oxidized flavoprotein + H2O	1.14.13.157;1.14.13.32;1.14.13.67;1.14.13.97	K17689		1576	human-specific		ignored
R08268		Tamoxifen <=> N-Desmethyltamoxifen	1.14.13.157;1.14.13.32;1.14.13.67;1.14.13.97	K17689		1576	human-specific		ignored
R08269		Hydroxytamoxifen <=> Endoxifen	1.14.13.157;1.14.13.32;1.14.13.67;1.14.13.97	K17689		1576	human-specific		ignored
R08271		Tamoxifen + NADPH + Oxygen + H+ <=> alpha-Hydroxytamoxifen + NADP+ + H2O	1.14.13.157;1.14.13.32;1.14.13.67;1.14.13.97	K17689		1576	human-specific		ignored
R08272		N-Desmethyltamoxifen <=> N,N-Didesmethyltamoxifen	1.14.13.157;1.14.13.32;1.14.13.67;1.14.13.97	K17689		1576	human-specific		ignored
R08274		N-Desmethyltamoxifen + NADPH + H+ + Oxygen <=> alpha-Hydroxy-N-desmethyltamoxifen + H2O + NADP+	1.14.13.157;1.14.13.32;1.14.13.67;1.14.13.97	K17689		1576	human-specific		ignored
R08276		Cyclophosphamide <=> Dechloroethylcyclophosphamide + Chloroacetaldehyde	1.14.13.157;1.14.13.32;1.14.13.67;1.14.13.97	K17689		1576	human-specific		ignored
R08277		4-Hydroxycyclophosphamide <=> 4-Ketocyclophosphamide	1.14.13.157;1.14.13.32;1.14.13.67;1.14.13.97	K17689		1576	human-specific		ignored
R08318		2-Hydroxycarbamazepine <=> 2-Hydroxyiminostilbene	1.14.13.157;1.14.13.32;1.14.13.67;1.14.13.97	K17689		1576	human-specific		ignored
R08339		Methadone <=> 2-Ethylidene-1,5-dimethyl-3,3-diphenylpyrrolidine	1.14.13.157;1.14.13.32;1.14.13.67;1.14.13.97	K17689		1576	human-specific		ignored
R08340		2-Ethylidene-1,5-dimethyl-3,3-diphenylpyrrolidine <=> 2-Ethyl-5-methyl-3,3-diphenyl-1-pyrroline	1.14.13.157;1.14.13.32;1.14.13.67;1.14.13.97	K17689		1576	human-specific		ignored
R08341		Levomethadyl acetate <=> L-alpha-Acetyl-N-normethadol	1.14.13.157;1.14.13.32;1.14.13.67;1.14.13.97	K17689		1576	human-specific		ignored
R08342		L-alpha-Acetyl-N-normethadol <=> L-alpha-Acetyl-N,N-dinormethadol	1.14.13.157;1.14.13.32;1.14.13.67;1.14.13.97	K17689		1576	human-specific		ignored
R08286		Ifosfamide <=> Dechloroethylcyclophosphamide + Chloroacetaldehyde	1.14.13.157;1.14.13.32;1.14.13.67;1.14.13.97;1.14.14.1	K17689;K17690;K17709		1555;1576;1577	human-specific		ignored
R08287		Ifosfamide <=> 2-Dechloroethylifosfamide + Chloroacetaldehyde	1.14.13.157;1.14.13.32;1.14.13.67;1.14.13.97;1.14.14.1	K17689;K17690;K17709		1555;1576;1577	human-specific		ignored
R08313		Carbamazepine + NADPH + H+ + Oxygen <=> 3-Hydroxycarbamazepine + NADP+ + H2O	1.14.13.157;1.14.13.32;1.14.13.67;1.14.13.97	K17689;K17709		1555;1576	human-specific		ignored
R08275		Cyclophosphamide + NADPH + H+ + Oxygen <=> 4-Hydroxycyclophosphamide + NADP+ + H2O	1.14.13.157;1.14.13.32;1.14.13.48;1.14.13.49;1.14.13.67;1.14.13.80;1.14.13.97	K17689;K17709;K17719;K17721		1555;1557;1559;1576	human-specific		ignored
R08285		Ifosfamide + NADPH + H+ + Oxygen <=> 4-Hydroxyifosfamide + NADP+ + H2O	1.14.13.157;1.14.13.32;1.14.13.48;1.14.13.49;1.14.13.67;1.14.13.80;1.14.13.97	K17689;K17709;K17719;K17721		1555;1557;1559;1576	human-specific		ignored
R08343		Citalopram <=> Demethylcitalopram	1.14.13.157;1.14.13.32;1.14.13.48;1.14.13.49;1.14.13.67;1.14.13.80;1.14.13.97;1.14.14.1	K17689;K17712;K17721		1557;1565;1576	human-specific		ignored
R08312		Carbamazepine + NADPH + H+ + Oxygen <=> Carbamazepine-10,11-epoxide + NADP+ + H2O	1.14.13.157;1.14.13.32;1.14.13.67;1.14.13.97;1.14.14.1	K17689;K17718		1558;1576	human-specific		ignored
R03697		Morphine + Oxidized flavoprotein + Formaldehyde + H2O <=> Codeine + Reduced flavoprotein + Oxygen	1.14.14.1	K17712		1565	human-specific		ignored
R08270		N-Desmethyltamoxifen + NADPH + Oxygen + H+ <=> Endoxifen + NADP+ + H2O	1.14.14.1	K17712		1565	human-specific		ignored
R08344		Citalopram <=> Citalopram N-oxide	1.14.14.1	K17712		1565	human-specific		ignored
R08345		Demethylcitalopram <=> Didemethylcitalopram	1.14.14.1	K17712		1565	human-specific		ignored
R08267		Tamoxifen + NADPH + Oxygen + H+ <=> Hydroxytamoxifen + NADP+ + H2O	1.14.13.48;1.14.13.49;1.14.13.80;1.14.14.1	K17712;K17719		1559;1565	human-specific		ignored
R10747	CoA nucleotidohydrolase	CoA + H2O <=> Pantetheine 4'-phosphate + Adenosine 3',5'-bisphosphate		K17879;K18568		283927	human-specific		ignored
R10679	N-acetyl-L-aspartate:L-glutamate ligase (ADP, N-acetyl-L-aspartyl-L-glutamyl-L-glutamate-forming)	2 ATP + N-Acetyl-L-aspartate + 2 L-Glutamate <=> 2 ADP + 2 Orthophosphate + N-Acetylaspartylglutamylglutamate	6.3.2.41;6.3.2.42	K18311		284716	human-specific		ignored
R10693	N-acetyl-L-aspartyl-L-glutamate:L-glutamate ligase (ADP, N-acetyl-L-aspartyl-L-glutamyl-L-glutamate-forming)	ATP + N-Acetylaspartylglutamate + L-Glutamate <=> ADP + Orthophosphate + N-Acetylaspartylglutamylglutamate	6.3.2.41;6.3.2.42	K18311		284716	human-specific		ignored
R03688	L-fuconate hydro-lyase	L-Fuconate <=> 2-Dehydro-3-deoxy-L-fuconate + H2O	4.2.1.68	K18334		55556	human-specific		ignored
R07981		1,3,7-Trimethyluric acid + Oxygen + 2 H2O <=> 3,6,8-Trimethylallantoin + CO2 + Hydrogen peroxide	1.7.3.3;4.1.1.97	K00365;K16838	114768		rat-specific		ignored
R06171	L-allo-threonine acetaldehyde-lyase (glycine-forming)	L-Allothreonine <=> Glycine + Acetaldehyde	4.1.2.49;4.1.2.5	K01620	688286		rat-specific		ignored
