# Supplementary material for: Reconciled rat and human metabolic networks for comparative toxicogenomics and biomarker predictions
Source: Nat Commun. 2017 Feb 8;8:14250. doi: 10.1038/ncomms14250 (PMC5309818; doi:10.1038/ncomms14250)
Supplement: Supplementary Data 9 — iHsa Metabolic Reconstruction in COBRA format. [file ncomms14250-s10.xlsx]

## Sheet: metabolites
Abbreviation

## Sheet: reactions
Abbreviation
