# Supplementary material for: Reconciled rat and human metabolic networks for comparative toxicogenomics and biomarker predictions
Source: Nat Commun. 2017 Feb 8;8:14250. doi: 10.1038/ncomms14250 (PMC5309818; doi:10.1038/ncomms14250)
Supplement: Supplementary Data 12 — iRno Metabolic Reconstruction in RAVEN format. [file ncomms14250-s13.xlsx]

## Sheet: RXNS
#	RXNID	NAME	EQUATION	EC-NUMBER	GENE ASSOCIATION	LOWER BOUND	UPPER BOUND	OBJECTIVE	COMPARTMENT	SUBSYSTEM
	RCR10001	ATP:AMP phosphotransferase	2 ADP[c] <=> AMP[c] + ATP[c]	2.7.4.3	24184;26956;29223;373541;311833;102238592;24183;365985;314416;309854;294521	-1000	1000	0	c	Purine metabolism
	RCR10002	Acetate:CoA ligase (AMP-forming)	acetate[c] + ATP[c] + CoA[c] => acetyl-CoA[c] + AMP[c] + PPi[c]	6.2.1.1	311569	0	1000	0	c	Central carbon metabolism
	RCR10003	Acetyl-CoA hydrolase	acetyl-CoA[c] + H2O[c] => acetate[c] + CoA[c]	3.1.2.1	170570	0	1000	0	c	Central carbon metabolism
	RCR10004	ATP:AMP phosphotransferase[m]	2 ADP[m] <=> AMP[m] + ATP[m]	2.7.4.3	24184;26956;29223;373541;311833;102238592;24183;365985;314416;309854;294521	-1000	1000	0	m	Purine metabolism
	RCR10005	L-Asparagine:tRNA(Asn) ligase (AMP-forming)	tRNA(asn)[c] + asparagine[c] + ATP[c] => L-asparaginyl-tRNA(asn)[c] + AMP[c] + PPi[c]	6.1.1.22	291556;293128	0	1000	0	c	Protein metabolism
	RCR10006	L-Arginine:tRNA(Arg) ligase (AMP-forming)	tRNA(arg)[c] + arginine[c] + ATP[c] => L-arginyl-tRNA(arg)[c] + AMP[c] + PPi[c]	6.1.1.19	287191;297969	0	1000	0	c	Protein metabolism
	RCR10007	Beta-galactoside alpha-2,3-sialyltransferase	GD3[g] + CMP-Neu5Ac[g] => GT3[g] + CMP[g]	2.4.99.-	364901	0	1000	0	g	Sphingolipid metabolism
	RCR10008	ATP:NAD+ 2'-phosphotransferase	NAD+[n] + ATP[n] => ADP[n] + NADP+[n]	2.7.1.23	365699;100125370	0	1000	0	n	Vitamin B metabolism
	RCR10009	L-aspartate:L-glutamine amido-ligase (AMP-forming)	aspartate[c] + glutamine[c] + ATP[c] + H2O[c] => asparagine[c] + glutamate[c] + AMP[c] + PPi[c]	6.3.5.4	25612	0	1000	0	c	Alanine aspartate and glutamate metabolism
	RCR10010	L-serine hydro-lyase	serine[c] => dehydroalanine[c] + H2O[c]	4.3.1.17;4.3.1.19	25044;303306;360816	0	1000	0	c	Glycine serine and threonine metabolism
	RCR10011	L-Glutamine:tRNA(Gln) ligase (AMP-forming)	tRNA(gln)[c] + glutamine[c] + ATP[c] => L-glutaminyl-tRNA(gln)[c] + AMP[c] + PPi[c]	6.1.1.18	100911132	0	1000	0	c	Protein metabolism
	RCR10012	L-Leucine:tRNA(Leu) ligase (AMP-forming)	tRNA(leu)[c] + leucine[c] + ATP[c] => L-leucyl-tRNA(leu)[c] + AMP[c] + PPi[c]	6.1.1.4	291624;363172	0	1000	0	c	Protein metabolism
	RCR10013	L-proline:tRNA(Pro) ligase (AMP-forming)	tRNA(pro)[c] + proline[c] + ATP[c] => L-prolyl-tRNA(pro)[c] + AMP[c] + PPi[c]	6.1.1.15	313429;289352	0	1000	0	c	Protein metabolism
	RCR10014	L-Threonine:tRNA(Thr) ligase (AMP-forming)	tRNA(thr)[c] + threonine[c] + ATP[c] => L-threonyl-tRNA(thr)[c] + AMP[c] + PPi[c]	6.1.1.3	294810;310672;308701	0	1000	0	c	Protein metabolism
	RCR10015	diphosphate phosphohydrolase	PPi[p] + H2O[p] => 2 Pi[p]	3.6.1.1	310664;361663;294504;310856	0	1000	0	p	Electron transport chain
	RCR10016	L-Tryptophan decarboxy-lyase	tryptophan[c] => tryptamine[c] + CO2[c]	4.1.1.28	24311	0	1000	0	c	Aromatic amino acid metabolism
	RCR10017	L-Tryptophan -tRNA(Trp) ligase (AMP-forming)	tRNA(trp)[c] + tryptophan[c] + ATP[c] => L-tryptophanyl-tRNA(trp)[c] + AMP[c] + PPi[c]	6.1.1.2	314442;690654	0	1000	0	c	Protein metabolism
	RCR10018	ATP:CMP phosphotransferase	CDP[c] + ADP[c] <=> CMP[c] + ATP[c]	2.7.4.14;2.7.4.25	298410	-1000	1000	0	c	Nucleotide metabolism
	RCR10019	L-Alanine:2-oxoglutarate aminotransferase	AKG[c] + alanine[c] <=> pyruvate[c] + glutamate[c]	2.6.1.2	81670	-1000	1000	0	c	Alanine aspartate and glutamate metabolism
	RCR10020	L-threonine acetaldehyde-lyase (glycine-forming)	threonine[c] => acetaldehyde[c] + glycine[c]		688286	0	1000	0	c	Glycine serine and threonine metabolism
	RCR10021	UDP-N-acetyl-D-glucosamine 4-epimerase	UDP-N-acetyl-D-galactosamine[c] <=> UDP-N-acetylglucosamine[c]	5.1.3.7	114860	-1000	1000	0	c	Carbohydrate metabolism
	RCR10022	Arachidonate:CoA ligase (AMP-forming)	arachidonyl-CoA[c] + AMP[c] + PPi[c] <=> arachidonate[c] + ATP[c] + CoA[c]	6.2.1.3	113976;171410;25288;94340;117243;301120;114024;65192	-1000	1000	0	c	Fatty acid metabolism
	RCR10023	palmitoyl-CoA hydrolase	arachidonyl-CoA[c] + H2O[c] => arachidonate[c] + CoA[c]	3.1.2.2	26759;29725;192272;681337;314304;50559;299193	0	1000	0	c	Fatty acid metabolism
	RCR10024	ATP:D-mannose 6-phosphotransferase	mannose[c] + ATP[c] => mannose-6-phosphate[c] + ADP[c]	2.7.1.1	25059;25060;25058;100364027	0	1000	0	c	Carbohydrate metabolism
	RCR10025	long-chain-fatty-acid-CoA ligase	(7Z,10Z,13Z,16Z)-docosatetraenoyl-CoA[c] + AMP[c] + PPi[c] <=> adrenic acid[c] + ATP[c] + CoA[c]	6.2.1.3	113976;171410;25288;94340;117243;301120;114024;65192	-1000	1000	0	c	Fatty acid metabolism
	RCR10026	palmitoyl-CoA hydrolase[c]	(7Z,10Z,13Z,16Z)-docosatetraenoyl-CoA[c] + H2O[c] => adrenic acid[c] + CoA[c]	3.1.2.2	26759;29725;192272;681337;314304;50559;299193	0	1000	0	c	Fatty acid metabolism
	RCR10027	ATP:dCMP phosphotransferase	dCDP[n] + ADP[n] <=> dCMP[n] + ATP[n]	2.7.4.14	298410	-1000	1000	0	n	Nucleotide metabolism
	RCR10028	citrate hydroxymutase	citrate[c] <=> isocitrate[c]	4.2.1.3	50655;64831	-1000	1000	0	c	Central carbon metabolism
	RCR10029	long-chain-fatty-acid-CoA ligase[c]	(9E)-tetradecenoic acid[c] + ATP[c] + CoA[c] <=> (9E)-tetradecenoyl-CoA[c] + AMP[c] + PPi[c]	6.2.1.3	113976;171410;25288;94340;117243;301120;114024;65192	-1000	1000	0	c	Fatty acid metabolism
	RCR10030	long-chain-fatty-acid---CoA ligase	(7Z)-tetradecenoic acid[c] + ATP[c] + CoA[c] <=> (7Z)-tetradecenoyl-CoA[c] + AMP[c] + PPi[c]	6.2.1.3	113976;171410;25288;94340;117243;301120;114024;65192	-1000	1000	0	c	Fatty acid metabolism
	RCR10031	long-chain-fatty-acid---CoA ligase[c]	7-hexadecenoyl-CoA[c] + AMP[c] + PPi[c] <=> 7-palmitoleic acid[c] + ATP[c] + CoA[c]	6.2.1.3	113976;171410;25288;94340;117243;301120;114024;65192	-1000	1000	0	c	Fatty acid metabolism
	RCR10032	acyl-CoA synthetase	(10Z)-heptadecenoic acid[c] + ATP[c] + CoA[c] <=> (10Z)-heptadecenoyl-CoA[c] + AMP[c] + PPi[c]	6.2.1.3	113976;171410;25288;94340;117243;301120;114024;65192	-1000	1000	0	c	Fatty acid metabolism
	RCR10033	fatty acid thiokinase (long chain)	9-heptadecenoyl-CoA[c] + AMP[c] + PPi[c] <=> 9-heptadecylenic acid[c] + ATP[c] + CoA[c]	6.2.1.3	113976;171410;25288;94340;117243;301120;114024;65192	-1000	1000	0	c	Fatty acid metabolism
	RCR10034	acyl-activating enzyme	(13Z)-octadecenoic acid[c] + ATP[c] + CoA[c] <=> (13Z)-octadecenoyl-CoA[c] + AMP[c] + PPi[c]	6.2.1.3	113976;171410;25288;94340;117243;301120;114024;65192	-1000	1000	0	c	Fatty acid metabolism
	RCR10035	palmitoyl-CoA synthase	cis-vaccenoyl-CoA[c] + AMP[c] + PPi[c] <=> cis-vaccenic acid[c] + ATP[c] + CoA[c]	6.2.1.3	113976;171410;25288;94340;117243;301120;114024;65192	-1000	1000	0	c	Fatty acid metabolism
	RCR10036	lignoceroyl-CoA synthase	(13Z)-octadecenoyl-CoA[c] + AMP[c] + PPi[c] <=> (7Z)-octadecenoic acid[c] + ATP[c] + CoA[c]	6.2.1.3	113976;171410;25288;94340;117243;301120;114024;65192	-1000	1000	0	c	Fatty acid metabolism
	RCR10037	arachidonyl-CoA synthetase	(6Z,9Z)-octadecadienoic acid[c] + ATP[c] + CoA[c] <=> (6Z,9Z)-octadecadienoyl-CoA[c] + AMP[c] + PPi[c]	6.2.1.3	113976;171410;25288;94340;117243;301120;114024;65192	-1000	1000	0	c	Fatty acid metabolism
	RCR10038	acyl coenzyme A synthetase	(13Z)-eicosenoic acid[c] + ATP[c] + CoA[c] <=> (13Z)-eicosenoyl-CoA[c] + AMP[c] + PPi[c]	6.2.1.3	113976;171410;25288;94340;117243;301120;114024;65192	-1000	1000	0	c	Fatty acid metabolism
	RCR10039	acyl-CoA ligase	(11Z)-eicosenoyl-CoA[c] + AMP[c] + PPi[c] <=> cis-gondoic acid[c] + ATP[c] + CoA[c]	6.2.1.3	113976;171410;25288;94340;117243;301120;114024;65192	-1000	1000	0	c	Fatty acid metabolism
	RCR10040	palmitoyl coenzyme A synthetase	9-eicosenoic acid[c] + ATP[c] + CoA[c] <=> 9-eicosenoyl-CoA[c] + AMP[c] + PPi[c]	6.2.1.3	113976;171410;25288;94340;117243;301120;114024;65192	-1000	1000	0	c	Fatty acid metabolism
	RCR10041	thiokinase	(8Z,11Z)-eicosadienoyl-CoA[c] + AMP[c] + PPi[c] <=> 8,11-eicosadienoic acid[c] + ATP[c] + CoA[c]	6.2.1.3	113976;171410;25288;94340;117243;301120;114024;65192	-1000	1000	0	c	Fatty acid metabolism
	RCR10042	palmitoyl-CoA ligase	(13Z)-docosenoyl-CoA[c] + AMP[c] + PPi[c] <=> cis-erucic acid[c] + ATP[c] + CoA[c]	6.2.1.3	113976;171410;25288;94340;117243;301120;114024;65192	-1000	1000	0	c	Fatty acid metabolism
	RCR10043	acyl-coenzyme A ligase	(11Z)-docosenoyl-CoA[c] + AMP[c] + PPi[c] <=> cis-cetoleic acid[c] + ATP[c] + CoA[c]	6.2.1.3	113976;171410;25288;94340;117243;301120;114024;65192	-1000	1000	0	c	Fatty acid metabolism
	RCR10044	fatty acid CoA ligase	(9Z,12Z,15Z,18Z,21Z)-TPA[c] + ATP[c] + CoA[c] <=> (9Z,12Z,15Z,18Z,21Z)-tetracosapentaenoyl-CoA[c] + AMP[c] + PPi[c]	6.2.1.3	113976;171410;25288;94340;117243;301120;114024;65192	-1000	1000	0	c	Fatty acid metabolism
	RCR10045	long-chain fatty acyl coenzyme A synthetase	(6Z,9Z,12Z,15Z,18Z,21Z)-THA[c] + ATP[c] + CoA[c] <=> (6Z,9Z,12Z,15Z,18Z,21Z)-tetracosahexaenoyl-CoA[c] + AMP[c] + PPi[c]	6.2.1.3	113976;171410;25288;94340;117243;301120;114024;65192	-1000	1000	0	c	Fatty acid metabolism
	RCR10046	oleoyl-CoA synthetase	(11Z,14Z,17Z)-eicosatrienoic acid[c] + ATP[c] + CoA[c] <=> (11Z,14Z,17Z)-eicosatrienoyl-CoA[c] + AMP[c] + PPi[c]	6.2.1.3	113976;171410;25288;94340;117243;301120;114024;65192	-1000	1000	0	c	Fatty acid metabolism
	RCR10047	stearoyl-CoA synthetase	13,16,19-docosatrienoic acid[c] + ATP[c] + CoA[c] <=> 13,16,19-docosatrienoyl-CoA[c] + AMP[c] + PPi[c]	6.2.1.3	113976;171410;25288;94340;117243;301120;114024;65192	-1000	1000	0	c	Fatty acid metabolism
	RCR10048	long chain fatty acyl-CoA synthetase	10,13,16,19-docosatetraenoic acid[c] + ATP[c] + CoA[c] <=> 10,13,16,19-docosatetraenoyl-CoA[c] + AMP[c] + PPi[c]	6.2.1.3	113976;171410;25288;94340;117243;301120;114024;65192	-1000	1000	0	c	Fatty acid metabolism
	RCR10049	long-chain acyl CoA synthetase	12,15,18,21-tetracosatetraenoic acid[c] + ATP[c] + CoA[c] <=> 12,15,18,21-tetracosatetraenoyl-CoA[c] + AMP[c] + PPi[c]	6.2.1.3	113976;171410;25288;94340;117243;301120;114024;65192	-1000	1000	0	c	Fatty acid metabolism
	RCR10050	LCFA synthetase	(9Z,12Z,15Z,18Z)-TTA[c] + ATP[c] + CoA[c] <=> (9Z,12Z,15Z,18Z)-tetracosatetraenoyl-CoA[c] + AMP[c] + PPi[c]	6.2.1.3	113976;171410;25288;94340;117243;301120;114024;65192	-1000	1000	0	c	Fatty acid metabolism
	RCR10051	pristanoyl-CoA synthetase	(6Z,9Z,12Z,15Z,18Z)-TPA[c] + ATP[c] + CoA[c] <=> (6Z,9Z,12Z,15Z,18Z)-tetracosapentaenoyl-CoA[c] + AMP[c] + PPi[c]	6.2.1.3	113976;171410;25288;94340;117243;301120;114024;65192	-1000	1000	0	c	Fatty acid metabolism
	RCR10052	ACS3	(4Z,7Z,10Z,13Z,16Z)-DPA[c] + ATP[c] + CoA[c] <=> (4Z,7Z,10Z,13Z,16Z)-docosapentaenoyl-CoA[c] + AMP[c] + PPi[c]	6.2.1.3	113976;171410;25288;94340;117243;301120;114024;65192	-1000	1000	0	c	Fatty acid metabolism
	RCR10053	long-chain acyl-CoA synthetase I	(11Z,14Z)-eicosadienoic acid[c] + ATP[c] + CoA[c] <=> (11Z,14Z)-eicosadienoyl-CoA[c] + AMP[c] + PPi[c]	6.2.1.3	113976;171410;25288;94340;117243;301120;114024;65192	-1000	1000	0	c	Fatty acid metabolism
	RCR10054	long-chain acyl-CoA synthetase II	(13Z,16Z)-docosadienoic acid[c] + ATP[c] + CoA[c] <=> (13Z,16Z)-docosadienoyl-CoA[c] + AMP[c] + PPi[c]	6.2.1.3	113976;171410;25288;94340;117243;301120;114024;65192	-1000	1000	0	c	Fatty acid metabolism
	RCR10055	fatty acyl-coenzyme A synthetase	10,13,16-docosatrienoyl-CoA[c] + AMP[c] + PPi[c] <=> 10,13,16-docosatriynoic acid[c] + ATP[c] + CoA[c]	6.2.1.3	113976;171410;25288;94340;117243;301120;114024;65192	-1000	1000	0	c	Fatty acid metabolism
	RCR10056	long-chain fatty-acyl-CoA hydrolase	(9E)-tetradecenoyl-CoA[c] + H2O[c] => (9E)-tetradecenoic acid[c] + CoA[c]	3.1.2.2	26759;29725;192272;681337;314304;50559;299193	0	1000	0	c	Fatty acid metabolism
	RCR10057	palmitoyl coenzyme A hydrolase	(7Z)-tetradecenoyl-CoA[c] + H2O[c] => (7Z)-tetradecenoic acid[c] + CoA[c]	3.1.2.2	26759;29725;192272;681337;314304;50559;299193	0	1000	0	c	Fatty acid metabolism
	RCR10058	palmitoyl thioesterase	7-hexadecenoyl-CoA[c] + H2O[c] => 7-palmitoleic acid[c] + CoA[c]	3.1.2.2	26759;29725;192272;681337;314304;50559;299193	0	1000	0	c	Fatty acid metabolism
	RCR10059	palmitoyl-CoA deacylase	(10Z)-heptadecenoyl-CoA[c] + H2O[c] => (10Z)-heptadecenoic acid[c] + CoA[c]	3.1.2.2	26759;29725;192272;681337;314304;50559;299193	0	1000	0	c	Fatty acid metabolism
	RCR10060	palmityl thioesterase	9-heptadecenoyl-CoA[c] + H2O[c] => 9-heptadecylenic acid[c] + CoA[c]	3.1.2.2	26759;29725;192272;681337;314304;50559;299193	0	1000	0	c	Fatty acid metabolism
	RCR10061	palmityl-CoA deacylase	(13Z)-octadecenoyl-CoA[c] + H2O[c] => (13Z)-octadecenoic acid[c] + CoA[c]	3.1.2.2	26759;29725;192272;681337;314304;50559;299193	0	1000	0	c	Fatty acid metabolism
	RCR10062	fatty acyl thioesterase I	cis-vaccenoyl-CoA[c] + H2O[c] => cis-vaccenic acid[c] + CoA[c]	3.1.2.2	26759;29725;192272;681337;314304;50559;299193	0	1000	0	c	Fatty acid metabolism
	RCR10063	palmityl thioesterase I	(7Z)-octadecenoyl-CoA[c] + H2O[c] => (7Z)-octadecenoic acid[c] + CoA[c]	3.1.2.2	26759;29725;192272;681337;314304;50559;299193	0	1000	0	c	Fatty acid metabolism
	RCR10064	long-chain fatty-acyl-CoA hydrolase[c]	(6Z,9Z)-octadecadienoyl-CoA[c] + H2O[c] => (6Z,9Z)-octadecadienoic acid[c] + CoA[c]	3.1.2.2	26759;29725;192272;681337;314304;50559;299193	0	1000	0	c	Fatty acid metabolism
	RCR10065	palmitoyl coenzyme A hydrolase[c]	(13Z)-eicosenoyl-CoA[c] + H2O[c] => (13Z)-eicosenoic acid[c] + CoA[c]	3.1.2.2	26759;29725;192272;681337;314304;50559;299193	0	1000	0	c	Fatty acid metabolism
	RCR10066	palmitoyl thioesterase[c]	(11Z)-eicosenoyl-CoA[c] + H2O[c] => cis-gondoic acid[c] + CoA[c]	3.1.2.2	26759;29725;192272;681337;314304;50559;299193	0	1000	0	c	Fatty acid metabolism
	RCR10067	palmitoyl-CoA deacylase[c]	9-eicosenoyl-CoA[c] + H2O[c] => 9-eicosenoic acid[c] + CoA[c]	3.1.2.2	26759;29725;192272;681337;314304;50559;299193	0	1000	0	c	Fatty acid metabolism
	RCR10068	palmityl thioesterase[c]	(8Z,11Z)-eicosadienoyl-CoA[c] + H2O[c] => 8,11-eicosadienoic acid[c] + CoA[c]	3.1.2.2	26759;29725;192272;681337;314304;50559;299193	0	1000	0	c	Fatty acid metabolism
	RCR10069	palmityl-CoA deacylase[c]	(13Z)-docosenoyl-CoA[c] + H2O[c] => cis-erucic acid[c] + CoA[c]	3.1.2.2	26759;29725;192272;681337;314304;50559;299193	0	1000	0	c	Fatty acid metabolism
	RCR10070	fatty acyl thioesterase I[c]	(11Z)-docosenoyl-CoA[c] + H2O[c] => cis-cetoleic acid[c] + CoA[c]	3.1.2.2	26759;29725;192272;681337;314304;50559;299193	0	1000	0	c	Fatty acid metabolism
	RCR10071	palmityl thioesterase I[c]	(9Z,12Z,15Z,18Z,21Z)-tetracosapentaenoyl-CoA[c] + H2O[c] => (9Z,12Z,15Z,18Z,21Z)-TPA[c] + CoA[c]	3.1.2.2	26759;29725;192272;681337;314304;50559;299193	0	1000	0	c	Fatty acid metabolism
	RCR10072	RCR10072[c]	(6Z,9Z,12Z,15Z,18Z,21Z)-tetracosahexaenoyl-CoA[c] + H2O[c] => (6Z,9Z,12Z,15Z,18Z,21Z)-THA[c] + CoA[c]	3.1.2.2	26759;29725;192272;681337;314304;50559;299193	0	1000	0	c	Fatty acid metabolism
	RCR10073	RCR10073[c]	(11Z,14Z,17Z)-eicosatrienoyl-CoA[c] + H2O[c] => (11Z,14Z,17Z)-eicosatrienoic acid[c] + CoA[c]	3.1.2.2	26759;29725;192272;681337;314304;50559;299193	0	1000	0	c	Fatty acid metabolism
	RCR10074	RCR10074[c]	13,16,19-docosatrienoyl-CoA[c] + H2O[c] => 13,16,19-docosatrienoic acid[c] + CoA[c]	3.1.2.2	26759;29725;192272;681337;314304;50559;299193	0	1000	0	c	Fatty acid metabolism
	RCR10075	RCR10075[c]	10,13,16,19-docosatetraenoyl-CoA[c] + H2O[c] => 10,13,16,19-docosatetraenoic acid[c] + CoA[c]	3.1.2.2	26759;29725;192272;681337;314304;50559;299193	0	1000	0	c	Fatty acid metabolism
	RCR10076	RCR10076[c]	12,15,18,21-tetracosatetraenoyl-CoA[c] + H2O[c] => 12,15,18,21-tetracosatetraenoic acid[c] + CoA[c]	3.1.2.2	26759;29725;192272;681337;314304;50559;299193	0	1000	0	c	Fatty acid metabolism
	RCR10077	RCR10077[c]	(9Z,12Z,15Z,18Z)-tetracosatetraenoyl-CoA[c] + H2O[c] => (9Z,12Z,15Z,18Z)-TTA[c] + CoA[c]	3.1.2.2	26759;29725;192272;681337;314304;50559;299193	0	1000	0	c	Fatty acid metabolism
	RCR10078	RCR10078[c]	(6Z,9Z,12Z,15Z,18Z)-tetracosapentaenoyl-CoA[c] + H2O[c] => (6Z,9Z,12Z,15Z,18Z)-TPA[c] + CoA[c]	3.1.2.2	26759;29725;192272;681337;314304;50559;299193	0	1000	0	c	Fatty acid metabolism
	RCR10079	RCR10079[c]	(4Z,7Z,10Z,13Z,16Z)-docosapentaenoyl-CoA[c] + H2O[c] => (4Z,7Z,10Z,13Z,16Z)-DPA[c] + CoA[c]	3.1.2.2	26759;29725;192272;681337;314304;50559;299193	0	1000	0	c	Fatty acid metabolism
	RCR10080	RCR10080[c]	(11Z,14Z)-eicosadienoyl-CoA[c] + H2O[c] => (11Z,14Z)-eicosadienoic acid[c] + CoA[c]	3.1.2.2	26759;29725;192272;681337;314304;50559;299193	0	1000	0	c	Fatty acid metabolism
	RCR10081	RCR10081[c]	(13Z,16Z)-docosadienoyl-CoA[c] + H2O[c] => (13Z,16Z)-docosadienoic acid[c] + CoA[c]	3.1.2.2	26759;29725;192272;681337;314304;50559;299193	0	1000	0	c	Fatty acid metabolism
	RCR10082	RCR10082[c]	10,13,16-docosatrienoyl-CoA[c] + H2O[c] => 10,13,16-docosatriynoic acid[c] + CoA[c]	3.1.2.2	26759;29725;192272;681337;314304;50559;299193	0	1000	0	c	Fatty acid metabolism
	RCR10083	(S)-Lactate:NAD+ oxidoreductase	pyruvate[p] + NADH[p] + H+[p] <=> L-lactate[p] + NAD+[p]	1.1.1.27	24534;29634;691172;369018	-1000	1000	0	p	Central carbon metabolism
	RCR10084	ATP:adenosine 5'-phosphotransferase	adenosine[c] + ATP[c] => AMP[c] + ADP[c]	2.7.1.20;2.7.1.74	25368;79127	0	1000	0	c	Purine metabolism
	RCR10085	UDP-glucuronate glucuronohydrolase	UDP-glucuronate[c] + H2O[c] => glucuronate[c] + UDP[c]	4.1.1.35	246232	0	1000	0	c	Vitamin C metabolism
	RCR10086	dATP:D-mannose 6-phosphotransferase	dATP[c] + mannose[c] => mannose-6-phosphate[c] + dADP[c]	2.7.1.1	25059;25060;25058;100364027	0	1000	0	c	Purine metabolism
	RCR10087	ATP:dADP phosphotransferase	dATP[c] + ADP[c] <=> dADP[c] + ATP[c]	2.7.4.6	191575;83782;171566;58964;685679;688903;85269	-1000	1000	0	c	Purine metabolism
	RCR10088	cytidylate kinase (CMP,dATP),nuclear	CDP[c] + dADP[c] <=> dATP[c] + CMP[c]	2.7.4.14	298410	-1000	1000	0	c	Nucleotide metabolism
	RCR10089	L-glutamine amidohydrolase	glutamine[c] + H2O[c] => NH3[c] + glutamate[c]	3.5.1.2;3.5.1.38	192268	0	1000	0	c	Alanine aspartate and glutamate metabolism
	RCR10090	L-Asparagine amidohydrolase	asparagine[c] + H2O[c] => aspartate[c] + NH3[c]	3.5.1.1;3.5.1.38	246307;246266	0	1000	0	c	Alanine aspartate and glutamate metabolism
	RCR10091	L-glutamate 1-carboxy-lyase (4-aminobutanoate-forming)	glutamate[c] => 4-aminobutyrate[c] + CO2[c]	4.1.1.15	24379;24380	0	1000	0	c	Alanine aspartate and glutamate metabolism
	RCR10092	L-Arginine iminohydrolase	arginine[c] + H2O[c] => citrulline[c] + NH3[c]	3.5.3.6		0	1000	0	c	Arginine and proline metabolism
	RCR10093	L-serine ammonia-lyase	serine[c] => pyruvate[c] + NH3[c]	4.3.1.17;4.3.1.19	25044;303306;360816	0	1000	0	c	Glycine serine and threonine metabolism
	RCR10094	2-Aminoacrylate aminohydrolase	dehydroalanine[c] + H2O[c] => pyruvate[c] + NH3[c]	4.3.1.17;4.3.1.19	25044;303306;360816	0	1000	0	c	Glycine serine and threonine metabolism
	RCR10095	L-aspartate 1-carboxy-lyase (beta-alanine-forming)	aspartate[c] => beta-alanine[c] + CO2[c]	4.1.1.11;4.1.1.15	24379;24380	0	1000	0	c	beta-Alanine metabolism
	RCR10096	ATP:dUDP phosphotransferase	dUTP[c] + ADP[c] <=> dUDP[c] + ATP[c]	2.7.4.6	191575;83782;171566;58964;685679;688903;85269	-1000	1000	0	c	Pyrimidine metabolism
	RCR10097	carbonate hydro-lyase (carbon-dioxide-forming)	CO2[m] + H2O[m] => HCO3-[m] + H+[m]	4.2.1.1	54233;302669	0	1000	0	m	Arginine and proline metabolism
	RCR10098	fatty-acid synthase	[ACP][c] + propanoyl-CoA[c] => propanoyl-[ACP][c] + CoA[c]	2.3.1.85	50671	0	1000	0	c	Fatty acid metabolism
	RCR10099	ATP:dGDP phosphotransferase	dGTP[c] + ADP[c] <=> dGDP[c] + ATP[c]	2.7.4.6	191575;83782;171566;58964;685679;688903;85269	-1000	1000	0	c	Purine metabolism
	RCR10100	nucleoside-diphosphate kinase	dTTP[c] + dADP[c] <=> dTDP[c] + dATP[c]	2.7.4.6	191575;83782;171566;58964;685679;688903;85269	-1000	1000	0	c	Pyrimidine metabolism
	RCR10101	ATP:dTDP phosphotransferase	dTTP[c] + ADP[c] <=> dTDP[c] + ATP[c]	2.7.4.6	191575;83782;171566;58964;685679;688903;85269	-1000	1000	0	c	Pyrimidine metabolism
	RCR10102	cytidylate kinase (CMP,dGTP),nuclear	dGDP[c] + CDP[c] <=> dGTP[c] + CMP[c]	2.7.4.14	298410	-1000	1000	0	c	Nucleotide metabolism
	RCR10103	L-aspartate ammonia-lyase (fumarate-forming)	aspartate[c] => fumarate[c] + NH3[c]	4.3.1.1	24368	0	1000	0	c	Alanine aspartate and glutamate metabolism
	RCR10104	L-threonine ammonia-lyase (2-oxobutanoate-forming)	threonine[c] => 2-oxobutyrate[c] + NH3[c]	4.3.1.19	25044;360816	0	1000	0	c	Glycine serine and threonine metabolism
	RCR10105	(S)-malate hydro-lyase (fumarate-forming)	fumarate[c] + H2O[c] <=> malate[c]	4.2.1.2	24368	-1000	1000	0	c	Central carbon metabolism
	RCR10106	citrate hydro-lyase (cis-aconitate-forming)	cis-aconitate[m] + H2O[m] <=> citrate[m]	4.2.1.3	50655;79250	-1000	1000	0	m	Central carbon metabolism
	RCR10107	Acetyl-CoA:choline O-acetyltransferase	choline[c] + acetyl-CoA[c] => acetylcholine[c] + CoA[c]	2.3.1.6	290567	0	1000	0	c	Glycerolipid metabolism
	RCR10108	Acetylcholine aectylhydrolase	acetylcholine[c] + H2O[c] => choline[c] + acetate[c]	3.1.1.7;3.1.1.8	65036;83817	0	1000	0	c	Glycerolipid metabolism
	RCR10109	ATP:UMP phosphotransferase	UDP[c] + ADP[c] <=> UMP[c] + ATP[c]	2.7.4.14;2.7.4.4	298410	-1000	1000	0	c	Pyrimidine metabolism
	RCR10110	orotidine-5'-phosphate carboxy-lyase (UMP-forming)	orotidine-5-phosphate[c] => UMP[c] + CO2[c]	4.1.1.23	288051	0	1000	0	c	Pyrimidine metabolism
	RCR10111	ATP diphosphohydrolase (diphosphate-forming)	ATP[m] + H2O[m] => AMP[m] + PPi[m]	3.6.1.19	311422	0	1000	0	m	Nucleotide metabolism
	RCR10112	UMP kinase (dATP)	dADP[c] + UDP[c] <=> dATP[c] + UMP[c]	2.7.4.14	298410	-1000	1000	0	c	Nucleotide metabolism
	RCR10113	UMP kinase (dATP),nuclear	dADP[n] + UDP[n] <=> dATP[n] + UMP[n]	2.7.4.14	298410	-1000	1000	0	n	Nucleotide metabolism
	RCR10114	UMP kinase (dGTP)	dGDP[c] + UDP[c] <=> dGTP[c] + UMP[c]	2.7.4.14	298410	-1000	1000	0	c	Nucleotide metabolism
	RCR10115	ATP:UMP phosphotransferase[n]	UDP[n] + ADP[n] <=> UMP[n] + ATP[n]	2.7.4.14	298410	-1000	1000	0	n	Nucleotide metabolism
	RCR10116	ATP:dADP phosphotransferase[n]	dATP[n] + ADP[n] <=> dADP[n] + ATP[n]	2.7.4.6	191575;83782	-1000	1000	0	n	Nucleotide metabolism
	RCR10117	cytidylate kinase (dCMP,UTP)	dCDP[n] + dADP[n] <=> dCMP[n] + dATP[n]	2.7.4.14	298410	-1000	1000	0	n	Nucleotide metabolism
	RCR10118	L-Aspartate:2-oxoglutarate aminotransferase	aspartate[c] + AKG[c] <=> OAA[c] + glutamate[c]	2.6.1.1	24401;306540	-1000	1000	0	c	Alanine aspartate and glutamate metabolism
	RCR10119	Propionyladenylate:CoA propionyltransferase	propanoyl-CoA[m] + AMP[m] <=> propinol adenylate[m] + CoA[m]	6.2.1.1;6.2.1.17	311569;296259;314800	-1000	1000	0	m	Valine leucine and isoleucine metabolism
	RCR10120	L-Isoleucine:tRNA(Ile) ligase (AMP-forming)	tRNA(ile)[c] + isoleucine[c] + ATP[c] => L-isoleucyl-tRNA(ile)[c] + AMP[c] + PPi[c]	6.1.1.5	306804;364070	0	1000	0	c	Protein metabolism
	RCR10121	diphosphate phosphohydrolase[m]	PPi[m] + H2O[m] => 2 Pi[m]	3.6.1.1	310664;361663;294504;310856	0	1000	0	m	Electron transport chain
	RCR10122	leukotriene-C4 hydrolase	leukotriene C4[r] + H2O[r] <=> LTD4[r] + glutamate[r]	2.3.2.2	156275;408206;116568;29566	-1000	1000	0	r	Eicosanoid metabolism
	RCR10123	ATP:1-Phosphatidyl-1D-myo-inositol 4-phosphotransferase	PI pool[n] + ATP[n] => 1-phosphatidyl-1D-myo-inositol-4-phosphate[n] + ADP[n]		114554;305419;64161;81747	0	1000	0	n	Inositol phosphate metabolism
	RCR10124	RCR10124[c]	13-cis-retinoate[c] <=> retinoate[c]			-1000	1000	0	c	Vitamin A metabolism
	RCR10126	ATP:GDP phosphotransferase	GTP[c] + ADP[c] <=> GDP[c] + ATP[c]	2.7.4.6	191575;83782;171566;58964;685679;688903;85269	-1000	1000	0	c	Purine metabolism
	RCR10127	ATP:dCDP phosphotransferase	dCTP[c] + ADP[c] <=> dCDP[c] + ATP[c]	2.7.4.6	191575;83782;171566;58964;685679;688903;85269	-1000	1000	0	c	Pyrimidine metabolism
	RCR10128	dCTP aminohydrolase	dCTP[c] + H2O[c] => dUTP[c] + NH3[c]	3.5.4.13		0	1000	0	c	Pyrimidine metabolism
	RCR10129	cytidylate kinase (CMP)(GTP)	CDP[c] + GDP[c] <=> GTP[c] + CMP[c]	2.7.4.14	298410	-1000	1000	0	c	Nucleotide metabolism
	RCR10130	adentylate kinase (GTP)	GDP[c] + ADP[c] <=> GTP[c] + AMP[c]	2.7.4.3	365985	-1000	1000	0	c	Nucleotide metabolism
	RCR10131	UMP kinase (GTP)	GDP[c] + UDP[c] <=> GTP[c] + UMP[c]	2.7.4.14	298410	-1000	1000	0	c	Nucleotide metabolism
	RCR10132	UMP kinase (dCTP)	dCDP[c] + UDP[c] <=> dCTP[c] + UMP[c]	2.7.4.14	298410	-1000	1000	0	c	Nucleotide metabolism
	RCR10133	ATP:UMP phosphotransferase[m]	UDP[m] + ADP[m] <=> UMP[m] + ATP[m]	2.7.4.14	314004	-1000	1000	0	m	Nucleotide metabolism
	RCR10134	ATP:UDP phosphotransferase	UTP[m] + ADP[m] <=> UDP[m] + ATP[m]	2.7.4.6	171566;191575;58964;685679;688903;83782;85269	-1000	1000	0	m	Nucleotide metabolism
	RCR10135	ATP:CMP phosphotransferase[n]	CDP[n] + ADP[n] <=> CMP[n] + ATP[n]	2.7.4.14	298410	-1000	1000	0	n	Nucleotide metabolism
	RCR10136	cytidylate kinase (CMP,dCTP)	CDP[n] + dADP[n] <=> dATP[n] + CMP[n]	2.7.4.14	298410	-1000	1000	0	n	Nucleotide metabolism
	RCR10137	cytidylate kinase (CMP,dCTP),nuclear	CDP[c] + dCDP[c] <=> dCTP[c] + CMP[c]	2.7.4.14	298410	-1000	1000	0	c	Nucleotide metabolism
	RCR10138	dTTP:alpha-D-glucose-1-phosphate thymidylyltransferase	glucose-1-phosphate[c] + dTTP[c] => dTDP-glucose[c] + PPi[c]			0	1000	0	c	Carbohydrate metabolism
	RCR10139	dheas intracellular transport	dihydroceramide pool[c] + FAD[c] => ceramide pool[c] + FADH2[c]		314438;58970	0	1000	0	c	Sphingolipid metabolism
	RCR10140	ATP:1-phosphatidyl-1D-myo-inositol-4-phosphate 5-phosphotransferase	1-phosphatidyl-1D-myo-inositol-4-phosphate[c] + ATP[c] => phosphatidylinositol-4,5-bisphosphate[c] + ADP[c]	2.7.1.68	314641;309419;365865;687758	0	1000	0	c	Inositol phosphate metabolism
	RCR10141	ATP:1-phosphatidyl-1D-myo-inositol-5-phosphate 4-phosphotransferase	1-phosphatidyl-1D-myo-inositol-5-phosphate[c] + ATP[c] => phosphatidylinositol-4,5-bisphosphate[c] + ADP[c]	2.7.1.149	140607;89812;116723	0	1000	0	c	Inositol phosphate metabolism
	RCR10142	4a-hydroxytetrahydrobiopterin hydro-lyase	4alpha-hydroxytetrahydrobiopterin[c] => dihydrobiopterin[c] + H2O[c]	4.2.1.96	29700;685729	0	1000	0	c	Aromatic amino acid metabolism
	RCR10143	RCR10143[r]	13-cis-retinoate[r] <=> retinoate[r]			-1000	1000	0	r	Vitamin A metabolism
	RCR10144	Acetate:CoA ligase (AMP-forming)[m]	acetate[m] + ATP[m] + CoA[m] => acetyl-CoA[m] + AMP[m] + PPi[m]	6.2.1.1	296259;314800	0	1000	0	m	Central carbon metabolism
	RCR10145	ATP:D-glucose 6-phosphotransferase	glucose[c] + ATP[c] => glucose-6-phosphate[c] + ADP[c]	2.7.1.1;2.7.1.2;2.7.1.147	24385;25059;25060;25058;315722;100364027	0	1000	0	c	Central carbon metabolism
	RCR10146	alpha-D-glucose 1,6-phosphomutase	glucose-1-phosphate[c] <=> glucose-6-phosphate[c]	5.4.2.2;5.4.2.5;5.4.2.6;5.2.2.2	679990;24645;289632	-1000	1000	0	c	Central carbon metabolism
	RCR10147	D-mannose 6-phosphate 1,6-phosphomutase	mannose-6-phosphate[c] => mannose-1-phosphate[c]	5.4.2.8	300089;302915;300088	0	1000	0	c	Carbohydrate metabolism
	RCR10148	GDP-L-fucose:NADP+ 4-oxidoreductase (3,5-epimerizing)	GDP-4-dehydro-6-deoxy-D-mannose[c] + NADH[c] + H+[c] => GDP-L-fucose[c] + NAD+[c]	1.1.1.271	300036	0	1000	0	c	Carbohydrate metabolism
	RCR10149	Acetaldehyde:NAD+ oxidoreductase	acetaldehyde[c] + NAD+[c] + H2O[c] => acetate[c] + NADH[c] + H+[c]	1.2.1.4;1.2.1.5	25375;266603;309147;688778	0	1000	0	c	Central carbon metabolism
	RCR10150	Acetyl-CoA hydrolase[m]	acetyl-CoA[m] + H2O[m] => acetate[m] + CoA[m]	3.1.2.1	170570	0	1000	0	m	Central carbon metabolism
	RCR10151	alcohol dehydrogenase (D-1,2-propanediol)	propane-1,2-diol[c] + NAD+[c] => D-lactaldehyde[c] + NADH[c] + H+[c]		100145871;171178;362474;310903;29646;24172;291403	0	1000	0	c	Central carbon metabolism
	RCR10152	2-Hydroxybutyrate:NAD+ oxidoreductase	2-hydroxybutyrate[c] + NAD+[c] <=> 2-oxobutyrate[c] + NADH[c] + H+[c]	1.1.1.27	24534;29634;691172;369018	-1000	1000	0	c	Central carbon metabolism
	RCR10153	dATP:D-glucose 6-phosphotransferase	dATP[c] + glucose[c] => glucose-6-phosphate[c] + dADP[c]	2.7.1.1	25059;25060;25058;100364027	0	1000	0	c	Purine metabolism
	RCR10154	ATP:dADP phosphotransferase[m]	dATP[m] + ADP[m] => dADP[m] + ATP[m]	2.7.4.6	191575;83782;171566;58964;685679;688903;85269	0	1000	0	m	Purine metabolism
	RCR10155	ATP:dUMP phosphotransferase	dUDP[c] + ADP[c] <=> dUMP[c] + ATP[c]	2.7.4.9	301622	-1000	1000	0	c	Nucleotide metabolism
	RCR10156	L-Arginine:glycine amidinotransferase	arginine[c] + glycine[c] <=> guanidinoacetate[c] + ornithine[c]	2.1.4.1	81660	-1000	1000	0	c	Glycine serine and threonine metabolism
	RCR10157	2-Oxobutanoate dehydrogenase, cytosolic	2-oxobutyrate[c] + NAD+[c] + CoA[c] => propanoyl-CoA[c] + CO2[c] + NADH[c] + H+[c]	1.2.7.2		0	1000	0	c	Glycine serine and threonine metabolism
	RCR10158	L-histidine carboxy-lyase (histamine-forming)	histidine[c] => histamine[c] + CO2[c]	4.1.1.22;4.1.1.28	24311;24443	0	1000	0	c	Aromatic amino acid metabolism
	RCR10159	RCR10159[c]	lysine[c] => [protein]-L-lysine[c] + H2O[c]			0	1000	0	c	Lysine metabolism
	RCR10160	L-tyrosine:2-oxoglutarate aminotransferase	AKG[c] + tyrosine[c] => 4-hydroxyphenylpyruvate[c] + glutamate[c]	2.6.1.1;2.6.1.5;2.6.1.57	24401;24813;25721	0	1000	0	c	Aromatic amino acid metabolism
	RCR10161	L-Tyrosine:oxygen oxidoreductase (deaminating)	tyrosine[c] + O2[c] + H2O[c] => 4-hydroxyphenylpyruvate[c] + NH3[c] + H2O2[c]	1.4.3.2	100360621	0	1000	0	c	Aromatic amino acid metabolism
	RCR10162	4-Hydroxyphenylpyruvate:oxygen oxidoreductase (hydroxylating,decarboxylating)	4-hydroxyphenylpyruvate[c] + O2[c] => homogentisate[c] + CO2[c]	1.13.11.27	29531	0	1000	0	c	Aromatic amino acid metabolism
	RCR10163	Se-methyl-L-selenocysteine methaneselenol-lyase (deaminating,pyruvate-forming)	se-methyl-L-selenocysteine[c] + H2O[c] => methaneselenol[c] + pyruvate[c] + NH3[c]	4.4.1.16	363285	0	1000	0	c	Cysteine and methionine metabolism
	RCR10164	(S)-malate:NAD+ oxidoreductase	OAA[c] + NADH[c] + H+[c] <=> malate[c] + NAD+[c]	1.1.1.37	24551;316444	-1000	1000	0	c	Central carbon metabolism
	RCR10165	hydrogen-peroxide:hydrogen-peroxide oxidoreductase	2 H2O2[c] => O2[c] + 2 H2O[c]	1.11.1.6	24248	0	0	0	c	Electron transport chain
	RCR10166	linoleoyl-CoA desaturase	(9Z,12Z,15Z,18Z,21Z)-tetracosapentaenoyl-CoA[c] + NADH[c] + O2[c] + H+[c] => (6Z,9Z,12Z,15Z,18Z,21Z)-tetracosahexaenoyl-CoA[c] + NAD+[c] + 2 H2O[c]	1.14.19.3	84575;83512;286922	0	1000	0	c	Omega-3 fatty acid metabolism
	RCR10167	Arachidonate:oxygen 15-oxidoreductase	arachidonate[c] + O2[c] => 15(S)-HPETE[c]	1.13.11.33	266604;81639	0	1000	0	c	Arachidonic acid metabolism
	RCR10168	Leukotriene C4 synthase	leukotriene A4[r] + GSH[r] => leukotriene C4[r]	4.4.1.20	114097	0	1000	0	r	Eicosanoid metabolism
	RCR10169	(5Z,13E)-(15S)-9alpha,11alpha-Epidioxy-15-hydroxyprosta-5,13- dienoate D-isomerase	prostaglandin D2[r] <=> prostaglandin H2[r]	5.3.99.2	25526;58962	-1000	1000	0	r	Eicosanoid metabolism
	RCR10170	(5Z,13E)-(15S)-9alpha,11alpha-epidioxy-15-hydroxyprosta-5,13- dienoate E-isomerase	prostaglandin E2[r] <=> prostaglandin H2[r]	5.3.99.3	362809;59103;311865;367808	-1000	1000	0	r	Eicosanoid metabolism
	RCR10171	Estrone 3-sulfate sulfohydrolase	estrone 3-sulfate[r] + H2O[r] => estrone[r] + sulfate[r]	3.1.6.2	24800	0	1000	0	r	Steroid metabolism
	RCR10172	17alpha-Hydroxypregnenolone:NAD+ 3-oxidoreductase	17alpha-hydroxypregnenolone[c] + NAD+[c] => 17alpha-hydroxyprogesterone[c] + NADH[c] + H+[c]	5.3.3.1	682974;100911154;360348;100911116	0	1000	0	c	Steroid metabolism
	RCR10173	5alpha-cholest-7-en-3beta-ol, NADH:oxygen 5-oxidoreductase	lathosterol[c] + NADH[c] + O2[c] + H+[c] => provitamin D3[c] + NAD+[c] + 2 H2O[c]	1.14.21.6	114100	0	1000	0	c	Cholesterol metabolism
	RCR10174	CMP-N-acetylneuraminate-beta-galactosamide-alpha-2,3-sialyltransferase, Golgi apparatus	GA1[g] + CMP-Neu5Ac[g] => GM1b[g] + CMP[g]	2.4.99.4	64442;363040;362924	0	1000	0	g	Sphingolipid metabolism
	RCR10175	glycerol-3-phosphate 1-O-acyltransferase	(9E)-tetradecenoyl-CoA[c] + sn-glycerol-3-phosphate[c] => 1-acylglycerol-3P-9-tetrade[c] + CoA[c]	2.3.1.15	29653;305166;290843;296130	0	1000	0	c	Glycerolipid metabolism
	RCR10176	glycerol-3-phosphate 1-O-acyltransferase[c]	(7Z)-tetradecenoyl-CoA[c] + sn-glycerol-3-phosphate[c] => 1-acylglycerol-3P-7-tetrade[c] + CoA[c]	2.3.1.15	29653;305166;290843;296130	0	1000	0	c	Glycerolipid metabolism
	RCR10177	alpha-glycerophosphate acyltransferase	5-tetradecenoyl-CoA[c] + sn-glycerol-3-phosphate[c] => 1-acylglycerol-3P-5-tetrade[c] + CoA[c]	2.3.1.15	29653;305166;290843;296130	0	1000	0	c	Glycerolipid metabolism
	RCR10178	3-glycerophosphate acyltransferase	7-hexadecenoyl-CoA[c] + sn-glycerol-3-phosphate[c] => 1-acylglycerol-3P-7-hexade[c] + CoA[c]	2.3.1.15	29653;305166;290843;296130	0	1000	0	c	Glycerolipid metabolism
	RCR10179	ACP:sn-glycerol-3-phosphate acyltransferase	(10Z)-heptadecenoyl-CoA[c] + sn-glycerol-3-phosphate[c] => 1-acylglycerol-3P-10-heptade[c] + CoA[c]	2.3.1.15	29653;305166;290843;296130	0	1000	0	c	Glycerolipid metabolism
	RCR10180	glycerol 3-phosphate acyltransferase	9-heptadecenoyl-CoA[c] + sn-glycerol-3-phosphate[c] => 1-acylglycerol-3P-9-heptade[c] + CoA[c]	2.3.1.15	29653;305166;290843;296130	0	1000	0	c	Glycerolipid metabolism
	RCR10181	glycerol phosphate acyltransferase	(13Z)-octadecenoyl-CoA[c] + sn-glycerol-3-phosphate[c] => 1-acylglycerol-3P-13-octade[c] + CoA[c]	2.3.1.15	29653;305166;290843;296130	0	1000	0	c	Glycerolipid metabolism
	RCR10182	glycerol phosphate transacylase	cis-vaccenoyl-CoA[c] + sn-glycerol-3-phosphate[c] => 1-acylglycerol-3P-cis-vac[c] + CoA[c]	2.3.1.15	29653;305166;290843;296130	0	1000	0	c	Glycerolipid metabolism
	RCR10183	glycerophosphate acyltransferase	(9E)-octadecenoyl-CoA[c] + sn-glycerol-3-phosphate[c] => 1-acylglycerol-3P-9-octade[c] + CoA[c]	2.3.1.15	29653;305166;290843;296130	0	1000	0	c	Glycerolipid metabolism
	RCR10184	glycerophosphate transacylase	(7Z)-octadecenoyl-CoA[c] + sn-glycerol-3-phosphate[c] => 1-acylglycerol-3P-7-octade[c] + CoA[c]	2.3.1.15	29653;305166;290843;296130	0	1000	0	c	Glycerolipid metabolism
	RCR10185	sn-glycerol 3-phosphate acyltransferase	(6Z,9Z)-octadecadienoyl-CoA[c] + sn-glycerol-3-phosphate[c] => 1-acylglycerol-3P-6,9-octa[c] + CoA[c]	2.3.1.15	29653;305166;290843;296130	0	1000	0	c	Glycerolipid metabolism
	RCR10186	sn-glycerol-3-phosphate acyltransferase	(13Z)-eicosenoyl-CoA[c] + sn-glycerol-3-phosphate[c] => 1-acylglycerol-3P-13-eicose[c] + CoA[c]	2.3.1.15	29653;305166;290843;296130	0	1000	0	c	Glycerolipid metabolism
	RCR10187	glycerol-3-phosphate O-acyltransferase (ambiguous)	(11Z)-eicosenoyl-CoA[c] + sn-glycerol-3-phosphate[c] => 1-acylglycerol-3P-11-eico[c] + CoA[c]	2.3.1.15	29653;305166;290843;296130	0	1000	0	c	Glycerolipid metabolism
	RCR10188	alpha-glycerophosphate acyltransferase[c]	9-eicosenoyl-CoA[c] + sn-glycerol-3-phosphate[c] => 1-acylglycerol-3P-9-eicose[c] + CoA[c]	2.3.1.15	29653;305166;290843;296130	0	1000	0	c	Glycerolipid metabolism
	RCR10189	3-glycerophosphate acyltransferase[c]	(8Z,11Z)-eicosadienoyl-CoA[c] + sn-glycerol-3-phosphate[c] => 1-acylglycerol-3P-8,11-eico[c] + CoA[c]	2.3.1.15	29653;305166;290843;296130	0	1000	0	c	Glycerolipid metabolism
	RCR10190	ACP:sn-glycerol-3-phosphate acyltransferase[c]	(5Z,8Z,11Z)-eicosatrienoyl-CoA[c] + sn-glycerol-3-phosphate[c] => 1-acylglycerol-3P-5,8,11-eico[c] + CoA[c]	2.3.1.15	29653;305166;290843;296130	0	1000	0	c	Glycerolipid metabolism
	RCR10191	glycerol 3-phosphate acyltransferase[c]	(13Z)-docosenoyl-CoA[c] + sn-glycerol-3-phosphate[c] => 1-acylglycerol-3P-13-docose[c] + CoA[c]	2.3.1.15	29653;305166;290843;296130	0	1000	0	c	Glycerolipid metabolism
	RCR10192	glycerol phosphate acyltransferase[c]	(11Z)-docosenoyl-CoA[c] + sn-glycerol-3-phosphate[c] => 1-acylglycerol-3P-11-docose[c] + CoA[c]	2.3.1.15	29653;305166;290843;296130	0	1000	0	c	Glycerolipid metabolism
	RCR10193	glycerol phosphate transacylase[c]	(15Z)-tetracosenoyl-CoA[c] + sn-glycerol-3-phosphate[c] => 1-acylglycerol-3P-15-tetra[c] + CoA[c]	2.3.1.15	29653;305166;290843;296130	0	1000	0	c	Glycerolipid metabolism
	RCR10194	glycerophosphate acyltransferase[c]	(6Z,9Z,12Z,15Z)-octadecatetraenoyl-CoA[c] + sn-glycerol-3-phosphate[c] => 1-acylglycerol-3P-6,9,12,15-octa[c] + CoA[c]	2.3.1.15	29653;305166;290843;296130	0	1000	0	c	Glycerolipid metabolism
	RCR10195	glycerophosphate transacylase[c]	(8Z,11Z,14Z,17Z)-eicosatetraenoyl-CoA[c] + sn-glycerol-3-phosphate[c] => 1-acylglycerol-3P-8,11,14,17-eico[c] + CoA[c]	2.3.1.15	29653;305166;290843;296130	0	1000	0	c	Glycerolipid metabolism
	RCR10196	sn-glycerol 3-phosphate acyltransferase[c]	(5Z,8Z,11Z,14Z,17Z)-eicosapentaenoyl-CoA[c] + sn-glycerol-3-phosphate[c] => 1-acylglycerol-3P-5,8,11,14,17-eico[c] + CoA[c]	2.3.1.15	29653;305166;290843;296130	0	1000	0	c	Glycerolipid metabolism
	RCR10197	sn-glycerol-3-phosphate acyltransferase[c]	(7Z,10Z,13Z,16Z,19Z)-docosapentaenoyl-CoA[c] + sn-glycerol-3-phosphate[c] => 1-acylglycerol-3P-7,10,13,16,19-docosa[c] + CoA[c]	2.3.1.15	29653;305166;290843;296130	0	1000	0	c	Glycerolipid metabolism
	RCR10198	glycerol-3-phosphate O-acyltransferase (ambiguous)[c]	(9Z,12Z,15Z,18Z,21Z)-tetracosapentaenoyl-CoA[c] + sn-glycerol-3-phosphate[c] => 1-acylglycerol-3P-9,12,15,18,21-tetra[c] + CoA[c]	2.3.1.15	29653;305166;290843;296130	0	1000	0	c	Glycerolipid metabolism
	RCR10199	RCR10199[c]	(6Z,9Z,12Z,15Z,18Z,21Z)-tetracosahexaenoyl-CoA[c] + sn-glycerol-3-phosphate[c] => 1-acylglycerol-3P-6,9,12,15,18,21-tetra[c] + CoA[c]	2.3.1.15	29653;305166;290843;296130	0	1000	0	c	Glycerolipid metabolism
	RCR10200	RCR10200[c]	(4Z,7Z,10Z,13Z,16Z,19Z)-docosahexaenoyl-CoA[c] + sn-glycerol-3-phosphate[c] => 1-acylglycerol-3P-4,7,10,13,16,19-doco[c] + CoA[c]	2.3.1.15	29653;305166;290843;296130	0	1000	0	c	Glycerolipid metabolism
	RCR10201	RCR10201[c]	(11Z,14Z,17Z)-eicosatrienoyl-CoA[c] + sn-glycerol-3-phosphate[c] => 1-acylglycerol-3P-11,14,17-eico[c] + CoA[c]	2.3.1.15	29653;305166;290843;296130	0	1000	0	c	Glycerolipid metabolism
	RCR10202	RCR10202[c]	13,16,19-docosatrienoyl-CoA[c] + sn-glycerol-3-phosphate[c] => 1-acylglycerol-3P-13,16,19-doco[c] + CoA[c]	2.3.1.15	29653;305166;290843;296130	0	1000	0	c	Glycerolipid metabolism
	RCR10203	RCR10203[c]	10,13,16,19-docosatetraenoyl-CoA[c] + sn-glycerol-3-phosphate[c] => 1-acylglycerol-3P-10,13,16,19-doco[c] + CoA[c]	2.3.1.15	29653;305166;290843;296130	0	1000	0	c	Glycerolipid metabolism
	RCR10204	RCR10204[c]	12,15,18,21-tetracosatetraenoyl-CoA[c] + sn-glycerol-3-phosphate[c] => 1-acylglycerol-3P-12,15,18,21-tetra[c] + CoA[c]	2.3.1.15	29653;305166;290843;296130	0	1000	0	c	Glycerolipid metabolism
	RCR10205	RCR10205[c]	arachidonyl-CoA[c] + sn-glycerol-3-phosphate[c] => 1-acylglycerol-3P-arach[c] + CoA[c]	2.3.1.15	29653;305166;290843;296130	0	1000	0	c	Glycerolipid metabolism
	RCR10206	RCR10206[c]	(7Z,10Z,13Z,16Z)-docosatetraenoyl-CoA[c] + sn-glycerol-3-phosphate[c] => 1-acylglycerol-3P-7,10,13,16-docosa[c] + CoA[c]	2.3.1.15	29653;305166;290843;296130	0	1000	0	c	Glycerolipid metabolism
	RCR10207	RCR10207[c]	(9Z,12Z,15Z,18Z)-tetracosatetraenoyl-CoA[c] + sn-glycerol-3-phosphate[c] => 1-acylglycerol-3P-9,12,15,18-tetraco[c] + CoA[c]	2.3.1.15	29653;305166;290843;296130	0	1000	0	c	Glycerolipid metabolism
	RCR10208	RCR10208[c]	(6Z,9Z,12Z,15Z,18Z)-tetracosapentaenoyl-CoA[c] + sn-glycerol-3-phosphate[c] => 1-acylglycerol-3P-6,9,12,15,18-tetraco[c] + CoA[c]	2.3.1.15	29653;305166;290843;296130	0	1000	0	c	Glycerolipid metabolism
	RCR10209	RCR10209[c]	(4Z,7Z,10Z,13Z,16Z)-docosapentaenoyl-CoA[c] + sn-glycerol-3-phosphate[c] => 1-acylglycerol-3P-4,7,10,13,16-docosa[c] + CoA[c]	2.3.1.15	29653;305166;290843;296130	0	1000	0	c	Glycerolipid metabolism
	RCR10210	RCR10210[c]	(11Z,14Z)-eicosadienoyl-CoA[c] + sn-glycerol-3-phosphate[c] => 1-acylglycerol-3P-11,14-eicosa[c] + CoA[c]	2.3.1.15	29653;305166;290843;296130	0	1000	0	c	Glycerolipid metabolism
	RCR10211	RCR10211[c]	(13Z,16Z)-docosadienoyl-CoA[c] + sn-glycerol-3-phosphate[c] => 1-acylglycerol-3P-13,16-docosa[c] + CoA[c]	2.3.1.15	29653;305166;290843;296130	0	1000	0	c	Glycerolipid metabolism
	RCR10212	RCR10212[c]	10,13,16-docosatrienoyl-CoA[c] + sn-glycerol-3-phosphate[c] => 1-acylglycerol-3P-10,13,16-docosa[c] + CoA[c]	2.3.1.15	29653;305166;290843;296130	0	1000	0	c	Glycerolipid metabolism
	RCR10213	galactosylceramide sulfotransferase	LacCer pool[c] + PAPS[c] <=> lactosylceramide sulfate[c] + PAP[c]	2.8.2.11	683713	-1000	1000	0	c	Sphingolipid metabolism
	RCR10214	(5Z,13E)-(15S)-9alpha,11alpha-Epidioxy-15-hydroxyprosta-5,13- dienoate 6-isomerase	prostaglandin H2[r] => prostaglandin I2[r]	5.3.99.4	25527	0	1000	0	r	Eicosanoid metabolism
	RCR10215	prostaglandin-F synthase	prostaglandin F2alpha[c] + NAD+[c] => prostaglandin H2[c] + NADH[c] + H+[c]	1.1.1.188	171516	0	1000	0	c	Eicosanoid metabolism
	RCR10216	prostaglandin-endoperoxide synthase	prostaglandin G1[r] + 2 H+[r] <=> prostaglandin H1[r] + H2O[r]	1.14.99.1	29527;24693	-1000	1000	0	r	Eicosanoid metabolism
	RCR10217	choloyl-CoA hydrolase	choloyl-CoA[c] + H2O[c] => cholate[c] + CoA[c]	3.1.2.27	170588	0	1000	0	c	Bile acid metabolism
	RCR10218	Choloyl-CoA:glycine N-choloyltransferase	choloyl-CoA[c] + glycine[c] => glycocholate[c] + CoA[c]	2.3.1.65	29725	0	1000	0	c	Bile acid metabolism
	RCR10219	chenodeoxycholoyl-CoA hydrolase	chenodeoxycholoyl-CoA[c] + H2O[c] => chenodeoxycholic acid[c] + CoA[c]	3.1.2.2	26759;29725;192272;681337;314304;50559;299193	0	1000	0	c	Bile acid metabolism
	RCR10220	chenodeoxycholate:CoA ligase (AMP-forming)	chenodeoxycholoyl-CoA[c] + AMP[c] + PPi[c] <=> chenodeoxycholic acid[c] + ATP[c] + CoA[c]	6.2.1.7	79111;65192	-1000	1000	0	c	Bile acid metabolism
	RCR10221	L-Cysteine:oxygen oxidoreductase	cysteine[c] + O2[c] => 3-sulfinoalanine[c]	1.13.11.20	81718	0	1000	0	c	Bile acid metabolism
	RCR10222	ATP:1-phosphatidyl-1D-myo-inositol-4-phosphate 3-phosphotransferase	1-phosphatidyl-1D-myo-inositol-4-phosphate[c] + ATP[c] => 1-phosphatidyl-1D-myo-inositol-3,4-bisphosphate[c] + ADP[c]	2.7.1.154	116720;289021;361632;497931	0	1000	0	c	Inositol phosphate metabolism
	RCR10223	phosphatidylinositol 3-phosphate 4-kinase	1-phosphatidyl-1D-myo-inositol-3-phosphate[c] + ATP[c] => 1-phosphatidyl-1D-myo-inositol-3,4-bisphosphate[c] + ADP[c]	2.7.1.68	314641;309419;365865;687758	0	1000	0	c	Inositol phosphate metabolism
	RCR10224	ATP:1-phosphatidyl-1D-myo-inositol-4-phosphate 3-phosphotransferase[n]	1-phosphatidyl-1D-myo-inositol-4-phosphate[n] + ATP[n] => 1-phosphatidyl-1D-myo-inositol-3,4-bisphosphate[n] + ADP[n]		116720;289021;361632	0	1000	0	n	Inositol phosphate metabolism
	RCR10225	5-methyltetrahydrofolate:NAD+ oxidoreductase	5,10-methylene-THF[c] + NADH[c] + H+[c] => 5-methyl-THF[c] + NAD+[c]	1.5.1.20	362657	0	1000	0	c	Vitamin B metabolism
	RCR10226	uronolactonase, endoplasmic reticulum	D-glucurono-6,3-lactone[r] + H2O[r] <=> glucuronate[r]			-1000	1000	0	r	Vitamin C metabolism
	RCR10227	retinal:NAD+ oxidoreductase	retinal[c] + NAD+[c] + H2O[c] => retinoate[c] + NADH[c] + H+[c]	1.2.1.36	116676;24188	0	1000	0	c	Vitamin A metabolism
	RCR10228	FADH2:NAD+ oxidoreductase	FAD[c] + NADH[c] + H+[c] => FADH2[c] + NAD+[c]	1.5.1.38		0	1000	0	c	Vitamin B metabolism
	RCR10229	carbonate hydro-lyase (carbon-dioxide-forming)[c]	CO2[c] + H2O[c] => HCO3-[c] + H+[c]	4.2.1.1	288360;291819;297814;298657;302669;310218;313495;363085;499566;54232;54233;791259;54231;29242	0	1000	0	c	Miscellaneous
	RCR10230	ATP:3-phospho-D-glycerate 1-phosphotransferase	1,3-bisphospho-D-glycerate[c] + ADP[c] <=> 3-phospho-D-glycerate[c] + ATP[c]	2.7.2.3	24644;316265;683007	-1000	1000	0	c	Central carbon metabolism
	RCR10231	maltose glucohydrolase	maltose[l] + H2O[l] => 2 glucose[l]	3.2.1.20	367562	0	1000	0	l	Central carbon metabolism
	RCR10232	RCR10232[c]	mannose-1-phosphate[c] + ATP[c] => D-mannose-1,6-bisphosphate[c] + ADP[c]	2.7.1.-	303755;313744;298250;304885;498034	0	1000	0	c	Carbohydrate metabolism
	RCR10233	GTP diphosphate-lyase (cyclizing,3',5'-cyclic-GMP-forming)	GTP[c] => cGMP[c] + PPi[c]	4.6.1.1;4.6.1.2	25202:497757;25202:66012;25206:497757;25206:66012	0	1000	0	c	Purine metabolism
	RCR10234	UMP kinase (dCTP),nuclear	dCDP[n] + UDP[n] <=> dCTP[n] + UMP[n]	2.7.4.14	298410	-1000	1000	0	n	Nucleotide metabolism
	RCR10235	ATP:dCDP phosphotransferase[m]	dCTP[m] + ADP[m] <=> dCDP[m] + ATP[m]	2.7.4.6	171566;191575;58964;685679;688903;83782;85269	-1000	1000	0	m	Nucleotide metabolism
	RCR10236	ATP:dCDP phosphotransferase[n]	dCTP[n] + ADP[n] <=> dCDP[n] + ATP[n]	2.7.4.6	191575;83782	-1000	1000	0	n	Nucleotide metabolism
	RCR10237	Cytidine aminohydrolase	cytidine[n] + H2O[n] => uridine[n] + NH3[n]	3.5.4.5	399679	0	1000	0	n	Nucleotide metabolism
	RCR10238	cytidylate kinase (dCMP,dATP)	2 dCDP[n] <=> dCTP[n] + dCMP[n]	2.7.4.14	298410	-1000	1000	0	n	Nucleotide metabolism
	RCR10239	UMP/CMP kinase	CDP[n] + dCDP[n] <=> dCTP[n] + CMP[n]	2.7.4.14	298410	-1000	1000	0	n	Nucleotide metabolism
	RCR10240	S-adenosyl-L-methionine carboxy-lyase [(5-deoxy-5-adenosyl)(3-aminopropyl)methylsulfonium-forming]	SAM[c] + H+[c] => S-adenosylmethioninamine[c] + CO2[c]	4.1.1.50	81640	0	1000	0	c	Arginine and proline metabolism
	RCR10241	L-histidine:4-aminobutanoate ligase (ADP-forming)	4-aminobutyrate[c] + histidine[c] + ATP[c] => homocarnosine[c] + AMP[c] + PPi[c]	6.3.2.11	309150	0	1000	0	c	Arginine and proline metabolism
	RCR10242	alpha-Aminobutyryl histidine hydrolase	homocarnosine[c] + H2O[c] => 4-aminobutyrate[c] + histidine[c]	3.4.13.18;3.4.13.20	291394;307212	0	1000	0	c	Arginine and proline metabolism
	RCR10243	RCR10243[c]	N8-acetylspermidine[c] + CoA[c] <=> spermidine[c] + acetyl-CoA[c]			-1000	1000	0	c	Arginine and proline metabolism
	RCR10244	L-Proline:NADP+ 5-oxidoreductase	1-pyrroline-5-carboxylate[m] + NADPH[m] + H+[m] => proline[m] + NADP+[m]	1.5.1.2	364064;300035;287877;498299	0	1000	0	m	Arginine and proline metabolism
	RCR10245	L-Alanine:glyoxylate aminotransferase	glyoxalate[m] + alanine[m] => pyruvate[m] + glycine[m]	2.6.1.44	24792;83784	0	1000	0	m	Glycine serine and threonine metabolism
	RCR10246	glycine:lipoylprotein oxidoreductase (decarboxylating and acceptor-aminomethylating)	lipoylprotein[m] + glycine[m] => S-aminomethyldihydrolipoylprotein[m] + CO2[m]	1.4.4.2	309312:298942:306586:171133	0	1000	0	m	Glycine serine and threonine metabolism
	RCR10247	Acetyl-CoA:acetyl-CoA C-acetyltransferase	acetoacetyl-CoA[m] + CoA[m] <=> 2 acetyl-CoA[m]	2.3.1.9	25014	-1000	1000	0	m	Aromatic amino acid metabolism
	RCR10248	monoamine oxidase	noradrenaline[c] + O2[c] + H2O[c] => 3,4-dihydroxymandelaldehyde[c] + NH3[c] + H2O2[c]	1.4.3.4	25750;29253	0	1000	0	c	Aromatic amino acid metabolism
	RCR10249	glutathione gamma-glutamylaminopeptidase	GSH[c] + H2O[c] => cys-gly[c] + glutamate[c]	2.3.2.2;3.4.11.4	156275;408206;116568;29566	0	1000	0	c	Glutathione metabolism
	RCR10250	L-cysteinylglycine dipeptidase	cys-gly[c] + H2O[c] => cysteine[c] + glycine[c]	3.4.11.1;3.4.11.2	81641;289668;50558	0	1000	0	c	Glutathione metabolism
	RCR10251	glycine:tRNA(Gly) ligase (AMP-forming)	tRNA(gly)[c] + glycine[c] + ATP[c] => glycyl-tRNA(gly)[c] + AMP[c] + PPi[c]	6.1.1.14	297113	0	1000	0	c	Protein metabolism
	RCR10252	RCR10252[c]	arginine[c] => [protein]-L-arginine[c] + H2O[c]			0	1000	0	c	Protein metabolism
	RCR10253	Acetoacetate:CoA ligase (AMP-forming)	acetoacetate[m] + ATP[m] + CoA[m] => acetoacetyl-CoA[m] + AMP[m] + PPi[m]	6.2.1.16	65984	0	1000	0	m	Cholesterol metabolism
	RCR10254	1-Alkyl-2-acetyl-sn-glycero-3-phosphocholine acetohydrolase	2-acetyl-1-alkyl-sn-glycero-3-phosphocholine[c] + H2O[c] => 1-organyl-2-lyso-sn-glycero-3-phosphocholine[c] + acetate[c]	3.1.1.47	64189;83572;114113;246266;313611	0	1000	0	c	Glycerolipid metabolism
	RCR10255	Acetyl-CoA:1-alkyl-sn-glycero-3-phosphocholine 2-O-acetyltransferase	1-organyl-2-lyso-sn-glycero-3-phosphocholine[c] + acetyl-CoA[c] => 2-acetyl-1-alkyl-sn-glycero-3-phosphocholine[c] + CoA[c]	2.3.1.67	361467;100359680	0	1000	0	c	Glycerolipid metabolism
	RCR10256	prostaglandin-endoperoxide synthase[r]	prostaglandin G2[r] + 2 H+[r] => prostaglandin H2[r] + H2O[r]	1.14.99.1	29527;24693	0	1000	0	r	Eicosanoid metabolism
	RCR10257	prostaglandin A isomerase	prostaglandin A2[c] <=> prostaglandin C2[c]	5.3.-.-		-1000	1000	0	c	Eicosanoid metabolism
	RCR10258	prostaglandin-A1 Delta-isomerase	prostaglandin B2[c] <=> prostaglandin C2[c]	5.3.3.9		-1000	1000	0	c	Eicosanoid metabolism
	RCR10259	PGE1 dehydration	prostaglandin A1[c] + H2O[c] <=> prostaglandin E1[c]	4.2.1.-	361020;287949	-1000	1000	0	c	Eicosanoid metabolism
	RCR10260	prostaglandin-A1 Delta-isomerase[c]	prostaglandin A1[c] <=> prostaglandin C1[c]	5.3.3.9		-1000	1000	0	c	Eicosanoid metabolism
	RCR10261	prostaglandin A isomerase[c]	prostaglandin B1[c] <=> prostaglandin C1[c]	5.3.3.9		-1000	1000	0	c	Eicosanoid metabolism
	RCR10262	Acyl-CoA:1-alkyl-sn-glycero-3-phosphocholine O-acyltransferase	acyl-CoA-LD-TG2 pool[c] + 1-organyl-2-lyso-sn-glycero-3-phosphocholine[c] => 1-radyl-2-acyl-sn-glycero-3-phosphocholine[c] + CoA[c]	2.3.1.23	361467;362434;100359680;296048	0	1000	0	c	Glycerolipid metabolism
	RCR10263	3alpha,7alpha-dihydroxy-5beta-cholanoyl-CoA:glycine N-choloyltransferase	chenodeoxycholoyl-CoA[c] + glycine[c] => glycochenodeoxycholate[c] + CoA[c]	2.3.1.65	29725	0	1000	0	c	Bile acid metabolism
	RCR10264	Isocitrate:NADP+ oxidoreductase (decarboxylating)	isocitrate[p] + NADP+[p] => AKG[p] + CO2[p] + NADPH[p] + H+[p]	1.1.1.42	24479;361596	0	1000	0	p	Vitamin B metabolism
	RCR10265	Aldehyde:oxygen oxidoreductase	1-methylnicotinamide[c] + O2[c] + H2O[c] => N1-methyl-4-pyridone-5-carboxamide[c] + H2O2[c] + H+[c]	1.2.3.1	316421;316424;493909;54349	0	1000	0	c	Vitamin B metabolism
	RCR10266	phosphatidylinositol 3,4-bisphosphate 5-kinase, nuclear	1-phosphatidyl-1D-myo-inositol-3,4-bisphosphate[n] + ATP[n] => phosphatidylinositol-3,4,5-trisphosphate[n] + ADP[n]		314641;309419;365865;687758	0	1000	0	n	Inositol phosphate metabolism
	RCR10267	phosphatidylinositol 4-phosphate phospholipase C	1-phosphatidyl-1D-myo-inositol-4-phosphate[c] + H2O[c] => 1D-myo-inositol-1,4-bisphosphate[c] + 1,2-diacylglycerol-LD-TAG pool[c]	3.1.4.11	25738;140693;24655;287745;24654;25031;29322;85240;29337;114633;497197	0	1000	0	c	Inositol phosphate metabolism
	RCR10268	5,10-methylenetetrahydrofolate:NADP+ oxidoreductase	5,10-methenyl-THF[m] + NADPH[m] <=> 5,10-methylene-THF[m] + NADP+[m]	1.5.1.5	64300	-1000	1000	0	m	Vitamin B metabolism
	RCR10269	5,10-Methenyltetrahydrofolate 5-hydrolase (decyclizing)	10-formyl-THF[c] + H+[c] <=> 5,10-methenyl-THF[c] + H2O[c]	3.5.4.9	64300	-1000	1000	0	c	Vitamin B metabolism
	RCR10270	GTP 8,9-lyase (cyclic pyranopterin monophosphate-forming)	GTP[c] + H2O[c] => cPMP[c] + PPi[c]	4.1.99.18	301221	0	1000	0	c	Vitamin B metabolism
	RCR10271	thiocarboxylated molybdopterin synthase:cyclic pyranopterin phosphate sulfurtransferase	cPMP[c] + 2 PAPS[c] => molybdopterin[c] + 2 PAP[c]		294753	0	1000	0	c	Vitamin B metabolism
	RCR10272	5,10-methylenetetrahydrofolate:NAD+ oxidoreductase	5,10-methenyl-THF[c] + NADH[c] <=> 5,10-methylene-THF[c] + NAD+[c]	1.5.1.5	64300	-1000	1000	0	c	Vitamin B metabolism
	RCR10273	RCR10273[c]	13-cis-retinal[c] <=> retinal[c]			-1000	1000	0	c	Vitamin A metabolism
	RCR10274	retinal dehydrogenase	13-cis-retinal[c] + NAD+[c] + H2O[c] <=> 13-cis-retinoate[c] + NADH[c] + H+[c]	1.2.1.36	116676;24188	-1000	1000	0	c	Vitamin A metabolism
	RCR10275	pyruvate:NAD+ 2-oxidoreductase (CoA-acetylating)	pyruvate[m] + NAD+[m] + CoA[m] => CO2[m] + acetyl-CoA[m] + NADH[m] + H+[m]	1.2.4.1;2.3.1.12;1.8.1.4;1.2.1.51	117098:289950:81654:298942;29554:289950:81654:298942	0	1000	0	m	Central carbon metabolism
	RCR10276	ATP:pyruvate 2-O-phosphotransferase	PEP[c] + ADP[c] => pyruvate[c] + ATP[c]	2.7.1.40	25630;24651;114245;362605;100364062	0	1000	0	c	Central carbon metabolism
	RCR10277	alpha-D-Glucose 6-phosphate ketol-isomerase	beta-D-glucose-6-phosphate[c] <=> glucose-6-phosphate[c]	5.3.1.9	292804	-1000	1000	0	c	Central carbon metabolism
	RCR10278	b-galactosidase,lysosomal	lactose[l] + H2O[l] => galactose[l] + glucose[l]	3.2.1.108	116569	0	1000	0	l	Carbohydrate metabolism
	RCR10279	RCR10279[c]	fructose[c] + ATP[c] => fructose-3-phosphate[c] + ADP[c]	2.7.1.-	303755;313744;298250;304885;498034	0	1000	0	c	Carbohydrate metabolism
	RCR10280	xylitol:NAD oxidoreductase	xylitol[c] + NAD+[c] => L-xylulose[c] + NADH[c] + H+[c]	1.1.1.15	29470;113956	0	1000	0	c	Vitamin C metabolism
	RCR10281	(S)-malate:NAD+ oxidoreductase (decarboxylating)	malate[m] + NAD+[m] => pyruvate[m] + CO2[m] + NADH[m] + H+[m]	1.1.1.38;1.1.1.39	307270;361602	0	1000	0	m	Central carbon metabolism
	RCR10282	(S)-Malate:NADP+ oxidoreductase(oxaloacetate-decarboxylating)	malate[m] + NADP+[m] => pyruvate[m] + CO2[m] + NADPH[m] + H+[m]	1.1.1.38;1.1.1.40	307270;361602	0	1000	0	m	Central carbon metabolism
	RCR10283	GTP:oxaloacetate carboxy-lyase (adding GTP,hosphoenolpyruvate-forming)	OAA[c] + GTP[c] => PEP[c] + GDP[c] + CO2[c]	4.1.1.32	362282	0	1000	0	c	Central carbon metabolism
	RCR10284	(R)-Lactaldehyde:NAD+ oxidoreductase (glutathione-formylating)	(R)-S-lactoylglutathione[c] + NADH[c] + H+[c] <=> D-lactaldehyde[c] + GSH[c] + NAD+[c]	1.1.1.1	100145871;171178;362474;310903;29646;24172	-1000	1000	0	c	Central carbon metabolism
	RCR10285	malonyl-CoA carboxy-lyase (acetyl-CoA-forming)	malonyl-CoA[c] => CO2[c] + acetyl-CoA[c]	4.1.1.9	85239	0	1000	0	c	Central carbon metabolism
	RCR10286	D-ribose-5-phosphate aldose-ketose-isomerase	ribose-5-phosphate[r] <=> ribulose-5-phosphate[r]	5.3.1.6	362383	-1000	1000	0	r	Pentose phosphate pathway
	RCR10287	ATP diphosphate-lyase (cyclizing,3',5'-cyclic-AMP-forming)	ATP[c] => cAMP[c] + PPi[c]	4.6.1.1;4.6.1.2	25289;29241;305509;54223;59320;64508;64532;81636;84420	0	1000	0	c	Purine metabolism
	RCR10288	adenosine 3',5'-phosphate 5'-nucleotidohydrolase	cAMP[c] + H2O[c] => AMP[c]	3.1.4.17	2462;24627;25638;290646	0	1000	0	c	Purine metabolism
	RCR10289	GTP:pyruvate 2-O-phosphotransferase	PEP[c] + GDP[c] => GTP[c] + pyruvate[c]	2.7.1.40	25630;24651;100364062	0	1000	0	c	Purine metabolism
	RCR10290	dATP:pyruvate 2-O-phosphotransferase	PEP[c] + dADP[c] => dATP[c] + pyruvate[c]	2.7.1.40	25630;24651;100364062	0	1000	0	c	Purine metabolism
	RCR10291	dGTP:pyruvate 2-O-phosphotransferase	PEP[c] + dGDP[c] => dGTP[c] + pyruvate[c]	2.7.1.40	25630;24651;100364062	0	1000	0	c	Purine metabolism
	RCR10292	ATP:GDP phosphotransferase[m]	GTP[m] + ADP[m] <=> GDP[m] + ATP[m]	2.7.4.6	191575;83782;171566;58964;685679;688903;85269	-1000	1000	0	m	Purine metabolism
	RCR10293	ATP:dGDP phosphotransferase[m]	dGTP[m] + ADP[m] => dGDP[m] + ATP[m]	2.7.4.6	191575;83782;171566;58964;685679;688903;85269	0	1000	0	m	Purine metabolism
	RCR10294	pyruvate kinase	PEP[c] + dTDP[c] <=> dTTP[c] + pyruvate[c]	2.7.1.40	25630;24651;100364062	-1000	1000	0	c	Pyrimidine metabolism
	RCR10295	Deoxynucleoside triphosphate:DNA deoxynucleotidyltransferase	0.3 dTTP[c] + 0.2 dCTP[c] + 0.2 dGTP[c] + 0.3 dATP[c] => DNA[c] + PPi[c]	2.7.7.7	29240;289758;59294;85241;85472;60571;298098;361767;304573;100362333;289757;293144;304528;309812;361698;288079;291526;299112;303612;306672;316235;362385;171525;85242;102555079	0	1000	0	c	Nucleotide metabolism
	RCR10296	adentylate kinase (GTP)[m]	GDP[m] + ADP[m] <=> GTP[m] + AMP[m]	2.7.4.10	26956	-1000	1000	0	m	Nucleotide metabolism
	RCR10297	UMP kinase (UTP),nuclear	2 UDP[n] <=> UTP[n] + UMP[n]	2.7.4.14	298410	-1000	1000	0	n	Nucleotide metabolism
	RCR10298	ATP:UDP phosphotransferase[n]	UTP[n] + ADP[n] <=> UDP[n] + ATP[n]	2.7.4.6	191575;83782	-1000	1000	0	n	Nucleotide metabolism
	RCR10299	cytidylate kinase (CMP),mitochondrial	dCDP[n] + UDP[n] <=> dCMP[n] + UTP[n]	2.7.4.14	298410	-1000	1000	0	n	Nucleotide metabolism
	RCR10300	cytidylate kinase (CMP,dATP)	CDP[n] + UDP[n] <=> UTP[n] + CMP[n]	2.7.4.14	298410	-1000	1000	0	n	Nucleotide metabolism
	RCR10301	ATP:deoxycitidine 5'-phosphotransferase	dCMP[m] + ADP[m] <=> deoxycytidine[m] + ATP[m]		79127	-1000	1000	0	m	Nucleotide metabolism
	RCR10302	ATP:deoxycitidine 5'-phosphotransferase[n]	dCMP[n] + ADP[n] <=> deoxycytidine[n] + ATP[n]	2.7.1.74	79127	-1000	1000	0	n	Nucleotide metabolism
	RCR10303	dCMP deaminase	dCMP[n] + UDP[n] <=> deoxycytidine[n] + UTP[n]	2.7.1.74	79127	-1000	1000	0	n	Nucleotide metabolism
	RCR10304	deoxycytidine aminohydrolase	deoxycytidine[n] + H2O[n] => deoxyuridine[n] + NH3[n]	3.5.4.5	399679	0	1000	0	n	Nucleotide metabolism
	RCR10305	L-Asparagine amidohydrolase[m]	asparagine[m] + H2O[m] => aspartate[m] + NH3[m]	3.4.19.5	246307;246266	0	1000	0	m	Alanine aspartate and glutamate metabolism
	RCR10306	L-glutamate 5-semialdehyde dehydratase (spontaneous)	1-pyrroline-5-carboxylate[c] + H2O[c] <=> L-glutamate 5-semialdehyde[c]	1.5.1.12	641316	-1000	1000	0	c	Arginine and proline metabolism
	RCR10307	L-Proline:NAD+ 5-oxidoreductase	1-pyrroline-5-carboxylate[c] + NADH[c] + H+[c] => proline[c] + NAD+[c]	1.5.1.2	364064;300035;287877;498299	0	1000	0	c	Arginine and proline metabolism
	RCR10308	L-Proline:NAD+ 5-oxidoreductase[m]	1-pyrroline-5-carboxylate[m] + NADH[m] + H+[m] => proline[m] + NAD+[m]	1.5.1.2	364064;300035;287877;498299	0	1000	0	m	Arginine and proline metabolism
	RCR10309	L-Proline,2-oxoglutarate:oxygen oxidoreductase (4-hydroxylating)	AKG[c] + proline[c] + O2[c] => trans-4-hydroxy-L-proline[c] + succinate[c] + CO2[c]	1.14.11.2	361612;64475;360526	0	1000	0	c	Arginine and proline metabolism
	RCR10310	trans-4-Hydroxy-L-proline:NAD+ 5-oxidoreductase	trans-4-hydroxy-L-proline[c] + NAD+[c] => L-1-pyrroline-3-hydroxy-5-carboxylate[c] + NADH[c] + H+[c]	1.5.1.2	364064;300035;287877;498299	0	1000	0	c	Arginine and proline metabolism
	RCR10311	RCR10311[c]	trans-4-hydroxy-L-proline[c] + O2[c] + 2 H+[c] => L-1-pyrroline-3-hydroxy-5-carboxylate[c] + 2 H2O[c]	1.5.99.-		0	1000	0	c	Arginine and proline metabolism
	RCR10312	spermidine:NAD+ oxidoreductase	dehydrospermidine[c] + NADH[c] + H+[c] <=> spermidine[c] + NAD+[c]	2.5.1.46	288923	-1000	1000	0	c	Arginine and proline metabolism
	RCR10313	deoxyhypusine synthase	deoxyhypusine[c] + 1,3-diaminopropane[c] <=> spermidine[c] + lysine[c]	2.5.1.46	288923	-1000	1000	0	c	Arginine and proline metabolism
	RCR10314	L-Arginine amidinohydrolase	arginine[m] + H2O[m] => urea[m] + ornithine[m]	3.5.3.1	29221;29215	0	1000	0	m	Arginine and proline metabolism
	RCR10315	2-keto-4-methylthiobutyrate transamination	4-methylthio-2-oxobutanoic acid[c] + glutamine[c] + 2 H+[c] => methionine[c] + glutamate[c]			0	1000	0	c	Arginine and proline metabolism
	RCR10316	L-proline:(acceptor) oxidoreductase	FAD[c] + proline[c] => 1-pyrroline-5-carboxylate[c] + FADH2[c]	1.5.99.8	361538	0	1000	0	c	Arginine and proline metabolism
	RCR10317	Acetyl-CoA:glycine C-acetyltransferase	L-2-amino-3-oxobutanoic acid[m] + CoA[m] <=> glycine[m] + acetyl-CoA[m]	2.3.1.29	100910685;366959	-1000	1000	0	m	Glycine serine and threonine metabolism
	RCR10318	2-Oxoadipate:lipoamde 2-oxidoreductase(decarboxylating and acceptor-succinylating)	2-oxoadipate[m] + lipoamide[m] => S-glutaryldihydrolipoamide[m] + CO2[m]	1.2.4.2	298942:299201:290566;298942:299201:360975	0	1000	0	m	Lysine metabolism
	RCR10319	L-2-Aminoadipate-6-semialdehyde:NAD+ 6-oxidoreductase	2-aminoadipate 6-semialdehyde[c] + NAD+[c] + H2O[c] => L-2-aminoadipate[c] + NADH[c] + H+[c]	1.2.1.31	291450	0	1000	0	c	Lysine metabolism
	RCR10320	Indole-3-acetaldehyde:NAD+ oxidoreductase	indole-3-acetaldehyde[m] + NAD+[m] + H2O[m] => indoleacetate[m] + NADH[m] + H+[m]	1.2.1.4;1.2.1.5	291450;29539;298079	0	1000	0	m	Aromatic amino acid metabolism
	RCR10321	L-phenylalanine carboxy-lyase (phenylethylamine-forming)	phenylalanine[c] => phenethylamine[c] + CO2[c]	4.1.1.28	24311	0	1000	0	c	Aromatic amino acid metabolism
	RCR10322	Triiodothyronine Sulfotransferase	triiodothyronine[c] + PAPS[c] => 3,5,3-triiodothyronine-4-sulfate[c] + PAP[c]	2.8.2.1	83783	0	1000	0	c	Aromatic amino acid metabolism
	RCR10323	3-Oxopropanoate:NAD+ oxidoreductase (decarboxylating, CoA-acetylating)	2-methyl-3-oxopropanoate[m] + NAD+[m] + CoA[m] => (R)-methylmalonyl-CoA[m] + NADH[m] + H+[m]	1.2.1.18	81708	0	1000	0	m	Valine leucine and isoleucine metabolism
	RCR10324	2-Methyl-3-oxopropanoate:NAD+ oxidoreductase (CoA-propanoylating)	2-methyl-3-oxopropanoate[m] + NAD+[m] + CoA[m] => propanoyl-CoA[m] + CO2[m] + NADH[m] + H+[m]	1.2.1.27	81708	0	1000	0	m	Valine leucine and isoleucine metabolism
	RCR10325	L-Leucine:2-oxoglutarate aminotransferase	AKG[c] + leucine[c] => 4-methyl-2-oxopentanoate[c] + glutamate[c]	2.6.1.42;2.6.1.6	29592	0	1000	0	c	Valine leucine and isoleucine metabolism
	RCR10326	RCR10326[c]	kynurenine[c] + UDP-glucuronate[c] + 2 H+[c] => 3-hydroxykynurenine-O-beta-D-glucoside[c] + UDP[c]			0	1000	0	c	Aromatic amino acid metabolism
	RCR10327	glutamic-oxaloacetic transaminase	3-hydroxykynurenine-O-beta-D-glucoside[c] + AKG[c] <=> xanthurenate-8-O-beta-D-glucoside[c] + glutamate[c] + H2O[c]	2.6.1.-	306540	-1000	1000	0	c	Aromatic amino acid metabolism
	RCR10328	glutathione transferase	3-hydroxykynurenine-O-beta-D-glucoside[c] + GSH[c] <=> glutathionyl-3-hydroxykynurenine glucoside[c] + H2O[c]	2.5.1.18		-1000	1000	0	c	Aromatic amino acid metabolism
	RCR10329	catechol O-methyltransferase	salsolinol-1-carboxylate[c] + SAM[c] => salsoline-1-carboxylate[c] + SAH[c]	2.1.1.6	24267;308868	0	1000	0	c	Aromatic amino acid metabolism
	RCR10330	S-Adenosyl-L-methionine:phenylethanolamine N-methyltransferase	noradrenaline[c] + SAM[c] => adrenaline[c] + SAH[c]	2.1.1.28	24661	0	1000	0	c	Aromatic amino acid metabolism
	RCR10331	3-Methoxy-4-hydroxyphenylglycolaldehyde:NAD+ oxidoreductase	3-methoxy-4-hydroxyphenylglycolaldehyde[c] + NAD+[c] + H2O[c] => vanillylmandelate[c] + NADH[c] + H+[c]	1.2.1.5	25375;266603;309147;688778	0	1000	0	c	Aromatic amino acid metabolism
	RCR10332	3,4-Dihydroxymandelaldehyde:NAD+ oxidoreductase	3,4-dihydroxymandelaldehyde[c] + NAD+[c] + H2O[c] => 3,4-dihydroxymandelate[c] + NADH[c] + H+[c]	1.2.1.5	25375;266603;309147;688778	0	1000	0	c	Aromatic amino acid metabolism
	RCR10333	S-Adenosyl-L-methionine:catechol O-methyltransferase	3,4-dihydroxymandelate[c] + SAM[c] <=> vanillylmandelate[c] + SAH[c]	2.1.1.6	24267;308868	-1000	1000	0	c	Aromatic amino acid metabolism
	RCR10334	L-Methionine:oxygen oxidoreductase (deaminating)	methionine[c] + O2[c] + H2O[c] => 4-methylthio-2-oxobutanoic acid[c] + NH3[c] + H2O2[c]	1.4.3.2	100360621	0	1000	0	c	Cysteine and methionine metabolism
	RCR10335	tyrosine transaminase	4-methylthio-2-oxobutanoic acid[c] + glutamate[c] => AKG[c] + methionine[c]	2.6.1.5	24813	0	1000	0	c	Cysteine and methionine metabolism
	RCR10336	glutathione:NAD+ oxidoreductase	GSSG[c] + NADH[c] + H+[c] => 2 GSH[c] + NAD+[c]	1.8.1.7	116686	0	1000	0	c	Glutathione metabolism
	RCR10337	glutathione:hydrogen-peroxide oxidoreductase	2 GSH[c] + H2O2[c] => GSSG[c] + 2 H2O[c]	1.11.1.9;1.11.1.15	113919;24404;259233;29326;298376;64317	0	1000	0	c	Glutathione metabolism
	RCR10338	4-aminobutanal:NAD+ 1-oxidoreductase	4-aminobutanal[c] + NAD+[c] + H2O[c] => 4-aminobutyrate[c] + NADH[c] + H+[c]		64040	0	1000	0	c	beta-Alanine metabolism
	RCR10339	spermidine:(acceptor) oxidoreductase	spermidine[c] + O2[c] + H2O[c] => 1,3-diaminopropane[c] + 4-aminobutanal[c] + H2O2[c]			0	1000	0	c	beta-Alanine metabolism
	RCR10340	1,3-Diaminopropane:oxygen oxidoreductase (deaminating)	1,3-diaminopropane[c] + O2[c] + H2O[c] => 3-amino-propanal[c] + NH3[c] + H2O2[c]	1.4.3.6;1.4.3.21;1.4.3.22	29473;65029	0	1000	0	c	beta-Alanine metabolism
	RCR10341	beta-Aminopropion aldehyde:NAD+ oxidoreductase	3-amino-propanal[c] + NAD+[c] + H2O[c] => beta-alanine[c] + NADH[c] + H+[c]	1.2.1.3	291450;29539;64040;65183;298079	0	1000	0	c	beta-Alanine metabolism
	RCR10342	Selenocystathionine Lysteine-lyase (deaminating)	selenocystathionine[c] + H2O[c] <=> selenocysteine[c] + 2-oxobutyrate[c] + NH3[c]	4.4.1.1	24962	-1000	1000	0	c	Cysteine and methionine metabolism
	RCR10343	L-Serine hydro-lyase (adding homocysteine)	selenocystathionine[c] + H2O[c] => selenohomocysteine[c] + serine[c]	4.2.1.22	24250	0	1000	0	c	Cysteine and methionine metabolism
	RCR10344	S-Adenosyl-L-methionine:thiol S-methyltransferase	se-methyl-L-selenocysteine[c] + SAH[c] <=> selenocysteine[c] + SAM[c]	2.1.1.9		-1000	1000	0	c	Cysteine and methionine metabolism
	RCR10345	(S)-3-methyl-2-oxopentanoate:NAD+ 2-oxidoreductase (CoA-methylbutanoylating)	2-oxo-3-methylvalerate[m] + NAD+[m] + CoA[m] => 2-methylbutyryl-CoA[m] + CO2[m] + NADH[m] + H+[m]	1.2.1.25	25244:29711:100359879	0	1000	0	m	Valine leucine and isoleucine metabolism
	RCR10346	L-Aspartate:tRNA(Asp) ligase (AMP-forming)	tRNA(asp)[c] + aspartate[c] + ATP[c] => L-aspartyl-tRNA(asp)[c] + AMP[c] + PPi[c]	6.1.1.12	304919;116483	0	1000	0	c	Protein metabolism
	RCR10347	RCR10347[c]	serine[c] => [protein]-L-serine[c] + H2O[c]			0	1000	0	c	Glycan metabolism
	RCR10348	RCR10348[c]	tyrosine[c] => [protein]-L-tyrosine[c] + H2O[c]			0	1000	0	c	Protein metabolism
	RCR10349	isocitrate:NAD+ oxidoreductase (decarboxylating)	isocitrate[m] + NAD+[m] => AKG[m] + CO2[m] + NADH[m] + H+[m]	1.1.1.41	114096;94173;25179	0	1000	0	m	Central carbon metabolism
	RCR10350	Isocitrate:NADP+ oxidoreductase (decarboxylating)[m]	isocitrate[m] + NADP+[m] => AKG[m] + CO2[m] + NADPH[m] + H+[m]	1.1.1.42	24479;361596	0	1000	0	m	Central carbon metabolism
	RCR10351	citrate hydroxymutase[m]	citrate[m] => isocitrate[m]	4.2.1.3	50655;79250	0	0	0	m	Central carbon metabolism
	RCR10352	isocitrate hydro-lyase (cis-aconitate-forming)	cis-aconitate[m] + H2O[m] <=> isocitrate[m]	4.2.1.3	50655;79250	-1000	1000	0	m	Central carbon metabolism
	RCR10353	2-ketoglutarate dehydrogenase	lipoamide[m] + AKG[m] => S-succinyldihydrolipoamide[m] + CO2[m]	1.2.4.2	298942:299201:290566;298942:299201:360975	0	1000	0	m	Central carbon metabolism
	RCR10354	glyoxylate oxidase	glyoxalate[c] + NAD+[c] + H2O[c] => oxalate[c] + NADH[c] + H+[c]	1.1.1.27	24534;29634;307858;691172;369018	0	1000	0	c	Central carbon metabolism
	RCR10355	Butanoate:CoA ligase (AMP-forming)	butyryl-CoA[c] + AMP[c] + PPi[c] <=> butyrate[c] + ATP[c] + CoA[c]	6.2.1.2	24763;361637;353317;246263;361638	-1000	1000	0	c	Fatty acid metabolism
	RCR10356	palmitoyl-CoA hydrolase[p]	palmitoyl-CoA[p] + H2O[p] => palmitate[p] + CoA[p]	3.1.2.2;3.1.2.22	26759;29411;29725;54398;192272;406166;681337;314304;50559;299193	0	1000	0	p	Fatty acid metabolism
	RCR10357	Malonyl-CoA:[acyl-carrier-protein] S-malonyltransferase	[ACP][c] + malonyl-CoA[c] => malonyl-[ACP][c] + CoA[c]	2.3.1.85;2.3.1.39	50671;315173	0	1000	0	c	Fatty acid metabolism
	RCR10358	unspecific monooxygenase	arachidonate[c] + FADH2[c] + O2[c] => 11,12-EET[c] + FAD[c] + H2O[c]	1.14.14.1	24296;24297;25086;25426;310848;246767;24307;54246;308445;25147;65210;24299;56266;503122;293989;24894;29277;29298;361523;171522;24303;286953;100361492;266682;170509;313373	0	1000	0	c	Arachidonic acid metabolism
	RCR10359	unspecific monooxygenase[c]	arachidonate[c] + FADH2[c] + O2[c] => 14,15-EET[c] + FAD[c] + H2O[c]	1.14.14.1	24296;24297;25086;25426;310848;246767;24307;54246;308445;25147;65210;24299;56266;503122;293989;24894;29277;29298;361523;171522;24303;286953;100361492;266682;170509;313373	0	1000	0	c	Arachidonic acid metabolism
	RCR10360	Arachidonate:oxygen 5-oxidoreductase	arachidonate[c] + O2[c] => 5(S)-HPETE[c]	1.13.11.34	25290	0	1000	0	c	Arachidonic acid metabolism
	RCR10361	Glutathione: 5-HPETE oxidoreductase	5(S)-HPETE[c] + 2 GSH[c] => 5(S)-HETE[c] + GSSG[c] + H2O[c]	1.11.1.9	24404;94167;259233;29328;298376;294744;113919;64317;29326	0	1000	0	c	Arachidonic acid metabolism
	RCR10362	arachidonate 12-lipoxygenase	5(S)-HETE[c] + O2[c] + 2 H+[c] => leukotriene B4[c] + H2O[c]	1.13.11.31	287454	0	1000	0	c	Arachidonic acid metabolism
	RCR10363	RCR10363[c]	5-oxo-12-HETE[c] <=> 5-oxo-6-trans-LTB4[c]			-1000	1000	0	c	Arachidonic acid metabolism
	RCR10364	arachidonate 5-lipoxygenase	15(S)-HPETE[c] + O2[c] => 5,6-epoxytetraene[c] + H2O2[c]	1.13.11.34	25290	0	1000	0	c	Arachidonic acid metabolism
	RCR10365	arachidonate:oxygen 12-oxidoreductase	arachidonate[c] + O2[c] => 12(S)-HPETE[c]	1.13.11.31	287454	0	1000	0	c	Arachidonic acid metabolism
	RCR10366	arachidonate 12-lipoxygenase[c]	12(S)-HPETE[c] + 2 GSH[c] => 12(S)-HETE[c] + GSSG[c] + H2O[c]	1.13.11.31	287454	0	1000	0	c	Arachidonic acid metabolism
	RCR10367	arachidonate 5-lipoxygenase[c]	12(S)-HETE[c] + O2[c] + 2 H+[c] => leukotriene B4[c] + H2O[c]	1.13.11.34	25290	0	1000	0	c	Arachidonic acid metabolism
	RCR10368	carbonyl reductase (NADPH)	leukotriene B4[c] + NAD+[c] => 12-keto-LTB4[c] + NADH[c] + H+[c]	1.1.1.184	266686;29224;304078;100360507	0	1000	0	c	Eicosanoid metabolism
	RCR10369	carbonyl reductase (NADPH)[p]	leukotriene B4[p] + NADP+[p] => 12-keto-LTB4[p] + NADPH[p] + H+[p]	1.1.1.184	266686;29224;304078;100360507	0	1000	0	p	Eicosanoid metabolism
	RCR10370	aldehyde reductase 1	leukotriene B4[p] + NAD+[p] => 12-keto-LTB4[p] + NADH[p] + H+[p]	1.1.1.184	266686;29224;304078;100360507	0	1000	0	p	Eicosanoid metabolism
	RCR10371	RCR10371[c]	5-oxo-(6E)-12-epi-LTB4[c] <=> 5-oxo-12-HETE[c]			-1000	1000	0	c	Eicosanoid metabolism
	RCR10372	long-chain acyl-coenzyme A synthetase	10,11-dihydro-LTB4-CoA[c] + AMP[c] + PPi[c] <=> 10,11-dihydro-LTB4[c] + ATP[c] + CoA[c]	6.2.1.3	113976;171410;25288;94340;117243;301120;114024;65192	-1000	1000	0	c	Eicosanoid metabolism
	RCR10373	RCR10373[c]	10,11-dihydro-12-epi-LTB4[c] <=> 10,11-dihydro-LTB4[c]			-1000	1000	0	c	Eicosanoid metabolism
	RCR10374	RCR10374[c]	cysteine[c] => [protein]-L-cysteine[c] + H2O[c]			0	1000	0	c	Electron transport chain
	RCR10375	iodide peroxidase	3,5-diiodo-L-tyrosine[c] + 3-iodo-L-tyrosine[c] + H2O2[c] => dehydroalanine[c] + triiodothyronine[c] + 2 H2O[c]	1.11.1.8	54314	0	0	0	c	Steroid metabolism
	RCR10376	Beta-1,3-galactosyltransferase 3	globotriaosylceramide[g] + UDP-N-acetyl-D-galactosamine[g] => globoside[g] + UDP[g]	2.4.1.79	310508	0	1000	0	g	Sphingolipid metabolism
	RCR10377	Alpha-N-acetylgalactosaminide alpha-2,6-sialyltransferase 3	GM1b[g] + CMP-Neu5Ac[g] => GD1alpha[g] + CMP[g]	2.4.99.-;2.4.99.7	29758;407765;407764;365984	0	1000	0	g	Sphingolipid metabolism
	RCR10378	Alpha-N-acetylgalactosaminide alpha-2,6-sialyltransferase 2	GD1alpha[g] + CMP-Neu5Ac[g] => GT1aalpha[g] + CMP[g]	2.4.99.-	303692	0	1000	0	g	Sphingolipid metabolism
	RCR10379	galactokinase	GD3[g] + UDP-N-acetyl-D-galactosamine[g] => GD2[g] + UDP[g]	2.4.1.92	64828	0	1000	0	g	Sphingolipid metabolism
	RCR10380	1-Alkyl-2-acetyl-sn-glycero-3-phosphocholine acetohydrolase[c]	2-acetyl-1-alkyl-sn-glycero-3-phosphocholine[c] + H2O[c] => 1-alkyl-2-lysoglycerol-3-phosphocholine[c] + acetate[c]	3.1.1.47	64189;83572;114113;246266;313611	0	1000	0	c	Glycerolipid metabolism
	RCR10381	Acetyl-CoA:1-alkyl-sn-glycero-3-phosphocholine 2-O-acetyltransferase[c]	1-alkyl-2-lysoglycerol-3-phosphocholine[c] + acetyl-CoA[c] => 2-acetyl-1-alkyl-sn-glycero-3-phosphocholine[c] + CoA[c]		296048;100359680;361467	0	1000	0	c	Glycerolipid metabolism
	RCR10382	beta-1,3-galactosyltransferase 5	globoside[c] + UDP-galactose[c] => galactosylgloboside[c] + UDP[c]	2.4.1.-	288161	0	1000	0	c	Sphingolipid metabolism
	RCR10383	beta-galactoside alpha-2,3-sialyltransferase	galactosylgloboside[c] + CMP-Neu5Ac[c] => monosialylgalactosylgloboside[c] + CMP[c]	2.4.99.4	64442;363040;362924	0	1000	0	c	Sphingolipid metabolism
	RCR10384	galactoside 2-alpha-L-fucosyltransferase	galactosylgloboside[c] + GDP-L-fucose[c] => globo-H[c] + GDP[c]	2.4.1.69	81919;58924;308586	0	1000	0	c	Sphingolipid metabolism
	RCR10385	galactoside 2-alpha-L-fucosyltransferase[c]	lc4Cer[c] + GDP-L-fucose[c] => type I H glycolipid[c] + GDP[c]	2.4.1.69	81919;58924;308586	0	1000	0	c	Sphingolipid metabolism
	RCR10386	3-galactosyl-N-acetylglucosaminide 4-alpha-L-fucosyltransferase	type I H glycolipid[c] + GDP-L-fucose[c] => Lewis (b) antigen[c] + GDP[c]	2.4.1.65	58924	0	1000	0	c	Sphingolipid metabolism
	RCR10387	blood group H alpha-2-fucosyltransferase	nLc6Cer[c] + GDP-L-fucose[c] => VI2Fuc-nLc6[c] + GDP[c]	2.4.1.69	81919;58924;308586	0	1000	0	c	Sphingolipid metabolism
	RCR10388	UDP-alpha-D-galactose:N-acylsphingosine D-galactosyltransferase	ceramide pool[c] + UDP-galactose[c] => D-galactosyl-N-acylsphingosine[c] + UDP[c]	2.4.1.45	50555	0	1000	0	c	Sphingolipid metabolism
	RCR10389	dolichyl-phosphate-mannose-protein mannosyltransferase	O-D-mannosylprotein[c] + dolichyl-phosphate[c] <=> dolichyl-phosphate-D-mannose[c] + [protein]-L-serine[c]	2.4.1.109	84430;688673	-1000	1000	0	c	Inositol phosphate metabolism
	RCR10390	(5Z,13E)-(15S)-9alpha,11alpha-Epidioxy-15-hydroxyprosta-5,13- dienoate D-isomerase[c]	prostaglandin H2[c] => prostaglandin D2[c]	5.3.99.2	25526;58962	0	1000	0	c	Eicosanoid metabolism
	RCR10391	Acyl-CoA:1-alkenylglycerophosphoethanolamine O-acyltransferase	1-(1-alkenyl)-sn-glycero-3-phosphoethanolamine[c] + acyl-CoA-LD-TG2 pool[c] => O-1-alk-1-enyl-2-acyl-sn-glycero-3-phosphoethanolamine[c] + CoA[c]	2.3.1.23	361467;362434;100359680;296048	0	1000	0	c	Glycerolipid metabolism
	RCR10392	5beta-Cholestane-3alpha,7alpha,12alpha,26-tetraol:NAD+ 26-oxidoreductase	5beta-cholestane-3alpha,7alpha,12alpha,26-tetrol[m] + NAD+[m] => 3alpha,7alpha,12alpha-trihydroxy-5beta-cholestan-26-al[m] + NADH[m] + H+[m]	1.14.13.15	301517	0	1000	0	m	Bile acid metabolism
	RCR10393	cholestanetriol 26-monooxygenase	5beta-cholestane-3alpha,7alpha,12alpha,26-tetrol[m] + NADP+[m] => 3alpha,7alpha,12alpha-trihydroxy-5beta-cholestan-26-al[m] + NADPH[m] + H+[m]	1.14.13.15	301517	0	1000	0	m	Bile acid metabolism
	RCR10394	3alpha,7alpha,12alpha-trihydroxy-5beta-cholestanoate:CoA ligase (AMP-forming)	3alpha,7alpha,12alpha-trihydroxy-5beta-cholestanate[c] + ATP[c] + CoA[c] => 25(R)THCA-CoA[c] + AMP[c] + PPi[c]	6.2.1.7	79111;65192	0	1000	0	c	Bile acid metabolism
	RCR10395	bile-salt sulfotransferase	chenodeoxycholic acid[c] + PAPS[c] + H+[c] => sulfochenodeoxycholate[c] + PAP[c]	2.8.2.14	24912;24902	0	1000	0	c	Bile acid metabolism
	RCR10396	steryl-sulfatase	sulfochenodeoxycholate[c] + H2O[c] => chenodeoxycholic acid[c] + sulfate[c] + H+[c]	3.1.6.2	24800	0	1000	0	c	Bile acid metabolism
	RCR10397	RCR10397[m]	2 3-sulfinoalanine[m] + O2[m] => 2 L-cysteate[m]			0	1000	0	m	Bile acid metabolism
	RCR10398	ATP:NAD+ 2'-phosphotransferase[m]	NAD+[m] + ATP[m] => ADP[m] + NADP+[m]	2.7.1.23	365699;100125370	0	1000	0	m	Vitamin B metabolism
	RCR10399	NAD+ glycohydrolase	NAD+[c] + H2O[c] => ADP-ribose[c] + nicotinamide[c] + H+[c]	3.2.2.5	25668;81506	0	1000	0	c	Vitamin B metabolism
	RCR10400	S-Adenosyl-L-methionine:nicotinamide N-methyltransferase	nicotinamide[c] + SAM[c] + H+[c] => 1-methylnicotinamide[c] + SAH[c]	2.1.1.1	300691	0	1000	0	c	Vitamin B metabolism
	RCR10401	[Acyl-carrier-protein] 4'-pantetheine-phosphohydrolase	[ACP][c] + H2O[c] => apo-[ACP][c] + phosphopantetheine[c]	3.1.4.14		0	1000	0	c	Vitamin B metabolism
	RCR10402	CoA:apo-[acyl-carrier-protein] pantetheinephosphotransferase	apo-[ACP][c] + CoA[c] => [ACP][c] + PAP[c]	2.7.8.-	300328	0	1000	0	c	Vitamin B metabolism
	RCR10403	ATP:pantothenate 4'-phosphotransferase	pantothenate[c] + ATP[c] => D-4-phosphopantothenate[c] + ADP[c]	2.7.1.33	171053;294088;296167;360511	0	1000	0	c	Vitamin B metabolism
	RCR10404	ATP:1-phosphatidyl-1D-myo-inositol-4,5-bisphosphate 3-phosphotransferase	phosphatidylinositol-4,5-bisphosphate[c] + ATP[c] => phosphatidylinositol-3,4,5-trisphosphate[c] + ADP[c]	2.7.1.153	170911;298947;366508;85243	0	1000	0	c	Inositol phosphate metabolism
	RCR10405	ATP:1D-myo-inositol-1,3,4-trisphosphate 5-phosphotransferase	1D-myo-inositol-1,3,4-trisphosphate[c] + ATP[c] => 1D-myo-inositol-1,3,4,5-tetrakisphosphate[c] + ADP[c]	2.7.1.159	500709	0	1000	0	c	Inositol phosphate metabolism
	RCR10406	1-phosphatidylinositol-4-phosphate 5-kinase	PI pool[r] + ATP[r] => 1-phosphatidyl-1D-myo-inositol-5-phosphate[r] + ADP[r]	2.7.1.68	314641;309419;365865;687758	0	1000	0	r	Inositol phosphate metabolism
	RCR10407	phosphatidylinositol-3,4,5-trisphosphate 3-phosphatase	1-phosphatidyl-1D-myo-inositol-5-phosphate[r] + H2O[r] => PI pool[r] + Pi[r]	3.1.3.67	50557;364629	0	1000	0	r	Inositol phosphate metabolism
	RCR10408	1-phosphatidylinositol-4-phosphate 5-kinase[c]	1-phosphatidyl-1D-myo-inositol-3,4-bisphosphate[c] + ATP[c] => phosphatidylinositol-3,4,5-trisphosphate[c] + ADP[c]	2.7.1.68	314641;309419;365865;687758	0	1000	0	c	Inositol phosphate metabolism
	RCR10409	1-phosphatidyl-1D-myo-inositol-3,4,5-trisphosphate 5-phosphohydrolase	phosphatidylinositol-3,4,5-trisphosphate[n] + H2O[n] => 1-phosphatidyl-1D-myo-inositol-3,4-bisphosphate[n] + Pi[n]		54259;65038	0	1000	0	n	Inositol phosphate metabolism
	RCR10410	1-Phosphatidyl-1D-myo-inositol 3,4-bisphosphate 3-phosphohydrolase	1-phosphatidyl-1D-myo-inositol-3,4-bisphosphate[n] + H2O[n] => 1-phosphatidyl-1D-myo-inositol-4-phosphate[n] + Pi[n]		288762	0	1000	0	n	Inositol phosphate metabolism
	RCR10411	1-phosphatidyl-1D-myo-inositol-3,4-bisphosphate 4-phosphohydrolase	1-phosphatidyl-1D-myo-inositol-3,4-bisphosphate[n] + H2O[n] => 1-phosphatidyl-1D-myo-inositol-3-phosphate[n] + Pi[n]		116699	0	1000	0	n	Inositol phosphate metabolism
	RCR10412	1-Phosphatidyl-1D-myo-inositol 3-phosphate 3-phosphohydrolase	1-phosphatidyl-1D-myo-inositol-3-phosphate[n] + H2O[n] => PI pool[n] + Pi[n]		288762	0	1000	0	n	Inositol phosphate metabolism
	RCR10413	phosphatidylinositol 3-phosphate 4-kinase, nuclear	1-phosphatidyl-1D-myo-inositol-3-phosphate[n] + ATP[n] => 1-phosphatidyl-1D-myo-inositol-3,4-bisphosphate[n] + ADP[n]		314641;309419;365865;687758	0	1000	0	n	Inositol phosphate metabolism
	RCR10414	ATP:1-Phosphatidyl-1D-myo-inositol 4-phosphotransferase[n]	1-phosphatidyl-1D-myo-inositol-4-phosphate[n] + H2O[n] => PI pool[n] + Pi[n]			0	1000	0	n	Inositol phosphate metabolism
	RCR10415	phosphatidylinositol-5-phosphate 3-kinase, endoplasmic reticulum	1-phosphatidyl-1D-myo-inositol-5-phosphate[r] + ATP[r] => phosphatidylinositol-3,5-bisphosphate[r] + ADP[r]	2.7.1.154	116720;289021;361632	0	1000	0	r	Inositol phosphate metabolism
	RCR10416	ATP:1-phosphatidyl-1D-myo-inositol 3-phosphotransferase	PI pool[n] + ATP[n] => 1-phosphatidyl-1D-myo-inositol-3-phosphate[n] + ADP[n]		65052	0	1000	0	n	Inositol phosphate metabolism
	RCR10417	phosphatidylinositol phospholipase C, nucleus	PI pool[n] + H2O[n] => inositol-1-phosphate[n] + 1,2-diacylglycerol-LD-TAG pool[n]	3.1.4.11	24654	0	1000	0	n	Inositol phosphate metabolism
	RCR10418	5,10-methylenetetrahydrofolate:NAD+ oxidoreductase[m]	5,10-methenyl-THF[m] + NADH[m] <=> 5,10-methylene-THF[m] + NAD+[m]	1.5.1.15	305248;680308;292536	-1000	1000	0	m	Vitamin B metabolism
	RCR10419	2,3-dioxo-L-gulonate:hydrogen peroxide oxireductase	2,3-diketo-L-gulonate[c] + H2O[c] => L-xylonate[c] + CO2[c]			0	1000	0	c	Vitamin C metabolism
	RCR10420	Dolichyl-diphosphooligosaccharide:protein-L-asparagine oligopolysaccharidotransferase (liver)	2,3-diketo-L-gulonate[c] + H2O2[c] => threonate[c] + oxalate[c]			0	1000	0	c	Vitamin C metabolism
	RCR10421	Dolichyl-diphosphooligosaccharide:protein-L-asparagine oligopolysaccharidotransferase (uterus)	2,3-diketo-L-gulonate[c] + H2O[c] => L-erythrulose[c] + oxalate[c]			0	1000	0	c	Vitamin C metabolism
	RCR10422	retinol:NAD+ oxidoreductase	retinol[c] + NAD+[c] => retinal[c] + NADH[c] + H+[c]	1.1.1.1;1.1.1.105	100145871;171178;362474;310903;286964;29646;24172;366791;297805;100362350	0	1000	0	c	Vitamin A metabolism
	RCR10423	RCR10423[c]	9-cis-retinoate[c] <=> retinoate[c]			-1000	1000	0	c	Vitamin A metabolism
	RCR10424	RCR10424[r]	9-cis-retinoate[r] <=> retinoate[r]			-1000	1000	0	r	Vitamin A metabolism
	RCR10425	RCR10425[r]	13-cis-retinal[r] <=> retinal[r]			-1000	1000	0	r	Vitamin A metabolism
	RCR10426	all-trans-Retinol 11-cis-trans-isomerase	11-cis-retinol[c] <=> retinol[c]			-1000	1000	0	c	Vitamin A metabolism
	RCR10427	5-Hydroxy-L-tryptophan decarboxy-lyase	5-hydroxy-L-tryptophan[c] => serotonin[c] + CO2[c]	4.1.1.28	24311	0	1000	0	c	Serotonin and melatonin biosynthesis
	RCR10428	5-Hydroxytryptamine:oxygen oxidoreductase(deaminating)(flavin-containing)	serotonin[c] + O2[c] + H2O[c] => 5-hydroxyindoleacetaldehyde[c] + NH3[c] + H2O2[c]	1.4.3.4	25750;29253	0	1000	0	c	Serotonin and melatonin biosynthesis
	RCR10429	vitamin D3 24-hydroxylase	calcidiol[m] + NADPH[m] + O2[m] + H+[m] => (24R)-24,25-dihydroxycalciol[m] + NADP+[m] + H2O[m]	1.14.13.126	25279	0	1000	0	m	Vitamin D metabolism
	RCR10430	vitamin D3 24-hydroxylase[m]	(24R)-24,25-dihydroxycalciol[m] + NADH[m] + O2[m] + H+[m] => calcitetrol[m] + NAD+[m] + H2O[m]	1.14.13.126	25279	0	1000	0	m	Vitamin D metabolism
	RCR10431	1a,24,25VITD3Hm	(24R)-24,25-dihydroxycalciol[m] + NADPH[m] + O2[m] + H+[m] => calcitetrol[m] + NADP+[m] + H2O[m]			0	1000	0	m	Vitamin D metabolism
	RCR10432	calcidiol,NADPH:oxygen oxidoreductase (1-hydroxylating)	calcidiol[m] + NADPH[m] + O2[m] + H+[m] => calcitriol[m] + NADP+[m] + H2O[m]		80848:114700:24384:29216	0	1000	0	m	Vitamin D metabolism
	RCR10433	(1R,2S)-naphthalene 1,2-oxide hydrolase	(1R,2S)-naphthalene 1,2-oxide[c] + H2O[c] => 1,2-dihydronaphthalene-1,2-diol[c]	3.3.2.9	25315	0	1000	0	c	Xenobiotics metabolism
	RCR10434	(1S,2R)-naphthalene 1,2-oxide hydrolase	(1S,2R)-naphthalene 1,2-oxide[c] + H2O[c] => 1,2-dihydronaphthalene-1,2-diol[c]	3.3.2.9	25315	0	1000	0	c	Xenobiotics metabolism
	RCR10435	chloride:hydrogen-peroxide oxidoreductase (hypochlorite-forming)	hypochlorite[c] + H+[c] + H2O[c] => chloride[c] + H2O2[c]	1.11.1.7	94167;287610;303414;554172	0	1000	0	c	Xenobiotics metabolism
	RCR10436	diphosphate phosphohydrolase[n]	PPi[n] + H2O[n] => 2 Pi[n]		294504;310664;310856;361663	0	1000	0	n	Miscellaneous
	RCR10437	Nomega,Nomega'-dimethyl-L-arginine dimethylamidohydrolase	NG,NG-dimethyl-L-arginine[c] + H2O[c] => dimethylamine[c] + citrulline[c]	3.5.3.18	64157;294239	0	1000	0	c	Miscellaneous
	RCR10438	NADH:(quinone-acceptor) oxidoreductase	vitamin K[c] + NADH[c] + H+[c] <=> reduced vitamin K[c] + NAD+[c]	1.6.5.2;1.10.99.2	24314;291084	-1000	1000	0	c	Miscellaneous
	RCR10439	RCR10439[c]	0.64 1-acylglycerol-3P-palm[c] + 0.122 1-acylglycerol-3P-ol[c] + 0.082 1-acylglycerol-3P-stea[c] + 0.0741 1-acylglycerol-3P-lin[c] + 0.0286 1-acylglycerol-3P-7-hexade[c] + 0.0208 1-acylglycerol-3P-cis-vac[c] + 0.0096 1-acylglycerol-3P-myrist[c] + 0.0048 1-acylglycerol-3P-gamma-lin[c] + 0.0037 1-acylglycerol-3P-linolen[c] + 0.0028 1-acylglycerol-3P-6,9,12,15-octa[c] + 0.0024 1-acylglycerol-3P-arac…			0	1000	0	c	Biomass
	RCR10440	calcitriol,NADPH:oxygen oxidoreductase (24-hydroxylating)	calcitriol[m] + NADPH[m] + O2[m] + H+[m] => calcitetrol[m] + NADP+[m] + H2O[m]	1.14.13.126	25279	0	1000	0	m	Vitamin D metabolism
	RCR10441	(S)-Lactate:NAD+ oxidoreductase[c]	pyruvate[c] + NADH[c] + H+[c] <=> L-lactate[c] + NAD+[c]	1.1.1.27	24534;29634;691172;369018	-1000	1000	0	c	Central carbon metabolism
	RCR10442	ATP:pyruvate,water phosphotransferase	pyruvate[c] + ATP[c] + H2O[c] => PEP[c] + AMP[c] + Pi[c]	2.7.9.2		0	1000	0	c	Central carbon metabolism
	RCR10443	2-phospho-D-glycerate hydro-lyase (phosphoenolpyruvate-forming)	2-phospho-D-glycerate[c] <=> PEP[c] + H2O[c]	4.2.1.11	24333;24334;25438;100911625	-1000	1000	0	c	Central carbon metabolism
	RCR10444	D-phosphoglycerate 2,3-phosphomutase	2-phospho-D-glycerate[c] <=> 3-phospho-D-glycerate[c]	5.4.2.1;5.4.2.4	24959;24642;296973	-1000	1000	0	c	Central carbon metabolism
	RCR10445	3-Phospho-D-glyceroyl phosphate phosphohydrolase	1,3-bisphospho-D-glycerate[c] + H2O[c] => 3-phospho-D-glycerate[c] + Pi[c]	3.6.1.7	299203;364224	0	1000	0	c	Central carbon metabolism
	RCR10446	pyruvate dehydrogenase (acetyl-transferring)	lipoamide[m] + pyruvate[m] => S-acetyldihydrolipoamide[m] + CO2[m]	1.2.4.1	117098:289950;29554:289950	0	1000	0	m	Central carbon metabolism
	RCR10447	D-glucose 1-epimerase	beta-D-glucose[c] <=> glucose[c]	5.1.3.3	313843	-1000	1000	0	c	Central carbon metabolism
	RCR10448	ATP:beta-D-glucose 6-phosphotransferase	beta-D-glucose[c] + ATP[c] => beta-D-glucose-6-phosphate[c] + ADP[c]	2.7.1.1;2.7.1.2	24385;25059;25060;25058;100364027	0	1000	0	c	Central carbon metabolism
	RCR10449	ADP:D-glucose 6-phosphotransferase	beta-D-glucose[c] + ADP[c] => beta-D-glucose-6-phosphate[c] + AMP[c]	2.7.1.147	315722	0	1000	0	c	Central carbon metabolism
	RCR10450	Maltodextrin glucosidase (maltotriose), lysosome	maltotriose[l] + H2O[l] => maltose[l] + glucose[l]	3.2.1.20	367562	0	1000	0	l	Central carbon metabolism
	RCR10451	alpha-amylase	maltose[c] + H2O[c] => 2 fructose[c]	3.2.1.1	364745;497039;24203	0	1000	0	c	Central carbon metabolism
	RCR10452	maltose glucohydrolase[c]	maltose[c] + H2O[c] => 2 glucose[c]	3.2.1.20	24382;312272	0	1000	0	c	Central carbon metabolism
	RCR10453	galactokinase[c]	galactose[c] + ATP[c] => alpha-D-galactose-1-phosphate[c] + ADP[c]	2.7.1.6	287835;296117	0	1000	0	c	Carbohydrate metabolism
	RCR10454	ATP:alpha-D-galactose 1-phosphotransferase	galactose[c] + ATP[c] => galactose-1-phosphate[c] + ADP[c]	2.7.1.6	287835;296117;296118	0	1000	0	c	Carbohydrate metabolism
	RCR10455	GDP:D-mannose-1-phosphate guanylyltransferase	mannose-1-phosphate[c] + GDP[c] => GDP-mannose[c] + Pi[c]	2.7.7.22;2.7.7.13	501167;100190936;363145;316003	0	1000	0	c	Carbohydrate metabolism
	RCR10456	GTP:alpha-D-mannose-1-phosphate guanylyltransferase	mannose-1-phosphate[c] + GTP[c] => GDP-mannose[c] + PPi[c]	2.7.7.13	501167;363145;316003	0	1000	0	c	Carbohydrate metabolism
	RCR10457	GDP-alpha-D-mannose 4,6-hydro-lyase (GDP-4-dehydro-alpha-D-rhamnose-forming)	GDP-mannose[c] => GDP-4-dehydro-6-deoxy-D-mannose[c] + H2O[c]	4.2.1.47	291095	0	1000	0	c	Carbohydrate metabolism
	RCR10458	UDPglucuronate uridine-monophosphohydrolase	UDP-glucuronate[c] + H2O[c] => D-glucuronate 1-phosphate[c] + UMP[c]	2.4.1.117	295051	0	1000	0	c	Vitamin C metabolism
	RCR10459	Glucuronate 1-phosphate phosphatase	D-glucuronate 1-phosphate[c] + H2O[c] => glucuronate[c] + Pi[c]			0	1000	0	c	Vitamin C metabolism
	RCR10460	Propanoate:CoA ligase (AMP-forming)	propanoyl-CoA[c] + AMP[c] + PPi[c] <=> propanoate[c] + ATP[c] + CoA[c]	6.2.1.17;6.2.1.1;3.1.2.2	311569;296259;314800	-1000	1000	0	c	Central carbon metabolism
	RCR10461	AKBDHm	2-oxobutyrate[m] + NAD+[m] + CoA[m] => propanoyl-CoA[m] + CO2[m] + NADH[m] + H+[m]	1.2.7.2		0	1000	0	m	Central carbon metabolism
	RCR10462	3-Oxopropanoate:NAD+ oxidoreductase (decarboxylating, CoA-acetylating)[m]	3-oxopropanoate[m] + NAD+[m] + CoA[m] => CO2[m] + acetyl-CoA[m] + NADH[m] + H+[m]	1.2.1.18;1.2.1.27	81708	0	1000	0	m	Central carbon metabolism
	RCR10463	3-hydroxypropanoate:NAD+ oxidoreductase	hydracrylate[m] + NAD+[m] => 3-oxopropanoate[m] + NADH[m] + H+[m]	1.1.1.59	298298	0	1000	0	m	Central carbon metabolism
	RCR10464	3-hydroxyisobutyryl-CoA hydrolase	3-hydroxypropionyl-CoA[m] + H2O[m] => hydracrylate[m] + CoA[m]	3.1.2.4	301384	0	1000	0	m	Central carbon metabolism
	RCR10465	Acetyl-CoA:acetyl-CoA C-acetyltransferase[c]	acetoacetyl-CoA[c] + CoA[c] <=> 2 acetyl-CoA[c]	2.3.1.9	308100;365096	-1000	1000	0	c	Central carbon metabolism
	RCR10466	Acetoacetate:CoA ligase (AMP-forming)[c]	acetoacetate[c] + ATP[c] + CoA[c] => acetoacetyl-CoA[c] + AMP[c] + PPi[c]	6.2.1.16	65984	0	1000	0	c	Central carbon metabolism
	RCR10467	(R)-3-Hydroxybutanoate:NAD+ oxidoreductase	(R)-3-hydroxybutanoate[m] + NAD+[m] <=> acetoacetate[m] + NADH[m] + H+[m]	1.1.1.30	117099;295458	-1000	1000	0	m	Central carbon metabolism
	RCR10468	ATP:Sedoheptulose 7-phosphate 1-phosphotransferase	sedoheptulose-1,7-bisphosphate[c] + ADP[c] <=> sedoheptulose-7-phosphate[c] + ATP[c]	2.7.1.11	60416;25741;65152	-1000	1000	0	c	Pentose phosphate pathway
	RCR10469	6-Phospho-D-glucono-1,5-lactone lactonohydrolase	glucono-1,5-lactone-6-phosphate[r] + H2O[r] => 6-phospho-D-gluconate[r]	3.1.1.31	298655;290636	0	1000	0	r	Pentose phosphate pathway
	RCR10470	6-Phospho-D-glucono-1,5-lactone lactonohydrolase[c]	glucono-1,5-lactone-6-phosphate[c] + H2O[c] => 6-phospho-D-gluconate[c]	3.1.1.31	298655;290636	0	1000	0	c	Pentose phosphate pathway
	RCR10471	2-deoxy-D-ribose 1-phosphate 1,5-phosphomutase	2-deoxy-D-ribose-1-phosphate[c] <=> 2-deoxy-D-ribose-5-phosphate[c]	5.4.2.7	289632	-1000	1000	0	c	Pentose phosphate pathway
	RCR10472	ADP phosphohydrolase	ADP[c] + H2O[c] => AMP[c] + Pi[c]	3.6.1.5;3.6.1.6	246272;64467;64519;85260;314312;613267;316077;361063	0	1000	0	c	Purine metabolism
	RCR10473	adenosine 5'-monophosphate phosphohydrolase	AMP[c] + H2O[c] => adenosine[c] + Pi[c]	3.1.3.5	56780;360629;312373;58813;298881;287368;313574;100360582;100363253;288489	0	1000	0	c	Purine metabolism
	RCR10474	adenosine 5'-monophosphate phosphohydrolase[m]	AMP[m] + H2O[m] => adenosine[m] + Pi[m]	3.1.3.5	56780;360629;312373;58813;298881;287368;313574;100360582;100363253;288489	0	1000	0	m	Purine metabolism
	RCR10475	ATP:GMP phosphotransferase	GDP[c] + ADP[c] <=> GMP[c] + ATP[c]	2.7.4.8	303179	-1000	1000	0	c	Purine metabolism
	RCR10476	Xanthosine-5'-phosphate:L-glutamine amido-ligase (AMP-forming)	xanthosine-5-phosphate[c] + glutamine[c] + ATP[c] + H2O[c] => GMP[c] + glutamate[c] + AMP[c] + PPi[c]	6.3.5.2	295088	0	1000	0	c	Purine metabolism
	RCR10477	Guanosine 3',5'-cyclic phosphate 5'-nucleotidohydrolase	cGMP[c] + H2O[c] => GMP[c]	3.1.4.17;3.1.4.35	171115;191569	0	1000	0	c	Purine metabolism
	RCR10478	GTP diphosphohydrolase (diphosphate-forming)	GTP[c] + H2O[c] => GMP[c] + PPi[c]	3.6.1.19;3.6.1.8	311422	0	1000	0	c	Purine metabolism
	RCR10479	Xanthosine-5'-phosphate:ammonia ligase (AMP-forming)	xanthosine-5-phosphate[c] + NH3[c] + ATP[c] => GMP[c] + AMP[c] + PPi[c]	6.3.4.1	295088	0	1000	0	c	Purine metabolism
	RCR10480	2'-Deoxyadenosine 5'-triphosphate:oxydized-thioredoxin 2'-oxidoreductase	thioredoxin[c] + ATP[c] => oxidized thioredoxin[c] + dATP[c] + H2O[c]	1.17.4.1	685579:362720:299976	0	1000	0	c	Purine metabolism
	RCR10481	2'-Deoxyadenosine 5'-diphosphate:oxidized-thioredoxin 2'-oxidoreductase	thioredoxin[c] + ADP[c] => oxidized thioredoxin[c] + dADP[c] + H2O[c]	1.17.4.1	685579:362720:299976	0	1000	0	c	Purine metabolism
	RCR10482	2'-Deoxyguanosine 5'-triphosphate:oxydized-thioredoxin 2'-oxidoreductase	thioredoxin[c] + GTP[c] => oxidized thioredoxin[c] + dGTP[c] + H2O[c]	1.17.4.1	685579:362720:299976	0	1000	0	c	Purine metabolism
	RCR10483	2'-Deoxyguanosine 5'-diphosphate:oxidized-thioredoxin 2'-oxidoreductase	thioredoxin[c] + GDP[c] => oxidized thioredoxin[c] + dGDP[c] + H2O[c]	1.17.4.1	685579:362720:299976	0	1000	0	c	Purine metabolism
	RCR10484	2'-Deoxycytidine diphosphate:oxidized-thioredoxin 2'-oxidoreductase	thioredoxin[c] + CDP[c] => oxidized thioredoxin[c] + dCDP[c] + H2O[c]	1.17.4.1	685579:362720:299976	0	1000	0	c	Purine metabolism
	RCR10485	2'-Deoxyuridine 5'-diphosphate:oxidized-thioredoxin 2'-oxidoreductase	thioredoxin[c] + UDP[c] => oxidized thioredoxin[c] + dUDP[c] + H2O[c]	1.17.4.1	685579:362720:299976	0	1000	0	c	Purine metabolism
	RCR10486	xanthine:NAD+ oxidoreductase	xanthine[c] + NAD+[c] + H2O[c] => urate[c] + NADH[c] + H+[c]	1.17.1.4	497811	0	1000	0	c	Purine metabolism
	RCR10487	Xanthine:oxygen oxidoreductase	xanthine[c] + O2[c] + H2O[c] => urate[c] + H2O2[c]	1.17.3.2	497811	0	1000	0	c	Purine metabolism
	RCR10488	ATP:CDP phosphotransferase	CTP[m] + ADP[m] <=> CDP[m] + ATP[m]	2.7.4.6	191575;83782;171566;58964;685679;688903;85269	-1000	1000	0	m	Pyrimidine metabolism
	RCR10489	nucleoside-diphosphate kinase[m]	dTTP[m] + dADP[m] <=> dTDP[m] + dATP[m]	2.7.4.6	191575;83782;171566;58964;685679;688903;85269	-1000	1000	0	m	Pyrimidine metabolism
	RCR10490	hydrogen-carbonate:L-glutamine amido-ligase (ADP-forming, carbamate-phosphorylating)	glutamine[c] + HCO3-[c] + 2 ATP[c] + H+[c] + H2O[c] => carbamoyl-phosphate[c] + glutamate[c] + Pi[c] + 2 ADP[c]	6.3.5.5	24240	0	1000	0	c	Pyrimidine metabolism
	RCR10491	UDP phosphohydrolase	UDP[r] + H2O[r] => UMP[r] + Pi[r]	3.6.1.5;3.6.1.6	246272;64467;64519;85260;314312;613267;316077;361063	0	1000	0	r	Pyrimidine metabolism
	RCR10492	2'-deoxyuridine 5'-monophosphate phosphohydrolase	dUMP[c] + H2O[c] => deoxyuridine[c] + Pi[c]	3.1.3.-	287368;100360582	0	1000	0	c	Pyrimidine metabolism
	RCR10493	thymidine kinase	deoxyuridine[c] + dGTP[c] => dUMP[c] + dGDP[c]	2.7.1.21	24834	0	1000	0	c	Pyrimidine metabolism
	RCR10494	nucleoside-diphosphatase (dUDP)	dUDP[c] + H2O[c] => dUMP[c] + Pi[c]	3.6.1.23	497778	0	1000	0	c	Nucleotide metabolism
	RCR10495	ATP:CMP phosphotransferase[m]	CDP[m] + ADP[m] <=> CMP[m] + ATP[m]	2.7.4.14	314004	-1000	1000	0	m	Nucleotide metabolism
	RCR10496	ATP:adenosine 5'-phosphotransferase[m]	adenosine[m] + ATP[m] => AMP[m] + ADP[m]		25368;79127	0	1000	0	m	Nucleotide metabolism
	RCR10497	ATP:sulfate adenylyltransferase	sulfate[c] + ATP[c] => adenylyl sulfate[c] + PPi[c]	2.7.7.4	294103;295443	0	1000	0	c	Nucleotide metabolism
	RCR10498	ATP:adenylylsulfate 3'-phosphotransferase	adenylyl sulfate[c] + ATP[c] => PAPS[c] + ADP[c]	2.7.1.25	294103;295443	0	1000	0	c	Nucleotide metabolism
	RCR10499	ATP:deoxyuridine 5'-phosphotransferase	deoxyuridine[c] + ATP[c] => dUMP[c] + ADP[c]	2.7.1.21	24834	0	1000	0	c	Nucleotide metabolism
	RCR10500	thymidylate 5'-phosphohydrolase	dTMP[l] + H2O[l] => thymidine[l] + Pi[l]	3.1.3.-	100360582;287368;298881;312373;313574;360629;58813	0	1000	0	l	Nucleotide metabolism
	RCR10501	ATP:dTDP phosphotransferase[m]	dTTP[m] + ADP[m] <=> dTDP[m] + ATP[m]	2.7.4.6	171566;191575;58964;685679;688903;83782;85269	-1000	1000	0	m	Nucleotide metabolism
	RCR10502	ATP:IDP phosphotransferase	ITP[n] + ADP[n] <=> IDP[n] + ATP[n]	2.7.4.6	191575;83782	-1000	1000	0	n	Nucleotide metabolism
	RCR10503	Adenosine:phosphate alpha-D-ribosyltransferase	adenosine[c] + Pi[c] <=> ribose-1-phosphate[c] + adenine[c]	2.4.2.1	290029	-1000	1000	0	c	Nucleotide metabolism
	RCR10504	Carbon-dioxide:ammonia ligase (ADP-forming,carbamate-phosphorylating)	NH3[m] + CO2[m] + 2 ATP[m] + H2O[m] => carbamoyl-phosphate[m] + Pi[m] + 2 ADP[m]	6.3.4.16	497840	0	1000	0	m	Alanine aspartate and glutamate metabolism
	RCR10505	carbamoyl phosphate transport, endoplasmic reticulum	NH3[m] + HCO3-[m] + 2 ATP[m] + H+[m] => carbamoyl-phosphate[m] + Pi[m] + 2 ADP[m]	6.3.4.16	497840	0	1000	0	m	Alanine aspartate and glutamate metabolism
	RCR10506	L-Glutamate:ammonia ligase (ADP-forming)	NH3[c] + glutamate[c] + ATP[c] => glutamine[c] + Pi[c] + ADP[c]	6.3.1.2	24957;316304	0	1000	0	c	Alanine aspartate and glutamate metabolism
	RCR10507	gamma-glutamylcyclotransferase	5-oxoproline[c] + GSH[c] <=> gamma-glutamylglutathione[c]	2.3.2.4	290500;362368	-1000	1000	0	c	Alanine aspartate and glutamate metabolism
	RCR10508	Carbamoyl-phosphate:L-ornithine carbamoyltransferase	citrulline[m] + Pi[m] <=> carbamoyl-phosphate[m] + ornithine[m]	2.1.3.3	25611	-1000	1000	0	m	Arginine and proline metabolism
	RCR10509	L-Arginine amidinohydrolase[c]	arginine[c] + H2O[c] => urea[c] + ornithine[c]	3.5.3.1	29221;29215	0	1000	0	c	Arginine and proline metabolism
	RCR10510	S-adenosylmethioninamine:spermidine 3-aminopropyltransferase	S-adenosylmethioninamine[c] + spermidine[c] => 5-methylthioadenosine[c] + spermine[c] + H+[c]	2.5.1.16;2.5.1.22	84596;100912604;363469	0	1000	0	c	Arginine and proline metabolism
	RCR10511	L-arginine carboxy-lyase (agmatine-forming)	arginine[m] => agmatine[m] + CO2[m]	4.1.1.19	366473	0	1000	0	m	Arginine and proline metabolism
	RCR10512	4-Aminobutyraldehyde:NAD+ oxidoreductase	4-aminobutanal[m] + NADP+[m] + H2O[m] => 4-aminobutyrate[m] + NADPH[m] + H+[m]	1.2.1.3	291450;29539;64040;65183;298079	0	1000	0	m	Arginine and proline metabolism
	RCR10513	4-hydroxy-2-oxoglutarate glyoxylate-lyase (pyruvate-forming)	4-hydroxy-2-oxoglutarate[m] => glyoxalate[m] + pyruvate[m]	4.1.3.16	293949	0	1000	0	m	Arginine and proline metabolism
	RCR10514	diamine N-acetyltransferase	N1-acetylspermine[c] + CoA[c] <=> spermine[c] + acetyl-CoA[c]	2.3.1.57	302642;360547	-1000	1000	0	c	Arginine and proline metabolism
	RCR10515	diamine N-acetyltransferase[c]	N1-acetylspermidine[c] + CoA[c] <=> spermidine[c] + acetyl-CoA[c]	2.3.1.57	302642;360547	-1000	1000	0	c	Arginine and proline metabolism
	RCR10516	diamine N-acetyltransferase[p]	N1-acetylspermidine[p] + CoA[p] <=> spermidine[p] + acetyl-CoA[p]	2.3.1.57	302642;360547	-1000	1000	0	p	Arginine and proline metabolism
	RCR10517	N1-acetylspermine:oxygen oxidoreductase (3-acetamidopropanal-forming)	N1-acetylspermine[c] + O2[c] + H2O[c] => acetamidopropanal[c] + spermidine[c] + H2O2[c]	1.5.3.13;1.5.3.16	308652;293589;501620	0	1000	0	c	Arginine and proline metabolism
	RCR10518	RCR10518[c]	N1,N8-diacetylspermidine[c] + CoA[c] <=> N1-acetylspermidine[c] + acetyl-CoA[c]			-1000	1000	0	c	Arginine and proline metabolism
	RCR10519	ATP Creatine kinase (c)	creatine-phosphate[m] + ADP[m] + 2 H+[m] <=> creatine[m] + ATP[m]	2.7.3.2	24264;24265;29593;688698	-1000	1000	0	m	Arginine and proline metabolism
	RCR10520	S-Adenosyl-L-methionine:glycine N-methyltransferase	SAM[c] + glycine[c] => sarcosine[c] + SAH[c]	2.1.1.20	25134	0	1000	0	c	Glycine serine and threonine metabolism
	RCR10521	choline dehydrogenase	choline[c] + NAD+[c] => betaine_aldehyde[c] + NADH[c] + H+[c]	1.1.99.1	290551	0	1000	0	c	Glycine serine and threonine metabolism
	RCR10522	p-cumic alcohol:NAD+ oxidoreductase	betaine_aldehyde[c] + NAD+[c] + H2O[c] => betaine[c] + NADH[c] + 2 H+[c]	1.2.1.8	291450	0	1000	0	c	Glycine serine and threonine metabolism
	RCR10523	L-Alanine:glyoxylate aminotransferase[p]	glyoxalate[p] + alanine[p] => pyruvate[p] + glycine[p]	2.6.1.44	24792	0	1000	0	p	Glycine serine and threonine metabolism
	RCR10524	Glycolate:oxygen 2-oxidoreductase	glycolate[c] + O2[c] => glyoxalate[c] + H2O2[c]	1.1.3.15	84029;311446	0	1000	0	c	Glycine serine and threonine metabolism
	RCR10525	RCR10525[c]	S-[2-carboxy-1-(1H-imidazol-4-yl)ethyl]glutathione[c] + 2 H+[c] + H2O[c] <=> S-[2-carboxy-1-(1H-imidazol-4-yl)ethyl]-L-cysteine[c] + glycine[c] + glutamate[c]	3.5.1.-	361532;306840;497009;293653;303745;246233;293615;299638;362914;499210;309757;360462;685695;367214	-1000	1000	0	c	Aromatic amino acid metabolism
	RCR10526	L-2-aminoadipate:2-oxoglutarate aminotransferase	2-oxoadipate[c] + glutamate[c] <=> L-2-aminoadipate[c] + AKG[c]	2.6.1.39	29416	-1000	1000	0	c	Lysine metabolism
	RCR10527	L-2-Aminoadipate-6-semialdehyde:NAD+ 6-oxidoreductase[m]	2-aminoadipate 6-semialdehyde[m] + NAD+[m] + H2O[m] => L-2-aminoadipate[m] + NADH[m] + H+[m]	1.2.1.31	291450	0	1000	0	m	Lysine metabolism
	RCR10528	4-Trimethylammoniobutanoate,2-oxoglutarate:oxygen oxidoreductase (3-hydroxylating)	gamma-butyrobetaine[c] + AKG[c] + O2[c] => succinate[c] + CO2[c] + L-carnitine[c]	1.4.11.1	64564	0	1000	0	c	Lysine metabolism
	RCR10529	Phenethylamine:oxygen oxidoreductase (deaminating)	phenethylamine[c] + O2[c] + H2O[c] => phenylacetaldehyde[c] + NH3[c] + H2O2[c]	1.4.3.4;1.4.3.21	25750;29473;65029;29253	0	1000	0	c	Aromatic amino acid metabolism
	RCR10530	Phenylacetaldehyde:NAD+ oxidoreductase	phenylacetaldehyde[m] + NAD+[m] + H2O[m] => phenylacetate[m] + NADH[m] + H+[m]	1.2.1.5;1.2.1.39	25375;266603;309147;688778	0	1000	0	m	Aromatic amino acid metabolism
	RCR10531	Aldehyde:NADP+ oxidoreductase	phenylacetate[m] + NADPH[m] + H+[m] <=> phenylacetaldehyde[m] + NADP+[m] + H2O[m]	1.2.1.5	25375;266603;309147;688778	-1000	1000	0	m	Aromatic amino acid metabolism
	RCR10532	Dopaquinone isomerase 1	2 2-carboxy-2,3-dihydro-5,6-dihydroxyindole[c] + O2[c] => 2 L-dopachrome[c] + 2 H2O[c]	1.14.18.1	308800	0	1000	0	c	Aromatic amino acid metabolism
	RCR10533	(S)-Methylmalonate semialdehyde:NAD+ oxidoreductase	2-methyl-3-oxopropanoate[c] + NAD+[c] + H2O[c] => methylmalonate[c] + NADH[c] + H+[c]	1.2.1.3	291450;29539;64040;65183;298079	0	1000	0	c	Valine leucine and isoleucine metabolism
	RCR10534	3-Hydroxy-L-kynurenine hydrolase	3-hydroxy-L-kynurenine[c] + H2O[c] => 3-hydroxyanthranilate[c] + alanine[c]	3.7.1.3	116682	0	1000	0	c	Aromatic amino acid metabolism
	RCR10535	2-Amino-3-carboxymuconate semialdehyde carboxy-lyase	2-amino-3-carboxymuconate semialdehyde[c] => 2-aminomuconate semialdehyde[c] + CO2[c]	4.1.1.45	171385	0	1000	0	c	Aromatic amino acid metabolism
	RCR10536	RCR10536[c]	2-aminomuconate semialdehyde[c] <=> picolinic acid[c] + H2O[c]			-1000	1000	0	c	Aromatic amino acid metabolism
	RCR10537	S-Adenosyl-L-methionine:catechol O-methyltransferase[c]	noradrenaline[c] + SAM[c] => normetanephrine[c] + SAH[c]	2.1.1.6	24267;308868	0	1000	0	c	Aromatic amino acid metabolism
	RCR10538	L-Normetanephrine:oxygen oxidoreductase (deaminating) (copper-containing)	normetanephrine[c] + O2[c] + H2O[c] => 3-methoxy-4-hydroxyphenylglycolaldehyde[c] + NH3[c] + H2O2[c]	1.4.3.4	25750;29253	0	1000	0	c	Aromatic amino acid metabolism
	RCR10539	3,4-dihydroxyphenylethyleneglycol:NAD+ oxidoreductase	3,4-dihydroxymandelaldehyde[c] + NADH[c] + H+[c] <=> 3,4-dihydroxyphenylethyleneglycol[c] + NAD+[c]	1.1.1.1	100145871;171178;362474;310903;29646;24172	-1000	1000	0	c	Aromatic amino acid metabolism
	RCR10540	3,4-Dihydroxyphenylacetaldehyde:NAD+ oxidoreductase	3,4-dihydroxyphenylacetaldehyde[c] + NAD+[c] + H2O[c] => 3,4-dihydroxyphenylacetate[c] + NADH[c] + H+[c]	1.2.1.5	25375;266603;309147;688778	0	1000	0	c	Aromatic amino acid metabolism
	RCR10541	3-Methoxytyramine:oxygen oxidoreductase (deaminating) (copper-containing)	3-methoxytyramine[c] + O2[c] + H2O[c] => 3-methoxy-4-hydroxyphenylacetaldehyde[c] + NH3[c] + H2O2[c]	1.4.3.4	25750;29253	0	1000	0	c	Aromatic amino acid metabolism
	RCR10542	4-Hydroxyphenylacetaldehyde:NAD+ oxidoreductase	4-hydroxyphenylacetaldehyde[c] + NAD+[c] + H2O[c] => 4-hydroxyphenylacetate[c] + NADH[c] + H+[c]	1.2.1.5	25375;266603;309147;688778	0	1000	0	c	Aromatic amino acid metabolism
	RCR10543	RCR10543[c]	adrenaline[c] => adrenochrome[c] + 4 H+[c]			0	1000	0	c	Aromatic amino acid metabolism
	RCR10544	L-Dopachrome delta7-delta2-isomerase	L-dopachrome[c] => 5,6-dihydroxyindole-2-carboxylate[c]	5.3.3.12	290484	0	1000	0	c	Aromatic amino acid metabolism
	RCR10545	ATP:L-methionine S-adenosyltransferase	methionine[c] + ATP[c] + H2O[c] => SAM[c] + PPi[c] + Pi[c]	2.5.1.6	171347;683630;25331	0	1000	0	c	Cysteine and methionine metabolism
	RCR10546	L-cysteine:NAD+ oxidoreductase	cystine[c] + NADH[c] + H+[c] <=> 2 cysteine[c] + NAD+[c]	1.8.1.6		-1000	1000	0	c	Cysteine and methionine metabolism
	RCR10547	S-adenosyl-L-methionine:DNA (cytosine-5-)-methyltransferase	DNA[c] + SAM[c] => DNA-5-methylcytosine[c] + SAH[c] + H+[c]	2.1.1.37	444984;291324;309680;444985;84350	0	1000	0	c	Cysteine and methionine metabolism
	RCR10548	phosphoadenylyl-sulfate reductase (thioredoxin)	thioredoxin[c] + PAPS[c] => oxidized thioredoxin[c] + sulfite[c] + PAP[c]			0	1000	0	c	Cysteine and methionine metabolism
	RCR10549	L-cysteine/L-glutamine reversible exchanger	cystine[c] + 2 GSH[c] <=> GSSG[c] + 2 cysteine[c]			-1000	1000	0	c	Cysteine and methionine metabolism
	RCR10550	5-oxo-L-proline amidohydrolase (ATP-hydrolysing)	5-oxoproline[c] + ATP[c] + 2 H2O[c] => glutamate[c] + Pi[c] + ADP[c]	3.5.2.9	116684	0	1000	0	c	Glutathione metabolism
	RCR10551	spermidine:oxygen oxidoreductase (spermidine-forming)	spermine[c] + O2[c] + H2O[c] => 3-amino-propanal[c] + spermidine[c] + H2O2[c]	1.5.3.17	308652;501620	0	1000	0	c	beta-Alanine metabolism
	RCR10552	L-histidine:beta-alanine ligase (ADP-forming)	beta-alanine[c] + histidine[c] + ATP[c] => carnosine[c] + AMP[c] + PPi[c]	6.3.2.11	309150	0	1000	0	c	beta-Alanine metabolism
	RCR10553	Nalpha-(beta-alanyl)-L-histidine hydrolase	carnosine[c] + H2O[c] => beta-alanine[c] + histidine[c]	3.4.13.3;3.4.13.20	291394;307212	0	1000	0	c	beta-Alanine metabolism
	RCR10554	4-aminobutanal:NAD+ 1-oxidoreductase[m]	4-aminobutanal[m] + NAD+[m] + H2O[m] => 4-aminobutyrate[m] + NADH[m] + H+[m]	1.2.1.3;1.2.1.19	291450;29539;64040;65183;298079	0	1000	0	m	beta-Alanine metabolism
	RCR10555	3-Hydroxypropionyl-CoA hydro-lyase	acrylyl-CoA[m] + H2O[m] <=> 3-hydroxypropionyl-CoA[m]	4.2.1.17	171142:140547:170670	-1000	1000	0	m	beta-Alanine metabolism
	RCR10556	(S)-Methylmalonate semialdehyde:NAD+ oxidoreductase[m]	2-methyl-3-oxopropanoate[m] + NAD+[m] + H2O[m] => methylmalonate[m] + NADH[m] + H+[m]	1.2.1.3;1.2.3.1	291450;29539;54349;64040;65183;298079	0	1000	0	m	Valine leucine and isoleucine metabolism
	RCR10557	(S)-Methylmalonyl-CoA hydrolase	methylmalonate[m] + CoA[m] => (R)-methylmalonyl-CoA[m] + H2O[m]	3.1.2.17;1.2.1.18	81708	0	1000	0	m	Valine leucine and isoleucine metabolism
	RCR10558	(S)-Methylmalonate semialdehyde:oxygen oxidoreductase	2-methyl-3-oxopropanoate[c] + O2[c] + H2O[c] => methylmalonate[c] + H2O2[c]	1.2.3.1	316421;316424;493909;54349	0	1000	0	c	Valine leucine and isoleucine metabolism
	RCR10559	CMP-N-acetylneuraminate,ferrocytochrome-b5:oxygen oxidoreductase (N-acetyl-hydroxylating)	CMP-Neu5Gc[c] + NAD+[c] + H2O[c] => CMP-Neu5Ac[c] + NADH[c] + O2[c] + H+[c]	1.14.18.2	361245	0	1000	0	c	Carbohydrate metabolism
	RCR10560	dTDPglucose 4-epimerase	dTDP-galactose[c] <=> dTDP-glucose[c]	5.1.3.2	114860	-1000	1000	0	c	Carbohydrate metabolism
	RCR10561	L-Alanine:tRNA(Ala) ligase (AMP-forming)	tRNA(ala)[c] + alanine[c] + ATP[c] => L-alanyl-tRNA(ala)[c] + AMP[c] + PPi[c]	6.1.1.7	292023;301254	0	1000	0	c	Protein metabolism
	RCR10562	L-glutamate:tRNA(Glu) ligase (AMP-forming)	tRNA(glu)[c] + glutamate[c] + ATP[c] => L-glutamyl-tRNA(glu)[c] + AMP[c] + PPi[c]	6.1.1.17	289352;361641;685245	0	1000	0	c	Protein metabolism
	RCR10563	L-Methionine:tRNAMet ligase (AMP-forming)	tRNA(met)[c] + methionine[c] + ATP[c] => L-methionyl-tRNA(met)[c] + AMP[c] + PPi[c]	6.1.1.10	299851;316403;100911305	0	1000	0	c	Protein metabolism
	RCR10564	dehydrodolichol phosphate phosphatase (liver)	dehydrodolichol-phosphate[c] + H2O[c] => dehydrodolichol[c] + Pi[c]			0	1000	0	c	Glycan metabolism
	RCR10565	GDPmannose:dolichyl-phosphate O-beta-D-mannosyltransferase	GDP-mannose[c] + dolichyl-phosphate[c] => dolichyl-phosphate-D-mannose[c] + GDP[c]	2.4.1.83	296394:29640:502017	0	1000	0	c	Glycan metabolism
	RCR10566	mannosyl-oligosaccharide glucosidase, endoplasmic reticulum	(alpha-D-Glucosyl)3-(alpha-D-mannosyl)8-beta-D-mannosyl-diacetylchitobiosyl-L-asparagine (protein)[r] + H2O[r] => (alpha-D-Glucosyl)2-(alpha-D-mannosyl)8-beta-D-mannosyl-diacetylchitobiosyl-L-asparagine (protein)[r] + glucose[r]	3.2.1.106	78947	0	1000	0	r	Glycan metabolism
	RCR10567	mannosyl-oligosaccharide glucosidase, endoplasmic reticulum[r]	(alpha-D-Glucosyl)2-(alpha-D-mannosyl)8-beta-D-mannosyl-diacetylchitobiosyl-L-asparagine (protein)[r] + H2O[r] => (alpha-D-Glucosyl)-(alpha-D-mannosyl)8-beta-D-mannosyl-diacetylchitobiosyl-L-asparagine (protein)[r] + glucose[r]	3.2.1.84	293721	0	1000	0	r	Glycan metabolism
	RCR10568	mannosidase II, endoplasmic reticulum (g1m7masnC-producing)	(alpha-D-Glucosyl)-(alpha-D-mannosyl)8-beta-D-mannosyl-diacetylchitobiosyl-L-asparagine (protein)[r] + H2O[r] => glucosyl-(alpha-D-mannosyl)7-beta-D-mannosyl-diacetylchitobiosyl-L-asparagine, isoform C (protein)[r] + mannose[r]			0	1000	0	r	Glycan metabolism
	RCR10569	MG3er	(alpha-D-Glucosyl)-(alpha-D-mannosyl)8-beta-D-mannosyl-diacetylchitobiosyl-L-asparagine (protein)[r] + H2O[r] => (alpha-D-mannosyl)8-beta-D-mannosyl-diacetylchitobiosyl-L-asparagine (protein)[r] + glucose[r]			0	1000	0	r	Glycan metabolism
	RCR10570	Endomannosidase (m6masnC-producing), Golgi apparatus	glucosyl-(alpha-D-mannosyl)7-beta-D-mannosyl-diacetylchitobiosyl-L-asparagine, isoform C (protein)[g] + 2 H2O[g] => (alpha-D-mannosyl)6-beta-D-mannosyl-diacetylchitobiosyl-L-asparagine (protein) (C)[g] + mannose[g] + glucose[g]			0	1000	0	g	Glycan metabolism
	RCR10571	Endomannosidase (m6masnB2-producing), Golgi apparatus	glucosyl-(alpha-D-mannosyl)7-beta-D-mannosyl-diacetylchitobiosyl-L-asparagine, isoform B (protein)[g] + 2 H2O[g] => (alpha-D-mannosyl)6-beta-D-mannosyl-diacetylchitobiosyl-L-asparagine (protein) (B2)[g] + mannose[g] + glucose[g]			0	1000	0	g	Glycan metabolism
	RCR10572	Endomannosidase (m5masnB1-producing), Golgi apparatus	glucosyl-(alpha-D-mannosyl)6-beta-D-mannosyl-diacetylchitobiosyl-L-asparagine (protein)[g] + 2 H2O[g] => (alpha-D-mannosyl)5-beta-D-mannosyl-diacetylchitobiosyl-L-asparagine (protein) (B1)[g] + mannose[g] + glucose[g]			0	1000	0	g	Glycan metabolism
	RCR10573	mannosyl-oligosaccharide 1,2-alpha-mannosidase, Golgi apparatus	(alpha-D-mannosyl)8-beta-D-mannosyl-diacetylchitobiosyl-L-asparagine (protein)[g] + H2O[g] => (alpha-D-mannosyl)7-beta-D-mannosyl-diacetylchitobiosyl-L-asparagine, isoform A (protein)[g] + mannose[g]	3.2.1.113	499751;294410;362625;295319	0	1000	0	g	Glycan metabolism
	RCR10574	mannosyl-oligosaccharide 1,2-alpha-mannosidase, Golgi apparatus[g]	(alpha-D-mannosyl)7-beta-D-mannosyl-diacetylchitobiosyl-L-asparagine, isoform B (protein)[g] + H2O[g] => (alpha-D-mannosyl)6-beta-D-mannosyl-diacetylchitobiosyl-L-asparagine (protein) (B2)[g] + mannose[g]	3.2.1.113	499751;294410;362625;295319	0	1000	0	g	Glycan metabolism
	RCR10575	mannosyl-oligosaccharide 1,2-alpha-mannosidase	(alpha-D-mannosyl)7-beta-D-mannosyl-diacetylchitobiosyl-L-asparagine, isoform A (protein)[g] + H2O[g] => (alpha-D-mannosyl)6-beta-D-mannosyl-diacetylchitobiosyl-L-asparagine (protein) (C)[g] + mannose[g]	3.2.1.113	499751;294410;362625;295319	0	1000	0	g	Glycan metabolism
	RCR10576	mannosyl-oligosaccharide 1,2-alpha-mannosidase[g]	(alpha-D-mannosyl)6-beta-D-mannosyl-diacetylchitobiosyl-L-asparagine (protein) (B2)[g] + H2O[g] => (alpha-D-mannosyl)5-beta-D-mannosyl-diacetylchitobiosyl-L-asparagine (protein) (B1)[g] + mannose[g]	3.2.1.113	499751;294410;362625;295319	0	1000	0	g	Glycan metabolism
	RCR10577	mannosidase 1A	(alpha-D-mannosyl)6-beta-D-mannosyl-diacetylchitobiosyl-L-asparagine (protein) (C)[g] + H2O[g] => (alpha-D-mannosyl)5-beta-D-mannosyl-diacetylchitobiosyl-L-asparagine (protein) (C)[g] + mannose[g]	3.2.1.113	499751;294410;362625;295319	0	1000	0	g	Glycan metabolism
	RCR10578	mannosidase 1B	(alpha-D-mannosyl)5-beta-D-mannosyl-diacetylchitobiosyl-L-asparagine (protein) (C)[g] + H2O[g] => (alpha-D-mannosyl)4-beta-D-mannosyl-diacetylchitobiosyl-L-asparagine (protein)[g] + mannose[g]	3.2.1.113	499751;294410;362625;295319	0	1000	0	g	Glycan metabolism
	RCR10579	1,2-alpha-mannosidase	(alpha-D-mannosyl)5-beta-D-mannosyl-diacetylchitobiosyl-L-asparagine (protein) (B1)[g] + H2O[g] => (alpha-D-mannosyl)4-beta-D-mannosyl-diacetylchitobiosyl-L-asparagine (protein)[g] + mannose[g]	3.2.1.113	499751;294410;362625;295319	0	1000	0	g	Glycan metabolism
	RCR10580	glycosylasparaginase, lysosomal	de-Fuc form of PA6[l] + H2O[l] => de-Fuc form of PA6 (wo peptide linkage)[l] + [protein]-L-asparagine[l]	3.5.1.26	290923	0	1000	0	l	Glycan metabolism
	RCR10581	alpha-fucosidase, lysosomal	PA6[l] + H2O[l] => de-Fuc form of PA6[l] + 6-deoxy-L-galactose[l]	3.2.1.51	24375;292485	0	1000	0	l	Glycan metabolism
	RCR10582	Dolichyl-diphosphate phosphohydrolase	dolichyl-diphosphate[r] + H2O[r] => dolichyl-phosphate[r] + Pi[r]		296624	0	1000	0	r	Glycan metabolism
	RCR10584	RCR10584[c]	antichymotrypsin[c] + 211 ATP[c] + 211 H2O[c] => 25 aspartate[c] + 9 histidine[c] + 16 arginine[c] + 26 lysine[c] + 3 tryptophan[c] + 20 isoleucine[c] + 24 valine[c] + 29 threonine[c] + 19 asparagine[c] + 59 leucine[c] + 25 phenylalanine[c] + 14 methionine[c] + 9 tyrosine[c] + 16 proline[c] + 3 cysteine[c] + 17 glutamine[c] + 30 serine[c] + 34 alanine[c] + 16 glycine[c] + 29 glutamate[c] + 211 Pi…			0	1000	0	c	Biomass
	RCR10585	RCR10585[c]	antitrypsin[c] + 209 ATP[c] + 209 H2O[c] => 24 aspartate[c] + 13 histidine[c] + 7 arginine[c] + 34 lysine[c] + 3 tryptophan[c] + 20 isoleucine[c] + 27 valine[c] + 30 threonine[c] + 19 asparagine[c] + 51 leucine[c] + 27 phenylalanine[c] + 10 methionine[c] + 6 tyrosine[c] + 19 proline[c] + 3 cysteine[c] + 18 glutamine[c] + 25 serine[c] + 26 alanine[c] + 24 glycine[c] + 32 glutamate[c] + 209 Pi[c] +…			0	1000	0	c	Biomass
	RCR10586	RCR10586[c]	apoB100[c] + 2280 ATP[c] + 2280 H2O[c] => 233 aspartate[c] + 115 histidine[c] + 150 arginine[c] + 357 lysine[c] + 37 tryptophan[c] + 285 isoleucine[c] + 252 valine[c] + 300 threonine[c] + 247 asparagine[c] + 533 leucine[c] + 224 phenylalanine[c] + 79 methionine[c] + 151 tyrosine[c] + 171 proline[c] + 25 cysteine[c] + 230 glutamine[c] + 392 serine[c] + 275 alanine[c] + 207 glycine[c] + 298 glutama…			0	1000	0	c	Biomass
	RCR10587	RCR10587[c]	apo-[ACP][c] + 62 ATP[c] + 62 H2O[c] => 8 aspartate[c] + histidine[c] + 9 arginine[c] + 4 lysine[c] + 4 isoleucine[c] + 11 valine[c] + 6 threonine[c] + asparagine[c] + 20 leucine[c] + 3 phenylalanine[c] + 5 methionine[c] + 4 tyrosine[c] + 9 proline[c] + 2 cysteine[c] + 7 glutamine[c] + 8 serine[c] + 11 alanine[c] + 6 glycine[c] + 5 glutamate[c] + 62 Pi[c] + 62 ADP[c]			0	1000	0	c	Biomass
	RCR10588	RCR10588[c]	apoC1[c] + 41 ATP[c] + 41 H2O[c] => 4 aspartate[c] + 4 arginine[c] + 9 lysine[c] + tryptophan[c] + 4 isoleucine[c] + 7 valine[c] + 3 threonine[c] + asparagine[c] + 12 leucine[c] + 4 phenylalanine[c] + 2 methionine[c] + 4 proline[c] + 3 glutamine[c] + 9 serine[c] + 5 alanine[c] + 3 glycine[c] + 8 glutamate[c] + 41 Pi[c] + 41 ADP[c]			0	1000	0	c	Biomass
	RCR10589	RCR10589[c]	apoC2[c] + 50 ATP[c] + 50 H2O[c] => 4 aspartate[c] + 2 arginine[c] + 6 lysine[c] + isoleucine[c] + tryptophan[c] + 7 valine[c] + 10 threonine[c] + asparagine[c] + 15 leucine[c] + 4 phenylalanine[c] + 3 methionine[c] + 5 proline[c] + 5 tyrosine[c] + 8 glutamine[c] + 9 serine[c] + 7 alanine[c] + 5 glycine[c] + 8 glutamate[c] + 50 Pi[c] + 50 ADP[c]			0	1000	0	c	Biomass
	RCR10590	RCR10590[c]	apoC3[c] + 49 ATP[c] + 49 H2O[c] => 7 aspartate[c] + histidine[c] + 4 arginine[c] + 6 lysine[c] + 3 tryptophan[c] + 9 valine[c] + 5 threonine[c] + 11 leucine[c] + 4 phenylalanine[c] + 3 methionine[c] + 2 tyrosine[c] + 3 proline[c] + 6 glutamine[c] + 12 serine[c] + 15 alanine[c] + 3 glycine[c] + 5 glutamate[c] + 49 Pi[c] + 49 ADP[c]			0	1000	0	c	Biomass
	RCR10591	RCR10591[c]	[apotransferin][c] + 349 ATP[c] + 349 H2O[c] => 45 aspartate[c] + 19 histidine[c] + 27 arginine[c] + 58 lysine[c] + 8 tryptophan[c] + 15 isoleucine[c] + 48 valine[c] + 30 threonine[c] + 34 asparagine[c] + 65 leucine[c] + 28 phenylalanine[c] + 10 methionine[c] + 26 tyrosine[c] + 32 proline[c] + 40 cysteine[c] + 17 glutamine[c] + 41 serine[c] + 61 alanine[c] + 52 glycine[c] + 42 glutamate[c] + 349 …			0	1000	0	c	Biomass
	RCR10592	RCR10592[c]	apoE[c] + 158 ATP[c] + 158 H2O[c] => 11 aspartate[c] + 2 histidine[c] + 34 arginine[c] + 13 lysine[c] + 2 isoleucine[c] + 8 tryptophan[c] + 24 valine[c] + 12 threonine[c] + asparagine[c] + 41 leucine[c] + 4 phenylalanine[c] + 8 methionine[c] + 4 tyrosine[c] + 8 proline[c] + 2 cysteine[c] + 32 glutamine[c] + 14 serine[c] + 39 alanine[c] + 18 glycine[c] + 40 glutamate[c] + 158 Pi[c] + 158 ADP[c]			0	1000	0	c	Biomass
	RCR10593	RCR10593[c]	apoA1[c] + 133 ATP[c] + 133 H2O[c] => 16 aspartate[c] + 6 histidine[c] + 17 arginine[c] + 22 lysine[c] + 5 tryptophan[c] + 15 valine[c] + 12 threonine[c] + 5 asparagine[c] + 41 leucine[c] + 8 phenylalanine[c] + 4 methionine[c] + 7 tyrosine[c] + 10 proline[c] + 19 glutamine[c] + 16 serine[c] + 23 alanine[c] + 11 glycine[c] + 30 glutamate[c] + 133 Pi[c] + 133 ADP[c]			0	1000	0	c	Biomass
	RCR10594	very-long-chain (3R)-3-hydroxyacyl-CoA dehydratase	glycogenin[c] + 175 ATP[c] + 175 H2O[c] => 26 aspartate[c] + 9 histidine[c] + 12 arginine[c] + 18 lysine[c] + 7 tryptophan[c] + 12 isoleucine[c] + 28 valine[c] + 25 threonine[c] + 12 asparagine[c] + 39 leucine[c] + 20 phenylalanine[c] + 8 methionine[c] + 13 tyrosine[c] + 15 proline[c] + 6 cysteine[c] + 14 glutamine[c] + 31 serine[c] + 22 alanine[c] + 18 glycine[c] + 15 glutamate[c] + 175 Pi[c] + …	4.2.1.134	288058;680115	0	1000	0	c	Biomass
	RCR10595	RCR10595[c]	thioredoxin[c] + 52 ATP[c] + 52 H2O[c] => 7 aspartate[c] + histidine[c] + 12 lysine[c] + tryptophan[c] + 4 isoleucine[c] + 11 valine[c] + 4 threonine[c] + 3 asparagine[c] + 6 leucine[c] + 9 phenylalanine[c] + 3 methionine[c] + tyrosine[c] + 3 proline[c] + 5 cysteine[c] + 5 glutamine[c] + 7 serine[c] + 8 alanine[c] + 5 glycine[c] + 10 glutamate[c] + 52 Pi[c] + 52 ADP[c]			0	1000	0	c	Biomass
	RCR10596	RCR10596[c]	mitothioredoxin[c] + 83 ATP[c] + 83 H2O[c] => 12 aspartate[c] + 3 histidine[c] + 9 arginine[c] + 11 lysine[c] + 2 tryptophan[c] + 9 isoleucine[c] + 17 valine[c] + 12 threonine[c] + 4 asparagine[c] + 15 leucine[c] + 6 phenylalanine[c] + 4 methionine[c] + 2 tyrosine[c] + 12 proline[c] + 3 cysteine[c] + 10 glutamine[c] + 8 serine[c] + 11 alanine[c] + 10 glycine[c] + 6 glutamate[c] + 83 Pi[c] + 83 AD…			0	1000	0	c	Biomass
	RCR10597	Adenosine 3',5'-bisphosphate 3'-phosphohydrolase	PAP[c] + H2O[c] => AMP[c] + Pi[c]	3.1.3.7	64473;312952;100910881	0	1000	0	c	Cysteine and methionine metabolism
	RCR10598	3'-Phospho-5'-adenylyl sulfate 3'-phosphohydrolase	PAPS[c] + H2O[c] => adenylyl sulfate[c] + Pi[c]	3.1.3.7	64473;312952;100910881	0	1000	0	c	Cysteine and methionine metabolism
	RCR10599	(3S)-citramalyl-CoA hydro-lyase (itaconyl-CoA-forming)	(3S)-citramalyl-CoA[m] <=> itaconyl-CoA[m] + H2O[m]	4.2.1.56		-1000	1000	0	m	Central carbon metabolism
	RCR10600	(3S)-citramalyl-CoA pyruvate-lyase (acetyl-CoA-forming)	(3S)-citramalyl-CoA[m] => pyruvate[m] + acetyl-CoA[m]	4.1.3.25		0	1000	0	m	Central carbon metabolism
	RCR10601	oxalosuccinate carboxy-lyase (2-oxoglutarate-forming)	oxalosuccinate[c] => AKG[c] + CO2[c]	1.1.1.42	24479;361596	0	1000	0	c	Central carbon metabolism
	RCR10602	oxalosuccinate carboxy-lyase (2-oxoglutarate-forming)[p]	oxalosuccinate[p] => AKG[p] + CO2[p]	1.1.1.42	24479;361596	0	1000	0	p	Central carbon metabolism
	RCR10603	acetyl-CoA:oxaloacetate C-acetyltransferase [(pro-S)-carboxymethyl-forming, ADP-phosphorylating]	citrate[c] + ATP[c] + CoA[c] => OAA[c] + acetyl-CoA[c] + Pi[c] + ADP[c]	2.3.3.8	24159	0	1000	0	c	Central carbon metabolism
	RCR10604	Isocitrate:NADP+ oxidoreductase	oxalosuccinate[p] + NADPH[p] + H+[p] <=> isocitrate[p] + NADP+[p]	1.1.1.42	24479;361596	-1000	1000	0	p	Central carbon metabolism
	RCR10605	Glyoxylate:oxygen oxidoreductase	glyoxalate[p] + O2[p] + H2O[p] => oxalate[p] + H2O2[p]	1.1.3.15	84029;311446	0	1000	0	p	Central carbon metabolism
	RCR10606	diphosphate phosphohydrolase[c]	PPi[c] + H2O[c] => 2 Pi[c]	3.6.1.1	310664;361663;294504;310856	0	1000	0	c	Electron transport chain
	RCR10607	hydrogen-peroxide:hydrogen-peroxide oxidoreductase[m]	2 H2O2[m] => O2[m] + 2 H2O[m]	1.11.1.6	24248	0	0	0	m	Electron transport chain
	RCR10608	superoxide:superoxide oxidoreductase	2 O2-[m] + 2 H+[m] => H2O2[m] + O2[m]	1.15.1.1	24787	0	1000	0	m	Electron transport chain
	RCR10609	superoxide:superoxide oxidoreductase[p]	2 O2-[p] + 2 H+[p] => H2O2[p] + O2[p]	1.15.1.1	24786	0	1000	0	p	Electron transport chain
	RCR10610	butyrate-CoA ligase	pentanoyl-CoA[c] + AMP[c] + PPi[c] <=> valeric acid[c] + ATP[c] + CoA[c]	6.2.1.2	24763;361637;353317;246263;361638	-1000	1000	0	c	Fatty acid metabolism
	RCR10611	butyrate-CoA ligase[c]	hexanoyl-CoA[c] + AMP[c] + PPi[c] <=> hexanoic acid[c] + ATP[c] + CoA[c]	6.2.1.2	24763;361637;353317;246263;361638	-1000	1000	0	c	Fatty acid metabolism
	RCR10612	butyrate---CoA ligase	heptanoyl-CoA[c] + AMP[c] + PPi[c] <=> heptylic acid[c] + ATP[c] + CoA[c]	6.2.1.2	24763;361637;353317;246263;361638	-1000	1000	0	c	Fatty acid metabolism
	RCR10613	butyrate---CoA ligase[c]	octanoyl-CoA[c] + AMP[c] + PPi[c] <=> octanoic acid[c] + ATP[c] + CoA[c]	6.2.1.2	24763;361637;353317;246263;361638	-1000	1000	0	c	Fatty acid metabolism
	RCR10614	butyryl-CoA synthetase	nonanoyl-CoA[c] + AMP[c] + PPi[c] <=> nonanoic acid[c] + ATP[c] + CoA[c]	6.2.1.2	24763;361637;353317;246263;361638	-1000	1000	0	c	Fatty acid metabolism
	RCR10615	fatty acid thiokinase (medium chain)	decanoyl-CoA[c] + AMP[c] + PPi[c] <=> decanoic acid[c] + ATP[c] + CoA[c]	6.2.1.2	24763;361637;353317;246263;361638	-1000	1000	0	c	Fatty acid metabolism
	RCR10616	fatty acid elongase	undecanoyl-CoA[c] + AMP[c] + PPi[c] <=> undecylic acid[c] + ATP[c] + CoA[c]	6.2.1.2	24763;361637;353317;246263;361638	-1000	1000	0	c	Fatty acid metabolism
	RCR10617	Acetyl-CoA:carbon-dioxide ligase (ADP-forming)	acetyl-CoA[c] + HCO3-[c] + ATP[c] + H+[c] => malonyl-CoA[c] + Pi[c] + ADP[c]	6.4.1.2	60581;116719	0	1000	0	c	Fatty acid metabolism
	RCR10618	RCR10618[c]	13(S)-HPODE[c] + ferricytochrome C[c] <=> 13-oxy-radical-octadecadienoate[c] + ferrocytochrome C[c] + H+[c]			-1000	1000	0	c	Omega-6 fatty acid metabolism
	RCR10619	dihydrolipoyl dehydrogenase	lipoic acid[c] + NADH[c] + 2 H+[c] <=> dihydrolipoamide[c] + NAD+[c]	1.8.1.4	298942	-1000	1000	0	c	Fatty acid metabolism
	RCR10620	RCR10620[c]	5(S)-HpEPE[c] <=> leukotriene A5[c] + H2O[c]			-1000	1000	0	c	Omega-3 fatty acid metabolism
	RCR10621	acyl-CoA oxidase	arachidonyl-CoA[p] + O2[p] => 2-trans-cis,cis,cis,cis-4,8,11,14-eicosapentaenoyl-CoA[p] + H2O2[p]	1.3.3.6	50681;83522	0	1000	0	p	Omega-6 fatty acid metabolism
	RCR10622	aryl-4-monooxygenase	arachidonate[c] + FADH2[c] + O2[c] => 5,6-EET[c] + FAD[c] + H2O[c]	1.14.14.1	24296;24297;25086;25426;310848;246767;24307;54246;308445;25147;65210;24299;56266;503122;293989;24894;29277;29298;361523;171522;24303;286953;100361492;266682;170509;313373	0	1000	0	c	Arachidonic acid metabolism
	RCR10623	aryl hydrocarbon hydroxylase	arachidonate[c] + FADH2[c] + O2[c] => 8,9-EET[c] + FAD[c] + H2O[c]	1.14.14.1	24296;24297;25086;25426;310848;246767;24307;54246;308445;25147;65210;24299;56266;503122;293989;24894;29277;29298;361523;171522;24303;286953;100361492;266682;170509;313373	0	1000	0	c	Arachidonic acid metabolism
	RCR10624	Glutathione: 15-HPETE oxidoreductase	15(S)-HETE[c] + GSSG[c] + H2O[c] <=> 15(S)-HPETE[c] + 2 GSH[c]	1.11.1.9	24404;94167;259233;29328;298376;294744;113919;64317;29326	-1000	1000	0	c	Arachidonic acid metabolism
	RCR10625	12-HPETE hydroxymutase	12(S)-HPETE[c] <=> hepoxilin A3[c]	1.11.1.9	24404;94167;259233;29328;298376;294744;113919;64317;29326	-1000	1000	0	c	Arachidonic acid metabolism
	RCR10626	fatty acid amide hydrolase	glycerol[c] + arachidonate[c] + 4 H+[c] => noladin-ether[c] + 2 H2O[c]	3.5.1.99	29347;100911581	0	1000	0	c	Arachidonic acid metabolism
	RCR10627	palmitoyl[protein] hydrolase	arachidonyl-CoA[p] + H2O[p] => arachidonate[p] + CoA[p]	3.1.2.2;3.1.2.22	26759;29411;29725;54398;192272;406166;681337;314304;50559;299193	0	1000	0	p	Arachidonic acid metabolism
	RCR10628	carbonyl reductase (NADPH)[m]	leukotriene B4[m] + NAD+[m] => 12-keto-LTB4[m] + NADH[m] + H+[m]	1.1.1.184	266686;29224;304078;100360507	0	1000	0	m	Eicosanoid metabolism
	RCR10629	prostaglandin 9-ketoreductase	leukotriene B4[m] + NADP+[m] => 12-keto-LTB4[m] + NADPH[m] + H+[m]	1.1.1.184	266686;29224;304078;100360507	0	1000	0	m	Eicosanoid metabolism
	RCR10630	RCR10630[r]	20-dihydroxy-LTB4[r] <=> 20-oxo-LTB4[r] + H2O[r]			-1000	1000	0	r	Eicosanoid metabolism
	RCR10631	RCR10631[m]	5-oxo-6-trans-LTB4[m] + NADPH[m] + H+[m] <=> 6,7-dihydro-5-oxo-LTB4[m] + NADP+[m]		24296;24297;25086;25426;310848;246767;24307;54246;308445;25147;65210;24299;56266;503122;24894;29277;29298;361523;171522;24303;286953;100361492;266682;170509;313373	-1000	1000	0	m	Eicosanoid metabolism
	RCR10632	RCR10632[p]	5-oxo-6-trans-LTB4[p] + NADPH[p] + H+[p] <=> 6,7-dihydro-5-oxo-LTB4[p] + NADP+[p]		24296;24297;25086;25426;310848;246767;24307;54246;308445;25147;65210;24299;56266;503122;24894;29277;29298;361523;171522;24303;286953;100361492;266682;170509;313373	-1000	1000	0	p	Eicosanoid metabolism
	RCR10633	unspecific monooxygenase[m]	5-oxo-(6E)-12-epi-LTB4[m] + NADPH[m] + H+[m] <=> 6,7-dihydro-5-oxo-12-epi-LTB4[m] + NADP+[m]	1.14.14.1	24296;24297;25086;25426;310848;246767;24307;54246;308445;25147;65210;24299;56266;503122;293989;24894;29277;29298;361523;171522;24303;286953;100361492;266682;170509;313373	-1000	1000	0	m	Eicosanoid metabolism
	RCR10634	unspecific monooxygenase[p]	5-oxo-(6E)-12-epi-LTB4[p] + NADPH[p] + H+[p] <=> 6,7-dihydro-5-oxo-12-epi-LTB4[p] + NADP+[p]	1.14.14.1	24296;24297;25086;25426;310848;246767;24307;54246;308445;25147;65210;24299;56266;503122;293989;24894;29277;29298;361523;171522;24303;286953;100361492;266682;170509;313373	-1000	1000	0	p	Eicosanoid metabolism
	RCR10635	RCR10635[c]	12-keto-LTB4[c] + NADH[c] + H+[c] => 10,11-dihydro-12-oxo-LTB4[c] + NAD+[c]	1.3.1.-	192227;84013;364134	0	1000	0	c	Eicosanoid metabolism
	RCR10636	prostaglandin reductase	12-keto-LTB4[m] + NADH[m] + H+[m] => 10,11-dihydro-12-oxo-LTB4[m] + NAD+[m]	1.3.1.-	192227;84013;364134	0	1000	0	m	Eicosanoid metabolism
	RCR10637	RCR10637[p]	12-keto-LTB4[p] + NADH[p] + H+[p] => 10,11-dihydro-12-oxo-LTB4[p] + NAD+[p]	1.3.1.-	192227;84013;364134	0	1000	0	p	Eicosanoid metabolism
	RCR10638	RCR10638[c]	10,11-dihydro-20-trihydroxy-LTB4[c] <=> 20-COOH-10,11-dihydro-LTB4[c] + H2O[c]			-1000	1000	0	c	Eicosanoid metabolism
	RCR10639	RCR10639[c]	propanoyl-CoA[c] + H2O[c] => propanoate[c] + CoA[c]	3.1.2.2	26759;29725;192272;302640;681337;314304;50559;299193	0	1000	0	c	Fatty acid metabolism
	RCR10640	Formyl-CoA hydrolase	formyl-CoA[p] + H2O[p] => formate[p] + CoA[p]			0	1000	0	p	Fatty acid metabolism
	RCR10641	carnitine O-palmitoyltransferase	(9E)-octadecenoyl-CoA[c] + L-carnitine[c] <=> (9E)-octadecenoylcarnitine[c] + CoA[c]	2.3.1.21	25757;308579;25756	-1000	1000	0	c	Fatty acid metabolism
	RCR10642	carnitine O-palmitoyltransferase[c]	(6Z,9Z)-octadecadienoyl-CoA[c] + L-carnitine[c] <=> (6Z,9Z)-octadecadienoylcarnitine[c] + CoA[c]	2.3.1.21	25757;308579;25756	-1000	1000	0	c	Fatty acid metabolism
	RCR10643	CPT	(8Z,11Z)-eicosadienoyl-CoA[c] + L-carnitine[c] <=> (8Z,11Z)-eicosadienoylcarnitine[c] + CoA[c]	2.3.1.21	25757;308579;25756	-1000	1000	0	c	Fatty acid metabolism
	RCR10644	CPTo	(5Z,8Z,11Z)-eicosatrienoyl-CoA[c] + L-carnitine[c] <=> (5Z,8Z,11Z)-eicosatrienoylcarnitine[c] + CoA[c]	2.3.1.21	25757;308579;25756	-1000	1000	0	c	Fatty acid metabolism
	RCR10645	outer malonyl-CoA inhibitable carnitine palmitoyltransferase	(6Z,9Z,12Z,15Z)-octadecatetraenoyl-CoA[c] + L-carnitine[c] <=> (6Z,9Z,12Z,15Z)-octadecatetraenoylcarnitine[c] + CoA[c]	2.3.1.21	25757;308579;25756	-1000	1000	0	c	Fatty acid metabolism
	RCR10646	CPTi	(8Z,11Z,14Z,17Z)-eicosatetraenoyl-CoA[c] + L-carnitine[c] <=> (8Z,11Z,14Z,17Z)-eicosatetraenoylcarnitine[c] + CoA[c]	2.3.1.21	25757;308579;25756	-1000	1000	0	c	Fatty acid metabolism
	RCR10647	CPT I (outer membrane carnitine palmitoyl transferase)	(5Z,8Z,11Z,14Z,17Z)-eicosapentaenoyl-CoA[c] + L-carnitine[c] <=> (5Z,8Z,11Z,14Z,17Z)-eicosapentaenoylcarnitine[c] + CoA[c]	2.3.1.21	25757;308579;25756	-1000	1000	0	c	Fatty acid metabolism
	RCR10648	carnitine palmitoyltransferase I	(7Z,10Z,13Z,16Z,19Z)-docosapentaenoyl-CoA[c] + L-carnitine[c] <=> (7Z,10Z,13Z,16Z,19Z)-docosapentaenoylcarnitine[c] + CoA[c]	2.3.1.21	25757;308579;25756	-1000	1000	0	c	Fatty acid metabolism
	RCR10649	carnitine palmitoyltransferase II	(11Z,14Z,17Z)-eicosatrienoyl-CoA[c] + L-carnitine[c] <=> (11Z,14Z,17Z)-eicosatrienoylcarnitine[c] + CoA[c]	2.3.1.21	25757;308579;25756	-1000	1000	0	c	Fatty acid metabolism
	RCR10650	CPT-A	13,16,19-docosatrienoyl-CoA[c] + L-carnitine[c] <=> 13,16,19-docosatrienoylcarnitine[c] + CoA[c]	2.3.1.21	25757;308579;25756	-1000	1000	0	c	Fatty acid metabolism
	RCR10651	CPT-B	10,13,16,19-docosatetraenoyl-CoA[c] + L-carnitine[c] <=> 10,13,16,19-docosatetraenoylcarnitine[c] + CoA[c]	2.3.1.21	25757;308579;25756	-1000	1000	0	c	Fatty acid metabolism
	RCR10652	Palmitoyl-CoA:L-carnitine O-palmitoyltransferase	arachidonyl-carnitine[c] + CoA[c] <=> arachidonyl-CoA[c] + L-carnitine[c]	2.3.1.21	25757;308579;25756	-1000	1000	0	c	Fatty acid metabolism
	RCR10653	acylcarnitine transferase	(4Z,7Z,10Z,13Z,16Z)-docosapentaenoyl-CoA[c] + L-carnitine[c] <=> (4Z,7Z,10Z,13Z,16Z)-docosapentaenoylcarnitine[c] + CoA[c]	2.3.1.21	25757;308579;25756	-1000	1000	0	c	Fatty acid metabolism
	RCR10654	carnitine palmitoyltransferase	(13Z,16Z)-docosadienoyl-CoA[c] + L-carnitine[c] <=> (13Z,16Z)-docosadienoylcarnitine[c] + CoA[c]	2.3.1.21	25757;308579;25756	-1000	1000	0	c	Fatty acid metabolism
	RCR10655	carnitine palmitoyltransferase-A	10,13,16-docosatrienoyl-CoA[c] + L-carnitine[c] <=> 10,13,16-docosatrienoylcarnitine[c] + CoA[c]	2.3.1.21	25757;308579;25756	-1000	1000	0	c	Fatty acid metabolism
	RCR10656	carnitine O-acetyltransferase	O-butanoylcarnitine[m] + CoA[m] <=> butyryl-CoA[m] + L-carnitine[m]	2.3.1.7	25413;311849	-1000	1000	0	m	Fatty acid metabolism
	RCR10657	carnitine O-acetyltransferase[r]	dodecanoylcarnitine[r] + CoA[r] <=> lauroyl-CoA[r] + L-carnitine[r]	2.3.1.7	311849	-1000	1000	0	r	Fatty acid metabolism
	RCR10658	acetyl-CoA-carnitine O-acetyltransferase	tridecanoylcarnitine[r] + CoA[r] <=> tridecanoyl-CoA[r] + L-carnitine[r]	2.3.1.7	311849	-1000	1000	0	r	Fatty acid metabolism
	RCR10659	acetylcarnitine transferase	(9E)-tetradecenoyl-CoA[r] + L-carnitine[r] <=> tetradecenoylcarnitine(5)[r] + CoA[r]	2.3.1.7	311849	-1000	1000	0	r	Fatty acid metabolism
	RCR10660	carnitine acetyl coenzyme A transferase	(7Z)-tetradecenoyl-CoA[r] + L-carnitine[r] <=> tetradecenoylcarnitine(7)[r] + CoA[r]	2.3.1.7	311849	-1000	1000	0	r	Fatty acid metabolism
	RCR10661	carnitine acetylase	pentadecanoylcarnitine[r] + CoA[r] <=> pentadecanoyl-CoA[r] + L-carnitine[r]	2.3.1.7	311849	-1000	1000	0	r	Fatty acid metabolism
	RCR10662	Palmitoyl-CoA:L-carnitine O-palmitoyltransferase[r]	L-palmitoylcarnitine[r] + CoA[r] <=> palmitoyl-CoA[r] + L-carnitine[r]	2.3.1.7	311849	-1000	1000	0	r	Fatty acid metabolism
	RCR10663	carnitine acetyltransferase	7-hexadecenoyl-CoA[r] + L-carnitine[r] <=> hexadecenoylcarnitine(9)[r] + CoA[r]	2.3.1.7	311849	-1000	1000	0	r	Fatty acid metabolism
	RCR10664	carnitine O-palmitoyltransferase[r]	palmitoleoyl-carnitine[r] + CoA[r] <=> palmitoleoyl-CoA[r] + L-carnitine[r]	2.3.1.7	311849	-1000	1000	0	r	Fatty acid metabolism
	RCR10665	carnitine-acetyl-CoA transferase	heptadecanoylcarnitine[r] + CoA[r] <=> heptadecanoyl-CoA[r] + L-carnitine[r]	2.3.1.7	311849	-1000	1000	0	r	Fatty acid metabolism
	RCR10666	CATC	(10Z)-heptadecenoyl-CoA[r] + L-carnitine[r] <=> heptadecenoylcarnitine(7)[r] + CoA[r]	2.3.1.7	311849	-1000	1000	0	r	Fatty acid metabolism
	RCR10667	acetyl-CoA-carnitine O-acetyltransferase[r]	9-heptadecenoyl-CoA[r] + L-carnitine[r] <=> heptadecenoylcarnitine(8)[r] + CoA[r]	2.3.1.7	311849	-1000	1000	0	r	Fatty acid metabolism
	RCR10668	acetylcarnitine transferase[r]	stearoylcarnitine[r] + CoA[r] <=> stearoyl-CoA[r] + L-carnitine[r]	2.3.1.7	311849	-1000	1000	0	r	Fatty acid metabolism
	RCR10669	carnitine acetyl coenzyme A transferase[r]	(13Z)-octadecenoyl-CoA[r] + L-carnitine[r] <=> octadecenoylcarnitine(5)[r] + CoA[r]	2.3.1.7	311849	-1000	1000	0	r	Fatty acid metabolism
	RCR10670	carnitine acetylase[r]	L-oleoylcarnitine[r] + CoA[r] <=> oleoyl-CoA[r] + L-carnitine[r]	2.3.1.7	311849	-1000	1000	0	r	Fatty acid metabolism
	RCR10671	carnitine acetyltransferase[r]	nonadecanoylcarnitine[r] + CoA[r] <=> nonadecanoyl-CoA[r] + L-carnitine[r]	2.3.1.7	311849	-1000	1000	0	r	Fatty acid metabolism
	RCR10672	carnitine-acetyl-CoA transferase[r]	eicosanoylcarnitine[r] + CoA[r] <=> eicosanoyl-CoA[r] + L-carnitine[r]	2.3.1.7	311849	-1000	1000	0	r	Fatty acid metabolism
	RCR10673	CATC[r]	(11Z)-eicosenoyl-CoA[r] + L-carnitine[r] <=> eicosenoylcarnitine(9)[r] + CoA[r]	2.3.1.7	311849	-1000	1000	0	r	Fatty acid metabolism
	RCR10674	RCR10674[r]	9-eicosenoyl-CoA[r] + L-carnitine[r] <=> eicosenoylcarnitine(11)[r] + CoA[r]	2.3.1.7	311849	-1000	1000	0	r	Fatty acid metabolism
	RCR10675	RCR10675[r]	(13Z)-eicosenoyl-CoA[r] + L-carnitine[r] <=> eicosenoylcarnitine(7)[r] + CoA[r]	2.3.1.7	311849	-1000	1000	0	r	Fatty acid metabolism
	RCR10676	RCR10676[r]	heneicosanoylcarnitine[r] + CoA[r] <=> heneicosanoyl-CoA[r] + L-carnitine[r]	2.3.1.7	311849	-1000	1000	0	r	Fatty acid metabolism
	RCR10677	RCR10677[r]	docosanoylcarnitine[r] + CoA[r] <=> docosanoyl-CoA[r] + L-carnitine[r]	2.3.1.7	311849	-1000	1000	0	r	Fatty acid metabolism
	RCR10678	RCR10678[r]	(13Z)-docosenoyl-CoA[r] + L-carnitine[r] <=> docosenoylcarnitine[r] + CoA[r]	2.3.1.7	311849	-1000	1000	0	r	Fatty acid metabolism
	RCR10679	RCR10679[r]	(11Z)-docosenoyl-CoA[r] + L-carnitine[r] <=> docosenoylcarnitine(11)[r] + CoA[r]	2.3.1.7	311849	-1000	1000	0	r	Fatty acid metabolism
	RCR10680	RCR10680[r]	octadecatrienoylcarnitine[r] + CoA[r] <=> linolenoyl-CoA[r] + L-carnitine[r]	2.3.1.7	311849	-1000	1000	0	r	Fatty acid metabolism
	RCR10681	RCR10681[r]	(4Z,7Z,10Z,13Z,16Z,19Z)-docosahexaenoyl-CoA[r] + L-carnitine[r] <=> docosahexaenoylcarnitine[r] + CoA[r]	2.3.1.7	311849	-1000	1000	0	r	Fatty acid metabolism
	RCR10682	CPT[r]	linoleic-carnitine[r] + CoA[r] <=> linoleoyl-CoA[r] + L-carnitine[r]	2.3.1.7	311849	-1000	1000	0	r	Fatty acid metabolism
	RCR10683	RCR10683[r]	gamma-linolenoylcarnitine[r] + CoA[r] <=> gamma-linolenoyl-CoA[r] + L-carnitine[r]	2.3.1.7	311849	-1000	1000	0	r	Fatty acid metabolism
	RCR10684	RCR10684[r]	eicosatrienoylcarnitine[r] + CoA[r] <=> dihomo-gamma-linolenoyl-CoA[r] + L-carnitine[r]	2.3.1.7	311849	-1000	1000	0	r	Fatty acid metabolism
	RCR10685	RCR10685[r]	(7Z,10Z,13Z,16Z)-docosatetraenoyl-CoA[r] + L-carnitine[r] <=> ocosatetraenoylcarnitine[r] + CoA[r]	2.3.1.7	311849	-1000	1000	0	r	Fatty acid metabolism
	RCR10686	RCR10686[r]	(11Z,14Z)-eicosadienoyl-CoA[r] + L-carnitine[r] <=> eicosadienoylcarnitine[r] + CoA[r]	2.3.1.7	311849	-1000	1000	0	r	Fatty acid metabolism
	RCR10687	RCR10687[r]	tricosanoylcarnitine[r] + CoA[r] <=> tricosanoyl-CoA[r] + L-carnitine[r]	2.3.1.7	311849	-1000	1000	0	r	Fatty acid metabolism
	RCR10688	RCR10688[r]	tetracosanoylcarnitine[r] + CoA[r] <=> tetracosanoyl-CoA[r] + L-carnitine[r]	2.3.1.7	311849	-1000	1000	0	r	Fatty acid metabolism
	RCR10689	1,2-diacyl-sn-glycerol acylhydrolase	1,2-diacylglycerol-LD-PI pool[c] + H2O[c] => 1-acylglycerol-LD-PI pool[c] + fatty acid-LD-PI pool[c]	3.1.1.3	24254;100911615;117554;24538;25702;291437;361676;50682;84028	0	1000	0	c	Fatty acid metabolism
	RCR10690	1,2-diacyl-sn-glycerol acylhydrolase[c]	1,2-diacylglycerol-LD-PE pool[c] + H2O[c] => 1-acylglycerol-LD-PE pool[c] + fatty acid-LD-PE pool[c]	3.1.1.3	24254;100911615;117554;24538;25702;291437;361676;50682;84028	0	1000	0	c	Fatty acid metabolism
	RCR10691	triacylglycerol lipase	1,2-diacylglycerol-LD-PS pool[c] + H2O[c] => 1-acylglycerol-LD-PS pool[c] + fatty acid-LD-PS pool[c]	3.1.1.3	24254;100911615;117554;24538;25702;291437;361676;50682;84028	0	1000	0	c	Fatty acid metabolism
	RCR10692	1-acylglycerol acylhydrolase	1-acylglycerol-LD-PE pool[c] + H2O[c] => fatty acid-LD-PE pool[c] + glycerol[c]	3.1.1.23	29254;305795;499913	0	1000	0	c	Fatty acid metabolism
	RCR10693	1-acylglycerol acylhydrolase[c]	1-acylglycerol-LD-PS pool[c] + H2O[c] => fatty acid-LD-PS pool[c] + glycerol[c]	3.1.1.23	29254;305795;499913	0	1000	0	c	Fatty acid metabolism
	RCR10694	hormone-sensitive lipase	1-acylglycerol-LD-PI pool[c] + H2O[c] => fatty acid-LD-PI pool[c] + glycerol[c]	3.1.1.23	29254;305795;499913	0	1000	0	c	Fatty acid metabolism
	RCR10695	fatty-acyl-ethyl-ester synthase	1-acylglycerol-LD-SM pool[c] + H2O[c] => fatty acid-LD-SM pool[c] + glycerol[c]	3.1.1.23	29254;305795;499913	0	1000	0	c	Fatty acid metabolism
	RCR10696	acyl-CoA oxidase[p]	lauroyl-CoA[p] + O2[p] => (2E)-dodecenoyl-CoA[p] + H2O2[p]	1.3.3.6	50681;83522	0	1000	0	p	Beta oxidation of fatty acids
	RCR10697	Cholesterol-sulfate sulfohydrolase	cholesterol-sulfate[c] + H2O[c] => sulfate[c] + cholesterol[c]	3.1.6.2	24800	0	1000	0	c	Steroid metabolism
	RCR10698	11-Deoxycortisol delta5-delat4-isomerase	17alpha,21-dihydroxypregnenolone[c] + NAD+[c] => 11-deoxycortisol[c] + NADH[c] + H+[c]	1.1.1.145;5.3.3.1	682974;100911154;360348;100911116	0	1000	0	c	Steroid metabolism
	RCR10699	UDPglucuronate beta-D-glucuronosyltransferase(acceptor-unspecific)	bilirubin[r] + 2 UDP-glucuronate[r] => bilirubin-bisglucuronoside[r] + 2 UDP[r]	2.4.1.17		0	1000	0	r	Steroid metabolism
	RCR10700	Pregnenolone:NAD+ 3-oxidoreductase	pregnenolone[c] + NAD+[c] => progesterone[c] + NADH[c] + H+[c]	5.3.3.1	682974;100911154;360348;100911116	0	1000	0	c	Steroid metabolism
	RCR10701	Steroid 11-beta-hydroxylase	11-deoxycorticosterone[m] + NADPH[m] + 2 O2[m] + H+[m] => aldosterone[m] + NADP+[m] + 2 H2O[m]	1.14.15.5	100910462;24294	0	1000	0	m	Steroid metabolism
	RCR10702	5alpha-Dihydrotestosterone sulfotransferase	5-alpha-dihydrotestosterone[c] + PAPS[c] => 5alpha-dihydrotestosterone-sulfate[c] + PAP[c]	2.8.2.14	24912;24902	0	1000	0	c	Steroid metabolism
	RCR10703	17alpha-Hydroxypregnenolone:NAD+ 3-oxidoreductase[c]	17alpha-hydroxypregnenolone[c] + NAD+[c] => pregn-5-ene-3,20-dione-17-ol[c] + NADH[c] + H+[c]	1.1.1.145	682974;100911154;360348;100911116	0	1000	0	c	Steroid metabolism
	RCR10704	steroid DELTA-isomerase	pregn-5-ene-3,20-dione-17-ol[c] => 17alpha-hydroxyprogesterone[c]	5.3.3.1	682974;100911154;360348;100911116	0	1000	0	c	Steroid metabolism
	RCR10705	Androsterone:NAD+ oxidoreductase	5alpha-androstane-3,17-dione[c] + NADH[c] + H+[c] => androsterone[c] + NAD+[c]	1.1.1.209;1.1.1.213;1.1.1.50	191574	0	1000	0	c	Steroid metabolism
	RCR10706	steryl-sulfatase[c]	5-alpha-dihydrotestosterone[c] + sulfate[c] <=> 5alpha-dihydrotestosterone-sulfate[c] + H2O[c]	3.1.6.2	24800	-1000	1000	0	c	Steroid metabolism
	RCR10707	farnesyl-diphosphate:farnesyl-diphosphate farnesyltransferase	presqualene-PP[c] + PPi[c] <=> 2 farnesyl-PP[c]	2.5.1.21	29580	-1000	1000	0	c	Cholesterol metabolism
	RCR10708	3beta-hydroxysteroid-4alpha-carboxylate 3-dehydrogenase (decarboxylating)	4alpha-carboxy-4beta-methyl-5alpha-cholesta-8,24-dien-3beta-ol[c] + NAD+[c] => 3-keto-4-methylzymosterol[c] + CO2[c] + NADH[c] + H+[c]	1.1.1.170	309262	0	1000	0	c	Cholesterol metabolism
	RCR10709	5alpha-Cholest-7-en-3beta-ol delta7-delta8-isomerase	cholestenol[c] => lathosterol[c]	5.3.3.5	117278	0	1000	0	c	Cholesterol metabolism
	RCR10710	acetyl-CoA:acetoacetyl-CoA C-acetyltransferase (thioester-hydrolysing, carboxymethyl-forming)	acetoacetyl-CoA[c] + acetyl-CoA[c] + H2O[c] => HMG-CoA[c] + CoA[c]	2.3.3.10	24450;29637	0	1000	0	c	Cholesterol metabolism
	RCR10711	Acetyl-CoA:acetyl-CoA C-acetyltransferase[p]	acetoacetyl-CoA[p] + CoA[p] <=> 2 acetyl-CoA[p]	2.3.1.9	308100;365096	-1000	1000	0	p	Cholesterol metabolism
	RCR10712	microsomal P-450	testosterone[c] + O2[c] + 2 H+[c] => 19-hydroxytestosterone[c] + H2O[c]	1.14.14.1	24296;24297;25086;25426;310848;246767;24307;54246;308445;25147;65210;24299;56266;503122;293989;24894;29277;29298;361523;171522;24303;286953;100361492;266682;170509;313373	0	1000	0	c	Steroid metabolism
	RCR10713	peroxidase	2-hydroxyestrone[r] + H2O2[r] <=> estrone-2,3-semiquinone[r] + 2 H+[r] + H2O[r]	1.11.1.7;1.11.1.8;1.11.2.2	94167;287610;303414;54314;303413	-1000	0	0	r	Steroid metabolism
	RCR10714	myeloperoxidase	17beta-estradiol-3,4-semiquinone[c] + 2 H2O[c] <=> 4-hydroxy-17beta-estradiol[c] + H2O2[c]	1.11.1.7;1.11.1.8;1.11.2.2	94167;287610;303414;54314;303413	-1000	0	0	c	Steroid metabolism
	RCR10715	myeloperoxidase[c]	17beta-estradiol-2,3-semiquinone[c] + 2 H+[c] + H2O[c] <=> 2-hydroxyestradiol-17beta[c] + H2O2[c]	1.11.1.7;1.11.1.8;1.11.2.2	94167;287610;303414;54314;303413	-1000	0	0	c	Steroid metabolism
	RCR10716	RCR10716[r]	cholesterol-ester pool[r] <=> 1e-04 cholesterol-ester-10,13,16,19-docosa[r] + 1e-04 cholesterol-ester-10,13,16-docosa[r] + 1e-04 cholesterol-ester-10-hepta[r] + 1e-04 cholesterol-ester-11,14,17-eico[r] + 1e-04 cholesterol-ester-11,14-eicosa[r] + 1e-04 cholesterol-ester-11-docose[r] + 1e-04 cholesterol-ester-11-eico[r] + 1e-04 cholesterol-ester-12,15,18,21-tetracosa[r] + 1e-04 cholesterol-ester-13…			-1000	0	0	r	Biomass
	RCR10717	Acyl-CoA:cholesterol O-acyltransferase	lauroyl-CoA[r] + cholesterol[r] => cholesterol-ester-laur[r] + CoA[r]	2.3.1.26	81782;266770	0	1000	0	r	Cholesterol-ester metabolism
	RCR10718	Acyl-CoA:cholesterol O-acyltransferase[r]	tridecanoyl-CoA[r] + cholesterol[r] => cholesterol-ester-tridec[r] + CoA[r]	2.3.1.26	81782;266770	0	1000	0	r	Cholesterol-ester metabolism
	RCR10719	sterol O-acyltransferase	(9E)-tetradecenoyl-CoA[r] + cholesterol[r] => cholesterol-ester-9-tetrade[r] + CoA[r]	2.3.1.26	81782;266770	0	1000	0	r	Cholesterol-ester metabolism
	RCR10720	sterol O-acyltransferase[r]	(7Z)-tetradecenoyl-CoA[r] + cholesterol[r] => cholesterol-ester-7-tetrade[r] + CoA[r]	2.3.1.26	81782;266770	0	1000	0	r	Cholesterol-ester metabolism
	RCR10721	cholesterol acyltransferase	5-tetradecenoyl-CoA[r] + cholesterol[r] => cholesterol-ester-5-tetra[r] + CoA[r]	2.3.1.26	81782;266770	0	1000	0	r	Cholesterol-ester metabolism
	RCR10722	sterol-ester synthase	pentadecanoyl-CoA[r] + cholesterol[r] => cholesterol-ester-penta[r] + CoA[r]	2.3.1.26	81782;266770	0	1000	0	r	Cholesterol-ester metabolism
	RCR10723	sterol-ester synthetase	palmitoyl-CoA[r] + cholesterol[r] => cholesterol-ester-palm[r] + CoA[r]	2.3.1.26	81782;266770	0	1000	0	r	Cholesterol-ester metabolism
	RCR10724	acyl coenzyme A-cholesterol-O-acyltransferase	7-hexadecenoyl-CoA[r] + cholesterol[r] => cholesterol-ester-7-hexa[r] + CoA[r]	2.3.1.26	81782;266770	0	1000	0	r	Cholesterol-ester metabolism
	RCR10725	acyl-CoA:cholesterol acyltransferase	palmitoleoyl-CoA[r] + cholesterol[r] => cholesterol-ester-palmn[r] + CoA[r]	2.3.1.26	81782;266770	0	1000	0	r	Cholesterol-ester metabolism
	RCR10726	ACAT	heptadecanoyl-CoA[r] + cholesterol[r] => cholesterol-ester-hepta[r] + CoA[r]	2.3.1.26	81782;266770	0	1000	0	r	Cholesterol-ester metabolism
	RCR10727	acylcoenzyme A:cholesterol O-acyltransferase	(10Z)-heptadecenoyl-CoA[r] + cholesterol[r] => cholesterol-ester-10-hepta[r] + CoA[r]	2.3.1.26	81782;266770	0	1000	0	r	Cholesterol-ester metabolism
	RCR10728	cholesterol ester synthase	9-heptadecenoyl-CoA[r] + cholesterol[r] => cholesterol-ester-9-heptade[r] + CoA[r]	2.3.1.26	81782;266770	0	1000	0	r	Cholesterol-ester metabolism
	RCR10729	cholesterol ester synthetase	stearoyl-CoA[r] + cholesterol[r] => cholesterol-ester-stea[r] + CoA[r]	2.3.1.26	81782;266770	0	1000	0	r	Cholesterol-ester metabolism
	RCR10730	cholesteryl ester synthetase	(13Z)-octadecenoyl-CoA[r] + cholesterol[r] => cholesterol-ester-13-octade[r] + CoA[r]	2.3.1.26	81782;266770	0	1000	0	r	Cholesterol-ester metabolism
	RCR10731	cholesterol acyltransferase[r]	cis-vaccenoyl-CoA[r] + cholesterol[r] => cholesterol-ester-cis-vac[r] + CoA[r]	2.3.1.26	81782;266770	0	1000	0	r	Cholesterol-ester metabolism
	RCR10732	sterol-ester synthase[r]	oleoyl-CoA[r] + cholesterol[r] => cholesterol-ester-ol[r] + CoA[r]	2.3.1.26	81782;266770	0	1000	0	r	Cholesterol-ester metabolism
	RCR10733	sterol-ester synthetase[r]	(9E)-octadecenoyl-CoA[r] + cholesterol[r] => cholesterol-ester-9-octa[r] + CoA[r]	2.3.1.26	81782;266770	0	1000	0	r	Cholesterol-ester metabolism
	RCR10734	acyl coenzyme A-cholesterol-O-acyltransferase[r]	(6Z,9Z)-octadecadienoyl-CoA[r] + cholesterol[r] => cholesterol-ester-6,9-octa[r] + CoA[r]	2.3.1.26	81782;266770	0	1000	0	r	Cholesterol-ester metabolism
	RCR10735	acyl-CoA:cholesterol acyltransferase[r]	nonadecanoyl-CoA[r] + cholesterol[r] => cholesterol-ester-nanode[r] + CoA[r]	2.3.1.26	81782;266770	0	1000	0	r	Cholesterol-ester metabolism
	RCR10736	ACAT[r]	eicosanoyl-CoA[r] + cholesterol[r] => cholesterol-ester-eico[r] + CoA[r]	2.3.1.26	81782;266770	0	1000	0	r	Cholesterol-ester metabolism
	RCR10737	acylcoenzyme A:cholesterol O-acyltransferase[r]	(13Z)-eicosenoyl-CoA[r] + cholesterol[r] => cholesterol-ester-13-eicose[r] + CoA[r]	2.3.1.26	81782;266770	0	1000	0	r	Cholesterol-ester metabolism
	RCR10738	cholesterol ester synthase[r]	(11Z)-eicosenoyl-CoA[r] + cholesterol[r] => cholesterol-ester-11-eico[r] + CoA[r]	2.3.1.26	81782;266770	0	1000	0	r	Cholesterol-ester metabolism
	RCR10739	cholesterol ester synthetase[r]	9-eicosenoyl-CoA[r] + cholesterol[r] => cholesterol-ester-9-eicose[r] + CoA[r]	2.3.1.26	81782;266770	0	1000	0	r	Cholesterol-ester metabolism
	RCR10740	cholesteryl ester synthetase[r]	(8Z,11Z)-eicosadienoyl-CoA[r] + cholesterol[r] => cholesterol-ester-8,11-eico[r] + CoA[r]	2.3.1.26	81782;266770	0	1000	0	r	Cholesterol-ester metabolism
	RCR10741	RCR10741[r]	(5Z,8Z,11Z)-eicosatrienoyl-CoA[r] + cholesterol[r] => cholesterol-ester-5,8,11-eico[r] + CoA[r]	2.3.1.26	81782;266770	0	1000	0	r	Cholesterol-ester metabolism
	RCR10742	RCR10742[r]	heneicosanoyl-CoA[r] + cholesterol[r] => cholesterol-ester-heneico[r] + CoA[r]	2.3.1.26	81782;266770	0	1000	0	r	Cholesterol-ester metabolism
	RCR10743	RCR10743[r]	docosanoyl-CoA[r] + cholesterol[r] => cholesterol-ester-docosa[r] + CoA[r]	2.3.1.26	81782;266770	0	1000	0	r	Cholesterol-ester metabolism
	RCR10744	RCR10744[r]	(13Z)-docosenoyl-CoA[r] + cholesterol[r] => cholesterol-ester-13-docose[r] + CoA[r]	2.3.1.26	81782;266770	0	1000	0	r	Cholesterol-ester metabolism
	RCR10745	RCR10745[r]	(11Z)-docosenoyl-CoA[r] + cholesterol[r] => cholesterol-ester-11-docose[r] + CoA[r]	2.3.1.26	81782;266770	0	1000	0	r	Cholesterol-ester metabolism
	RCR10746	RCR10746[r]	tricosanoyl-CoA[r] + cholesterol[r] => cholesterol-ester-trico[r] + CoA[r]	2.3.1.26	81782;266770	0	1000	0	r	Cholesterol-ester metabolism
	RCR10747	RCR10747[r]	tetracosanoyl-CoA[r] + cholesterol[r] => cholesterol-ester-tetraco[r] + CoA[r]	2.3.1.26	81782;266770	0	1000	0	r	Cholesterol-ester metabolism
	RCR10748	RCR10748[r]	(15Z)-tetracosenoyl-CoA[r] + cholesterol[r] => cholesterol-ester-15-tetra[r] + CoA[r]	2.3.1.26	81782;266770	0	1000	0	r	Cholesterol-ester metabolism
	RCR10749	RCR10749[r]	linolenoyl-CoA[r] + cholesterol[r] => cholesterol-ester-linolen[r] + CoA[r]	2.3.1.26	81782;266770	0	1000	0	r	Cholesterol-ester metabolism
	RCR10750	RCR10750[r]	(6Z,9Z,12Z,15Z)-octadecatetraenoyl-CoA[r] + cholesterol[r] => cholesterol-ester-6,9,12,15-octa[r] + CoA[r]	2.3.1.26	81782;266770	0	1000	0	r	Cholesterol-ester metabolism
	RCR10751	RCR10751[r]	(8Z,11Z,14Z,17Z)-eicosatetraenoyl-CoA[r] + cholesterol[r] => cholesterol-ester-8,11,14,17-eico[r] + CoA[r]	2.3.1.26	81782;266770	0	1000	0	r	Cholesterol-ester metabolism
	RCR10752	RCR10752[r]	(5Z,8Z,11Z,14Z,17Z)-eicosapentaenoyl-CoA[r] + cholesterol[r] => cholesterol-ester-5,8,11,14,17-eico[r] + CoA[r]	2.3.1.26	81782;266770	0	1000	0	r	Cholesterol-ester metabolism
	RCR10753	RCR10753[r]	(7Z,10Z,13Z,16Z,19Z)-docosapentaenoyl-CoA[r] + cholesterol[r] => cholesterol-ester-7,10,13,16,19-docosa[r] + CoA[r]	2.3.1.26	81782;266770	0	1000	0	r	Cholesterol-ester metabolism
	RCR10754	RCR10754[r]	(9Z,12Z,15Z,18Z,21Z)-tetracosapentaenoyl-CoA[r] + cholesterol[r] => cholesterol-ester-9,12,15,18,21-tetra[r] + CoA[r]	2.3.1.26	81782;266770	0	1000	0	r	Cholesterol-ester metabolism
	RCR10755	RCR10755[r]	(6Z,9Z,12Z,15Z,18Z,21Z)-tetracosahexaenoyl-CoA[r] + cholesterol[r] => cholesterol-ester-6,9,12,15,18,21-tetra[r] + CoA[r]	2.3.1.26	81782;266770	0	1000	0	r	Cholesterol-ester metabolism
	RCR10756	RCR10756[r]	(4Z,7Z,10Z,13Z,16Z,19Z)-docosahexaenoyl-CoA[r] + cholesterol[r] => cholesterol-ester-4,7,10,13,16,19-doco[r] + CoA[r]	2.3.1.26	81782;266770	0	1000	0	r	Cholesterol-ester metabolism
	RCR10757	RCR10757[r]	(11Z,14Z,17Z)-eicosatrienoyl-CoA[r] + cholesterol[r] => cholesterol-ester-11,14,17-eico[r] + CoA[r]	2.3.1.26	81782;266770	0	1000	0	r	Cholesterol-ester metabolism
	RCR10758	RCR10758[r]	13,16,19-docosatrienoyl-CoA[r] + cholesterol[r] => cholesterol-ester-13,16,19-doco[r] + CoA[r]	2.3.1.26	81782;266770	0	1000	0	r	Cholesterol-ester metabolism
	RCR10759	RCR10759[r]	linoleoyl-CoA[r] + cholesterol[r] => cholesterol-ester-lin[r] + CoA[r]	2.3.1.26	81782;266770	0	1000	0	r	Cholesterol-ester metabolism
	RCR10760	RCR10760[r]	gamma-linolenoyl-CoA[r] + cholesterol[r] => cholesterol-ester-gamma-lin[r] + CoA[r]	2.3.1.26	81782;266770	0	1000	0	r	Cholesterol-ester metabolism
	RCR10761	RCR10761[r]	dihomo-gamma-linolenoyl-CoA[r] + cholesterol[r] => cholesterol-ester-dihomo-gamma[r] + CoA[r]	2.3.1.26	81782;266770	0	1000	0	r	Cholesterol-ester metabolism
	RCR10762	RCR10762[r]	arachidonyl-CoA[r] + cholesterol[r] => cholesterol-ester-arach[r] + CoA[r]	2.3.1.26	81782;266770	0	1000	0	r	Cholesterol-ester metabolism
	RCR10763	RCR10763[r]	(7Z,10Z,13Z,16Z)-docosatetraenoyl-CoA[r] + cholesterol[r] => cholesterol-ester-7,10,13,16-docosa[r] + CoA[r]	2.3.1.26	81782;266770	0	1000	0	r	Cholesterol-ester metabolism
	RCR10764	RCR10764[r]	(9Z,12Z,15Z,18Z)-tetracosatetraenoyl-CoA[r] + cholesterol[r] => cholesterol-ester-9,12,15,18-tetraco[r] + CoA[r]	2.3.1.26	81782;266770	0	1000	0	r	Cholesterol-ester metabolism
	RCR10765	RCR10765[r]	(6Z,9Z,12Z,15Z,18Z)-tetracosapentaenoyl-CoA[r] + cholesterol[r] => cholesterol-ester-6,9,12,15,18-tetraco[r] + CoA[r]	2.3.1.26	81782;266770	0	1000	0	r	Cholesterol-ester metabolism
	RCR10766	RCR10766[r]	(4Z,7Z,10Z,13Z,16Z)-docosapentaenoyl-CoA[r] + cholesterol[r] => cholesterol-ester-4,7,10,13,16-docosa[r] + CoA[r]	2.3.1.26	81782;266770	0	1000	0	r	Cholesterol-ester metabolism
	RCR10767	RCR10767[r]	(11Z,14Z)-eicosadienoyl-CoA[r] + cholesterol[r] => cholesterol-ester-11,14-eicosa[r] + CoA[r]	2.3.1.26	81782;266770	0	1000	0	r	Cholesterol-ester metabolism
	RCR10768	RCR10768[r]	(13Z,16Z)-docosadienoyl-CoA[r] + cholesterol[r] => cholesterol-ester-13,16-docosa[r] + CoA[r]	2.3.1.26	81782;266770	0	1000	0	r	Cholesterol-ester metabolism
	RCR10769	Steryl-ester acylhydrolase	cholesterol-ester-laur[r] + H2O[r] => lauric acid[r] + cholesterol[r]	3.1.1.13	25055;24254	0	1000	0	r	Cholesterol-ester metabolism
	RCR10770	Steryl-ester acylhydrolase[r]	cholesterol-ester-tridec[r] + H2O[r] => tridecylic acid[r] + cholesterol[r]	3.1.1.13	25055;24254	0	1000	0	r	Cholesterol-ester metabolism
	RCR10771	sterol esterase[r]	cholesterol-ester-myrist[r] + H2O[r] => myristic acid[r] + cholesterol[r]	3.1.1.13	25055;24254	0	1000	0	r	Cholesterol-ester metabolism
	RCR10772	cholesterol esterase	cholesterol-ester-9-tetrade[r] + H2O[r] => (9E)-tetradecenoic acid[r] + cholesterol[r]	3.1.1.13	25055;24254	0	1000	0	r	Cholesterol-ester metabolism
	RCR10773	cholesteryl ester synthase	cholesterol-ester-7-tetrade[r] + H2O[r] => (7Z)-tetradecenoic acid[r] + cholesterol[r]	3.1.1.13	25055;24254	0	1000	0	r	Cholesterol-ester metabolism
	RCR10774	triterpenol esterase	cholesterol-ester-5-tetra[r] + H2O[r] => physeteric acid[r] + cholesterol[r]	3.1.1.13	25055;24254	0	1000	0	r	Cholesterol-ester metabolism
	RCR10775	cholesteryl esterase	cholesterol-ester-penta[r] + H2O[r] => pentadecylic acid[r] + cholesterol[r]	3.1.1.13	25055;24254	0	1000	0	r	Cholesterol-ester metabolism
	RCR10776	cholesteryl ester hydrolase	cholesterol-ester-palm[r] + H2O[r] => palmitate[r] + cholesterol[r]	3.1.1.13	25055;24254	0	1000	0	r	Cholesterol-ester metabolism
	RCR10777	sterol ester hydrolase	cholesterol-ester-7-hexa[r] + H2O[r] => 7-palmitoleic acid[r] + cholesterol[r]	3.1.1.13	25055;24254	0	1000	0	r	Cholesterol-ester metabolism
	RCR10778	cholesterol ester hydrolase	cholesterol-ester-palmn[r] + H2O[r] => palmitolate[r] + cholesterol[r]	3.1.1.13	25055;24254	0	1000	0	r	Cholesterol-ester metabolism
	RCR10779	cholesterase	cholesterol-ester-hepta[r] + H2O[r] => margaric acid[r] + cholesterol[r]	3.1.1.13	25055;24254	0	1000	0	r	Cholesterol-ester metabolism
	RCR10780	acylcholesterol lipase	cholesterol-ester-10-hepta[r] + H2O[r] => (10Z)-heptadecenoic acid[r] + cholesterol[r]	3.1.1.13	25055;24254	0	1000	0	r	Cholesterol-ester metabolism
	RCR10781	cholesterol esterase[r]	cholesterol-ester-9-heptade[r] + H2O[r] => 9-heptadecylenic acid[r] + cholesterol[r]	3.1.1.13	25055;24254	0	1000	0	r	Cholesterol-ester metabolism
	RCR10782	cholesteryl ester synthase[r]	cholesterol-ester-stea[r] + H2O[r] => stearate[r] + cholesterol[r]	3.1.1.13	25055;24254	0	1000	0	r	Cholesterol-ester metabolism
	RCR10783	triterpenol esterase[r]	cholesterol-ester-13-octade[r] + H2O[r] => (13Z)-octadecenoic acid[r] + cholesterol[r]	3.1.1.13	25055;24254	0	1000	0	r	Cholesterol-ester metabolism
	RCR10784	cholesteryl esterase[r]	cholesterol-ester-cis-vac[r] + H2O[r] => cis-vaccenic acid[r] + cholesterol[r]	3.1.1.13	25055;24254	0	1000	0	r	Cholesterol-ester metabolism
	RCR10785	cholesteryl ester hydrolase[r]	cholesterol-ester-ol[r] + H2O[r] => oleate[r] + cholesterol[r]	3.1.1.13	25055;24254	0	1000	0	r	Cholesterol-ester metabolism
	RCR10786	sterol ester hydrolase[r]	cholesterol-ester-9-octa[r] + H2O[r] => elaidate[r] + cholesterol[r]	3.1.1.13	25055;24254	0	1000	0	r	Cholesterol-ester metabolism
	RCR10787	cholesterol ester hydrolase[r]	cholesterol-ester-6,9-octa[r] + H2O[r] => (6Z,9Z)-octadecadienoic acid[r] + cholesterol[r]	3.1.1.13	25055;24254	0	1000	0	r	Cholesterol-ester metabolism
	RCR10788	cholesterase[r]	cholesterol-ester-nanode[r] + H2O[r] => nonadecylic acid[r] + cholesterol[r]	3.1.1.13	25055;24254	0	1000	0	r	Cholesterol-ester metabolism
	RCR10789	acylcholesterol lipase[r]	cholesterol-ester-eico[r] + H2O[r] => eicosanoate[r] + cholesterol[r]	3.1.1.13	25055;24254	0	1000	0	r	Cholesterol-ester metabolism
	RCR10790	RCR10790[r]	cholesterol-ester-13-eicose[r] + H2O[r] => (13Z)-eicosenoic acid[r] + cholesterol[r]	3.1.1.13	25055;24254	0	1000	0	r	Cholesterol-ester metabolism
	RCR10791	RCR10791[r]	cholesterol-ester-11-eico[r] + H2O[r] => cis-gondoic acid[r] + cholesterol[r]	3.1.1.13	25055;24254	0	1000	0	r	Cholesterol-ester metabolism
	RCR10792	RCR10792[r]	cholesterol-ester-9-eicose[r] + H2O[r] => 9-eicosenoic acid[r] + cholesterol[r]	3.1.1.13	25055;24254	0	1000	0	r	Cholesterol-ester metabolism
	RCR10793	RCR10793[r]	cholesterol-ester-8,11-eico[r] + H2O[r] => 8,11-eicosadienoic acid[r] + cholesterol[r]	3.1.1.13	25055;24254	0	1000	0	r	Cholesterol-ester metabolism
	RCR10794	RCR10794[r]	cholesterol-ester-5,8,11-eico[r] + H2O[r] => mead acid[r] + cholesterol[r]	3.1.1.13	25055;24254	0	1000	0	r	Cholesterol-ester metabolism
	RCR10795	RCR10795[r]	cholesterol-ester-heneico[r] + H2O[r] => henicosanoic acid[r] + cholesterol[r]	3.1.1.13	25055;24254	0	1000	0	r	Cholesterol-ester metabolism
	RCR10796	RCR10796[r]	cholesterol-ester-docosa[r] + H2O[r] => behenic acid[r] + cholesterol[r]	3.1.1.13	25055;24254	0	1000	0	r	Cholesterol-ester metabolism
	RCR10797	RCR10797[r]	cholesterol-ester-13-docose[r] + H2O[r] => cis-erucic acid[r] + cholesterol[r]	3.1.1.13	25055;24254	0	1000	0	r	Cholesterol-ester metabolism
	RCR10798	RCR10798[r]	cholesterol-ester-11-docose[r] + H2O[r] => cis-cetoleic acid[r] + cholesterol[r]	3.1.1.13	25055;24254	0	1000	0	r	Cholesterol-ester metabolism
	RCR10799	RCR10799[r]	cholesterol-ester-trico[r] + H2O[r] => tricosanoic acid[r] + cholesterol[r]	3.1.1.13	25055;24254	0	1000	0	r	Cholesterol-ester metabolism
	RCR10800	RCR10800[r]	cholesterol-ester-tetraco[r] + H2O[r] => lignocerate[r] + cholesterol[r]	3.1.1.13	25055;24254	0	1000	0	r	Cholesterol-ester metabolism
	RCR10801	RCR10801[r]	cholesterol-ester-15-tetra[r] + H2O[r] => nervonic acid[r] + cholesterol[r]	3.1.1.13	25055;24254	0	1000	0	r	Cholesterol-ester metabolism
	RCR10802	RCR10802[r]	cholesterol-ester-hexacosa[r] + H2O[r] => cerotic acid[r] + cholesterol[r]	3.1.1.13	25055;24254	0	1000	0	r	Cholesterol-ester metabolism
	RCR10803	RCR10803[r]	cholesterol-ester-hexecose[r] + H2O[r] => ximenic acid[r] + cholesterol[r]	3.1.1.13	25055;24254	0	1000	0	r	Cholesterol-ester metabolism
	RCR10804	RCR10804[r]	cholesterol-ester-linolen[r] + H2O[r] => linolenate[r] + cholesterol[r]	3.1.1.13	25055;24254	0	1000	0	r	Cholesterol-ester metabolism
	RCR10805	RCR10805[r]	cholesterol-ester-6,9,12,15-octa[r] + H2O[r] => stearidonic acid[r] + cholesterol[r]	3.1.1.13	25055;24254	0	1000	0	r	Cholesterol-ester metabolism
	RCR10806	RCR10806[r]	cholesterol-ester-8,11,14,17-eico[r] + H2O[r] => omega-3-arachidonic acid[r] + cholesterol[r]	3.1.1.13	25055;24254	0	1000	0	r	Cholesterol-ester metabolism
	RCR10807	RCR10807[r]	cholesterol-ester-5,8,11,14,17-eico[r] + H2O[r] => EPA[r] + cholesterol[r]	3.1.1.13	25055;24254	0	1000	0	r	Cholesterol-ester metabolism
	RCR10808	RCR10808[r]	cholesterol-ester-7,10,13,16,19-docosa[r] + H2O[r] => DPA[r] + cholesterol[r]	3.1.1.13	25055;24254	0	1000	0	r	Cholesterol-ester metabolism
	RCR10809	RCR10809[r]	cholesterol-ester-9,12,15,18,21-tetra[r] + H2O[r] => (9Z,12Z,15Z,18Z,21Z)-TPA[r] + cholesterol[r]	3.1.1.13	25055;24254	0	1000	0	r	Cholesterol-ester metabolism
	RCR10810	RCR10810[r]	cholesterol-ester-6,9,12,15,18,21-tetra[r] + H2O[r] => (6Z,9Z,12Z,15Z,18Z,21Z)-THA[r] + cholesterol[r]	3.1.1.13	25055;24254	0	1000	0	r	Cholesterol-ester metabolism
	RCR10811	RCR10811[r]	cholesterol-ester-4,7,10,13,16,19-doco[r] + H2O[r] => DHA[r] + cholesterol[r]	3.1.1.13	25055;24254	0	1000	0	r	Cholesterol-ester metabolism
	RCR10812	RCR10812[r]	cholesterol-ester-11,14,17-eico[r] + H2O[r] => (11Z,14Z,17Z)-eicosatrienoic acid[r] + cholesterol[r]	3.1.1.13	25055;24254	0	1000	0	r	Cholesterol-ester metabolism
	RCR10813	RCR10813[r]	cholesterol-ester-13,16,19-doco[r] + H2O[r] => 13,16,19-docosatrienoic acid[r] + cholesterol[r]	3.1.1.13	25055;24254	0	1000	0	r	Cholesterol-ester metabolism
	RCR10814	RCR10814[r]	cholesterol-ester-lin[r] + H2O[r] => linoleate[r] + cholesterol[r]	3.1.1.13	25055;24254	0	1000	0	r	Cholesterol-ester metabolism
	RCR10815	RCR10815[r]	cholesterol-ester-gamma-lin[r] + H2O[r] => gamma-linolenate[r] + cholesterol[r]	3.1.1.13	25055;24254	0	1000	0	r	Cholesterol-ester metabolism
	RCR10816	RCR10816[r]	cholesterol-ester-dihomo-gamma[r] + H2O[r] => dihomo-gamma-linolenate[r] + cholesterol[r]	3.1.1.13	25055;24254	0	1000	0	r	Cholesterol-ester metabolism
	RCR10817	RCR10817[r]	cholesterol-ester-arach[r] + H2O[r] => arachidonate[r] + cholesterol[r]	3.1.1.13	25055;24254	0	1000	0	r	Cholesterol-ester metabolism
	RCR10818	RCR10818[r]	cholesterol-ester-7,10,13,16-docosa[r] + H2O[r] => adrenic acid[r] + cholesterol[r]	3.1.1.13	25055;24254	0	1000	0	r	Cholesterol-ester metabolism
	RCR10819	RCR10819[r]	cholesterol-ester-9,12,15,18-tetraco[r] + H2O[r] => (9Z,12Z,15Z,18Z)-TTA[r] + cholesterol[r]	3.1.1.13	25055;24254	0	1000	0	r	Cholesterol-ester metabolism
	RCR10820	RCR10820[r]	cholesterol-ester-6,9,12,15,18-tetraco[r] + H2O[r] => (6Z,9Z,12Z,15Z,18Z)-TPA[r] + cholesterol[r]	3.1.1.13	25055;24254	0	1000	0	r	Cholesterol-ester metabolism
	RCR10821	RCR10821[r]	cholesterol-ester-4,7,10,13,16-docosa[r] + H2O[r] => (4Z,7Z,10Z,13Z,16Z)-DPA[r] + cholesterol[r]	3.1.1.13	25055;24254	0	1000	0	r	Cholesterol-ester metabolism
	RCR10822	RCR10822[r]	cholesterol-ester-11,14-eicosa[r] + H2O[r] => (11Z,14Z)-eicosadienoic acid[r] + cholesterol[r]	3.1.1.13	25055;24254	0	1000	0	r	Cholesterol-ester metabolism
	RCR10823	RCR10823[r]	cholesterol-ester-13,16-docosa[r] + H2O[r] => (13Z,16Z)-docosadienoic acid[r] + cholesterol[r]	3.1.1.13	25055;24254	0	1000	0	r	Cholesterol-ester metabolism
	RCR10824	ceramide:phosphatidylcholine cholinephosphotransferase	ceramide pool[c] + PC-LD pool[c] => 1,2-diacylglycerol-LD-TAG pool[c] + SM pool[c]	2.7.8.27	310849;353229	0	1000	0	c	Sphingolipid metabolism
	RCR10825	sphingosine-1-phosphate palmitaldehyde-lyase (phosphoethanolamine-forming)	sphingosine-1-phosphate[c] => hexadecenal[c] + ethanolamine-phosphate[c]	4.1.2.27	286896	0	1000	0	c	Sphingolipid metabolism
	RCR10826	UDP-alpha-D-galactose:beta-D-glucosyl-(1<->1)-ceramide 4-beta-D-galactosyltransferase	glucosylceramide pool[g] + UDP-galactose[g] => LacCer pool[g] + UDP[g]	2.4.1.-	290638	0	1000	0	g	Sphingolipid metabolism
	RCR10827	Lactosylceramide 4-alpha-galactosyltransferase	LacCer pool[g] + UDP-galactose[g] => globotriaosylceramide[g] + UDP[g]	2.4.1.228	63888	0	1000	0	g	Sphingolipid metabolism
	RCR10828	UDP-GlcNAc:betaGal beta-1,3-N-acetylglucosaminyltransferase 3, Golgi apparatus	GM2alpha[g] + UDP-galactose[g] => GM1alpha[g] + UDP[g]	2.4.1.-	290638	0	1000	0	g	Sphingolipid metabolism
	RCR10829	UDPGal-chondroitin acetylgalactosaminyltransferase I, Golgi	GT3[g] + UDP-N-acetyl-D-galactosamine[g] => GT2[g] + UDP[g]	2.4.1.92	64828	0	1000	0	g	Sphingolipid metabolism
	RCR10830	Ganglioside O-acetylation	GD3[c] + acetyl-CoA[c] => 9-O-acetylated-GD3[c] + CoA[c]		64018	0	1000	0	c	Sphingolipid metabolism
	RCR10831	glyceraldehyde-3-phosphate dehydrogenase	GT3[c] + acetyl-CoA[c] => 9-O-acetylated-GT3[c] + CoA[c]		64018	0	1000	0	c	Sphingolipid metabolism
	RCR10832	glycerol:NADP+ oxidoreductase	glycerol[m] + NADP+[m] => glyceraldehyde[m] + NADPH[m] + H+[m]	1.1.1.1;1.1.1.2;1.1.1.21;1.1.1.72	100145871;171178;24192;78959;310903;29646;24172;296972;286921	0	1000	0	m	Glycerolipid metabolism
	RCR10833	RCR10833[c]	lauroyl-CoA[c] + sn-glycerol-3-phosphate[c] => 1-acylglycerol-3P-laur[c] + CoA[c]	2.3.1.15	29653;305166;290843;296130	0	1000	0	c	Glycerolipid metabolism
	RCR10834	RCR10834[c]	tridecanoyl-CoA[c] + sn-glycerol-3-phosphate[c] => 1-acylglycerol-3P-tridec[c] + CoA[c]	2.3.1.15	29653;305166;290843;296130	0	1000	0	c	Glycerolipid metabolism
	RCR10835	RCR10835[c]	myristoyl-CoA[c] + sn-glycerol-3-phosphate[c] => 1-acylglycerol-3P-myrist[c] + CoA[c]	2.3.1.15	29653;305166;290843;296130	0	1000	0	c	Glycerolipid metabolism
	RCR10836	RCR10836[c]	pentadecanoyl-CoA[c] + sn-glycerol-3-phosphate[c] => 1-acylglycerol-3P-pentade[c] + CoA[c]	2.3.1.15	29653;305166;290843;296130	0	1000	0	c	Glycerolipid metabolism
	RCR10837	RCR10837[c]	palmitoyl-CoA[c] + sn-glycerol-3-phosphate[c] => 1-acylglycerol-3P-palm[c] + CoA[c]	2.3.1.15	29653;305166;290843;296130	0	1000	0	c	Glycerolipid metabolism
	RCR10838	RCR10838[c]	palmitoleoyl-CoA[c] + sn-glycerol-3-phosphate[c] => 1-acylglycerol-3P-palmn[c] + CoA[c]	2.3.1.15	29653;305166;290843;296130	0	1000	0	c	Glycerolipid metabolism
	RCR10839	RCR10839[c]	heptadecanoyl-CoA[c] + sn-glycerol-3-phosphate[c] => 1-acylglycerol-3P-heptade[c] + CoA[c]	2.3.1.15	29653;305166;290843;296130	0	1000	0	c	Glycerolipid metabolism
	RCR10840	RCR10840[c]	stearoyl-CoA[c] + sn-glycerol-3-phosphate[c] => 1-acylglycerol-3P-stea[c] + CoA[c]	2.3.1.15	29653;305166;290843;296130	0	1000	0	c	Glycerolipid metabolism
	RCR10841	RCR10841[c]	oleoyl-CoA[c] + sn-glycerol-3-phosphate[c] => 1-acylglycerol-3P-ol[c] + CoA[c]	2.3.1.15	29653;305166;290843;296130	0	1000	0	c	Glycerolipid metabolism
	RCR10842	RCR10842[c]	nonadecanoyl-CoA[c] + sn-glycerol-3-phosphate[c] => 1-acylglycerol-3P-nanode[c] + CoA[c]	2.3.1.15	29653;305166;290843;296130	0	1000	0	c	Glycerolipid metabolism
	RCR10843	RCR10843[c]	eicosanoyl-CoA[c] + sn-glycerol-3-phosphate[c] => 1-acylglycerol-3P-eico[c] + CoA[c]	2.3.1.15	29653;305166;290843;296130	0	1000	0	c	Glycerolipid metabolism
	RCR10844	RCR10844[c]	tetracosanoyl-CoA[c] + sn-glycerol-3-phosphate[c] => 1-acylglycerol-3P-tetraco[c] + CoA[c]	2.3.1.15	29653;305166;290843;296130	0	1000	0	c	Glycerolipid metabolism
	RCR10845	RCR10845[c]	gamma-linolenoyl-CoA[c] + sn-glycerol-3-phosphate[c] => 1-acylglycerol-3P-gamma-lin[c] + CoA[c]	2.3.1.15	29653;305166;290843;296130	0	1000	0	c	Glycerolipid metabolism
	RCR10846	ATP:acylglycerol 3-phosphotransferase	1-acylglycerol-LD-TG1 pool[c] + ATP[c] => 1-acylglycerol-3P-LD-TG1 pool[c] + ADP[c]	2.7.1.94	502749	0	1000	0	c	Glycerolipid metabolism
	RCR10847	ATP:acylglycerol 3-phosphotransferase[c]	1-acylglycerol-LD-PC pool[c] + ATP[c] => 1-acylglycerol-3P-LD-PC pool[c] + ADP[c]	2.7.1.94	502749	0	1000	0	c	Glycerolipid metabolism
	RCR10848	acylglycerol kinase	1-acylglycerol-LD-PE pool[c] + ATP[c] => 1-acylglycerol-3P-LD-PE pool[c] + ADP[c]	2.7.1.94	502749	0	1000	0	c	Glycerolipid metabolism
	RCR10849	acylglycerol kinase[c]	1-acylglycerol-LD-PS pool[c] + ATP[c] => 1-acylglycerol-3P-LD-PS pool[c] + ADP[c]	2.7.1.94	502749	0	1000	0	c	Glycerolipid metabolism
	RCR10850	monoacylglycerol kinase	1-acylglycerol-LD-PI pool[c] + ATP[c] => 1-acylglycerol-3P-LD-PI pool[c] + ADP[c]	2.7.1.94	502749	0	1000	0	c	Glycerolipid metabolism
	RCR10851	monoacylglycerol kinase (phosphorylating)	1-acylglycerol-LD-SM pool[c] + ATP[c] => 1-acylglycerol-3P-LD-SM pool[c] + ADP[c]	2.7.1.94	502749	0	1000	0	c	Glycerolipid metabolism
	RCR10852	ethanolamine-phosphate phosphate-lyase (deaminating,acetaldehyde-forming)	ethanolamine-phosphate[c] + H2O[c] => acetaldehyde[c] + NH3[c] + Pi[c]	4.2.3.2	687071	0	1000	0	c	Glycerolipid metabolism
	RCR10853	ATP:glycerol 3-phosphotransferase	glycerol[c] + ATP[c] => sn-glycerol-3-phosphate[c] + ADP[c]	2.7.1.30	289481;79223;367146;291468	0	1000	0	c	Glycerolipid metabolism
	RCR10854	phosphatidate cytidylyltransferase	phosphatidate-CL pool[m] + CTP[m] => CDP-diacylglycerol-CL pool[m] + PPi[m]	2.7.7.41	81925;114101	0	1000	0	m	Glycerolipid metabolism
	RCR10855	acyl-CoA:1-acyl-sn-glycerol-3-phosphate 2-O-acyltransferase	1-acylglycerol-3P-LD-PE pool[c] + acyl-CoA-LD-PE pool[c] => phosphatidate-LD-PE pool[c] + CoA[c]	2.3.1.51	316122;170919;313997;406165;306582;311821;294324;362702;498741	0	1000	0	c	Glycerolipid metabolism
	RCR10856	acyl-CoA:1-acyl-sn-glycerol-3-phosphate 2-O-acyltransferase[c]	1-acylglycerol-3P-LD-SM pool[c] + acyl-CoA-LD-SM pool[c] => phosphatidate-LD-SM pool[c] + CoA[c]	2.3.1.51	316122;170919;313997;406165;306582;311821;294324;362702;498741	0	1000	0	c	Glycerolipid metabolism
	RCR10857	1,2-diacyl-sn-glycerol 3-phosphate phosphohydrolase	phosphatidate-LD-PE pool[c] + H2O[c] => 1,2-diacylglycerol-LD-PE pool[c] + Pi[c]	3.1.3.4	246115;192270;313977;362261;316737;314614;295401;309014;680466;64369;300443	0	1000	0	c	Glycerolipid metabolism
	RCR10858	1,2-diacyl-sn-glycerol 3-phosphate phosphohydrolase[c]	phosphatidate-LD-PI pool[c] + H2O[c] => 1,2-diacylglycerol-LD-PI pool[c] + Pi[c]	3.1.3.4	246115;192270;313977;362261;316737;314614;295401;309014;680466;64369;300443	0	1000	0	c	Glycerolipid metabolism
	RCR10859	CDP-diacylglycerol:myo-inositol 3-phosphatidyltransferase	CDP-diacylglycerol-LD-PI pool[r] + inositol[r] => PI pool[r] + CMP[r]	2.7.8.11	192260	0	1000	0	r	Glycerolipid metabolism
	RCR10860	phospholipase D	PC-LD pool[c] + serine[c] => PS-LD pool[c] + choline[c]	2.7.8.29	314553	0	1000	0	c	Glycerolipid metabolism
	RCR10861	choline phosphotransferase	1,2-diacylglycerol-LD-PC pool[c] + CDP-choline[c] + H+[c] => PC-LD pool[c] + CMP[c]	2.7.8.2	310773;362866	0	1000	0	c	Glycerolipid metabolism
	RCR10862	Acyl-CoA:1-acyl-sn-glycero-3-phosphocholine O-acyltransferase	acyl-CoA-LD-PC pool[c] + 2-lysolecithin pool[c] => PC-LD pool[c] + CoA[c]	2.3.1.23	361467;362434;100359680;296048	0	1000	0	c	Glycerolipid metabolism
	RCR10863	Phosphatidylcholine:sterol O-acyltransferase	PC-LD pool[c] + cholesterol[c] => 2-lysolecithin pool[c] + cholesterol-ester pool[c]	2.3.1.43	24530	0	1000	0	c	Glycerolipid metabolism
	RCR10864	1-Acyl-sn-glycero-3-phosphoethanolamine aldehydohydrolase	1-acyl-PE pool[c] + H2O[c] => sn-glycerol-3-PE[c] + fatty acid-LD-PE pool[c]	3.1.1.5	192259;246246;25514;361401	0	1000	0	c	Glycerolipid metabolism
	RCR10865	S-adenosyl-L-methionine:phosphatidyl-N-methylethanolamine N-methyltransferase	PE-NME-LD pool[c] + SAM[c] => PPE-NME2-LD pool[c] + SAH[c]	2.1.1.17	25511	0	1000	0	c	Glycerolipid metabolism
	RCR10866	S-adenosyl-L-methionine:phosphatidyl-N-dimethylethanolamine N-methyltransferase	PPE-NME2-LD pool[c] + SAM[c] + H+[c] => PC-LD pool[c] + SAH[c]	2.1.1.17	25511	0	1000	0	c	Glycerolipid metabolism
	RCR10867	(N-acetylneuraminyl)-galactosylglucosylceramide N-acetylgalactosaminyltransferase	LacCer pool[c] + UDP-N-acetyl-D-galactosamine[c] => GA2[c] + UDP[c]	2.4.1.92	64828	0	1000	0	c	Sphingolipid metabolism
	RCR10868	alpha-N-acetylneuraminyl-2,3-beta-galactosyl-1,3-N-acetylgalactosaminide 6-alpha-sialyltransferase	GM1b[c] + CMP-Neu5Ac[c] => GD1a[c] + CMP[c]	2.4.99.-;2.4.99.7	29758;407765;407764;365984	0	1000	0	c	Sphingolipid metabolism
	RCR10869	lactosylceramide alpha-2,3-sialyltransferase	LacCer pool[c] + CMP-Neu5Ac[c] => GM3[c] + CMP[c]	2.4.99.9	83505	0	1000	0	c	Sphingolipid metabolism
	RCR10870	exo-alpha-sialidase	GM3[c] + H2O[c] => Neu5Ac[c] + LacCer pool[c]	3.2.1.18	292073:24591:316033:296370	0	1000	0	c	Sphingolipid metabolism
	RCR10871	N-acetylgalactosaminide alpha-2,6-sialyltransferase (7F)	GD1a[c] + CMP-Neu5Ac[c] => GT1aalpha[c] + CMP[c]	2.4.99.-	407765	0	1000	0	c	Sphingolipid metabolism
	RCR10872	alpha-N-acetylneuraminate alpha-2,8-sialyltransferase	GM3[c] + CMP-Neu5Ac[c] => GD3[c] + CMP[c]	2.4.99.8	25280	0	1000	0	c	Sphingolipid metabolism
	RCR10873	N-acetylgalactosaminide alpha-2,6-sialyltransferase (7F)[c]	GT1b[c] + CMP-Neu5Ac[c] => GQ1balpha[c] + CMP[c]	2.4.99.-	407765	0	1000	0	c	Sphingolipid metabolism
	RCR10874	alpha-N-acetylneuraminate alpha-2,8-sialyltransferase[c]	GD1a[c] + CMP-Neu5Ac[c] => GT1b[c] + CMP[c]	2.4.99.8	25280	0	1000	0	c	Sphingolipid metabolism
	RCR10875	cytidine monophosphoacetylneuraminate-ganglioside GM3	GD3[c] + CMP-Neu5Ac[c] => GT3[c] + CMP[c]	2.4.99.8;2.4.99.-	25280;364901	0	1000	0	c	Sphingolipid metabolism
	RCR10876	lactosylceramide 4-alpha-galactosyltransferase	LacCer pool[c] + UDP-galactose[c] => globotriaosylceramide[c] + UDP[c]	2.4.1.228	63888	0	1000	0	c	Sphingolipid metabolism
	RCR10877	alpha-galactosidase	globotriaosylceramide[c] + H2O[c] => LacCer pool[c] + galactose[c]	3.2.1.22	363494	0	1000	0	c	Sphingolipid metabolism
	RCR10878	globotriaosylceramide 3-beta-N-acetylgalactosaminyltransferase	globotriaosylceramide[c] + UDP-N-acetyl-D-galactosamine[c] => globoside[c] + UDP[c]	2.4.1.79	310508	0	1000	0	c	Sphingolipid metabolism
	RCR10879	lactosylceramide 1,3-N-acetyl-beta-D-glucosaminyltransferase	LacCer pool[c] + UDP-N-acetylglucosamine[c] => lc3Cer[c] + UDP[c]	2.4.1.206	116740	0	1000	0	c	Sphingolipid metabolism
	RCR10880	glucosaminylgalactosylglucosylceramide beta-galactosyltransferase	lc3Cer[c] + UDP-galactose[c] => lc4Cer[c] + UDP[c]	2.4.1.86	288161;366064;686081	0	1000	0	c	Sphingolipid metabolism
	RCR10881	neolactotriaosylceramide beta-1,4-galactosyltransferase	lc3Cer[c] + UDP-galactose[c] => paragloboside[c] + UDP[c]	2.4.1.-	303923;494342;24390;313536	0	1000	0	c	Sphingolipid metabolism
	RCR10882	neolactotetraosylceramide alpha-2,3-sialyltransferase	paragloboside[c] + CMP-Neu5Ac[c] => sialyl-3-paragloboside[c] + CMP[c]	2.4.99.10	304023	0	1000	0	c	Sphingolipid metabolism
	RCR10883	alpha-2,8-sialyltransferase	sialyl-3-paragloboside[c] + CMP-Neu5Ac[c] => 3,8-LD1[c] + CMP[c]	2.4.99.8	25280	0	1000	0	c	Sphingolipid metabolism
	RCR10884	4-galactosyl-N-acetylglucosaminide 3-alpha-L-fucosyltransferase	paragloboside[c] + GDP-L-fucose[c] => III3Fuc-nLc4Cer[c] + GDP[c]	2.4.1.152;2.4.1.65;2.4.1.-	84597;60670	0	1000	0	c	Sphingolipid metabolism
	RCR10885	D-Glucosyl-N-acylsphingosine glucohydrolase	glucosylceramide pool[l] + H2O[l] => ceramide pool[l] + glucose[l]	3.2.1.45	684536;406170	0	1000	0	l	Sphingolipid metabolism
	RCR10886	UDP-alpha-D-galactose:N-acylsphingosine D-galactosyltransferase[g]	ceramide pool[g] + UDP-galactose[g] => D-galactosyl-N-acylsphingosine[g] + UDP[g]	2.4.1.45	50555	0	1000	0	g	Sphingolipid metabolism
	RCR10887	UDP-alpha-D-galactose:N-acylsphingosine D-galactosyltransferase[r]	ceramide pool[r] + UDP-galactose[r] => D-galactosyl-N-acylsphingosine[r] + UDP[r]	2.4.1.45	50555	0	1000	0	r	Sphingolipid metabolism
	RCR10888	RCR10888[c]	D-galactosyl-N-acylsphingosine[c] + UDP-galactose[c] => digalactosylceramide[c] + UDP[c]	2.4.1.-		0	1000	0	c	Sphingolipid metabolism
	RCR10889	N-acetylglucosaminylphosphatidylinositol deacetylase	N-acetyl-D-glucosaminylphosphatidylinositol[r] + H2O[r] => 6-(alpha-D-glucosaminyl)-1-phosphatidyl-1D-myo-inositol[r] + acetate[r]	3.5.1.89	192263	0	1000	0	r	Inositol phosphate metabolism
	RCR10890	phosphatidylinositol glycan anchor biosynthesis, class W	6-(alpha-D-glucosaminyl)-1-phosphatidyl-1D-myo-inositol[r] + palmitoyl-CoA[r] => glucosaminyl-acylphosphatidylinositol[r] + CoA[r]	2.3.-.-	378774	0	1000	0	r	Inositol phosphate metabolism
	RCR10891	Prostaglandin I2 hydration	6-oxo-prostaglandin F1alpha[c] <=> prostaglandin I2[c] + H2O[c]			-1000	1000	0	c	Eicosanoid metabolism
	RCR10892	RCR10892[c]	6-oxo-prostaglandin F1alpha[c] + NADH[c] + H+[c] <=> prostaglandin F1alpha[c] + NAD+[c]			-1000	1000	0	c	Eicosanoid metabolism
	RCR10893	fatty acid amide hydrolase[c]	2-arachidonoylglycerol[c] + H2O[c] <=> glycerol[c] + arachidonate[c]	3.5.1.99	29347;100911581	-1000	1000	0	c	Eicosanoid metabolism
	RCR10894	alkyl acylglycerol phosphocholine transferase	1-alkyl-2-acylglycerol[c] + CDP-choline[c] => 1-radyl-2-acyl-sn-glycero-3-phosphocholine[c] + CMP[c]	2.7.8.2	310773;362866	0	1000	0	c	Glycerolipid metabolism
	RCR10895	UDPGal-chondroitin acetylgalactosaminyltransferase I, Golgi[g]	3-beta-D-glucuronosyl-3-beta-D-galactosyl-4-beta-D-galactosyl-O-beta-D-xylosylprotein[g] + UDP-N-acetyl-D-galactosamine[g] => chondroitin sulfate precursor (GalNAc-GlcA-(Gal)2-Xyl-L-Ser (protein))[g] + UDP[g]	2.4.1.174	306375;297554	0	1000	0	g	Proteoglycan metabolism
	RCR10896	beta-N-acetylhexosaminidase A, lysosomal	chondroitin sulfate A (GalNAc4S-GlcA), free chain[l] + 2 H2O[l] => chondroitin sulfate A (GalNAc4S-GlcA), degradation product 2[l] + N-acetylgalactosamine[l] + sulfate[l]	3.2.1.35;3.2.1.52	367166;294673;300757;300993;64468;500052;404783;100216475;117037	0	1000	0	l	Proteoglycan metabolism
	RCR10897	beta-glucuronidase, lysosomal	chondroitin sulfate A (GalNAc4S-GlcA), degradation product 2[l] + H2O[l] => chondroitin sulfate A (GalNAc4S-GlcA), degradation product 3[l] + glucuronate[l]	3.2.1.31	83504;24434	0	1000	0	l	Proteoglycan metabolism
	RCR10898	beta-N-acetylhexosaminidase A, lysosomal[l]	chondroitin sulfate B - dermatan sulfate (IdoA2S-GalNAc4S), free chain[l] + 2 H2O[l] => chondroitin sulfate B - dermatan sulfate (IdoA2S-GalNAc4S), degradation product 2[l] + N-acetylgalactosamine[l] + sulfate[l]	3.2.1.35;3.2.1.52	367166;294673;300757;300993;64468;500052;404783;100216475;117037	0	1000	0	l	Proteoglycan metabolism
	RCR10899	N-acetyl-beta-D-hexosaminidase	chondroitin sulfate C (GalNAc6S-GlcA), free chain[l] + 2 H2O[l] => chondroitin sulfate C (GalNAc6S-GlcA), degradation product 2[l] + N-acetylgalactosamine[l] + sulfate[l]	3.2.1.52	294673;300757;100216475	0	1000	0	l	Proteoglycan metabolism
	RCR10900	beta-glucuronidase, lysosomal[l]	chondroitin sulfate C (GalNAc6S-GlcA), degradation product 2[l] + H2O[l] => chondroitin sulfate C (GalNAc6S-GlcA), degradation product 3[l] + glucuronate[l]	3.2.1.31	83504;24434	0	1000	0	l	Proteoglycan metabolism
	RCR10901	N-acetyl-beta-hexosaminidase	chondroitin sulfate C (GalNAc6S-GlcA), degradation product 3[l] + 2 H2O[l] => chondroitin sulfate C (GalNAc6S-GlcA), degradation product 5[l] + N-acetylgalactosamine[l] + sulfate[l]	3.2.1.52	294673;300757;100216475	0	1000	0	l	Proteoglycan metabolism
	RCR10902	beta-hexosaminidase	chondroitin sulfate D (GlcNAc6S-GlcA2S), free chain[l] + 2 H2O[l] => chondroitin sulfate D (GlcNAc6S-GlcA2S), degradation product 2[l] + N-acetylgalactosamine[l] + sulfate[l]	3.2.1.52	294673;300757;100216475	0	1000	0	l	Proteoglycan metabolism
	RCR10903	beta-acetylhexosaminidinase	chondroitin sulfate D (GlcNAc6S-GlcA2S), degradation product 4[l] + 2 H2O[l] => chondroitin sulfate D (GlcNAc6S-GlcA2S), degradation product 6[l] + N-acetylgalactosamine[l] + sulfate[l]	3.2.1.52	294673;300757;100216475	0	1000	0	l	Proteoglycan metabolism
	RCR10904	glucuronate-2-sulfatase, lysosomal	chondroitin sulfate D (GlcNAc6S-GlcA2S), degradation product 6[l] + H2O[l] => chondroitin sulfate C (GalNAc6S-GlcA), degradation product 5[l] + sulfate[l]			0	1000	0	l	Proteoglycan metabolism
	RCR10905	hyaluronoglucosaminidase	chondroitin sulfate E (GalNAc4,6diS-GlcA), free chain[l] + 3 H2O[l] => chondroitin sulfate E (GalNAc4,6diS-GlcA), degradation product 3[l] + N-acetylgalactosamine[l] + 2 sulfate[l]	3.2.1.35;3.2.1.52	367166;294673;300757;300993;64468;500052;404783;100216475;117037	0	1000	0	l	Proteoglycan metabolism
	RCR10906	beta-glucuronidase[l]	chondroitin sulfate E (GalNAc4,6diS-GlcA), degradation product 3[l] + H2O[l] => chondroitin sulfate E (GalNAc4,6diS-GlcA), degradation product 4[l] + glucuronate[l]	3.2.1.31	83504;24434	0	1000	0	l	Proteoglycan metabolism
	RCR10907	beta-D-N-acetylhexosaminidase	chondroitin sulfate E (GalNAc4,6diS-GlcA), degradation product 4[l] + 3 H2O[l] => chondroitin sulfate E (GalNAc4,6diS-GlcA), degradation product 7[l] + N-acetylgalactosamine[l] + 2 sulfate[l]	3.2.1.52	294673;300757;100216475	0	1000	0	l	Proteoglycan metabolism
	RCR10908	3-alpha hydroxysteroid dehydrogenase, type I	7alpha,12alpha-dihydroxy-5beta-cholestan-3-one[c] + NADH[c] + H+[c] => 5beta-cholestan-3alpha,7alpha,12alpha-triol[c] + NAD+[c]	1.1.1.50	191574	0	1000	0	c	Bile acid metabolism
	RCR10909	5beta-Cholestane-3alpha,7alpha,12alpha-triol,NADPH:oxygen oxidoreductase (26-hydroxylating)	5beta-cholestan-3alpha,7alpha,12alpha-triol[m] + NADPH[m] + O2[m] + H+[m] => 5beta-cholestane-3alpha,7alpha,12alpha,26-tetrol[m] + NADP+[m] + H2O[m]	1.14.13.15	301517	0	1000	0	m	Bile acid metabolism
	RCR10910	5beta-Cholestane-3alpha,7alpha,12alpha,26-tetraol:NAD+ 26-oxidoreductase[c]	5beta-cholestane-3alpha,7alpha,12alpha,26-tetrol[c] + NAD+[c] => 3alpha,7alpha,12alpha-trihydroxy-5beta-cholestan-26-al[c] + NADH[c] + H+[c]	1.14.13.15	301517	0	1000	0	c	Bile acid metabolism
	RCR10911	3alpha,7alpha,12alpha-Trihydroxy-5beta-cholestan-26-al:NAD+ 26-oxidoreductase	3alpha,7alpha,12alpha-trihydroxy-5beta-cholestan-26-al[c] + NAD+[c] + H2O[c] => 3alpha,7alpha,12alpha-trihydroxy-5beta-cholestanate[c] + NADH[c] + H+[c]	1.14.13.15	301517	0	1000	0	c	Bile acid metabolism
	RCR10912	5-beta-cholestane-3-alpha,7-alpha,12-alpha-triol 27-hydroxylase	3alpha,7alpha,12alpha-trihydroxy-5beta-cholestan-26-al[m] + NADH[m] + O2[m] + H+[m] => 3alpha,7alpha,12alpha-trihydroxy-5beta-cholestanate[m] + NAD+[m] + H2O[m]	1.14.13.15	301517	0	1000	0	m	Bile acid metabolism
	RCR10913	3alpha,7alpha,12alpha-trihydroxy-5beta-cholestanoate,NADPH:oxygen oxidoreductase (26-hydroxylating)	3alpha,7alpha,12alpha-trihydroxy-5beta-cholestan-26-al[m] + NADPH[m] + O2[m] + H+[m] => 3alpha,7alpha,12alpha-trihydroxy-5beta-cholestanate[m] + NADP+[m] + H2O[m]	1.14.13.15	301517	0	1000	0	m	Bile acid metabolism
	RCR10914	3alpha,7alpha,12alpha-trihydroxy-5beta-cholestanoate:CoA ligase (AMP-forming)[p]	3alpha,7alpha,12alpha-trihydroxy-5beta-cholestanate[p] + ATP[p] + CoA[p] => 25(R)THCA-CoA[p] + AMP[p] + PPi[p]	6.2.1.7	79111;65192	0	1000	0	p	Bile acid metabolism
	RCR10915	3alpha,7alpha,12alpha-trihydroxy-5beta-cholestan-26-oyl-CoA 25-epimerase	25(R)THCA-CoA[p] => 25(S)THCA-CoA[p]	5.1.99.4	25284	0	1000	0	p	Bile acid metabolism
	RCR10916	fatty acyl-CoA oxidase	25(S)THCA-CoA[p] + FADH2[p] + O2[p] => 3alpha,7alpha,12alpha-trihydroxy-5beta-cholest-24-enoyl-CoA[p] + FAD[p] + 2 H2O[p]	1.3.3.6;1.17.99.-	50681;83522	0	1000	0	p	Bile acid metabolism
	RCR10917	acyl coenzyme A oxidase	25(S)THCA-CoA[p] + O2[p] => 3alpha,7alpha,12alpha-trihydroxy-5beta-cholest-24-enoyl-CoA[p] + H2O2[p]	1.3.3.6;1.17.99.-	50681;83522	0	1000	0	p	Bile acid metabolism
	RCR10918	(24R,25R)-3alpha,7alpha,12alpha,24-tetrahydroxy-5beta-cholestanoyl-CoA hydro-lyase	3alpha,7alpha,12alpha-trihydroxy-5beta-cholest-24-enoyl-CoA[p] + H2O[p] => (24R,25R)3alpha,7alpha,12alpha,24-tetrahydroxy-5beta-cholestanoyl-CoA[p]	4.2.1.107	171142:79244:24157	0	1000	0	p	Bile acid metabolism
	RCR10919	Choloyl-CoA:glycine N-choloyltransferase[p]	choloyl-CoA[p] + taurine[p] => taurocholate[p] + CoA[p]	2.3.1.65	29725	0	1000	0	p	Bile acid metabolism
	RCR10920	3alpha,7alpha-Dihydroxy-5beta-cholestane:NAD+ oxidoreductase (B-specific)	7alpha-hydroxy-5beta-cholestan-3-one[c] + NADH[c] + H+[c] => 5beta-cholestane-3alpha,7alpha-diol[c] + NAD+[c]	1.1.1.50	191574	0	1000	0	c	Bile acid metabolism
	RCR10921	cholestanetriol 26-monooxygenase[m]	5beta-cholestane-3alpha,7alpha-diol[m] + NADPH[m] + O2[m] + H+[m] => 5beta-cholestane-3alpha,7alpha,26-triol[m] + NADP+[m] + H2O[m]	1.14.13.15	301517	0	1000	0	m	Bile acid metabolism
	RCR10922	3alpha,7alpha-dihydroxy-5beta-cholanoyl-CoA:taurine N-choloyltransferase	chenodeoxycholoyl-CoA[p] + taurine[p] => taurochenodeoxycholate[p] + CoA[p]	2.3.1.65	29725	0	1000	0	p	Bile acid metabolism
	RCR10923	cholest-5-ene-3beta,7alpha-diol 3beta-dehydrogenase	cholest-5-ene-3beta,7alpha,27-triol[c] + NAD+[c] => 4-cholesten-7alpha,27-diol-3-one[c] + NADH[c] + H+[c]	1.1.1.181	246211	0	1000	0	c	Bile acid metabolism
	RCR10924	cholesterol 26-hydroxylase	cholesterol[m] + NADPH[m] + O2[m] + H+[m] => 26-hydroxycholesterol[m] + NADP+[m] + H2O[m]	1.14.99.38	309527	0	1000	0	m	Bile acid metabolism
	RCR10925	5beta-Cholestane-3alpha,7alpha,12alpha-triol,NADPH:oxygen oxidoreductase (26-hydroxylating)[m]	5beta-cholestan-3alpha,7alpha,12alpha-triol[m] + NADPH[m] + O2[m] + H+[m] <=> 5beta-cholestane-3alpha,7alpha,12alpha,27-tetraol[m] + NADP+[m] + H2O[m]	1.14.13.-	25086;301517	-1000	1000	0	m	Bile acid metabolism
	RCR10926	UDP-GlcNAc:betaGal beta-1,3-N-acetylglucosaminyltransferase 5	LacCer pool[g] + UDP-N-acetylglucosamine[g] => lc3Cer[g] + UDP[g]	2.4.1.206	116740	0	1000	0	g	Glycan metabolism
	RCR10927	Beta galactosyltransferase	lc3Cer[g] + UDP-galactose[g] => lc4Cer[g] + UDP[g]	2.4.1.-	288161	0	1000	0	g	Glycan metabolism
	RCR10928	NADH:ferricytochrome-b5 oxidoreductase	2 ferricytochrome B5[c] + NADH[c] + H+[c] <=> 2 ferrocytochrome B5[c] + NAD+[c]	1.6.2.2	365345;304805;171015;25035;689035	-1000	1000	0	c	Vitamin B metabolism
	RCR10929	3-Hydroxyanthranilate:oxygen 3,4-oxidoreductase (decyclizing)	3-hydroxyanthranilate[c] + O2[c] => 2-amino-3-carboxymuconate semialdehyde[c]	1.13.11.6	56823	0	1000	0	c	Vitamin B metabolism
	RCR10930	Deamido-NAD+:L-glutamine amido-ligase (AMP-forming)	deamido-NAD[c] + glutamine[c] + ATP[c] + H2O[c] => glutamate[c] + AMP[c] + PPi[c] + NAD+[c]	6.3.5.1	353255	0	1000	0	c	Vitamin B metabolism
	RCR10931	deamido-NAD+:ammonia ligase (AMP-forming)	deamido-NAD[c] + NH3[c] + ATP[c] => AMP[c] + PPi[c] + NAD+[c]	6.3.5.1	353255	0	1000	0	c	Vitamin B metabolism
	RCR10932	nicotinamide-nucleotide adenylyltransferase	nicotinamide D-ribonucleotide[n] + ATP[n] + H+[n] => PPi[n] + NAD+[n]	2.7.7.1	298653	0	1000	0	n	Vitamin B metabolism
	RCR10933	purine-nucleoside phosphorylase	ribose-1-phosphate[c] + nicotinamide[c] + H+[c] <=> nicotinamide ribonucleoside[c] + Pi[c]	2.4.2.1	290029	-1000	1000	0	c	Vitamin B metabolism
	RCR10934	N-[(R)-4'-Phosphopantothenoyl]-L-cysteine carboxy-lyase	(R)-4-phosphopantothenoyl-cysteine[c] => phosphopantetheine[c] + CO2[c]	4.1.1.36	363069	0	1000	0	c	Vitamin B metabolism
	RCR10935	ATP:1-phosphatidyl-1D-myo-inositol 3-phosphotransferase[c]	PI pool[c] + ATP[c] => 1-phosphatidyl-1D-myo-inositol-3-phosphate[c] + ADP[c]	2.7.1.137	65052	0	1000	0	c	Inositol phosphate metabolism
	RCR10936	1-Phosphatidyl-1D-myo-inositol 3-phosphate 3-phosphohydrolase[c]	1-phosphatidyl-1D-myo-inositol-3-phosphate[c] + H2O[c] => PI pool[c] + Pi[c]	3.1.3.64	288762;310155	0	1000	0	c	Inositol phosphate metabolism
	RCR10937	ATP:1-phosphatidyl-1D-myo-inositol-3-phosphate 5-phosphotransferase	1-phosphatidyl-1D-myo-inositol-3-phosphate[c] + ATP[c] => 1-phosphatidyl-myo-inositol-3,5-bisphosphate[c] + ADP[c]	2.7.1.150	316457	0	1000	0	c	Inositol phosphate metabolism
	RCR10938	D-Fructose 2-phosphate phosphatase	1-phosphatidyl-myo-inositol-3,5-bisphosphate[c] + H2O[c] => 1-phosphatidyl-1D-myo-inositol-3-phosphate[c] + Pi[c]	3.1.3.-	311368;116482;297412;315422;296635;296571;296588;65038;619549;287368;290230;305935;312634;315326;317296;503446;301543;81536;291022;100360582;309855;306490;309008;310812;691922;360417;100911499	0	1000	0	c	Inositol phosphate metabolism
	RCR10939	ATP:1-Phosphatidyl-1D-myo-inositol 4-phosphotransferase[c]	PI pool[c] + ATP[c] => 1-phosphatidyl-1D-myo-inositol-4-phosphate[c] + ADP[c]	2.7.1.67	114554;81747;305419;64161	0	1000	0	c	Inositol phosphate metabolism
	RCR10940	1-phosphatidylinositol 4-kinase	1-phosphatidyl-1D-myo-inositol-4-phosphate[c] + H2O[c] => PI pool[c] + Pi[c]	3.1.3.-		0	1000	0	c	Inositol phosphate metabolism
	RCR10941	1-phosphatidyl-1D-myo-inositol-3,4-bisphosphate 4-phosphohydrolase[c]	1-phosphatidyl-1D-myo-inositol-3,4-bisphosphate[c] + H2O[c] => 1-phosphatidyl-1D-myo-inositol-3-phosphate[c] + Pi[c]	3.1.3.66	116699;80849	0	1000	0	c	Inositol phosphate metabolism
	RCR10942	1-Phosphatidyl-1D-myo-inositol 3,4-bisphosphate 3-phosphohydrolase[c]	1-phosphatidyl-1D-myo-inositol-3,4-bisphosphate[c] + H2O[c] => 1-phosphatidyl-1D-myo-inositol-4-phosphate[c] + Pi[c]	3.1.3.67	50557;364629	0	1000	0	c	Inositol phosphate metabolism
	RCR10943	Phosphatidyl-myo-inositol-4,5-bisphosphate 4-phosphohydrolase	phosphatidylinositol-4,5-bisphosphate[c] + H2O[c] => 1-phosphatidyl-1D-myo-inositol-4-phosphate[c] + Pi[c]	3.1.3.36	84018;85238;317576;362590;114089	0	1000	0	c	Inositol phosphate metabolism
	RCR10944	1-phosphatidyl-1D-myo-inositol-4,5-bisphosphate 4-phosphohydrolase	phosphatidylinositol-4,5-bisphosphate[c] + H2O[c] => 1-phosphatidyl-1D-myo-inositol-5-phosphate[c] + Pi[c]	3.1.3.78	364298;362490	0	1000	0	c	Inositol phosphate metabolism
	RCR10945	Phosphatidylinositol-3,4,5-trisphosphate 3-phosphohydrolase	phosphatidylinositol-3,4,5-trisphosphate[c] + H2O[c] => phosphatidylinositol-4,5-bisphosphate[c] + Pi[c]	3.1.3.67	50557;364629	0	1000	0	c	Inositol phosphate metabolism
	RCR10946	1-phosphatidyl-1D-myo-inositol-3,4,5-trisphosphate 5-phosphohydrolase[c]	phosphatidylinositol-3,4,5-trisphosphate[c] + H2O[c] => 1-phosphatidyl-1D-myo-inositol-3,4-bisphosphate[c] + Pi[c]	3.1.3.-	311368;116482;297412;315422;296635;296571;296588;65038;619549;287368;290230;305935;312634;315326;317296;503446;301543;81536;291022;100360582;309855;306490;309008;310812;691922;360417;100911499	0	1000	0	c	Inositol phosphate metabolism
	RCR10947	1-Phosphatidyl-1D-myo-inositol-4,5-bisphosphate inositoltrisphosphohydrolase	phosphatidylinositol-4,5-bisphosphate[c] + H2O[c] => D-myo-inositol-1,4,5-trisphosphate[c] + 1,2-diacylglycerol-LD-TAG pool[c]	3.1.4.11	25738;140693;24655;287745;24654;25031;29322;85240;29337;114633;497197	0	1000	0	c	Inositol phosphate metabolism
	RCR10948	D-myo-Inositol-1,4,5-trisphosphate 5-phosphohydrolase	D-myo-inositol-1,4,5-trisphosphate[c] + H2O[c] => 1D-myo-inositol-1,4-bisphosphate[c] + Pi[c]	3.1.3.56	171088;365382;287533	0	1000	0	c	Inositol phosphate metabolism
	RCR10949	ATP:1D-myo-inositol-1,4,5-trisphosphate 3-phosphotransferase	D-myo-inositol-1,4,5-trisphosphate[c] + ATP[c] => 1D-myo-inositol-1,3,4,5-tetrakisphosphate[c] + ADP[c]	2.7.1.127	308451;81677;54260	0	1000	0	c	Inositol phosphate metabolism
	RCR10950	D-myo-Inositol 1,3,4,5-tetrakisphosphate 3-phosphohydrolase	1D-myo-inositol-1,3,4,5-tetrakisphosphate[c] + H2O[c] => D-myo-inositol-1,4,5-trisphosphate[c] + Pi[c]	3.1.3.62	29688;499084	0	1000	0	c	Inositol phosphate metabolism
	RCR10951	D-myo-Inositol 1,3,4,5-tetrakisphosphate 5-phosphohydrolase	1D-myo-inositol-1,3,4,5-tetrakisphosphate[c] + H2O[c] => 1D-myo-inositol-1,3,4-trisphosphate[c] + Pi[c]	3.1.3.56;3.1.3.86	171088;54259;365382;287533	0	1000	0	c	Inositol phosphate metabolism
	RCR10952	ATP:1D-myo-inositol-1,3,4-trisphosphate 6-phosphotransferase	1D-myo-inositol-1,3,4-trisphosphate[c] + ATP[c] => 1D-myo-inositol-1,3,4,6-tetrakisphosphate[c] + ADP[c]	2.7.1.159	500709	0	1000	0	c	Inositol phosphate metabolism
	RCR10953	ATP:1D-myo-inositol-1,3,4,6-tetrakisphosphate 5-phosphotransferase	1D-myo-inositol-1,3,4,6-tetrakisphosphate[c] + ATP[c] => 1D-myo-inositol-1,3,4,5,6-pentakisphosphate[c] + ADP[c]	2.7.1.140	171458	0	1000	0	c	Inositol phosphate metabolism
	RCR10954	1D-myo-inositol-3-phosphate lyase (isomerizing)	glucose-6-phosphate[c] => 1D-myo-inositol-3-phosphate[c]	5.5.1.4	290651	0	1000	0	c	Inositol phosphate metabolism
	RCR10955	diphosphoinositide kinase	PI pool[c] + ATP[c] => 1-phosphatidyl-1D-myo-inositol-5-phosphate[c] + ADP[c]	2.7.1.68	314641;309419;365865;687758	0	1000	0	c	Inositol phosphate metabolism
	RCR10956	phosphatidylinositol-3,4,5-trisphosphate 3-phosphatase[c]	1-phosphatidyl-1D-myo-inositol-5-phosphate[c] + H2O[c] => PI pool[c] + Pi[c]	3.1.3.67	50557;364629	0	1000	0	c	Inositol phosphate metabolism
	RCR10957	phosphatidylinositol-3,4,5-trisphosphate 3-phosphatase[g]	1-phosphatidyl-1D-myo-inositol-5-phosphate[g] + H2O[g] => PI pool[g] + Pi[g]	3.1.3.67	50557;364629	0	1000	0	g	Inositol phosphate metabolism
	RCR10958	phosphatidylinositol 3-kinase	1-phosphatidyl-1D-myo-inositol-5-phosphate[c] + ATP[c] => 1-phosphatidyl-myo-inositol-3,5-bisphosphate[c] + ADP[c]	2.7.1.137	65052	0	1000	0	c	Inositol phosphate metabolism
	RCR10959	ATP:1D-myo-inositol-5-diphosphate-pentakisphosphate phosphotransferase	5-pp-inspP5[c] + ATP[c] => 1D-myo-inositol-bisdiphosphate-tetrakisphosphate[c] + ADP[c]	2.7.4.24	311355;501194	0	1000	0	c	Inositol phosphate metabolism
	RCR10960	inositol-1,3,4-trisphosphate 4-phosphatase	1D-myo-inositol-1,3,4-trisphosphate[c] + H2O[c] => inositol-1,3-bisphosphate[c] + Pi[c]			0	1000	0	c	Inositol phosphate metabolism
	RCR10961	diphosphoinositol-1,3,4,6-tetrakisphosphate diphosphohydrolase	1D-myo-inositol-bisdiphosphate-tetrakisphosphate[c] + 2 H2O[c] => 1D-myo-inositol-1,3,4,5,6-pentakisphosphate[c] + PPi[c] + Pi[c]	2.7.4.21	50560;59268;311355;688862;501194	0	1000	0	c	Inositol phosphate metabolism
	RCR10962	glycine synthase	THF[m] + glycine[m] + NAD+[m] => 5,10-methylene-THF[m] + NH3[m] + CO2[m] + NADH[m] + H+[m]	1.8.1.4;2.1.2.10	309312:298942:306586:171133	0	1000	0	m	Vitamin B metabolism
	RCR10963	Formate:tetrahydrofolate ligase (ADP-forming)	THF[m] + formate[m] + ATP[m] => 10-formyl-THF[m] + Pi[m] + ADP[m]	3.5.4.9;6.3.4.3	305248;361472;680308	0	1000	0	m	Vitamin B metabolism
	RCR10964	5,10-Methenyltetrahydrofolate 5-hydrolase (decyclizing)[m]	10-formyl-THF[m] + H+[m] <=> 5,10-methenyl-THF[m] + H2O[m]	3.5.4.9	305248;361472;680308	-1000	1000	0	m	Vitamin B metabolism
	RCR10965	10-Formyltetrahydrofolate:L-glutamate ligase (ADP-forming)	10-formyl-THF[c] + 4 glutamate[c] + 4 ATP[c] => 10-formyl-THF-glu(5)[c] + 4 Pi[c] + 4 ADP[c]	6.3.2.17	687266	0	1000	0	c	Vitamin B metabolism
	RCR10966	folylpolyglutamate synthetase (10fthf)	10-formyl-THF-glu(5)[c] + glutamate[c] + ATP[c] => 10-formyl-THF-glu(6)[c] + Pi[c] + ADP[c]	6.3.2.17	687266	0	1000	0	c	Vitamin B metabolism
	RCR10967	folylpolyglutamate synthetase, mitochondrial	10-formyl-THF-glu(6)[c] + glutamate[c] + ATP[c] => 10-formyl-THF-glu(7)[c] + Pi[c] + ADP[c]	6.3.2.17	687266	0	1000	0	c	Vitamin B metabolism
	RCR10968	gamma-glutamyl hydrolase	10-formyl-THF-glu(6)[l] + H2O[l] => 10-formyl-THF-glu(5)[l] + glutamate[l]	3.4.19.9	25455	0	1000	0	l	Vitamin B metabolism
	RCR10969	folylpolyglutamate synthetase (DHF)	pentaglutamyl-folate(DHF)[c] + glutamate[c] + ATP[c] => hexaglutamyl-folate(DHF)[c] + Pi[c] + ADP[c]	6.3.2.17	687266	0	1000	0	c	Vitamin B metabolism
	RCR10970	folylpolyglutamate synthetase	pentaglutamyl-folate(THF)[c] + glutamate[c] + ATP[c] => hexaglutamyl-folate(THF)[c] + Pi[c] + ADP[c]	6.3.2.17	687266	0	1000	0	c	Vitamin B metabolism
	RCR10971	tetrahydropteroyl-poly-gamma-glutamate gamma-glutamylhydrolase	pentaglutamyl-folate(THF)[l] + 4 H2O[l] => THF[l] + 4 glutamate[l]	3.4.19.9	25455	0	1000	0	l	Vitamin B metabolism
	RCR10972	gamma-glutamyl hydrolase[l]	hexaglutamyl-folate(THF)[l] + H2O[l] => pentaglutamyl-folate(THF)[l] + glutamate[l]	3.4.19.9	25455	0	1000	0	l	Vitamin B metabolism
	RCR10973	5-Formyltetrahydrofolate cyclo-ligase (ADP-forming)	5-formyl-THF[c] + ATP[c] + H+[c] => 5,10-methenyl-THF[c] + Pi[c] + ADP[c]	6.3.3.2	300886	0	1000	0	c	Vitamin B metabolism
	RCR10974	N6-D-Biotinyl-L-lysine amidohydrolase	biocytin[c] + H2O[c] => biotin[c] + lysine[c]	3.5.1.12	306262	0	1000	0	c	Vitamin B metabolism
	RCR10975	2-amino-4-hydroxy-6-(erythro-1,2,3-trihydroxypropyl) dihydropteridine triphosphate lyase	6-[(1S,2R)-1,2-dihydroxy-3-triphosphooxypropyl]-7,8-dihydropterin[c] => 6-pyruvoyltetrahydropterin[c] + triphosphate[c]	4.2.3.12	29498	0	1000	0	c	Aromatic amino acid metabolism
	RCR10976	4a-hydroxytetrahydrobiopterin dehydratase	4alpha-hydroxytetrahydrobiopterin[n] <=> O2-4a-cyclic-tetrahydrobiopterin[n] + H2O[n]	4.2.1.96	29700;685729	-1000	1000	0	n	Aromatic amino acid metabolism
	RCR10977	glutathione:dehydroascorbate oxidoreductase	dehydroascorbic acid[c] + 2 GSH[c] => GSSG[c] + ascorbate[c]			0	1000	0	c	Vitamin C metabolism
	RCR10978	L-Dehydroascorbate lactonohydrolase	dehydroascorbic acid[c] + H2O[c] => 2,3-diketo-L-gulonate[c]			0	1000	0	c	Vitamin C metabolism
	RCR10979	2,3-dioxo-L-gulonate:hydrogen peroxide oxireductase[c]	2,3-diketo-L-gulonate[c] + H2O[c] => L-lyxonate[c] + CO2[c]			0	1000	0	c	Vitamin C metabolism
	RCR10980	Uroporphyrinogen-III carboxy-lyase	uroporphyrinogen III[c] => coproporphyrinogen III[c] + 4 CO2[c]	4.1.1.37	29421	0	1000	0	c	Porphyrin metabolism
	RCR10981	protoporphyrinogen-IX:oxygen oxidoreductase	protoporphyrinogen IX[m] + 3 O2[m] => protoporphyrin[m] + 3 H2O2[m]	1.3.3.4	289219	0	1000	0	m	Porphyrin metabolism
	RCR10982	Bilirubin:NAD+ oxidoreductase	biliverdin[c] + NADH[c] + H+[c] => bilirubin[c] + NAD+[c]	1.3.1.24	116599;292737	0	1000	0	c	Porphyrin metabolism
	RCR10983	Uroporphyrinogen I carboxy-lyase	uroporphyrinogen I[c] => coproporphyrinogen I[c] + 4 CO2[c]	4.1.1.37	29421	0	1000	0	c	Porphyrin metabolism
	RCR10984	phosphatidylcholine:retinol O-acyltransferase	retinol[c] + PC-LD pool[c] => 1-lysolecithin pool[c] + retinyl-ester[c]	2.3.1.135;2.3.1.75	64047;252900;84497;24710;25056;302425;679520	0	1000	0	c	Vitamin A metabolism
	RCR10985	11-cis-retinol:NAD+ oxidoreductase	11-cis-retinal[c] + NADH[c] + H+[c] <=> 11-cis-retinol[c] + NAD+[c]	1.1.1.105	266686;286964;366791;299511;297805;24711;293049;360420;100362350	-1000	1000	0	c	Vitamin A metabolism
	RCR10986	retinol isomerase	retinol[c] => 9-cis-retinol[c]		24710;25056	0	1000	0	c	Vitamin A metabolism
	RCR10987	9-cis-retinol:NAD+ oxidoreductase	9-cis-retinal[c] + NADH[c] + H+[c] <=> 9-cis-retinol[c] + NAD+[c]	1.1.1.105	266686;286964;366791;299511;297805;24711;293049;360420;100362350	-1000	1000	0	c	Vitamin A metabolism
	RCR10988	retinol isomerase[r]	retinal[r] => 9-cis-retinal[r]		24710;25056	0	1000	0	r	Vitamin A metabolism
	RCR10989	all-trans-Retinal 11-cis-trans-isomerase	retinal[c] => 11-cis-retinal[c]		24710;25056	0	1000	0	c	Vitamin A metabolism
	RCR10990	glucuronosyltransferase	13-cis-retinoate[c] + UDP-glucuronate[c] => 13-cis-retinoyl-glucuronide[c] + UDP[c]	2.4.1.17	24861;301595	0	1000	0	c	Vitamin A metabolism
	RCR10991	retinal isomerase (9-cis)	9-cis-retinal[c] <=> retinal[c]			-1000	1000	0	c	Vitamin A metabolism
	RCR10992	4-oxo-retinoic acid formation (oxidation)	2 retinoate[c] + O2[c] => 2 4-oxo-13-cis-retinoate[c] + 4 H+[c]			0	1000	0	c	Vitamin A metabolism
	RCR10993	melatonin:oxygen 2,3-dioxygenase (indole-decyclizing)	melatonin[c] + O2[c] => formyl-N-acetyl-5-methoxykynurenamine[c]	1.13.11.52	66029;681319	0	1000	0	c	Serotonin and melatonin biosynthesis
	RCR10994	5-Hydroxyindoleacetaldehyde:NAD+ oxidoreductase	5-hydroxyindoleacetaldehyde[c] + NAD+[c] + H2O[c] => 5-hydroxyindoleacetate[c] + NADH[c] + H+[c]	1.2.1.3	291450;29539;64040;65183;298079	0	1000	0	c	Serotonin and melatonin biosynthesis
	RCR10995	5-hydroxyindoleacetaldehyde:oxygen oxidoreductase	5-hydroxyindoleacetaldehyde[c] + O2[c] + H2O[c] => 5-hydroxyindoleacetate[c] + H2O2[c]	1.2.3.1	316421;316424;493909;54349	0	1000	0	c	Serotonin and melatonin biosynthesis
	RCR10996	CYP24A1	25-hydroxyvitamin D2[m] + NADPH[m] + O2[m] + H+[m] => 24R,25-dihyoxyvitamin D2[m] + NADP+[m] + H2O[m]	1.14.13.126	25279	0	1000	0	m	Vitamin D metabolism
	RCR10997	3-hydroxyacyl-CoA dehydrogenase	5-carboxy-gamma-chromanol[m] + NAD+[m] + O2[m] + ATP[m] + CoA[m] + H+[m] + H2O[m] => gamma-carboxyethyl-hydroxychroman[m] + propanoyl-CoA[m] + H2O2[m] + AMP[m] + PPi[m] + NADH[m]	1.1.1.35;1.3.3.6;2.3.1.154;2.3.1.16;3.1.2.2;4.2.1.17;5.1.99.4;6.2.1.-		0	1000	0	m	Vitamin E metabolism
	RCR10998	naphthalene epoxide isomerase	(1R,2S)-naphthalene 1,2-oxide[c] => 1-naphthol[c]	spontaneous		0	1000	0	c	Xenobiotics metabolism
	RCR10999	naphthalene epoxide isomerase[c]	(1R,2S)-naphthalene 1,2-oxide[c] => 2-naphthol[c]	spontaneous		0	1000	0	c	Xenobiotics metabolism
	RCR11000	RCR11000[c]	(1S,2R)-naphthalene 1,2-oxide[c] => 1-naphthol[c]	spontaneous		0	1000	0	c	Xenobiotics metabolism
	RCR11001	RCR11001[c]	(1S,2R)-naphthalene 1,2-oxide[c] => 2-naphthol[c]	spontaneous		0	1000	0	c	Xenobiotics metabolism
	RCR11002	trichloroethanol:NAD+ oxidoreductase	chloral hydrate[c] + NADH[c] + H+[c] => trichloroethanol[c] + NAD+[c] + H2O[c]	1.1.1.1	100145871;171178;362474;310903;29646;24172	0	1000	0	c	Xenobiotics metabolism
	RCR11003	UDP-glucuronate beta-D-glucuronosyltransferase	trichloroethanol[c] + UDP-glucuronate[c] => trichloroethanol glucuronide[c] + UDP[c]	2.4.1.17		0	1000	0	c	Xenobiotics metabolism
	RCR11004	RCR11004[c]	4-(n-nitrosomethylamino)-1-(3-pyridyl)-1-butanone[c] => 4-(methylnitrosamino)-1-(1-oxido-3-pyridinyl)-1-butanone[c]			0	1000	0	c	Xenobiotics metabolism
	RCR11005	glucuronosyltransferase[c]	4-(methylnitrosamino)-1-(3-pyridyl)-1-butanol[c] + UDP-glucuronate[c] => NNAL-N-glucuronide[c] + UDP[c]	2.4.1.17		0	1000	0	c	Xenobiotics metabolism
	RCR11006	chloroacetyl-chloride:glutathione S-chloroacetyltransferase	chloroacetyl chloride[c] + GSH[c] => S-(2-chloroacetyl)glutathione[c] + hydrochloride[c]	2.5.1.18		0	1000	0	c	Xenobiotics metabolism
	RCR11007	hydrogen-peroxide:hydrogen-peroxide oxidoreductase[p]	2 H2O2[p] => O2[p] + 2 H2O[p]	1.11.1.6	24248	0	0	0	p	Miscellaneous
	RCR11008	Triphosphate phosphohydrolase	triphosphate[c] + H2O[c] => PPi[c] + Pi[c]	3.6.1.25		0	1000	0	c	Miscellaneous
	RCR11009	L-arginyl-tRNA(Arg):protein arginyltransferase	L-arginyl-protein[c] + tRNA(arg)[c] <=> [protein][c] + L-arginyl-tRNA(arg)[c]	2.3.2.8	293526	-1000	1000	0	c	Miscellaneous
	RCR11010	ATP:protamine O-phosphotransferase	protamine[c] + ATP[c] => O-phosphoprotamine[c] + ADP[c]	2.7.11.1		0	1000	0	c	Miscellaneous
	RCR11011	RCR11011[c]	0.2781 1-acylglycerol-3P-palm[c] + 0.2479 1-acylglycerol-3P-lin[c] + 0.1271 1-acylglycerol-3P-stea[c] + 0.1143 1-acylglycerol-3P-ol[c] + 0.0709 1-acylglycerol-3P-arach[c] + 0.0271 1-acylglycerol-3P-cis-vac[c] + 0.0252 1-acylglycerol-3P-4,7,10,13,16,19-doco[c] + 0.0228 1-acylglycerol-3P-dihomo-gamma[c] + 0.0178 1-acylglycerol-3P-8,11,14,17-eico[c] + 0.0109 1-acylglycerol-3P-5,8,11,14,17-eico[c] + …			0	1000	0	c	Biomass
	RCR11012	RCR11012[c]	0.2125 1-acylglycerol-3P-arach[c] + 0.1983 1-acylglycerol-3P-stea[c] + 0.1312 1-acylglycerol-3P-lin[c] + 0.1243 1-acylglycerol-3P-palm[c] + 0.0619 1-acylglycerol-3P-ol[c] + 0.0459 1-acylglycerol-3P-4,7,10,13,16,19-doco[c] + 0.0411 1-acylglycerol-3P-dihomo-gamma[c] + 0.0327 1-acylglycerol-3P-7-hexade[c] + 0.0319 1-acylglycerol-3P-myrist[c] + 0.0285 1-acylglycerol-3P-cis-vac[c] + 0.0221 1-acylglyce…			0	1000	0	c	Biomass
	RCR11013	RCR11013[c]	0.4731 1-acylglycerol-3P-stea[c] + 0.2005 1-acylglycerol-3P-arach[c] + 0.0931 1-acylglycerol-3P-4,7,10,13,16,19-doco[c] + 0.0337 1-acylglycerol-3P-palm[c] + 0.0329 1-acylglycerol-3P-7,10,13,16,19-docosa[c] + 0.0323 1-acylglycerol-3P-ol[c] + 0.0286 1-acylglycerol-3P-5,8,11,14,17-eico[c] + 0.0177 1-acylglycerol-3P-lin[c] + 0.0174 1-acylglycerol-3P-8,11,14,17-eico[c] + 0.0131 1-acylglycerol-3P-cis-v…			0	1000	0	c	Biomass
	RCR11014	RCR11014[c]	0.3553 1-acylglycerol-3P-stea[c] + 0.2118 1-acylglycerol-3P-arach[c] + 0.136 1-acylglycerol-3P-ol[c] + 0.0678 1-acylglycerol-3P-lin[c] + 0.0678 1-acylglycerol-3P-palm[c] + 0.0269 1-acylglycerol-3P-4,7,10,13,16,19-doco[c] + 0.0266 1-acylglycerol-3P-cis-vac[c] + 0.0228 1-acylglycerol-3P-dihomo-gamma[c] + 0.0179 1-acylglycerol-3P-8,11,14,17-eico[c] + 0.0124 1-acylglycerol-3P-4,7,10,13,16-docosa[c] +…			0	1000	0	c	Biomass
	RCR11015	RCR11015[c]	0.557 1-acylglycerol-3P-palm[c] + 0.138 1-acylglycerol-3P-stea[c] + 0.061 1-acylglycerol-3P-ol[c] + 0.0453 1-acylglycerol-3P-cis-vac[c] + 0.0358 1-acylglycerol-3P-7-hexade[c] + 0.025 1-acylglycerol-3P-lin[c] + 0.0136 1-acylglycerol-3P-arach[c] + 0.011 1-acylglycerol-3P-myrist[c] + 0.0075 1-acylglycerol-3P-linolen[c] + 0.0068 1-acylglycerol-3P-5,8,11,14,17-eico[c] + 0.003 1-acylglycerol-3P-4,7,10,…			0	1000	0	c	Biomass
	RCR11016	3'-phosphoadenylyl-sulfate:cholesterol sulfotransferase	PAPS[c] + cholesterol[c] => cholesterol-sulfate[c] + PAP[c]	2.8.2.2	292915	0	1000	0	c	Miscellaneous
	RCR11017	ATP phosphohydrolase	ATP[c] + H2O[c] => Pi[c] + ADP[c]			0	1000	1	c	Biomass
	RCR11018	ethanol:NAD+ oxidoreductase	ethanol[c] + NAD+[c] => acetaldehyde[c] + NADH[c] + H+[c]	1.1.1.1;1.1.1.71	100145871;171178;362474;310903;29646;24172;291403	0	1000	0	c	Central carbon metabolism
	RCR11019	Ethanol:NADP+ oxidoreductase	ethanol[c] + NADP+[c] => acetaldehyde[c] + NADPH[c] + H+[c]	1.1.1.2	78959	0	1000	0	c	Central carbon metabolism
	RCR11020	acetyl adenylate:CoA acetyltransferase	acetyl adenylate[c] + CoA[c] => acetyl-CoA[c] + AMP[c]	6.2.1.1	311569	0	1000	0	c	Central carbon metabolism
	RCR11021	ATP:acetate adenylyltransferase	acetate[c] + ATP[c] => acetyl adenylate[c] + PPi[c]	6.2.1.1	311569	0	1000	0	c	Central carbon metabolism
	RCR11022	Acetaldehyde:NADP+ oxidoreductase	acetaldehyde[c] + NADP+[c] + H2O[c] => acetate[c] + NADPH[c] + H+[c]	1.2.1.5	25375;266603;309147;688778	0	1000	0	c	Central carbon metabolism
	RCR11023	Acetaldehyde:NAD+ oxidoreductase[m]	acetaldehyde[m] + NAD+[m] + H2O[m] => acetate[m] + NADH[m] + H+[m]	1.2.1.3	291450;29539;64040;65183;298079	0	1000	0	m	Central carbon metabolism
	RCR11024	2-Oxopropanal:NADP+ oxidoreductase	methylglyoxal[c] + NADP+[c] + H2O[c] => pyruvate[c] + NADPH[c] + H+[c]	1.2.1.49	291403	0	1000	0	c	Central carbon metabolism
	RCR11025	3-phospho-D-glycerate 1,2-phosphomutase	1,3-bisphospho-D-glycerate[c] => 2,3-bisphospho-D-glycerate[c]	5.4.2.1;5.4.2.4	24959;24642;296973	0	1000	0	c	Central carbon metabolism
	RCR11026	2,3-bisphospho-D-glycerate 2-phosphohydrolase	2,3-bisphospho-D-glycerate[c] + H2O[c] => 3-phospho-D-glycerate[c] + Pi[c]	3.1.3.13	296973	0	1000	0	c	Central carbon metabolism
	RCR11027	D-glyceraldehyde-3-phosphate:NAD+ oxidoreductase (phosphorylating)	1,3-bisphospho-D-glycerate[c] + NADH[c] + H+[c] <=> GAP[c] + NAD+[c] + Pi[c]	1.2.1.12	24383;66020	-1000	1000	0	c	Central carbon metabolism
	RCR11028	D-Glucose-6-phosphate phosphohydrolase	glucose-6-phosphate[r] + H2O[r] => glucose[r] + Pi[r]	3.1.3.9	25634;303565;681817	0	1000	0	r	Central carbon metabolism
	RCR11029	calcium / sodium antiporter (1:3), reversible	ethanol[p] + H2O2[p] => acetaldehyde[p] + 2 H2O[p]	1.11.1.6	24248	0	0	0	p	Central carbon metabolism
	RCR11030	carbamoyl-phosphate synthase (glutamine-hydrolysing)	carbamoyl-phosphate[r] + glucose[r] => glucose-6-phosphate[r] + NH3[r] + CO2[r]	3.1.3.9	25634;303565;681817	0	1000	0	r	Central carbon metabolism
	RCR11031	ethanol reversible peroxisomal transport	ethanol[c] + NADPH[c] + O2[c] + H+[c] => acetaldehyde[c] + NADP+[c] + 2 H2O[c]		25086	0	1000	0	c	Central carbon metabolism
	RCR11032	1,4-alpha-glucan branching enzyme (glygn1 -> glygn2)	glycogenin G11[c] => glycogenin G4G7[c]	2.4.1.18	288333	0	1000	0	c	Central carbon metabolism
	RCR11033	glycogen phosphorylase (glygn2 -> dxtrn)	glycogenin G4G7[c] + 3 Pi[c] => glycogenin G4G4[c] + 3 glucose-1-phosphate[c]	2.4.1.1	25739;64035;24701	0	1000	0	c	Central carbon metabolism
	RCR11034	4-alpha-glucanotransferase	glycogenin G4G4[c] => glycogenin G7G1[c]	2.4.1.25	362029	0	1000	0	c	Central carbon metabolism
	RCR11035	amylo-alpha-1,6-glucosidase	glycogenin G7G1[c] + H2O[c] => glycogenin G7[c] + glucose[c]	3.2.1.33	362029	0	1000	0	c	Central carbon metabolism
	RCR11036	glycogen phosphorylase	glycogenin G7[c] + 7 Pi[c] => glycogenin[c] + 7 glucose-1-phosphate[c]	2.4.1.1	25739;64035;24701	0	1000	0	c	Central carbon metabolism
	RCR11037	alpha-amylase[c]	maltodecaose[c] + H2O[c] => maltononaose[c] + fructose[c]	3.2.1.1	364745;497039;24203	0	1000	0	c	Central carbon metabolism
	RCR11038	glycogenase	maltononaose[c] + 2 H2O[c] => maltoheptaose[c] + 2 fructose[c]	3.2.1.1	364745;497039;24203	0	1000	0	c	Central carbon metabolism
	RCR11039	alpha amylase, alpha-amylase	maltoheptaose[c] + H2O[c] => maltohexaose[c] + fructose[c]	3.2.1.1	364745;497039;24203	0	1000	0	c	Central carbon metabolism
	RCR11040	endoamylase	maltohexaose[c] + H2O[c] => maltopentaose[c] + fructose[c]	3.2.1.1	364745;497039;24203	0	1000	0	c	Central carbon metabolism
	RCR11041	Taka-amylase A	maltopentaose[c] + H2O[c] => maltotetraose[c] + fructose[c]	3.2.1.1	364745;497039;24203	0	1000	0	c	Central carbon metabolism
	RCR11042	1,4-alpha-D-glucan glucanohydrolase	maltotetraose[c] + H2O[c] => maltotriose[c] + fructose[c]	3.2.1.1	364745;497039;24203	0	1000	0	c	Central carbon metabolism
	RCR11043	Maltodextrin glucosidase (maltotriose)	maltotriose[c] + H2O[c] => maltose[c] + glucose[c]	3.2.1.20	24382;312272	0	1000	0	c	Central carbon metabolism
	RCR11044	glycogenase[c]	maltotriose[c] + H2O[c] => maltose[c] + fructose[c]	3.2.1.1	364745;497039;24203	0	1000	0	c	Central carbon metabolism
	RCR11045	3-phospho-D-glyceroyl-phosphate:alpha-D-glucose-1-phosphate 6-phosphotransferase	1,3-bisphospho-D-glycerate[c] + glucose-1-phosphate[c] => glucose-1,6-bisphosphate[c] + 3-phospho-D-glycerate[c]	2.7.1.106	685076	0	1000	0	c	Central carbon metabolism
	RCR11046	CTP:D-tagatose 6-phosphate 1-phosphotransferase	tagatose-1,6-bisphosphate[c] + CDP[c] <=> D-tagatose-6-phosphate[c] + CTP[c]	2.7.1.11	60416;25741;65152	-1000	1000	0	c	Carbohydrate metabolism
	RCR11047	UDP-alpha-D-galactose:D-glucose 4-beta-D-galactosyltransferase	glucose[g] + UDP-galactose[g] => lactose[g] + UDP[g]	2.4.1.22	24528;24390;313536	0	1000	0	g	Carbohydrate metabolism
	RCR11048	ATP:D-tagatose 6-phosphotransferase	D-tagatose[c] + ATP[c] => D-tagatose-6-phosphate[c] + ADP[c]	2.7.1.3	25659	0	1000	0	c	Carbohydrate metabolism
	RCR11049	galactitol:NADP+ 1-oxidoreductase	galactose[c] + NADPH[c] + H+[c] <=> galactitol[c] + NADP+[c]	1.1.1.21	24192;296972;286921	-1000	1000	0	c	Carbohydrate metabolism
	RCR11050	UTP:alpha-D-galactose-1-phosphate uridylyltransferase	alpha-D-galactose-1-phosphate[c] + UTP[c] => UDP-galactose[c] + PPi[c]	2.7.7.12	298003	0	1000	0	c	Carbohydrate metabolism
	RCR11051	ATP:D-glyceraldehyde 3-phosphotransferase	glyceraldehyde[c] + ATP[c] => GAP[c] + ADP[c]	2.7.1.28		0	1000	0	c	Carbohydrate metabolism
	RCR11052	ATP:D-fructose 1-phosphotransferase	fructose[c] + ATP[c] => fructose-1-phosphate[c] + ADP[c]	2.7.1.3	25659	0	1000	0	c	Carbohydrate metabolism
	RCR11053	L-fucose aldose-ketose-isomerase	6-deoxy-L-galactose[c] => L-fuculose[c]	5.3.1.25		0	1000	0	c	Carbohydrate metabolism
	RCR11054	GDP-L-fucose:NADP+ 4-oxidoreductase (3,5-epimerizing)[c]	GDP-4-dehydro-6-deoxy-D-mannose[c] + NADPH[c] + H+[c] => GDP-L-fucose[c] + NADP+[c]	1.1.1.271	300036	0	1000	0	c	Carbohydrate metabolism
	RCR11055	Xylitol:NADP+ 4-oxidoreductase (L-xylulose-forming)	L-xylulose[c] + NADPH[c] + H+[c] => xylitol[c] + NADP+[c]	1.1.1.10	171408	0	1000	0	c	Vitamin C metabolism
	RCR11056	xylitol:NADP+ oxidoreductase	D-xylose[c] + NADPH[c] + H+[c] <=> xylitol[c] + NADP+[c]	1.1.1.21	24192;296972;286921	-1000	1000	0	c	Vitamin C metabolism
	RCR11057	xylitol:NAD+ 2-oxidoreductase (D-xylulose-forming)	xylitol[c] + NAD+[c] => D-xylulose[c] + NADH[c] + H+[c]	1.1.1.9	24788	0	1000	0	c	Vitamin C metabolism
	RCR11058	D-xylose:NADP+ 1-oxidoreductase	D-xylose[c] + NADP+[c] => D-xylonolactone[c] + NADPH[c] + H+[c]	1.1.1.179	691002	0	1000	0	c	Vitamin C metabolism
	RCR11059	L-Arabitol:NADP+ 1-oxidoreductase	L-arabinose[c] + NADPH[c] + H+[c] => L-arabitol[c] + NADP+[c]	1.1.1.21;1.1.1.2	171445;24192;78959	0	1000	0	c	Vitamin C metabolism
	RCR11060	L-arabinitol:NAD+ 4-oxidoreductase (L-xylulose-forming)	L-xylulose[c] + NADH[c] + H+[c] <=> L-arabitol[c] + NAD+[c]			-1000	1000	0	c	Vitamin C metabolism
	RCR11061	L-gulonate:NADP+ 6-oxidoreductase	glucuronate[r] + NADPH[r] + H+[r] <=> L-gulonate[r] + NADP+[r]		78959	-1000	1000	0	r	Vitamin C metabolism
	RCR11062	L-Gulonate:NAD+ 3-oxidoreductase	3-dehydro-L-gulonate[c] + NADH[c] + H+[c] <=> L-gulonate[c] + NAD+[c]		290277	-1000	1000	0	c	Vitamin C metabolism
	RCR11063	3-Dehydro-L-gulonate carboxy-lyase	3-dehydro-L-gulonate[c] <=> L-xylulose[c] + CO2[c]			-1000	1000	0	c	Vitamin C metabolism
	RCR11064	ATP:D-ribulose 5-phosphotransferase	D-ribulose[c] + ATP[c] => ribulose-5-phosphate[c] + ADP[c]		362706	0	1000	0	c	Vitamin C metabolism
	RCR11065	L-gulonate:NADP+ 6-oxidoreductase[c]	glucuronate[c] + NADPH[c] + H+[c] <=> L-gulonate[c] + NADP+[c]	1.1.1.2	78959	-1000	1000	0	c	Vitamin C metabolism
	RCR11066	(R)-S-Lactoylglutathione methylglyoxal-lyase (isomerizing)	methylglyoxal[c] + GSH[c] => (R)-S-lactoylglutathione[c]	4.4.1.5	294320;363644	0	1000	0	c	Central carbon metabolism
	RCR11067	Lactaldehyde:NAD+ 1-oxidoreductase	methylglyoxal[c] + NADH[c] + H+[c] => lactaldehyde[c] + NAD+[c]	1.1.1.21	24192;296972;286921	0	1000	0	c	Central carbon metabolism
	RCR11068	Propane-1,2-diol:NAD+ 1-oxidoreductase	lactaldehyde[c] + NADPH[c] + H+[c] => propane-1,2-diol[c] + NADP+[c]	1.1.1.21	24192;296972;286921	0	1000	0	c	Central carbon metabolism
	RCR11069	(R)-S-Lactoylglutathione hydrolase	(R)-S-lactoylglutathione[c] + H2O[c] => D-lactate[c] + GSH[c]	3.1.2.6	24439;302995	0	1000	0	c	Central carbon metabolism
	RCR11070	(S)-Malate:NADP+ oxidoreductase(oxaloacetate-decarboxylating)[c]	malate[c] + NADP+[c] => pyruvate[c] + CO2[c] + NADPH[c] + H+[c]	1.1.1.38;1.1.1.40	24552;363110	0	1000	0	c	Central carbon metabolism
	RCR11071	GTP:oxaloacetate carboxy-lyase (adding GTP,hosphoenolpyruvate-forming)[m]	OAA[m] + GTP[m] => PEP[m] + GDP[m] + CO2[m]	4.1.1.32	361042	0	1000	0	m	Central carbon metabolism
	RCR11072	Pyruvate:carbon-dioxide ligase (ADP-forming)	pyruvate[m] + HCO3-[m] + ATP[m] + H+[m] => OAA[m] + Pi[m] + ADP[m]	6.4.1.1	25104	0	1000	0	m	Central carbon metabolism
	RCR11073	CTP:pyruvate 2-O-phosphotransferase	PEP[c] + CDP[c] => CTP[c] + pyruvate[c]	2.7.1.40	25630;24651;100364062	0	1000	0	c	Central carbon metabolism
	RCR11074	aldose reductase (methylglyoxal)	methylglyoxal[c] + NADPH[c] + H+[c] => hydroxyacetone[c] + NADP+[c]	1.1.1.21;1.1.1.2	171445;24192;78959	0	1000	0	c	Central carbon metabolism
	RCR11075	acetone monooxygenase	acetone[c] + NADPH[c] + O2[c] + H+[c] => hydroxyacetone[c] + NADP+[c] + H2O[c]		25086	0	1000	0	c	Central carbon metabolism
	RCR11076	acetol monooxygenase	hydroxyacetone[c] + NADPH[c] + O2[c] + H+[c] => methylglyoxal[c] + NADP+[c] + 2 H2O[c]		25086	0	1000	0	c	Central carbon metabolism
	RCR11077	aldose reductase (acetol)	hydroxyacetone[c] + NADPH[c] + H+[c] => propane-1,2-diol[c] + NADP+[c]	1.1.1.21;1.1.1.2	171445;24192;78959	0	1000	0	c	Central carbon metabolism
	RCR11078	glyoxylate reductase (NADP+)	methylglyoxal[c] + NADPH[c] + H+[c] => D-lactaldehyde[c] + NADP+[c]	1.1.1.79;1.1.1.81	680021	0	1000	0	c	Central carbon metabolism
	RCR11079	lactaldehyde dehydrogenase	lactaldehyde[c] + NAD+[c] + H2O[c] => L-lactate[c] + NADH[c] + H+[c]	1.2.1.4;1.2.1.5	25375;291450;64040;65183;266603;309147;688778	0	1000	0	c	Central carbon metabolism
	RCR11080	(R)-Lactaldehyde:NAD+ 2-oxidoreductase	D-lactaldehyde[c] + NAD+[c] + H2O[c] => D-lactate[c] + NADH[c] + H+[c]	1.2.1.3	291450;29539;64040;65183;298079	0	1000	0	c	Central carbon metabolism
	RCR11081	lactaldehyde dehydrogenase, mitochondrial	lactaldehyde[m] + NAD+[m] + H2O[m] => L-lactate[m] + NADH[m] + H+[m]	1.2.1.3	291450;29539;64040;65183;298079	0	1000	0	m	Central carbon metabolism
	RCR11082	alcohol dehydrogenase (L-1,2-propanediol)	propane-1,2-diol[c] + NAD+[c] => lactaldehyde[c] + NADH[c] + H+[c]		100145871;171178;362474;310903;29646;24172;291403	0	1000	0	c	Central carbon metabolism
	RCR11083	Propane-1,2-diol:NADP+ 1-oxidoreductase	D-lactaldehyde[c] + NADPH[c] + H+[c] => propane-1,2-diol[c] + NADP+[c]	1.1.1.21;1.1.1.2	171445;24192;78959	0	1000	0	c	Central carbon metabolism
	RCR11084	(R)-S-Lactoylglutathione hydrolase[m]	(R)-S-lactoylglutathione[m] + H2O[m] => D-lactate[m] + GSH[m]	3.1.2.6	24439;302995	0	1000	0	m	Central carbon metabolism
	RCR11085	(R)-Lactate:NAD+ oxidoreductase	D-lactate[c] + NAD+[c] <=> pyruvate[c] + NADH[c] + H+[c]	1.1.2.4	307858	-1000	1000	0	c	Central carbon metabolism
	RCR11086	glycerone-phosphate phosphate-lyase (methylglyoxal-forming)	GAP[c] => methylglyoxal[c] + Pi[c]	4.2.3.3		0	1000	0	c	Central carbon metabolism
	RCR11087	(S)-Lactate:NAD+ oxidoreductase[m]	pyruvate[m] + NADH[m] + H+[m] <=> L-lactate[m] + NAD+[m]	1.1.1.27	24533;24534;29634;369018	-1000	1000	0	m	Central carbon metabolism
	RCR11088	propanoyl-CoA:electron-transfer flavoprotein 2,3-oxidoreductase	propanoyl-CoA[m] + FAD[m] <=> acrylyl-CoA[m] + FADH2[m]	1.3.99.3	24158;64304;315973;25618;294973;367196;304500	-1000	1000	0	m	Central carbon metabolism
	RCR11089	malonyl-CoA carboxy-lyase (acetyl-CoA-forming)[m]	malonyl-CoA[m] => CO2[m] + acetyl-CoA[m]	4.1.1.9	85239	0	1000	0	m	Central carbon metabolism
	RCR11090	Propionyladenylate:CoA propionyltransferase[c]	propanoyl-CoA[c] + AMP[c] <=> propinol adenylate[c] + CoA[c]	6.2.1.17;6.2.1.1	311569;296259;314800	-1000	1000	0	c	Central carbon metabolism
	RCR11091	ATP:propanoate adenylyltransferase	propanoate[c] + ATP[c] <=> propinol adenylate[c] + PPi[c]	6.2.1.1;6.2.1.17	311569;296259;314800	-1000	1000	0	c	Central carbon metabolism
	RCR11092	Acetoacetate carboxy-lyase (acetone-forming)	acetoacetate[m] => acetone[m] + CO2[m]	4.1.1.4		0	1000	0	m	Central carbon metabolism
	RCR11093	propanoyl-CoA:oxaloacetate C-propanoyltransferase (thioester-hydrolysing, 1-carboxyethyl-forming)	OAA[c] + propanoyl-CoA[c] + H2O[c] => 2-methylcitrate[c] + CoA[c]			0	1000	0	c	Central carbon metabolism
	RCR11094	3-oxopropionyl-CoA:NAD+ oxidoreductase	malonyl-CoA[m] + NADPH[m] + H+[m] <=> 3-oxopropionyl-CoA[m] + NADP+[m] + H2O[m]			-1000	1000	0	m	Central carbon metabolism
	RCR11095	3-hydroxypropionyl-CoA:NADP+ oxidoreductase	3-hydroxypropionyl-CoA[m] + NADP+[m] <=> 3-oxopropionyl-CoA[m] + NADPH[m] + H+[m]	1.1.1.-		-1000	1000	0	m	Central carbon metabolism
	RCR11096	2-Hydroxyglutarate:(acceptor) 2-oxidoreductase	AKG[c] + FADH2[c] => 2-hydroxyglutarate[c] + FAD[c]	1.1.99.2	314196	0	1000	0	c	Central carbon metabolism
	RCR11097	phosphoglycerate dehydrogenase	AKG[c] + NADH[c] + H+[c] => 2-hydroxyglutarate[c] + NAD+[c]	1.1.1.95	58835	0	1000	0	c	Central carbon metabolism
	RCR11098	butanoyl-CoA:electron-transfer flavoprotein 2,3-oxidoreductase	butyryl-CoA[m] + FAD[m] => crotonyl-CoA[m] + FADH2[m]	1.3.99.3	24158;64304;315973;25618;294973;367196;304500	0	1000	0	m	Central carbon metabolism
	RCR11099	acetyl-CoA:acetoacetyl-CoA C-acetyltransferase (thioester-hydrolysing, carboxymethyl-forming)[p]	acetoacetyl-CoA[p] + acetyl-CoA[p] + H2O[p] => HMG-CoA[p] + CoA[p]	2.3.3.10	24450;29637	0	1000	0	p	Central carbon metabolism
	RCR11100	D-glucose-6-phosphate:NADP+ 1-oxidoreductase	glucose-6-phosphate[r] + NADP+[r] => glucono-1,5-lactone-6-phosphate[r] + NADPH[r] + H+[r]	1.1.1.49	24377	0	1000	0	r	Pentose phosphate pathway
	RCR11101	D-glucose-6-phosphate:NADP+ 1-oxidoreductase[c]	glucono-1,5-lactone-6-phosphate[c] + NADPH[c] + H+[c] <=> glucose-6-phosphate[c] + NADP+[c]	1.1.1.49	24377	-1000	1000	0	c	Pentose phosphate pathway
	RCR11102	ATP:D-ribose 5-phosphotransferase	ribose-5-phosphate[c] + ADP[c] <=> ribose[c] + ATP[c]	2.7.1.15	362704;362706	-1000	1000	0	c	Pentose phosphate pathway
	RCR11103	D-ribose-5-phosphate aldose-ketose-isomerase[c]	ribose-5-phosphate[c] <=> ribulose-5-phosphate[c]	5.3.1.6	362383	-1000	1000	0	c	Pentose phosphate pathway
	RCR11104	D-Ribose 1,5-phosphomutase	ribose-1-phosphate[c] <=> ribose-5-phosphate[c]	5.4.2.2;5.4.2.7	24645;289632	-1000	1000	0	c	Pentose phosphate pathway
	RCR11105	2-deoxy-D-ribose-5-phosphate acetaldehyde-lyase (D-glyceraldehyde-3-phosphate-forming)	2-deoxy-D-ribose-5-phosphate[c] <=> GAP[c] + acetaldehyde[c]	4.1.2.4	690945	-1000	1000	0	c	Pentose phosphate pathway
	RCR11106	6-phospho-D-gluconate:NADP+ 2-oxidoreductase (decarboxylating)	6-phospho-D-gluconate[r] + NADP+[r] => ribulose-5-phosphate[r] + CO2[r] + NADPH[r] + H+[r]	1.1.1.44	100360180	0	1000	0	r	Pentose phosphate pathway
	RCR11107	6-phospho-D-gluconate:NADP+ 2-oxidoreductase (decarboxylating)[c]	6-phospho-D-gluconate[c] + NADP+[c] => ribulose-5-phosphate[c] + CO2[c] + NADPH[c] + H+[c]	1.1.1.44	100360180	0	1000	0	c	Pentose phosphate pathway
	RCR11108	ATP:D-Gluconate 6-phosphotransferase	6-phospho-D-gluconate[c] + ADP[c] <=> D-gluconic acid[c] + ATP[c]	2.3.1.57	302642;360547	-1000	1000	0	c	Pentose phosphate pathway
	RCR11109	6-phosphofructokinase	sedoheptulose-1,7-bisphosphate[c] + UDP[c] <=> sedoheptulose-7-phosphate[c] + UTP[c]	2.7.1.11	60416;25741;65152	-1000	1000	0	c	Pentose phosphate pathway
	RCR11110	aldehyde dehydrogenase [NAD(P)+]	ribose[c] + NADH[c] + H+[c] <=> ribitol[c] + NAD+[c]	1.2.1.5	25375;266603;309147;688778	-1000	1000	0	c	Pentose phosphate pathway
	RCR11111	deoxyribose-phosphate aldolase	deoxyribose[c] + ATP[c] => 2-deoxy-D-ribose-5-phosphate[c] + ADP[c]	2.7.1.15	362704;362706	0	1000	0	c	Pentose phosphate pathway
	RCR11112	ATP:GMP phosphotransferase[m]	GDP[m] + ADP[m] <=> GMP[m] + ATP[m]	2.7.4.8	303179	-1000	1000	0	m	Purine metabolism
	RCR11113	N6-(1,2-dicarboxyethyl)AMP AMP-lyase (fumarate-forming)	fumarate[c] + AMP[c] <=> adenylosuccinate[c]	4.3.2.2	315150;192178	-1000	1000	0	c	Purine metabolism
	RCR11114	guanosine 5'-monophosphate phosphohydrolase	GMP[c] + H2O[c] => guanosine[c] + Pi[c]	3.1.3.5	56780;360629;312373;58813;298881;287368;313574;100360582;100363253;288489	0	1000	0	c	Purine metabolism
	RCR11115	ATP:guanosine 5'-phosphotransferase	GMP[m] + ADP[m] => guanosine[m] + ATP[m]	2.7.1.73		0	1000	0	m	Purine metabolism
	RCR11116	ATP:dAMP phosphotransferase	dADP[c] + ADP[c] <=> dAMP[c] + ATP[c]	2.7.4.11;2.7.4.3	24183;24184;29223;301115;311833;314416;365985;102238592;294521	-1000	1000	0	c	Purine metabolism
	RCR11117	Adenosine aminohydrolase	adenosine[c] + H2O[c] => inosine[c] + NH3[c]	3.5.4.4	24165	0	1000	0	c	Purine metabolism
	RCR11118	dATP:D-glucosamine 6-phosphotransferase	glucosamine[c] + dATP[c] => glucosamine-6-phosphate[c] + dADP[c]	2.7.1.1	25059;25060;25058;100364027	0	1000	0	c	Purine metabolism
	RCR11119	Guanine aminohydrolase	guanine[c] + H2O[c] => xanthine[c] + NH3[c]	3.5.4.3	83585	0	1000	0	c	Purine metabolism
	RCR11120	hypoxanthine:NAD+ oxidoreductase	hypoxanthine[c] + NAD+[c] + H2O[c] => xanthine[c] + NADH[c] + H+[c]	1.17.1.4	497811	0	1000	0	c	Purine metabolism
	RCR11121	Hypoxanthine:oxygen oxidoreductase	hypoxanthine[c] + O2[c] + H2O[c] => xanthine[c] + H2O2[c]	1.17.3.2	497811	0	1000	0	c	Purine metabolism
	RCR11122	inosine:phosphate alpha-D-ribosyltransferase	inosine[c] + Pi[c] <=> ribose-1-phosphate[c] + hypoxanthine[c]	2.4.2.1	290029	-1000	1000	0	c	Purine metabolism
	RCR11123	2'-Deoxyuridine 5'-triphosphate:oxydized-thioredoxin 2'-oxidoreductase	thioredoxin[c] + CTP[c] => oxidized thioredoxin[c] + dCTP[c] + H2O[c]	1.17.4.1	685579:362720:299976	0	1000	0	c	Purine metabolism
	RCR11124	2'-Deoxyuridine 5'-triphosphate:oxydized-thioredoxin 2'-oxidoreductase[c]	thioredoxin[c] + UTP[c] => oxidized thioredoxin[c] + dUTP[c] + H2O[c]	1.17.4.1	685579:362720:299976	0	1000	0	c	Purine metabolism
	RCR11125	xanthine:NAD+ oxidoreductase[p]	xanthine[p] + NAD+[p] + H2O[p] => urate[p] + NADH[p] + H+[p]	1.17.1.4	497811	0	1000	0	p	Purine metabolism
	RCR11126	Xanthine:oxygen oxidoreductase[p]	xanthine[p] + O2[p] + H2O[p] => urate[p] + H2O2[p]	1.17.3.2	497811	0	1000	0	p	Purine metabolism
	RCR11127	guanosine:phosphate alpha-D-ribosyltransferase	guanosine[c] + Pi[c] <=> guanine[c] + ribose-1-phosphate[c]	2.4.2.15;2.4.2.1	290029	-1000	1000	0	c	Purine metabolism
	RCR11128	Deoxyinosine:orthophosphate ribosyltransferase	2-deoxy-D-ribose-1-phosphate[c] + hypoxanthine[c] <=> deoxyinosine[c] + Pi[c]	2.4.2.1;2.4.2.4	290029;315219	-1000	1000	0	c	Purine metabolism
	RCR11129	5-Phospho-D-ribosylamine:glycine ligase (ADP-forming)	5-phosphoribosylamine[c] + glycine[c] + ATP[c] => GAR[c] + Pi[c] + ADP[c]	6.3.4.13	288259	0	1000	0	c	Purine metabolism
	RCR11130	2-(Formamido)-N1-(5-phosphoribosyl)acetamidine cyclo-ligase (ADP-forming)	5-phosphoribosylformylglycinamidine[c] + ATP[c] => AIR[c] + Pi[c] + ADP[c]	6.3.3.1	288259	0	1000	0	c	Purine metabolism
	RCR11131	1-(5-phospho-D-ribosyl)-5-amino-4-imidazolecarboxylate carboxy-lyase	5-phosphoribosyl-4-carboxy-5-aminoimidazole[c] <=> AIR[c] + CO2[c]	4.1.1.21	140946	-1000	1000	0	c	Purine metabolism
	RCR11132	10-Formyltetrahydrofolate:5'-phosphoribosyl-5-amino-4-imidazolecarboxamide formyltransferase	AICAR[c] + 10-formyl-THF[c] <=> FAICAR[c] + THF[c]	2.1.2.3	81643	-1000	1000	0	c	Purine metabolism
	RCR11133	GTP:uridine 5'-phosphotransferase	uridine[c] + GTP[c] => UMP[c] + GDP[c]	2.7.1.48	311864;499956;304944	0	1000	0	c	Purine metabolism
	RCR11134	ATP:dGMP phosphotransferase	dGDP[c] + ADP[c] <=> dGMP[c] + ATP[c]	2.7.4.8	303179	-1000	1000	0	c	Purine metabolism
	RCR11135	Allantoate amidinohydrolase	allantoate[c] + H2O[c] => ureidoglycolate[c] + urea[c]	3.5.3.4	246758	0	0	0	c	Purine metabolism
	RCR11136	alloxan detoxification	urate[c] + H2O2[c] <=> alloxan[c] + urea[c]	1.11.1.7	94167;287610;303414;554172	-1000	0	0	c	Purine metabolism
	RCR11137	RCR11137[c]	urate radical[c] + H2O[c] <=> urate[c] + hydroxide[c]			-1000	1000	0	c	Purine metabolism
	RCR11138	RCR11138[c]	urate radical[c] + ascorbate[c] <=> monodehydroascorbate[c] + urate[c]			-1000	1000	0	c	Purine metabolism
	RCR11139	RCR11139[c]	urate radical[c] + H2O[c] <=> hydroxyl radical[c] + urate[c]			-1000	1000	0	c	Purine metabolism
	RCR11140	(S)-allantoin amidohydrolase	allantoin[c] + H2O[c] <=> allantoate[c]	3.5.2.5		-1000	1000	0	c	Purine metabolism
	RCR11141	RCR11141[c]	5-hydroxyisourate[c] + H2O[c] => allantoin[c] + CO2[c]			0	0	0	c	Purine metabolism
	RCR11142	urate:oxygen oxidoreductase	urate[c] + O2[c] + H2O[c] => 5-hydroxyisourate[c] + H2O2[c]	1.7.3.3	114768	0	1000	0	c	Purine metabolism
	RCR11143	ADP-ribose ribophosphohydrolase	ADP-ribose[c] + H2O[c] => ribose-5-phosphate[c] + AMP[c]	3.6.1.13;3.6.1.53	287406;305149;361274;294329	0	1000	0	c	Purine metabolism
	RCR11144	Hypoxanthine:oxygen oxidoreductase[p]	hypoxanthine[p] + O2[p] + H2O[p] => xanthine[p] + H2O2[p]	1.17.3.2	497811	0	1000	0	p	Purine metabolism
	RCR11145	Adenine aminohydrolase	adenine[c] + H2O[c] => hypoxanthine[c] + NH3[c]			0	1000	0	c	Purine metabolism
	RCR11146	ATP:UDP phosphotransferase[c]	UTP[c] + ADP[c] <=> UDP[c] + ATP[c]	2.7.4.6	191575;83782;171566;58964;685679;688903;85269	-1000	1000	0	c	Pyrimidine metabolism
	RCR11147	ATP:CDP phosphotransferase[c]	CTP[c] + ADP[c] <=> CDP[c] + ATP[c]	2.7.4.6	191575;83782;171566;58964;685679;688903;85269	-1000	1000	0	c	Pyrimidine metabolism
	RCR11148	ATP:dUDP phosphotransferase[m]	dUDP[m] + ATP[m] => dUTP[m] + ADP[m]	2.7.4.6	191575;83782;171566;58964;685679;688903;85269	0	1000	0	m	Pyrimidine metabolism
	RCR11149	nucleoside-diphosphate kinase[n]	dTTP[n] + dADP[n] <=> dTDP[n] + dATP[n]	2.7.4.6	191575;83782;171566;58964;685679;688903;85269	-1000	1000	0	n	Pyrimidine metabolism
	RCR11150	(R)-3-Amino-2-methylpropanoate:pyruvate aminotransferase	2-methyl-3-oxopropanoate[m] + alanine[m] <=> D-3-amino-isobutanoate[m] + pyruvate[m]	2.6.1.40	83784	-1000	1000	0	m	Pyrimidine metabolism
	RCR11151	NADPH:oxidized-thioredoxin oxidoreductase	oxidized thioredoxin[c] + NADPH[c] + H+[c] => thioredoxin[c] + NADP+[c]	1.8.1.9	50551;58819;297437	0	1000	0	c	Pyrimidine metabolism
	RCR11152	uridine 5'-monophosphate phosphohydrolase	UMP[c] + H2O[c] => uridine[c] + Pi[c]	3.1.3.5	100360582;287368;298881;312373;313574;360629;58813	0	1000	0	c	Pyrimidine metabolism
	RCR11153	UTP:ammonia ligase (ADP-forming)	UTP[c] + NH3[c] + ATP[c] => CTP[c] + Pi[c] + ADP[c]	6.3.4.2	619580;313560	0	1000	0	c	Pyrimidine metabolism
	RCR11154	carbamoyl-phosphate:L-aspartate carbamoyltransferase	N-carbamoyl-L-aspartate[c] + Pi[c] <=> carbamoyl-phosphate[c] + aspartate[c]	2.1.3.2	24240	-1000	1000	0	c	Pyrimidine metabolism
	RCR11155	thymidylate 5'-phosphohydrolase[c]	dTMP[c] + H2O[c] => thymidine[c] + Pi[c]	3.1.3.5;3.1.3.35	56780;360629;312373;58813;298881;287368;313574;100360582;100363253;288489	0	1000	0	c	Pyrimidine metabolism
	RCR11156	cytidine-5'-monophosphate phosphohydrolase	CMP[c] + H2O[c] => cytidine[c] + Pi[c]	3.1.3.5	56780;360629;312373;58813;298881;287368;313574;100360582;100363253;288489	0	1000	0	c	Pyrimidine metabolism
	RCR11157	GTP:cytidine 5'-phosphotransferase	cytidine[c] + GTP[c] => GDP[c] + CMP[c]	2.7.1.-	303755;313744;298250;304885;498034	0	1000	0	c	Pyrimidine metabolism
	RCR11158	UTP:L-glutamine amido-ligase (ADP-forming)	UTP[c] + glutamine[c] + ATP[c] + H2O[c] => CTP[c] + glutamate[c] + Pi[c] + ADP[c]	6.3.4.2	619580;313560	0	1000	0	c	Pyrimidine metabolism
	RCR11159	UTP:pyruvate 2-O-phosphotransferase	PEP[c] + UDP[c] => UTP[c] + pyruvate[c]	2.7.1.40	25630;24651;100364062	0	1000	0	c	Pyrimidine metabolism
	RCR11160	5,6-Dihydrouracil:NADP+ oxidoreductase	5,6-Dihydrouracil[c] + NADP+[c] <=> uracil[c] + NADPH[c] + H+[c]	1.3.1.2	81656	-1000	1000	0	c	Pyrimidine metabolism
	RCR11161	5,6-Dihydrouracil amidohydrolase	5,6-Dihydrouracil[c] + H2O[c] => 3-ureidopropionate[c]	3.5.2.2	25416;65135;25418	0	1000	0	c	Pyrimidine metabolism
	RCR11162	5,6-dihydrothymine:NAD+ oxidoreductase	thymine[c] + NADH[c] + H+[c] => dihydrothymine[c] + NAD+[c]	1.3.1.2	81656	0	1000	0	c	Pyrimidine metabolism
	RCR11163	5,6-dihydrothymine:NAD+ oxidoreductase[m]	thymine[m] + NADH[m] + H+[m] => dihydrothymine[m] + NAD+[m]	1.3.1.2	81656	0	1000	0	m	Pyrimidine metabolism
	RCR11164	5,6-Dihydrothymine:NADP+ oxidoreductase	thymine[c] + NADPH[c] + H+[c] => dihydrothymine[c] + NADP+[c]	1.3.1.2	81656	0	1000	0	c	Pyrimidine metabolism
	RCR11165	thymidine:phosphate deoxy-alpha-D-ribosyltransferase	2-deoxy-D-ribose-1-phosphate[c] + thymine[c] <=> thymidine[c] + Pi[c]	2.4.2.1;2.4.2.4	290029;315219	-1000	1000	0	c	Pyrimidine metabolism
	RCR11166	ATP:dCMP phosphotransferase[c]	dCDP[c] + ADP[c] <=> dCMP[c] + ATP[c]	2.7.4.14	298410	-1000	1000	0	c	Pyrimidine metabolism
	RCR11167	uridine:phosphate alpha-D-ribosyltransferase	uridine[c] + Pi[c] <=> ribose-1-phosphate[c] + uracil[c]	2.4.2.3	289801;295620	-1000	1000	0	c	Pyrimidine metabolism
	RCR11168	Cytidine aminohydrolase[c]	cytidine[c] + H2O[c] => uridine[c] + NH3[c]	3.5.4.5	498251;100909857;399679;362638	0	1000	0	c	Pyrimidine metabolism
	RCR11169	(S)-dihydroorotate amidohydrolase	(S)-dihydroorotate[c] + H2O[c] <=> N-carbamoyl-L-aspartate[c]	3.5.2.3	24240	-1000	1000	0	c	Pyrimidine metabolism
	RCR11170	ATP:dTMP phosphotransferase	dTDP[c] + ADP[c] <=> dTMP[c] + ATP[c]	2.7.4.12;2.7.4.9	301622	-1000	1000	0	c	Pyrimidine metabolism
	RCR11171	dUTP nucleotidohydrolase	dUTP[m] + H2O[m] => dUMP[m] + PPi[m]	3.6.1.23;3.6.1.19	497778;311422	0	1000	0	m	Pyrimidine metabolism
	RCR11172	5,10-Methylenetetrahydrofolate:dUMP C-methyltransferase	dUMP[c] + 5,10-methylene-THF[c] <=> dTMP[c] + dihydrofolate[c]	2.1.1.45	29261	-1000	1000	0	c	Pyrimidine metabolism
	RCR11173	dUTP:cytidine 5'-phosphotransferase	cytidine[c] + dUTP[c] => dUDP[c] + CMP[c]	2.7.1.48	311864;499956;304944	0	1000	0	c	Pyrimidine metabolism
	RCR11174	5,6-Dihydrothymine amidohydrolase	dihydrothymine[c] + H2O[c] => 3-ureidoisobutyrate[c]	3.5.2.2	65135	0	1000	0	c	Pyrimidine metabolism
	RCR11175	3-Ureidoisobutyrate amidohydrolase	3-ureidoisobutyrate[c] + H2O[c] => D-3-amino-isobutanoate[c] + NH3[c] + CO2[c]	3.5.1.6	116593	0	1000	0	c	Pyrimidine metabolism
	RCR11176	ATP:uridine 5'-phosphotransferase	uridine[c] + ATP[c] => UMP[c] + ADP[c]	2.7.1.48	311864;499956;304944	0	1000	0	c	Pyrimidine metabolism
	RCR11177	dUTP:uridine 5'-phosphotransferase	dUTP[c] + uridine[c] => dUDP[c] + UMP[c]	2.7.1.48	311864;499956;304944	0	1000	0	c	Pyrimidine metabolism
	RCR11178	2'-Deoxyadenosine 5'-diphosphate:oxidized-thioredoxin 2'-oxidoreductase[m]	mitooxidized thioredoxin[m] + dADP[m] + H2O[m] => mitothioredoxin[m] + ADP[m]	1.17.4.1	685579:362720:299976	0	1000	0	m	Pyrimidine metabolism
	RCR11179	2'-Deoxyguanosine 5'-diphosphate:oxidized-thioredoxin 2'-oxidoreductase[m]	mitooxidized thioredoxin[m] + dGDP[m] + H2O[m] => mitothioredoxin[m] + GDP[m]	1.17.4.1	685579:362720:299976	0	1000	0	m	Pyrimidine metabolism
	RCR11180	NADPH:oxidized-thioredoxin oxidoreductase[m]	mitooxidized thioredoxin[m] + NADPH[m] + H+[m] => mitothioredoxin[m] + NADP+[m]	1.8.1.9	50551;58819;297437	0	1000	0	m	Pyrimidine metabolism
	RCR11181	dTMP kinase	dTDP[n] + dADP[n] <=> dTMP[n] + dATP[n]	2.7.4.9	301622	-1000	1000	0	n	Pyrimidine metabolism
	RCR11182	2'-Deoxyuridine 5'-triphosphate:oxydized-thioredoxin 2'-oxidoreductase[m]	oxidized thioredoxin[m] + dUTP[m] + H2O[m] <=> thioredoxin[m] + UTP[m]	1.17.4.1	685579:362720:299976	-1000	1000	0	m	Pyrimidine metabolism
	RCR11183	thymidine kinase[m]	deoxyuridine[m] + dGTP[m] => dUMP[m] + dGDP[m]	2.7.1.21	291824	0	1000	0	m	Pyrimidine metabolism
	RCR11184	uracil hydro-lyase (adding D-ribose 5-phosphate,seudouridine-5'-phosphate-forming)	pseudouridine-5-phosphate[c] + H2O[c] <=> uracil[c] + ribose-5-phosphate[c]	4.2.1.70	315550	-1000	1000	0	c	Pyrimidine metabolism
	RCR11185	2-deoxy-D-ribose 1-phosphate phosphorylase	2-deoxy-D-ribose-1-phosphate[c] + H2O[c] => deoxyribose[c] + Pi[c]			0	1000	0	c	Pyrimidine metabolism
	RCR11186	Cytosine aminohydrolase	cytosine[c] + H2O[c] => uracil[c] + NH3[c]			0	1000	0	c	Pyrimidine metabolism
	RCR11187	ATP:thymidine 5'-phosphotransferase	thymidine[c] + ATP[c] => dTMP[c] + ADP[c]	2.7.1.21	24834	0	1000	0	c	Nucleotide metabolism
	RCR11188	ATP:cytidine 5'-phosphotransferase	cytidine[c] + ATP[c] => CMP[c] + ADP[c]	2.7.1.48	311864;499956;304944	0	1000	0	c	Nucleotide metabolism
	RCR11189	5,6-dihydrouracil:NAD+ oxidoreductase	5,6-Dihydrouracil[c] + NAD+[c] <=> uracil[c] + NADH[c] + H+[c]	1.3.1.1		-1000	1000	0	c	Nucleotide metabolism
	RCR11190	dCMP aminohydrolase	dCMP[c] + H2O[c] => dUMP[c] + NH3[c]	3.5.4.12	290741	0	1000	0	c	Nucleotide metabolism
	RCR11191	dCDP nucleotidohydrolase	dCDP[c] + H2O[c] => dCMP[c] + Pi[c]	3.6.1.12	192252	0	1000	0	c	Nucleotide metabolism
	RCR11192	ATP:deoxyguanosine 5'-phosphotransferase	deoxyguanosine[m] + ATP[m] => dGMP[m] + ADP[m]	2.7.1.113	297389	0	1000	0	m	Nucleotide metabolism
	RCR11193	ATP:dUMP phosphotransferase[m]	dUMP[m] + ATP[m] => dUDP[m] + ADP[m]	2.7.4.4;2.7.4.9	301622	0	1000	0	m	Nucleotide metabolism
	RCR11194	deoxyuridine:orthophosphate 2-deoxy-D-ribosyltransferase	2-deoxy-D-ribose-1-phosphate[c] + uracil[c] <=> deoxyuridine[c] + Pi[c]	2.4.2.3	289801;295620	-1000	1000	0	c	Nucleotide metabolism
	RCR11195	ATP:deoxyuridine 5'-phosphotransferase[m]	deoxyuridine[m] + ATP[m] => dUMP[m] + ADP[m]	2.7.1.21	291824	0	1000	0	m	Nucleotide metabolism
	RCR11196	2'-deoxyuridine 5'-monophosphate phosphohydrolase[m]	dUMP[m] + H2O[m] => deoxyuridine[m] + Pi[m]	3.1.3.-	287368;100360582	0	1000	0	m	Nucleotide metabolism
	RCR11197	exodeoxyribonuclease III	DNA[c] + H2O[c] => 0.3 dAMP[c] + 0.2 dGMP[c] + 0.3 dTMP[c] + 0.2 dCMP[c]	3.1.11.2	100049583;294800;100361529;301014;309275	0	1000	0	c	Nucleotide metabolism
	RCR11198	adenosine 5'-monophosphate phosphohydrolase[l]	AMP[l] + H2O[l] => adenosine[l] + Pi[l]	3.1.3.5	100360582;287368;298881;312373;313574;360629;58813	0	1000	0	l	Nucleotide metabolism
	RCR11199	uridine 5'-monophosphate phosphohydrolase[l]	UMP[l] + H2O[l] => uridine[l] + Pi[l]	3.1.3.5	100360582;287368;298881;312373;313574;360629;58813	0	1000	0	l	Nucleotide metabolism
	RCR11200	uridine 5'-monophosphate phosphohydrolase[m]	UMP[m] + H2O[m] => uridine[m] + Pi[m]		100360582;287368;298881;312373;313574;360629;58813	0	1000	0	m	Nucleotide metabolism
	RCR11201	cytidine-5'-monophosphate phosphohydrolase[l]	CMP[l] + H2O[l] => cytidine[l] + Pi[l]	3.1.3.5	100360582;287368;298881;312373;313574;360629;58813	0	1000	0	l	Nucleotide metabolism
	RCR11202	guanosine 5'-monophosphate phosphohydrolase[l]	GMP[l] + H2O[l] => guanosine[l] + Pi[l]	3.1.3.5	100360582;287368;298881;312373;313574;360629;58813	0	1000	0	l	Nucleotide metabolism
	RCR11203	adenylate kinase (d form)	2 dADP[c] <=> dAMP[c] + dATP[c]	2.7.4.3	365985	-1000	1000	0	c	Nucleotide metabolism
	RCR11204	UMP kinase (CTP)	CDP[c] + UDP[c] <=> CTP[c] + UMP[c]	2.7.4.14	298410	-1000	1000	0	c	Nucleotide metabolism
	RCR11205	UMP kinase (CTP),nuclear	CDP[n] + UDP[n] <=> CTP[n] + UMP[n]	2.7.4.14	298410	-1000	1000	0	n	Nucleotide metabolism
	RCR11206	UMP kinase (UTP)	2 UDP[c] <=> UTP[c] + UMP[c]	2.7.4.14	298410	-1000	1000	0	c	Nucleotide metabolism
	RCR11207	UMP kinase (GTP),nuclear	GDP[n] + UDP[n] <=> GTP[n] + UMP[n]	2.7.4.14	298410	-1000	1000	0	n	Nucleotide metabolism
	RCR11208	ATP:dIDP phosphotransferase	dITP[n] + ADP[n] <=> dIDP[n] + ATP[n]	2.7.4.6	191575;83782	-1000	1000	0	n	Nucleotide metabolism
	RCR11209	ATP:GDP phosphotransferase[n]	GTP[n] + ADP[n] <=> GDP[n] + ATP[n]	2.7.4.6	191575;83782	-1000	1000	0	n	Nucleotide metabolism
	RCR11210	ATP:CDP phosphotransferase[n]	CTP[n] + ADP[n] <=> CDP[n] + ATP[n]	2.7.4.6	191575;83782	-1000	1000	0	n	Nucleotide metabolism
	RCR11211	ATP:dTDP phosphotransferase[n]	dTTP[n] + ADP[n] <=> dTDP[n] + ATP[n]	2.7.4.6	191575;83782	-1000	1000	0	n	Nucleotide metabolism
	RCR11212	ATP:dIDP phosphotransferase[m]	dITP[m] + ADP[m] <=> dIDP[m] + ATP[m]	2.7.4.6	171566;191575;58964;685679;688903;83782;85269	-1000	1000	0	m	Nucleotide metabolism
	RCR11213	ATP:IDP phosphotransferase[m]	ITP[m] + ADP[m] <=> IDP[m] + ATP[m]	2.7.4.6	171566;191575;58964;685679;688903;83782;85269	-1000	1000	0	m	Nucleotide metabolism
	RCR11214	Guanosine 3',5'-cyclic phosphate 5'-nucleotidohydrolase[n]	cGMP[n] + H2O[n] => GMP[n]	3.1.4.35	171115;191569	0	1000	0	n	Nucleotide metabolism
	RCR11215	Guanosine 3',5'-cyclic phosphate 5'-nucleotidohydrolase[g]	cGMP[g] + H2O[g] => GMP[g]	3.1.4.17	171115;191569	0	1000	0	g	Nucleotide metabolism
	RCR11216	adenosine 3',5'-phosphate 5'-nucleotidohydrolase[g]	cAMP[g] + H2O[g] => AMP[g]	3.1.4.17	2462;24627;25638;290646	0	1000	0	g	Nucleotide metabolism
	RCR11217	ADP-glucose glucose-1-phosphohydrolase	ADP-glucose[c] + H2O[c] => glucose-1-phosphate[c] + AMP[c]	3.6.1.13	287406;305149;361274	0	1000	0	c	Nucleotide metabolism
	RCR11218	ADPmannose sugarphosphohydrolase	ADP-mannose[c] + H2O[c] => mannose-1-phosphate[c] + AMP[c]	3.6.1.13	287406;305149;361274	0	1000	0	c	Nucleotide metabolism
	RCR11219	ATP:cytidine 5'-phosphotransferase[m]	cytidine[m] + ATP[m] => CMP[m] + ADP[m]		304944;311864;499956	0	1000	0	m	Nucleotide metabolism
	RCR11220	cytidylate kinase (dCMP,dGTP),nuclear	dGDP[c] + dCDP[c] <=> dGTP[c] + dCMP[c]	2.7.4.14	298410	-1000	1000	0	c	Nucleotide metabolism
	RCR11221	cytidylate kinase (dCMP,dCTP),nuclear	2 dCDP[c] <=> dCTP[c] + dCMP[c]	2.7.4.14	298410	-1000	1000	0	c	Nucleotide metabolism
	RCR11222	cytidylate kinase (dCMP,dATP),nuclear	dCDP[c] + dADP[c] <=> dCMP[c] + dATP[c]	2.7.4.14	298410	-1000	1000	0	c	Nucleotide metabolism
	RCR11223	cytidylate kinase (dCMP,CTP),nuclear	dCDP[c] + UDP[c] <=> dCMP[c] + UTP[c]	2.7.4.14	298410	-1000	1000	0	c	Nucleotide metabolism
	RCR11224	cytidylate kinase (dCMP)(GTP)	CDP[n] + dCDP[n] <=> dCMP[n] + CTP[n]	2.7.4.14	298410	-1000	1000	0	n	Nucleotide metabolism
	RCR11225	cytidylate kinase (dCMP,GTP),nuclear	dCDP[c] + GDP[c] <=> dCMP[c] + GTP[c]	2.7.4.3	365985	-1000	1000	0	c	Nucleotide metabolism
	RCR11226	cytidylate kinase (dCMP)	dCDP[n] + GDP[n] <=> dCMP[n] + GTP[n]	2.7.4.14	298410	-1000	1000	0	n	Nucleotide metabolism
	RCR11227	cytidylate kinase (CMP),nuclear	CDP[c] + dCDP[c] <=> dCMP[c] + CTP[c]	2.7.4.14	298410	-1000	1000	0	c	Nucleotide metabolism
	RCR11228	cytidylate kinase (CMP,CTP)	CDP[n] + GDP[n] <=> GTP[n] + CMP[n]	2.7.4.14	298410	-1000	1000	0	n	Nucleotide metabolism
	RCR11229	cytidylate kinase (CMP,CTP),nuclear	2 CDP[c] <=> CTP[c] + CMP[c]	2.7.4.14	298410	-1000	1000	0	c	Nucleotide metabolism
	RCR11230	cytidylate kinase (CMP,UTP)	2 CDP[n] <=> CTP[n] + CMP[n]	2.7.4.14	298410	-1000	1000	0	n	Nucleotide metabolism
	RCR11231	cytidylate kinase (CMP,UTP),nuclear	CDP[c] + UDP[c] <=> UTP[c] + CMP[c]	2.7.4.14	298410	-1000	1000	0	c	Nucleotide metabolism
	RCR11232	deoyguanosine transport in mitochondria	dGDP[m] + dADP[m] <=> dGMP[m] + dATP[m]			-1000	1000	0	m	Nucleotide metabolism
	RCR11233	thioredoxin reductase (NADPH)	oxidized thioredoxin[m] + NADPH[m] + H+[m] => thioredoxin[m] + NADP+[m]	1.8.1.9	50551;58819;297437	0	1000	0	m	Nucleotide metabolism
	RCR11234	ATP:inosine 5'-phosphotransferase	inosine[m] + ATP[m] => IMP[m] + ADP[m]			0	1000	0	m	Nucleotide metabolism
	RCR11235	UDP phosphohydrolase[g]	UDP[g] + H2O[g] => UMP[g] + Pi[g]	3.6.1.6	246272;85260;361063	0	1000	0	g	Nucleotide metabolism
	RCR11236	XTP pyrophosphohydrolase	XTP[c] + H2O[c] => xanthosine-5-phosphate[c] + PPi[c]	3.6.1.19	311422	0	1000	0	c	Nucleotide metabolism
	RCR11237	2'-deoxyadenosine 5'-monophosphate phosphohydrolase	dAMP[l] + H2O[l] => deoxyadenosine[l] + Pi[l]	3.1.3.2	24162	0	1000	0	l	Nucleotide metabolism
	RCR11238	2'-deoxyguanosine 5'-monophosphate phosphohydrolase	dGMP[l] + H2O[l] => deoxyguanosine[l] + Pi[l]	3.1.3.2	24162	0	1000	0	l	Nucleotide metabolism
	RCR11239	L-glutamate:NAD+ oxidoreductase (deaminating)	AKG[m] + NH3[m] + NADH[m] + H+[m] <=> glutamate[m] + NAD+[m] + H2O[m]	1.4.1.3	24399	-1000	1000	0	m	Alanine aspartate and glutamate metabolism
	RCR11240	L-Glutamate:NADP+ oxidoreductase (deaminating)	AKG[m] + NH3[m] + NADPH[m] + H+[m] <=> glutamate[m] + NADP+[m] + H2O[m]	1.4.1.3	24399	-1000	1000	0	m	Alanine aspartate and glutamate metabolism
	RCR11241	L-Citrulline:L-aspartate ligase (AMP-forming)	citrulline[c] + aspartate[c] + ATP[c] => argininosuccinate[c] + AMP[c] + PPi[c]	6.3.4.5	25698	0	1000	0	c	Alanine aspartate and glutamate metabolism
	RCR11242	2-(Nomega-L-arginino)succinate arginine-lyase (fumarate-forming)	fumarate[c] + arginine[c] <=> argininosuccinate[c]	4.3.2.1	114205;59085	-1000	1000	0	c	Alanine aspartate and glutamate metabolism
	RCR11243	(S)-1-pyrroline-5-carboxylate:NAD+ oxidoreductase	1-pyrroline-5-carboxylate[m] + NAD+[m] + 2 H2O[m] => glutamate[m] + NADH[m] + H+[m]	1.5.1.12	641316	0	1000	0	m	Alanine aspartate and glutamate metabolism
	RCR11244	L-Aspartate:2-oxoglutarate aminotransferase[m]	aspartate[m] + AKG[m] <=> OAA[m] + glutamate[m]	2.6.1.1	25721	-1000	1000	0	m	Alanine aspartate and glutamate metabolism
	RCR11245	3-sulfino-L-alanine:2-oxoglutarate aminotransferase	3-sulfinoalanine[m] + AKG[m] => 3-sulfinylpyruvic acid[m] + glutamate[m]	2.6.1.1;2.6.1.7	25721	0	1000	0	m	Alanine aspartate and glutamate metabolism
	RCR11246	glutathione:NADP+ oxidoreductase	GSSG[m] + NADPH[m] + H+[m] => 2 GSH[m] + NADP+[m]	1.8.1.7	116686	0	1000	0	m	Alanine aspartate and glutamate metabolism
	RCR11247	L-glutamine amidohydrolase[m]	glutamine[m] + H2O[m] => NH3[m] + glutamate[m]	3.5.1.2;3.5.1.38	24398	0	1000	0	m	Alanine aspartate and glutamate metabolism
	RCR11248	L-Alanine:2-oxoglutarate aminotransferase[m]	AKG[m] + alanine[m] <=> pyruvate[m] + glutamate[m]	2.6.1.2	307759	-1000	1000	0	m	Alanine aspartate and glutamate metabolism
	RCR11249	2-oxoglutaramate amidohydrolase	2-oxoglutaramate[c] + H2O[c] => AKG[c] + NH3[c]	3.5.1.3	288174	0	1000	0	c	Alanine aspartate and glutamate metabolism
	RCR11250	2-oxoglutaramate amidohydrolase[m]	2-oxoglutaramate[m] + H2O[m] => AKG[m] + NH3[m]	3.5.1.3	288174	0	1000	0	m	Alanine aspartate and glutamate metabolism
	RCR11251	glutathione:NADP+ oxidoreductase[c]	GSSG[c] + NADPH[c] + H+[c] => 2 GSH[c] + NADP+[c]	1.8.1.7	116686	0	1000	0	c	Alanine aspartate and glutamate metabolism
	RCR11252	L-Glutamine:pyruvate aminotransferase	pyruvate[c] + glutamine[c] => 2-oxoglutaramate[c] + alanine[c]	2.6.1.15;2.6.1.63	311844	0	1000	0	c	Alanine aspartate and glutamate metabolism
	RCR11253	L-Glutamine:pyruvate aminotransferase[m]	pyruvate[m] + glutamine[m] => 2-oxoglutaramate[m] + alanine[m]	2.6.1.15;2.6.1.63	29416;541589	0	1000	0	m	Alanine aspartate and glutamate metabolism
	RCR11254	succinate-semialdehyde:NADP+ oxidoreductase	succinate semialdehyde[m] + NADP+[m] + H2O[m] => succinate[m] + NADPH[m] + H+[m]	1.2.1.16	24533	0	1000	0	m	Alanine aspartate and glutamate metabolism
	RCR11255	4-aminobutanoate:2-oxoglutarate aminotransferase	4-aminobutyrate[m] + AKG[m] <=> succinate semialdehyde[m] + glutamate[m]	2.6.1.19	81632	-1000	1000	0	m	Alanine aspartate and glutamate metabolism
	RCR11256	L-tyrosine:2-oxoglutarate aminotransferase[m]	AKG[m] + tyrosine[m] => 4-hydroxyphenylpyruvate[m] + glutamate[m]	2.6.1.5;2.6.1.57;2.6.1.1	24813;25721	0	1000	0	m	Alanine aspartate and glutamate metabolism
	RCR11257	amino-acid N-acetyltransferase	N-acetyl-L-asparagine[m] + CoA[m] <=> asparagine[m] + acetyl-CoA[m]	2.3.1.1	303563	-1000	1000	0	m	Alanine aspartate and glutamate metabolism
	RCR11258	alanine transaminase	(S)-2-aminobutanoate[c] + AKG[c] <=> 2-oxobutyrate[c] + glutamate[c]	2.6.1.2	81670	-1000	1000	0	c	Alanine aspartate and glutamate metabolism
	RCR11259	gamma-glutamylcyclotransferase[c]	(S)-2-aminobutanoate[c] + 5-oxoproline[c] <=> gamma-L-glutamyl-L-alpha-aminobutyrate[c]	2.3.2.4	290500;362368	-1000	1000	0	c	Alanine aspartate and glutamate metabolism
	RCR11260	N-Acetyl-L-aspartate amidohydrolase	N-acetyl-L-aspartate[c] + H2O[c] => acetate[c] + aspartate[c]	3.5.1.15	293653;79251	0	1000	0	c	Alanine aspartate and glutamate metabolism
	RCR11261	L-Proline:NADP+ 5-oxidoreductase[c]	1-pyrroline-5-carboxylate[c] + NADPH[c] + H+[c] => proline[c] + NADP+[c]	1.5.1.2	364064;300035;287877;498299	0	1000	0	c	Arginine and proline metabolism
	RCR11262	ATP:L-glutamate 5-phosphotransferase	glutamate[m] + ATP[m] => glutamyl-5-phosphate[m] + ADP[m]	2.7.2.11	361755	0	1000	0	m	Arginine and proline metabolism
	RCR11263	N-(omega)-Hydroxyarginine,NADPH:oxygen oxidoreductase (nitric-oxide-forming)	2 N-(omega)-hydroxyarginine[c] + NADPH[c] + 2 O2[c] + H+[c] => 2 NO[c] + 2 citrulline[c] + NADP+[c] + 2 H2O[c]	1.14.13.39	24598;24599;24600;497963	0	1000	0	c	Arginine and proline metabolism
	RCR11264	S-adenosylmethioninamine:putrescine 3-aminopropyltransferase	S-adenosylmethioninamine[c] + putrescine[c] => 5-methylthioadenosine[c] + spermidine[c] + H+[c]	2.5.1.16	84596;100912604	0	1000	0	c	Arginine and proline metabolism
	RCR11265	L-arginine,NADPH:oxygen oxidoreductase (N-(omega)-hydroxyarginine-forming)	arginine[c] + NADPH[c] + O2[c] + H+[c] <=> N-(omega)-hydroxyarginine[c] + NADP+[c] + H2O[c]	1.14.13.39	24598;24599;24600;497963	-1000	1000	0	c	Arginine and proline metabolism
	RCR11266	L-ornithine carboxy-lyase (putrescine-forming)	ornithine[c] => putrescine[c] + CO2[c]	4.1.1.17	24609	0	1000	0	c	Arginine and proline metabolism
	RCR11267	S-Adenosyl-L-methionine:guanidinoacetate N-methyltransferase	creatine[c] + SAH[c] <=> guanidinoacetate[c] + SAM[c]	2.1.1.2	25257	-1000	1000	0	c	Arginine and proline metabolism
	RCR11268	L-Proline,2-oxoglutarate:oxygen oxidoreductase (4-hydroxylating)[m]	AKG[m] + proline[m] + O2[m] => trans-4-hydroxy-L-proline[m] + succinate[m] + CO2[m]	1.14.11.2	361612;64475;360526	0	1000	0	m	Arginine and proline metabolism
	RCR11269	trans-4-Hydroxy-L-proline:NAD+ 5-oxidoreductase[m]	trans-4-hydroxy-L-proline[m] + NAD+[m] => L-1-pyrroline-3-hydroxy-5-carboxylate[m] + NADH[m] + H+[m]	1.5.1.2	364064;300035;287877;498299	0	1000	0	m	Arginine and proline metabolism
	RCR11270	trans-4-Hydroxy-L-proline:NADP+ 5-oxidoreductase	trans-4-hydroxy-L-proline[c] + NADP+[c] => L-1-pyrroline-3-hydroxy-5-carboxylate[c] + NADPH[c] + H+[c]	1.5.1.2	364064;300035;287877;498299	0	1000	0	c	Arginine and proline metabolism
	RCR11271	trans-4-Hydroxy-L-proline:NADP+ 5-oxidoreductase[m]	trans-4-hydroxy-L-proline[m] + NADP+[m] => L-1-pyrroline-3-hydroxy-5-carboxylate[m] + NADPH[m] + H+[m]	1.5.1.2	364064;300035;287877;498299	0	1000	0	m	Arginine and proline metabolism
	RCR11272	4-hydroxyproline oxidase	trans-4-hydroxy-L-proline[m] + O2[m] + 2 H+[m] => L-1-pyrroline-3-hydroxy-5-carboxylate[m] + 2 H2O[m]	1.5.99.-		0	1000	0	m	Arginine and proline metabolism
	RCR11273	spermine oxidase	spermine[c] + O2[c] + H2O[c] => spermine monoaldehyde[c] + NH3[c] + H2O2[c]	1.4.3.6;1.4.3.21;1.4.3.22	29473;65029	0	1000	0	c	Arginine and proline metabolism
	RCR11274	spermine monoaldehyde oxidase	spermine monoaldehyde[c] + O2[c] + H2O[c] => spermine dialdehyde[c] + NH3[c] + H2O2[c]	1.4.3.6;1.4.3.21;1.4.3.22	29473;65029	0	1000	0	c	Arginine and proline metabolism
	RCR11275	spermidine oxidase 1	spermidine[c] + O2[c] + H2O[c] => spermidine monoaldehyde 1[c] + NH3[c] + H2O2[c]	1.4.3.6;1.4.3.21;1.4.3.22	29473;65029	0	1000	0	c	Arginine and proline metabolism
	RCR11276	spermidine oxidase 2 oxidase	spermidine[c] + O2[c] + H2O[c] => spermidine monoaldehyde 2[c] + NH3[c] + H2O2[c]	1.4.3.6;1.4.3.21;1.4.3.22	29473;65029	0	1000	0	c	Arginine and proline metabolism
	RCR11277	spermidine monoaldehyde 1 oxidase	spermidine monoaldehyde 1[c] + O2[c] + H2O[c] => spermidine dialdehyde[c] + NH3[c] + H2O2[c]	1.4.3.6;1.4.3.21;1.4.3.22	29473;65029	0	1000	0	c	Arginine and proline metabolism
	RCR11278	spermidine monoaldehyde 2 oxidase	spermidine monoaldehyde 2[c] + O2[c] + H2O[c] => spermidine dialdehyde[c] + NH3[c] + H2O2[c]	1.4.3.6;1.4.3.21;1.4.3.22	29473;65029	0	1000	0	c	Arginine and proline metabolism
	RCR11279	spermidine monoaldehyde 1 dehydrogenase	spermidine monoaldehyde 1[c] + NAD+[c] + H2O[c] => putreanine[c] + NADH[c] + H+[c]	1.2.1.-	293173;500368;685750	0	1000	0	c	Arginine and proline metabolism
	RCR11280	spermidine monoaldehyde 2 dehydrogenase	spermidine monoaldehyde 2[c] + NAD+[c] + H2O[c] => isoputreanine[c] + NADH[c] + H+[c]	1.2.1.-	293173;500368;685750	0	1000	0	c	Arginine and proline metabolism
	RCR11281	acetylspermine acetyltransferase	N1,N12-diacetylspermine[c] + CoA[c] <=> N1-acetylspermine[c] + acetyl-CoA[c]			-1000	1000	0	c	Arginine and proline metabolism
	RCR11282	N1-acetylspermidine:oxygen oxidoreductase (3-acetamidopropanal-forming)	N1-acetylspermidine[c] + O2[c] + H2O[c] => acetamidopropanal[c] + putrescine[c] + H2O2[c]	1.5.3.13;1.5.3.16	308652;293589;501620	0	1000	0	c	Arginine and proline metabolism
	RCR11283	N1-acetylspermidine:oxygen oxidoreductase (3-acetamidopropanal-forming)[p]	N1-acetylspermidine[p] + O2[p] + H2O[p] => acetamidopropanal[p] + putrescine[p] + H2O2[p]	1.5.3.13;1.5.3.16	308652;293589;501620	0	1000	0	p	Arginine and proline metabolism
	RCR11284	N1-acetylpolyamine oxidase	N1,N12-diacetylspermine[c] + O2[c] + H2O[c] => acetamidopropanal[c] + N1-acetylspermidine[c] + H2O2[c]	1.5.3.13;1.5.3.16	308652;293589;501620	0	1000	0	c	Arginine and proline metabolism
	RCR11285	RCR11285[c]	spermic acid 1[c] + NADH[c] + H+[c] <=> spermine monoaldehyde[c] + NAD+[c] + H2O[c]	1.2.1.-	293173;500368;685750	-1000	1000	0	c	Arginine and proline metabolism
	RCR11286	Transferred to 1.2.1.88[m]	L-1-pyrroline-3-hydroxy-5-carboxylate[m] + H2O[m] <=> L-4-hydroxyglutamate semialdehyde[m]	1.5.1.12	641316	-1000	1000	0	m	Arginine and proline metabolism
	RCR11287	N2-Acetyl-L-ornithine amidohydrolase	N-acetylornithine[c] + H2O[c] <=> acetate[c] + ornithine[c]	3.5.1.14	300981	-1000	1000	0	c	Arginine and proline metabolism
	RCR11288	cortisol transport	creatine-phosphate[c] + 2 H+[c] => creatinine[c] + Pi[c]			0	1000	0	c	Arginine and proline metabolism
	RCR11289	Sarcosine dehydrogenase (m)	sarcosine[m] + THF[m] + FAD[m] => 5,10-methylene-THF[m] + FADH2[m] + glycine[m]	1.5.8.3	114123	0	1000	0	m	Arginine and proline metabolism
	RCR11290	acetyl-CoA:putrescine N-acetyltransferase	putrescine[c] + acetyl-CoA[c] => N-acetylputrescine[c] + CoA[c]	2.3.1.57	302642;360547	0	1000	0	c	Arginine and proline metabolism
	RCR11291	N-Acetylputrescine:oxygen oxidoreductase(deaminating)(flavin-containing)	N-acetylputrescine[c] + O2[c] + H2O[c] => N4-acetylaminobutanal[c] + NH3[c] + H2O2[c]	1.4.3.4	25750;29473;65029;29253	0	1000	0	c	Arginine and proline metabolism
	RCR11292	N4-Acetylaminobutanal:NAD+ oxidoreductase	N4-acetylaminobutanal[c] + NAD+[c] + H2O[c] => 4-acetamidobutanoate[c] + NADH[c] + H+[c]	1.2.1.3	291450;29539;64040;65183;298079	0	1000	0	c	Arginine and proline metabolism
	RCR11293	Putrescine:oxygen oxidoreductase (deaminating)	putrescine[c] + O2[c] + H2O[c] => 4-aminobutanal[c] + NH3[c] + H2O2[c]	1.4.3.22	65029	0	1000	0	c	Arginine and proline metabolism
	RCR11294	L-proline:(acceptor) oxidoreductase[m]	FAD[m] + proline[m] => 1-pyrroline-5-carboxylate[m] + FADH2[m]	1.5.99.8	680409;361538	0	1000	0	m	Arginine and proline metabolism
	RCR11295	succinate-semialdehyde:NAD+ oxidoreductase	succinate semialdehyde[m] + NAD+[m] + H2O[m] => succinate[m] + NADH[m] + H+[m]	1.2.1.24;1.2.1.16	361244;291133	0	1000	0	m	Alanine aspartate and glutamate metabolism
	RCR11296	ATP:(R)-glycerate 3-phosphotransferase	glycerate[c] + ATP[c] => 3-phospho-D-glycerate[c] + ADP[c]	2.7.1.31	684314	0	1000	0	c	Glycine serine and threonine metabolism
	RCR11297	ATP:(R)-glycerate 3-phosphotransferase[m]	glycerate[m] + ATP[m] => 3-phospho-D-glycerate[m] + ADP[m]	2.7.1.31	684314	0	1000	0	m	Glycine serine and threonine metabolism
	RCR11298	2-methyl-branched-chain-enoyl-CoA reductase	2-methylbutyryl-CoA[m] + FAD[m] <=> tiglyl-CoA[m] + FADH2[m]	1.3.8.5	25618	-1000	1000	0	m	Glycine serine and threonine metabolism
	RCR11299	3-Phospho-D-glycerate:NAD+ 2-oxidoreductase	3-phospho-D-glycerate[c] + NAD+[c] <=> 3-phosphonooxypyruvate[c] + NADH[c] + H+[c]	1.1.1.95	58835;361094	-1000	1000	0	c	Glycine serine and threonine metabolism
	RCR11300	3-Phosphoserine:2-oxoglutarate aminotransferase	3-phosphonooxypyruvate[c] + glutamate[c] <=> 3-phosphoserine[c] + AKG[c]	2.6.1.52	293820	-1000	1000	0	c	Glycine serine and threonine metabolism
	RCR11301	O-phospho-L-serine phosphohydrolase	3-phosphoserine[c] + H2O[c] => serine[c] + Pi[c]	3.1.3.3	288666;304429	0	1000	0	c	Glycine serine and threonine metabolism
	RCR11302	5,10-Methylenetetrahydrofolate:glycine hydroxymethyltransferase	THF[c] + serine[c] <=> 5,10-methylene-THF[c] + glycine[c] + H2O[c]	2.1.2.1	287379	-1000	1000	0	c	Glycine serine and threonine metabolism
	RCR11303	sarcosine:oxygen oxidoreductase (demethylating)	sarcosine[p] + O2[p] + H2O[p] => formaldehyde[p] + glycine[p] + H2O2[p]	1.5.3.1;1.5.99.1	114123;303272	0	1000	0	p	Glycine serine and threonine metabolism
	RCR11304	aminoacetone:oxygen oxidoreductase(deaminating)	aminoacetone[c] + O2[c] + H2O[c] => methylglyoxal[c] + NH3[c] + H2O2[c]	1.4.3.21	29473	0	1000	0	c	Glycine serine and threonine metabolism
	RCR11305	(R)-Lactaldehyde:NAD+ oxidoreductase	methylglyoxal[c] + NADH[c] + H+[c] => D-lactaldehyde[c] + NAD+[c]	1.1.1.79;1.1.1.81	680021	0	1000	0	c	Glycine serine and threonine metabolism
	RCR11306	L-2-amino-3-oxobutanoate decarboxylation, mitochondrial (spontaneous)	L-2-amino-3-oxobutanoic acid[m] => aminoacetone[m] + CO2[m]			0	1000	0	m	Glycine serine and threonine metabolism
	RCR11307	5-aminolevulinate synthase	2-amino-3-oxoadipate[m] + CoA[m] <=> succinyl-CoA[m] + glycine[m]	2.3.1.37	65155;25748;361433	-1000	1000	0	m	Glycine serine and threonine metabolism
	RCR11308	L-Serine:pyruvate aminotransferase	pyruvate[c] + serine[c] => hydroxypyruvate[c] + alanine[c]	2.6.1.51	24792	0	1000	0	c	Glycine serine and threonine metabolism
	RCR11309	L-Serine:pyruvate aminotransferase[p]	pyruvate[p] + serine[p] => hydroxypyruvate[p] + alanine[p]	2.6.1.51	24792	0	1000	0	p	Glycine serine and threonine metabolism
	RCR11310	creatine kinase	creatine[c] + ATP[c] <=> creatine-phosphate[c] + ADP[c] + 2 H+[c]	2.7.3.2	24264;24265;29593;688698	-1000	1000	0	c	Glycine serine and threonine metabolism
	RCR11311	p-Cumic alcohol:NADP+ oxidoreductase	betaine_aldehyde[c] + NADP+[c] + H2O[c] => betaine[c] + NADPH[c] + 2 H+[c]	1.2.1.8	291450	0	1000	0	c	Glycine serine and threonine metabolism
	RCR11312	N,N-dimethylglycine:electron-transfer flavoprotein oxidoreductase (demethylating)	sarcosine[c] + formaldehyde[c] + NADPH[c] + H+[c] <=> dimethylglycine[c] + NADP+[c] + H2O[c]	1.5.8.4	245961;307852	-1000	1000	0	c	Glycine serine and threonine metabolism
	RCR11313	succinyl-CoA:glycine C-succinyltransferase (decarboxylating)	succinyl-CoA[m] + glycine[m] => 5-aminolevulinate[m] + CO2[m] + CoA[m]	2.3.1.37	65155;25748;361433	0	1000	0	m	Glycine serine and threonine metabolism
	RCR11314	5,10-Methylenetetrahydrofolate:glycine hydroxymethyltransferase[m]	5,10-methylene-THF[m] + glycine[m] + H2O[m] <=> THF[m] + serine[m]	2.1.2.1	299857	-1000	1000	0	m	Glycine serine and threonine metabolism
	RCR11315	Tetrahydrofolate:L-glutamate gamma-ligase (ADP-forming)	THF[c] + 5 glutamate[c] + 5 ATP[c] => THF-hexaglutamate[c] + 5 Pi[c] + 5 ADP[c]	6.3.2.17	687266	0	1000	0	c	Glycine serine and threonine metabolism
	RCR11316	tetrahydropteroyl-poly-gamma-glutamate gamma-glutamylhydrolase[c]	THF-hexaglutamate[c] + 5 H2O[c] => THF[c] + 5 glutamate[c]	3.4.19.9	25455	0	1000	0	c	Glycine serine and threonine metabolism
	RCR11317	glycolate:NADP+ oxidoreductase	glyoxalate[c] + NADPH[c] + H+[c] <=> glycolate[c] + NADP+[c]	1.1.1.79;1.1.1.81	680021	-1000	1000	0	c	Glycine serine and threonine metabolism
	RCR11318	glycine-cleavage complex (lipoamide), mitochondrial	lipoamide[m] + glycine[m] => S-aminomethyldihydrolipoamide[m] + CO2[m]	1.8.1.4;2.1.2.10	309312:298942:306586:171133	0	1000	0	m	Glycine serine and threonine metabolism
	RCR11319	S-aminomethyldihydrolipoylprotein:(6S)-tetrahydrofolate aminomethyltransferase (ammonia-forming)	S-aminomethyldihydrolipoylprotein[m] + THF[m] => dihydrolipoylprotein[m] + 5,10-methylene-THF[m] + NH3[m]	1.8.1.4;2.1.2.10	309312:298942:306586:171133	0	1000	0	m	Glycine serine and threonine metabolism
	RCR11320	dihydrolipoylprotein:NAD+ oxidoreductase	lipoylprotein[m] + NADH[m] + H+[m] <=> dihydrolipoylprotein[m] + NAD+[m]	1.8.1.4;2.1.2.10	298942	-1000	1000	0	m	Glycine serine and threonine metabolism
	RCR11321	2,6 dimethylheptanoly CoA carnitine transferase	dimethylglycine[m] + FAD[m] + H2O[m] => sarcosine[m] + formaldehyde[m] + FADH2[m]	1.5.8.4	245961	0	1000	0	m	Glycine serine and threonine metabolism
	RCR11322	p-cumic alcohol:NAD+ oxidoreductase[m]	betaine_aldehyde[m] + NAD+[m] + H2O[m] => betaine[m] + NADH[m] + 2 H+[m]	1.2.1.8	291450	0	1000	0	m	Glycine serine and threonine metabolism
	RCR11323	Choline kinase	choline[m] + FAD[m] => betaine_aldehyde[m] + FADH2[m]	1.1.99.1	290551	0	1000	0	m	Glycine serine and threonine metabolism
	RCR11324	3-Methylimidazole acetaldehyde:NAD+ oxidoreductase	methylimidazole-acetaldehyde[c] + NAD+[c] + H2O[c] => methylimidazoleacetic acid[c] + NADH[c] + H+[c]	1.2.1.5	25375;266603;309147;688778	0	1000	0	c	Aromatic amino acid metabolism
	RCR11325	5-Formiminotetrahydrofolate:L-glutamate N-formiminotransferase	5-formiminotetrahydrofolate[c] + glutamate[c] <=> N-formimino-L-glutamate[c] + THF[c]	2.1.2.5	89833	-1000	1000	0	c	Aromatic amino acid metabolism
	RCR11326	4-imidazolone-5-propanoate amidohydrolase	4-imidazolone-5-propanoate[c] + H2O[c] => N-formimino-L-glutamate[c]	3.5.2.7	299735	0	1000	0	c	Aromatic amino acid metabolism
	RCR11327	very-long-chain 3-oxoacyl-CoA synthase	S-[2-carboxy-1-(1H-imidazol-4-yl)ethyl]-L-cysteine[c] + acetyl-CoA[c] => N-acetyl-S-[2-carboxy-1-(1H-imidazol-4-yl)ethyl]-L-cysteine[c] + CoA[c]	2.3.1.199	171400;171402;498728;361895;102549542;679532;309449;315851	0	1000	0	c	Aromatic amino acid metabolism
	RCR11328	RCR11328[c]	N-acetyl-S-[2-carboxy-1-(1H-imidazol-4-yl)ethyl]-L-cysteine[c] + H2O[c] <=> S-[2-carboxy-1-(1H-imidazol-4-yl)ethyl]-L-cysteine[c] + acetate[c]	3.5.1.-	361532;306840;497009;293653;303745;246233;293615;299638;362914;499210;309757;360462;685695;367214	-1000	1000	0	c	Aromatic amino acid metabolism
	RCR11329	1H-Imidazole-4-ethanamine:oxygen oxidoreductase (deaminating) (copper-containing)	histamine[c] + O2[c] + H2O[c] => imidazole-4-acetaldehyde[c] + NH3[c] + H2O2[c]	1.4.3.6;1.4.3.21;1.4.3.22	29473;65029	0	1000	0	c	Aromatic amino acid metabolism
	RCR11330	Imidazole acetaldehyde:NAD+ oxidoreductase	imidazole-4-acetaldehyde[c] + NAD+[c] + H2O[c] => imidazole-4-acetate[c] + NADH[c] + H+[c]	1.2.1.3	291450;29539;64040;65183;298079	0	1000	0	c	Aromatic amino acid metabolism
	RCR11331	Imidazole acetaldehyde:NAD+ oxidoreductase[m]	imidazole-4-acetaldehyde[m] + NAD+[m] + H2O[m] => imidazole-4-acetate[m] + NADH[m] + H+[m]	1.2.1.4;1.2.1.5	291450;29539;298079	0	1000	0	m	Aromatic amino acid metabolism
	RCR11332	2-oxoadipate dehydrogenase complex	2-oxoadipate[m] + NAD+[m] + CoA[m] => glutaryl-CoA[m] + CO2[m] + NADH[m] + H+[m]	1.2.4.2	298942:299201:290566;298942:299201:360975	0	1000	0	m	Lysine metabolism
	RCR11333	N6-(L-1,3-Dicarboxypropyl)-L-lysine:NADP+ oxidoreductase (L-lysine-forming)	AKG[m] + lysine[m] + NADPH[m] + H+[m] => saccharopine[m] + NADP+[m] + H2O[m]	1.5.1.8	296925	0	1000	0	m	Lysine metabolism
	RCR11334	L-2-aminoadipate:2-oxoglutarate aminotransferase[m]	2-oxoadipate[m] + glutamate[m] <=> L-2-aminoadipate[m] + AKG[m]	2.6.1.39	29416	-1000	1000	0	m	Lysine metabolism
	RCR11335	N6-(L-1,3-Dicarboxypropyl)-L-lysine:NAD+ oxidoreductase	saccharopine[m] + NAD+[m] + H2O[m] => 2-aminoadipate 6-semialdehyde[m] + glutamate[m] + NADH[m] + H+[m]	1.5.1.9	296925;305021;100910414	0	1000	0	m	Lysine metabolism
	RCR11336	N6-(L-1,3-Dicarboxypropyl)-L-lysine:NADP+ oxidoreductase	saccharopine[m] + NADP+[m] + H2O[m] => 2-aminoadipate 6-semialdehyde[m] + glutamate[m] + NADPH[m] + H+[m]	1.5.1.10	296925	0	1000	0	m	Lysine metabolism
	RCR11337	(S)-2-Amino-6-oxohexanoate hydro-lyase (spontaneous)	1-piperideine-6-carboxylate[c] + H2O[c] <=> 2-aminoadipate 6-semialdehyde[c]	1.14.17.1	25699;294119	-1000	1000	0	c	Lysine metabolism
	RCR11338	histone-lysine N-methyltransferase	[protein]-L-lysine[c] + SAM[c] => [protein]-N6-methyl-L-lysine[c] + SAH[c]	2.1.1.43		0	1000	0	c	Lysine metabolism
	RCR11339	S-adenosyl-L-methionine:cytochrome-c-L-lysine N6-methyltransferase	[protein]-N6-methyl-L-lysine[c] + SAM[c] => [protein]-N6,N6-dimethyl-L-lysine[c] + SAH[c]	2.1.1.43		0	1000	0	c	Lysine metabolism
	RCR11340	S-adenosyl-L-methionine:cytochrome-c-L-lysine N6-methyltransferase[c]	[protein]-N6,N6-dimethyl-L-lysine[c] + SAM[c] + H+[c] => [protein]-N6,N6,N6-trimethyl-L-lysine[c] + SAH[c]	2.1.1.43		0	1000	0	c	Lysine metabolism
	RCR11341	Signal peptidase I	[protein]-N6,N6,N6-trimethyl-L-lysine[c] + H2O[c] => N6,N6,N6-trimethyl-L-lysine[c] + 2 H+[c]	3.4.21.89;3.4.-.-	266758:65166:290555:293142:680782	0	1000	0	c	Lysine metabolism
	RCR11342	N6,N6,N6-Trimethyl-L-lysine,2-oxoglutarate:oxygen oxidoreductase (3-hydroxylating)	N6,N6,N6-trimethyl-L-lysine[c] + AKG[c] + O2[c] => 3-hydroxy-N6,N6,N6-trimethyl-L-lysine[c] + succinate[c] + CO2[c]	1.14.11.8	170898	0	1000	0	c	Lysine metabolism
	RCR11343	glycine hydroxymethyltransferase, mitochondrial	3-hydroxy-N6,N6,N6-trimethyl-L-lysine[c] + H+[c] => 4-trimethylammoniobutanal[c] + glycine[c]	2.1.2.1	299857	0	1000	0	c	Lysine metabolism
	RCR11344	4-Trimethylammoniobutanal:NAD+ 1-oxidoreductase	4-trimethylammoniobutanal[c] + NAD+[c] + H2O[c] => gamma-butyrobetaine[c] + NADH[c] + 2 H+[c]	1.2.1.47	64040	0	1000	0	c	Lysine metabolism
	RCR11345	PPD2CSPp	6-amino-2-oxohexanoate[p] => delta1-piperideine-2-carboxylate[p] + H2O[p]			0	1000	0	p	Lysine metabolism
	RCR11346	L-Pipecolate:NAD+ 2-oxidoreductase	delta1-piperideine-2-carboxylate[p] + NADH[p] + H+[p] => L-pipecolate[p] + NAD+[p]			0	1000	0	p	Lysine metabolism
	RCR11347	L-Pipecolate:oxygen 1,6-oxidoreductase	L-pipecolate[p] + O2[p] => 1-piperideine-6-carboxylate[p] + H2O2[p]	1.5.3.1;1.5.3.7	303272	0	1000	0	p	Lysine metabolism
	RCR11348	histone-lysine N-methyltransferase, nuclear	[protein]-L-lysine[n] + SAM[n] => histone-N6-methyl-L-lysine[n] + SAH[n]	2.1.1.43		0	1000	0	n	Lysine metabolism
	RCR11349	histone-lysine N-methyltransferase, nuclear[n]	histone-N6-methyl-L-lysine[n] + SAM[n] => [protein]-N6,N6-dimethyl-L-lysine[n] + SAH[n]	2.1.1.43		0	1000	0	n	Lysine metabolism
	RCR11350	S-adenosyl-L-methionine:cytochrome-c-L-lysine N6-methyltransferase[n]	[protein]-N6,N6-dimethyl-L-lysine[n] + SAM[n] => [protein]-N6,N6,N6-trimethyl-L-lysine[n] + SAH[n]	2.1.1.43		0	1000	0	n	Lysine metabolism
	RCR11351	(S)-3-hydroxybutanoyl-CoA hydro-lyase	crotonyl-CoA[m] + H2O[m] => (S)-3-hydroxybutyryl-CoA[m]	4.2.1.17	171142:140547:170670	0	1000	0	m	Aromatic amino acid metabolism
	RCR11352	(S)-3-Hydroxybutanoyl-CoA:NAD+ oxidoreductase	(S)-3-hydroxybutyryl-CoA[m] + NAD+[m] => acetoacetyl-CoA[m] + NADH[m] + H+[m]	1.1.1.35;1.1.1.211	63864:113965:170670	0	1000	0	m	Aromatic amino acid metabolism
	RCR11353	Quinolinate Synthase (Eukaryotic)	2-amino-3-carboxymuconate semialdehyde[c] => quinolinate[c] + H2O[c]	Spontaneous		0	1000	0	c	Aromatic amino acid metabolism
	RCR11354	3-Hydroxykynurenamine decarboxy-lyase	3-hydroxy-L-kynurenine[c] => 3-hydroxykynurenamine[c] + CO2[c]	4.1.1.28	24311	0	1000	0	c	Aromatic amino acid metabolism
	RCR11355	3-Hydroxykynurenamine:oxygen oxidoreductase(deaminating)(flavin-containing)	3-hydroxykynurenamine[c] + O2[c] => 4,8-dihydroxyquinoline[c] + NH3[c] + H2O2[c]	1.4.3.4	25750;29253	0	1000	0	c	Aromatic amino acid metabolism
	RCR11356	L-Kynurenine:2-oxoglutarate aminotransferase	kynurenine[c] + AKG[c] => 4-(2-aminophenyl)-2,4-dioxobutanoate[c] + glutamate[c]	2.6.1.7	29416;311844;541589	0	1000	0	c	Aromatic amino acid metabolism
	RCR11357	4-(2-Aminophenyl)-2,4-dioxobutanoate dehydratase	4-(2-aminophenyl)-2,4-dioxobutanoate[c] => 4-hydroxy-2-quinolinecarboxylic acid[c] + H2O[c]			0	1000	0	c	Aromatic amino acid metabolism
	RCR11358	Melatonin:NADP oxidoreductase	melatonin[c] + NADPH[c] + O2[c] + H+[c] => 6-hydroxymelatonin[c] + NADP+[c] + H2O[c]	1.14.14.1	24296;24297;25426;293989	0	1000	0	c	Aromatic amino acid metabolism
	RCR11359	S-(hydroxymethyl)glutathione synthase	formaldehyde[c] + GSH[c] <=> hydroxymethylglutathione[c]	4.4.1.22	79238	-1000	1000	0	c	Aromatic amino acid metabolism
	RCR11360	Phenylacetaldehyde:NAD+ oxidoreductase[c]	phenylacetaldehyde[c] + NAD+[c] + H2O[c] => phenylacetate[c] + NADH[c] + H+[c]	1.2.1.5;1.2.1.39	25375;266603;309147;688778	0	1000	0	c	Aromatic amino acid metabolism
	RCR11361	Aldehyde:NADP+ oxidoreductase[c]	phenylacetate[c] + NADPH[c] + H+[c] <=> phenylacetaldehyde[c] + NADP+[c] + H2O[c]	1.2.1.5	25375;266603;309147;688778	-1000	1000	0	c	Aromatic amino acid metabolism
	RCR11362	gentisate aldehyde synthase	homogentisate[c] + NADPH[c] + O2[c] => gentisate aldehyde[c] + CO2[c] + NADP+[c] + H+[c] + H2O[c]	4.1.1.-		0	1000	0	c	Aromatic amino acid metabolism
	RCR11363	Gentisate aldehyde:NAD+ oxidoreductase	gentisate aldehyde[c] + NAD+[c] + H2O[c] => 2,5-dihydroxybenzoate[c] + NADH[c] + H+[c]	1.2.1.29	54349	0	1000	0	c	Aromatic amino acid metabolism
	RCR11364	aldehyde oxidase	gentisate aldehyde[c] + O2[c] + H2O[c] => 2,5-dihydroxybenzoate[c] + H2O2[c]	1.2.3.1	316421;316424;493909;54349	0	1000	0	c	Aromatic amino acid metabolism
	RCR11365	NADPH:oxygen oxidoreductase	NADPH[c] + O2[c] + H+[c] => H2O2[c] + NADP+[c]	1.11.1.-;1.6.3.1	266807;79107	0	1000	0	c	Aromatic amino acid metabolism
	RCR11366	Norepinephrine Sulfotransferase	noradrenaline[c] + PAPS[c] => norepinephrine sulfate[c] + PAP[c]			0	1000	0	c	Aromatic amino acid metabolism
	RCR11367	Tyramine Sulfotransferase	tyramine[c] + PAPS[c] => tyramine-O-sulfate[c] + PAP[c]	2.8.2.1	83783	0	1000	0	c	Aromatic amino acid metabolism
	RCR11368	L-tyrosine,tetrahydrobiopterin:oxygen oxidoreductase(3-hydroxylating)	tetrahydrobiopterin[c] + tyrosine[c] + O2[c] => 4alpha-hydroxytetrahydrobiopterin[c] + L-dopa[c]	1.14.16.2	25085	0	1000	0	c	Aromatic amino acid metabolism
	RCR11369	1,2-benzenediol:oxygen oxidoreductase	2 tyrosine[c] + O2[c] => 2 L-dopa[c]	1.14.18.1	308800	0	1000	0	c	Aromatic amino acid metabolism
	RCR11370	3,4-dihydroxy-L-phenylalanine:oxygen oxidoreductase	2 L-dopa[c] + O2[c] => 2 L-dopaquinone[c] + 2 H2O[c]	1.14.18.1	308800	0	1000	0	c	Aromatic amino acid metabolism
	RCR11371	Tyrosinase	indole-5,6-quinone[c] + 5,6-dihydroxyindole-2-carboxylate[c] + O2[c] => eumelanin[c] + H2O[c]			0	1000	0	c	Aromatic amino acid metabolism
	RCR11372	acetyl-CoA:propanoyl-CoA 2-C-acetyltransferase	2-methylacetoacetyl-CoA[m] + CoA[m] => propanoyl-CoA[m] + acetyl-CoA[m]	2.3.1.16	170670:171155:170465	0	1000	0	m	Valine leucine and isoleucine metabolism
	RCR11373	Propanoyl-CoA:carbon-dioxide ligase (ADP-forming)	propanoyl-CoA[m] + HCO3-[m] + ATP[m] + H+[m] => methylmalonyl-CoA[m] + Pi[m] + ADP[m]	6.4.1.3	687008:24624	0	1000	0	m	Valine leucine and isoleucine metabolism
	RCR11374	Methylmalonyl-CoA epimerase	methylmalonyl-CoA[m] => (R)-methylmalonyl-CoA[m]	5.1.99.1	293829	0	1000	0	m	Valine leucine and isoleucine metabolism
	RCR11375	(R)-Methylmalonyl-CoA CoA-carbonylmutase	(R)-methylmalonyl-CoA[m] => succinyl-CoA[m]	5.4.99.2	688517	0	1000	0	m	Valine leucine and isoleucine metabolism
	RCR11376	L-Valine:2-oxoglutarate aminotransferase	AKG[c] + valine[c] => 3-methyl-2-oxobutyrate[c] + glutamate[c]	2.6.1.42	29592	0	1000	0	c	Valine leucine and isoleucine metabolism
	RCR11377	L-Valine:2-oxoglutarate aminotransferase[m]	AKG[m] + valine[m] => 3-methyl-2-oxobutyrate[m] + glutamate[m]	2.6.1.42	64203	0	1000	0	m	Valine leucine and isoleucine metabolism
	RCR11378	3-Hydroxy-2-methylpropanoate:NAD+ oxidoreductase	3-hydroxyisobutyrate[m] + NAD+[m] => 2-methyl-3-oxopropanoate[m] + NADH[m] + H+[m]	1.1.1.31;1.1.1.35	63864;113965;63938	0	1000	0	m	Valine leucine and isoleucine metabolism
	RCR11379	L-Leucine:2-oxoglutarate aminotransferase[c]	AKG[c] + isoleucine[c] => 2-oxo-3-methylvalerate[c] + glutamate[c]	2.6.1.42	29592	0	1000	0	c	Valine leucine and isoleucine metabolism
	RCR11380	L-Leucine:2-oxoglutarate aminotransferase[m]	AKG[m] + isoleucine[m] => 2-oxo-3-methylvalerate[m] + glutamate[m]	2.6.1.42	64203	0	1000	0	m	Valine leucine and isoleucine metabolism
	RCR11381	3-methyl-2-oxobutanoate dehydrogenase (2-methylpropanoyl-transferring)	2-oxo-3-methylvalerate[m] + lipoamide[m] => S-(2-methylbutanoyl)-dihydrolipoamide[m] + CO2[m]	1.2.4.4	25244:29711:100359879	0	1000	0	m	Valine leucine and isoleucine metabolism
	RCR11382	3-methyl-2-oxobutanoate dehydrogenase (2-methylpropanoyl-transferring)[m]	4-methyl-2-oxopentanoate[m] + lipoamide[m] => S-(3-methylbutanoyl)-dihydrolipoamide[m] + CO2[m]	1.2.4.4	25244:29711:100359879	0	1000	0	m	Valine leucine and isoleucine metabolism
	RCR11383	leucine transaminase, mitochondrial	AKG[m] + leucine[m] => 4-methyl-2-oxopentanoate[m] + glutamate[m]	2.6.1.42;2.6.1.6	64203	0	1000	0	m	Valine leucine and isoleucine metabolism
	RCR11384	methylcrotonoyl-CoA carboxylase	2-methylglutaconyl-CoA[m] + Pi[m] + ADP[m] <=> tiglyl-CoA[m] + HCO3-[m] + ATP[m] + H+[m]	6.4.1.4	294972:361884	-1000	1000	0	m	Valine leucine and isoleucine metabolism
	RCR11385	L-3-amino-isobutanoate:2-oxoglutarate aminotransferase	2-methyl-3-oxopropanoate[m] + glutamate[m] <=> L-3-amino-isobutanoate[m] + AKG[m]	2.6.1.22	81632	-1000	1000	0	m	Valine leucine and isoleucine metabolism
	RCR11386	(S)-methylmalonyl-CoA carboxy-lyase (propanoyl-CoA-forming)	methylmalonyl-CoA[m] => propanoyl-CoA[m] + CO2[m]	4.1.1.9	85239	0	1000	0	m	Valine leucine and isoleucine metabolism
	RCR11387	glycine N-acyltransferase	N-arachidonoylglycine[m] + CoA[m] <=> arachidonyl-CoA[m] + glycine[m]	2.3.1.13	293779	-1000	1000	0	m	Aromatic amino acid metabolism
	RCR11388	L-Phenylalanine,tetrahydrobiopterin:oxygen oxidoreductase (4-hydroxylating)	tetrahydrobiopterin[c] + phenylalanine[c] + O2[c] => dihydrobiopterin[c] + tyrosine[c] + H2O[c]	1.14.16.1	24616	0	1000	0	c	Aromatic amino acid metabolism
	RCR11389	L-tryptophan:oxygen 2,3-oxidoreductase (decyclizing)	tryptophan[c] + O2[c] => L-formylkynurenine[c]	1.13.11.11;1.13.11.52	64206;66029;681319	0	1000	0	c	Aromatic amino acid metabolism
	RCR11390	N-Formyl-L-kynurenine amidohydrolase	L-formylkynurenine[c] + H2O[c] => kynurenine[c] + formate[c]	3.5.1.49;3.5.1.9	688283	0	1000	0	c	Aromatic amino acid metabolism
	RCR11391	Formylkynurenine hydrolase	L-formylkynurenine[c] + H2O[c] => formylanthranilate[c] + alanine[c]	3.7.1.3	116682	0	1000	0	c	Aromatic amino acid metabolism
	RCR11392	N-Formylanthranilate amidohydrolase	formylanthranilate[c] + H2O[c] => anthranilate[c] + formate[c]	3.5.1.9	688283	0	1000	0	c	Aromatic amino acid metabolism
	RCR11393	L-Kynurenine,NADPH:oxygen oxidoreductase (3-hydroxylating)	3-hydroxy-L-kynurenine[c] + NADP+[c] + H2O[c] <=> kynurenine[c] + NADPH[c] + O2[c] + H+[c]	1.14.13.9	59113	-1000	1000	0	c	Aromatic amino acid metabolism
	RCR11394	kynurenine-oxoglutarate transaminase	4-hydroxy-2-quinolinecarboxylic acid[c] + glutamate[c] + H2O[c] <=> kynurenine[c] + AKG[c]	2.6.1.7	29416;311844;541589	-1000	1000	0	c	Aromatic amino acid metabolism
	RCR11395	L-Kynurenine hydrolase	kynurenine[c] + H2O[c] => anthranilate[c] + alanine[c]	3.7.1.3	116682	0	1000	0	c	Aromatic amino acid metabolism
	RCR11396	2-Aminomuconate semialdehyde:NAD+ 6-oxidoreductase	2-aminomuconate semialdehyde[c] + NAD+[c] + H2O[c] => 2-aminomuconate[c] + NADH[c] + H+[c]	1.2.1.32		0	1000	0	c	Aromatic amino acid metabolism
	RCR11397	2-aminomuconate reductase	2-aminomuconate[c] + NADPH[c] + H+[c] + H2O[c] => 2-oxoadipate[c] + NH3[c] + NADP+[c]	1.5.1.-		0	1000	0	c	Aromatic amino acid metabolism
	RCR11398	glutaryl-CoA:electron-transfer flavoprotein 2,3-oxidoreductase (decarboxylating)	glutaryl-CoA[m] + FAD[m] => crotonyl-CoA[m] + FADH2[m] + CO2[m]	1.3.8.6	364975	0	1000	0	m	Aromatic amino acid metabolism
	RCR11399	3-Hydroxy-L-kynurenine:2-oxoglutarate aminotransferase	3-hydroxy-L-kynurenine[c] + AKG[c] => 4-(2-amino-3-hydroxyphenyl)-2,4-dioxobutanoate[c] + glutamate[c]	2.6.1.7	29416;311844;541589	0	1000	0	c	Aromatic amino acid metabolism
	RCR11400	RCR11400[c]	4-(2-amino-3-hydroxyphenyl)-2,4-dioxobutanoate[c] => xanthurenate[c] + H2O[c]			0	1000	0	c	Aromatic amino acid metabolism
	RCR11401	kynurenine-oxoglutarate transaminase[c]	3-hydroxy-L-kynurenine[c] + AKG[c] <=> xanthurenate[c] + glutamate[c] + H2O[c]	2.6.1.7	29416;311844;541589	-1000	1000	0	c	Aromatic amino acid metabolism
	RCR11402	RCR11402[c]	beta-carboline[c] + 2 H+[c] + H2O[c] <=> tryptophan[c]			-1000	1000	0	c	Aromatic amino acid metabolism
	RCR11403	serotonin O-methyltransferase	beta-carboline[c] + SAM[c] => harman[c] + SAH[c]	2.1.1.-		0	1000	0	c	Aromatic amino acid metabolism
	RCR11404	S-Adenosyl-L-methionine:amine N-methyltransferase	tryptamine[c] + SAM[c] => N-methyltryptamine[c] + SAH[c]	2.1.1.49	368066	0	1000	0	c	Aromatic amino acid metabolism
	RCR11405	Tryptamine:oxygen oxidoreductase(deaminating)	tryptamine[c] + O2[c] + H2O[c] => indole-3-acetaldehyde[c] + NH3[c] + H2O2[c]	1.4.3.4;1.4.3.22	25750;65029;29253	0	1000	0	c	Aromatic amino acid metabolism
	RCR11406	Indole-3-acetaldehyde:NAD+ oxidoreductase[c]	indole-3-acetaldehyde[c] + NAD+[c] + H2O[c] => indoleacetate[c] + NADH[c] + H+[c]	1.2.1.3	291450;29539;64040;65183;298079	0	1000	0	c	Aromatic amino acid metabolism
	RCR11407	S-adenosyl-L-methionine:(indol-3-yl)acetate O-methyltransferase	indoleacetate[c] + SAM[c] => methyl-indole-3-acetate[c] + SAH[c]	2.1.1.6	24267;308868	0	1000	0	c	Aromatic amino acid metabolism
	RCR11408	5-hydroxy-L-tryptophan:oxygen 2,3-dioxygenase (indole-decyclizing)	5-hydroxy-L-tryptophan[c] + O2[c] => 5-hydroxy-N-formylkynurenine[c]	1.13.11.52	66029;681319	0	1000	0	c	Aromatic amino acid metabolism
	RCR11409	Aryl-formylamine amidohydrolase	5-hydroxy-N-formylkynurenine[c] + H2O[c] => 5-hydroxykynurenine[c] + formate[c]	3.5.1.9	688283	0	1000	0	c	Aromatic amino acid metabolism
	RCR11410	5-Hydroxykynurenamine decarboxy-lyase	5-hydroxykynurenine[c] => 5-hydroxykynurenamine[c] + CO2[c]	4.1.1.28	24311	0	1000	0	c	Aromatic amino acid metabolism
	RCR11411	5-Hydroxykynurenamine:oxygen oxidoreductase(deaminating)(flavin-containing)	5-hydroxykynurenamine[c] + O2[c] => 4,6-dihydroxyquinoline[c] + NH3[c] + H2O2[c]	1.4.3.4	25750;29253	0	1000	0	c	Aromatic amino acid metabolism
	RCR11412	RCR11412[c]	3-hydroxykynurenine-O-beta-D-glucoside[c] + NADH[c] + H+[c] => 4-(2-amino-3-hydroxyphenyl)-4-oxobutanoic acid-O-glucoside[c] + NH3[c] + NAD+[c]	3.5.4-		0	1000	0	c	Aromatic amino acid metabolism
	RCR11413	L-Phenylalanine:2-oxoglutarate aminotransferase	AKG[c] + phenylalanine[c] <=> phenylpyruvate[c] + glutamate[c]	2.6.1.1;2.6.1.5;2.6.1.57	24401;24813;25721	-1000	1000	0	c	Aromatic amino acid metabolism
	RCR11414	L-Tyrosine,tetrahydrobiopterin:oxygen oxidoreductase (3-hydroxylating)	tetrahydrobiopterin[c] + tyrosine[c] + O2[c] => dihydrobiopterin[c] + L-dopa[c] + H2O[c]	1.14.16.2	25085	0	1000	0	c	Aromatic amino acid metabolism
	RCR11415	L-Tyrosine:oxygen oxidoreductase	tyrosine[c] + O2[c] + 2 H+[c] => L-dopa[c] + H2O[c]	1.14.18.1	308800	0	1000	0	c	Aromatic amino acid metabolism
	RCR11416	catechol O-methyltransferase[c]	L-dopa[c] + SAM[c] => 3-O-methyldopa[c] + SAH[c]	2.1.1.6	24267;308868	0	1000	0	c	Aromatic amino acid metabolism
	RCR11417	COMT I	salsolinol[c] + SAM[c] => N-methylsalsolinol[c] + SAH[c]	2.1.1.6	24267;308868	0	1000	0	c	Aromatic amino acid metabolism
	RCR11418	aromatic-L-amino-acid decarboxylase	salsolinol-1-carboxylate[c] => 1,2-dehydrosalsolinol[c] + CO2[c] + 2 H+[c]	4.1.1.28	24311	0	1000	0	c	Aromatic amino acid metabolism
	RCR11419	RCR11419[c]	4,6,7-trihydroxy-1,2,3,4-tetrahydroisoquinoline[c] + H2O[c] <=> noradrenaline[c] + formaldehyde[c]			-1000	1000	0	c	Aromatic amino acid metabolism
	RCR11420	RCR11420[c]	N-methyl-4,6,7-trihydroxy-1,2,3,4-tetrahydroisoquinoline[c] + H2O[c] <=> adrenaline[c] + formaldehyde[c]			-1000	1000	0	c	Aromatic amino acid metabolism
	RCR11421	MB-COMT (membrane-bound form of catechol-O-methyltransferase)[c]	adrenaline[c] + SAM[c] => L-metanephrine[c] + SAH[c]	2.1.1.6	24267;308868	0	1000	0	c	Aromatic amino acid metabolism
	RCR11422	3-Methoxy-4-hydroxyphenylglycolaldehyde:NADP+ oxidoreductase	3-methoxy-4-hydroxyphenylglycolaldehyde[c] + NADP+[c] + H2O[c] => vanillylmandelate[c] + NADPH[c] + H+[c]	1.2.1.5	25375;266603;309147;688778	0	1000	0	c	Aromatic amino acid metabolism
	RCR11423	3,4-Dihydroxymandelaldehyde:NADP+ oxidoreductase	3,4-dihydroxymandelaldehyde[c] + NADP+[c] + H2O[c] => 3,4-dihydroxymandelate[c] + NADPH[c] + H+[c]	1.2.1.5	25375;266603;309147;688778	0	1000	0	c	Aromatic amino acid metabolism
	RCR11424	3,4-Dihydroxyphenylacetaldehyde:NADP+ oxidoreductase	3,4-dihydroxyphenylacetaldehyde[c] + NADP+[c] + H2O[c] => 3,4-dihydroxyphenylacetate[c] + NADPH[c] + H+[c]	1.2.1.5	25375;266603;309147;688778	0	1000	0	c	Aromatic amino acid metabolism
	RCR11425	catechol methyltransferase[c]	3,4-dihydroxyphenylacetate[c] + SAM[c] => homovanillate[c] + SAH[c]	2.1.1.6	24267;308868	0	1000	0	c	Aromatic amino acid metabolism
	RCR11426	RCR11426[c]	3-methoxytyramine[c] + acetaldehyde[c] <=> N-methylsalsolinol[c] + H2O[c]			-1000	1000	0	c	Aromatic amino acid metabolism
	RCR11427	3-Methoxy-4-hydroxyphenylacetaldehyde:NAD+ oxidoreductase	3-methoxy-4-hydroxyphenylacetaldehyde[c] + NAD+[c] + H2O[c] => homovanillate[c] + NADH[c] + H+[c]	1.2.1.5	25375;266603;309147;688778	0	1000	0	c	Aromatic amino acid metabolism
	RCR11428	3-Methoxy-4-hydroxyphenylacetaldehyde:NADP+ oxidoreductase	3-methoxy-4-hydroxyphenylacetaldehyde[c] + NADP+[c] + H2O[c] => homovanillate[c] + NADPH[c] + H+[c]	1.2.1.5	25375;266603;309147;688778	0	1000	0	c	Aromatic amino acid metabolism
	RCR11429	Homogentisate:oxygen 1,2-oxidoreductase (decyclizing)	homogentisate[c] + O2[c] => 4-maleylacetoacetate[c]	1.13.11.5	360719	0	1000	0	c	Aromatic amino acid metabolism
	RCR11430	4-Maleylacetoacetate cis-trans-isomerase	4-maleylacetoacetate[c] => fumarylacetoacetate[c]	5.2.1.2	681913	0	1000	0	c	Aromatic amino acid metabolism
	RCR11431	4-fumarylacetoacetate fumarylhydrolase	fumarylacetoacetate[c] + H2O[c] => fumarate[c] + acetoacetate[c]	3.7.1.2	29383	0	1000	0	c	Aromatic amino acid metabolism
	RCR11432	4-hydroxyphenyllactate:NAD+ oxidoreductase	4-hydroxyphenylpyruvate[c] + NADH[c] + H+[c] => 4-hydroxyphenyllactate[c] + NAD+[c]	1.1.1.222;1.1.1.237		0	1000	0	c	Aromatic amino acid metabolism
	RCR11433	3-(4-hydroxyphenyl)lactate hydro-lyase (4-coumarate-forming)	4-hydroxyphenyllactate[c] + H2O[c] => 4-coumarate[c] + 4 H+[c]			0	1000	0	c	Aromatic amino acid metabolism
	RCR11434	4-Coumarate:CoA ligase (AMP-forming)	4-coumarate[c] + ATP[c] + CoA[c] => 4-coumaroyl-CoA[c] + AMP[c] + PPi[c]	6.2.1.12		0	1000	0	c	Aromatic amino acid metabolism
	RCR11435	RCR11435[c]	4-coumaroyl-CoA[c] + NAD+[c] + CoA[c] + H2O[c] => 4-hydroxybenzoyl-CoA[c] + acetyl-CoA[c] + NADH[c] + H+[c]			0	1000	0	c	Aromatic amino acid metabolism
	RCR11436	4-Hydroxybenzoyl-CoA hydrolase	4-hydroxybenzoyl-CoA[c] + H2O[c] => 4-hydroxybenzoate[c] + CoA[c]	3.1.2.23		0	1000	0	c	Aromatic amino acid metabolism
	RCR11437	L-tyrosine carboxy-lyase (tyramine-forming)	tyrosine[c] => tyramine[c] + CO2[c]	4.1.1.28	24311	0	1000	0	c	Aromatic amino acid metabolism
	RCR11438	S-Adenosyl-L-methionine:tyramine N-methyltransferase	tyramine[c] + SAM[c] => N-methyltyramine[c] + SAH[c]	2.1.1.49;2.1.1.6	24267;308868;368066	0	1000	0	c	Aromatic amino acid metabolism
	RCR11439	Tyramine:oxygen oxidoreductase(deaminating)(flavin-containing)	tyramine[c] + O2[c] + H2O[c] => 4-hydroxyphenylacetaldehyde[c] + NH3[c] + H2O2[c]	1.4.3.4;1.4.3.21	25750;29473;65029;29253	0	1000	0	c	Aromatic amino acid metabolism
	RCR11440	4-Hydroxyphenylacetaldehyde:NADP+ oxidoreductase	4-hydroxyphenylacetaldehyde[c] + NADP+[c] + H2O[c] => 4-hydroxyphenylacetate[c] + NADPH[c] + H+[c]	1.2.1.5	25375;266603;309147;688778	0	1000	0	c	Aromatic amino acid metabolism
	RCR11441	1-naphthol glucuronyltransferase	3,5,3,5-tetraiodo-L-thyronine-beta-D-glucuronoside[c] + UDP[c] <=> thyroxine[c] + UDP-glucuronate[c]	2.4.1.17		-1000	1000	0	c	Aromatic amino acid metabolism
	RCR11442	glucuronosyltransferase[r]	thyroxine[r] + UDP-glucuronate[r] => 3,5,3,5-tetraiodo-L-thyronine-beta-D-glucuronoside[r] + UDP[r]	2.4.1.17		0	1000	0	r	Aromatic amino acid metabolism
	RCR11443	RCR11443[c]	N-methyltyramine[c] + SAM[c] => hordenine[c] + SAH[c]	2.1.1.-		0	1000	0	c	Aromatic amino acid metabolism
	RCR11444	tyrosinase	hordenine[c] + O2[c] => N,N-dimethyldopaminequinone[c] + H2O[c]	1.14.18.1	308800	0	1000	0	c	Aromatic amino acid metabolism
	RCR11445	RCR11445[c]	N,N-dimethylindoliumolate[c] + 2 H+[c] <=> N,N-dimethyldopaminequinone[c]			-1000	1000	0	c	Aromatic amino acid metabolism
	RCR11446	lactoperoxidase	dopaminochrome[c] + 2 H+[c] + H2O[c] => dopamine-O-quinone[c] + H2O2[c]	1.11.1.7;1.11.1.8;1.11.2.2	94167;287610;303414;54314;303413	0	1000	0	c	Aromatic amino acid metabolism
	RCR11447	glutathione transferase[c]	5-S-glutathionyl-aminochrome reduced[c] <=> dopaminochrome[c] + GSH[c]	2.5.1.18		-1000	1000	0	c	Aromatic amino acid metabolism
	RCR11448	NADPH:quinone reductase	dopaminochrome[c] + NADPH[c] + H+[c] <=> leukoaminochrome[c] + NADP+[c]	1.6.5.5	362061	-1000	1000	0	c	Aromatic amino acid metabolism
	RCR11449	thyroxine 5'-deiodinase	3,3-diiodo-L-thyronine[c] + iodide[c] + NADP+[c] <=> triiodothyronine[c] + NADPH[c]	1.97.1.10;1.97.1.11	29475;25430;65162	-1000	1000	0	c	Aromatic amino acid metabolism
	RCR11450	thyroxine 5-deiodinase	3,3-diiodo-L-thyronine[r] + iodide[r] + NADP+[r] <=> triiodothyronine[r] + NADPH[r]	1.97.1.10;1.97.1.11	29475;25430;65162	-1000	1000	0	r	Aromatic amino acid metabolism
	RCR11451	RCR11451[c]	3,3-diiodo-L-thyronine[c] + PAPS[c] => 3,3-diiodo-L-thyronine-4-O-sulfate[c] + PAP[c]	2.8.2.-		0	1000	0	c	Aromatic amino acid metabolism
	RCR11452	arylsulfatase	3,3-diiodo-L-thyronine-4-O-sulfate[c] + H2O[c] => 3,3-diiodo-L-thyronine[c] + sulfate[c]	3.1.6.2	24800	0	1000	0	c	Aromatic amino acid metabolism
	RCR11453	thyroxine 5'-deiodinase[c]	3,3-diiodo-L-thyronine[c] + iodide[c] + NADP+[c] <=> reverse triiodthyronine[c] + NADPH[c]	1.97.1.10	25430;65162	-1000	1000	0	c	Aromatic amino acid metabolism
	RCR11454	thyroxine 5'-deiodinase[r]	3,3-diiodo-L-thyronine[r] + iodide[r] + NADP+[r] <=> reverse triiodthyronine[r] + NADPH[r]	1.97.1.10	25430;65162	-1000	1000	0	r	Aromatic amino acid metabolism
	RCR11455	1-naphthol-UDP-glucuronosyltransferase	3,3,5-triiodo-L-thyronine-beta-D-glucuronoside[c] + UDP[c] <=> reverse triiodthyronine[c] + UDP-glucuronate[c]	2.4.1.17		-1000	1000	0	c	Aromatic amino acid metabolism
	RCR11456	3alpha-hydroxysteroid UDP-glucuronosyltransferase	reverse triiodthyronine[r] + UDP-glucuronate[r] => 3,3,5-triiodo-L-thyronine-beta-D-glucuronoside[r] + UDP[r]	2.4.1.17		0	1000	0	r	Aromatic amino acid metabolism
	RCR11457	RCR11457[c]	reverse triiodthyronine[c] + PAPS[c] => 3,5,3-triiodothyronine-4-sulfate[c] + PAP[c]	2.8.2.-	64305;171072;100910526	0	1000	0	c	Aromatic amino acid metabolism
	RCR11458	steroid sulfatase	3,5,3-triiodothyronine-4-sulfate[c] + H2O[c] => reverse triiodthyronine[c] + sulfate[c]	3.1.6.2	24800	0	1000	0	c	Aromatic amino acid metabolism
	RCR11459	diiodothyronine 5'-deiodinase [ambiguous]	3,5-diiodo-L-thyronine[c] + iodide[c] + NADP+[c] <=> triiodothyronine[c] + NADPH[c]	1.97.1.10	25430;65162	-1000	1000	0	c	Aromatic amino acid metabolism
	RCR11460	iodothyronine 5'-deiodinase	3,5-diiodo-L-thyronine[r] + iodide[r] + NADP+[r] <=> triiodothyronine[r] + NADPH[r]	1.97.1.10	25430;65162	-1000	1000	0	r	Aromatic amino acid metabolism
	RCR11461	RCR11461[c]	3,5-diiodo-L-thyronine[c] + PAPS[c] => 3,5-diiodo-L-thyronine-4-O-sulfate[c] + PAP[c]	2.8.2.-	64305;171072;100910526	0	1000	0	c	Aromatic amino acid metabolism
	RCR11462	sterol sulfatase	3,5-diiodo-L-thyronine-4-O-sulfate[c] + H2O[c] => 3,5-diiodo-L-thyronine[c] + sulfate[c]	3.1.6.2	24800	0	1000	0	c	Aromatic amino acid metabolism
	RCR11463	iodothyronine outer ring monodeiodinase	3,5-diiodo-L-thyronine[c] + NADPH[c] <=> 3-monoiodo-L-thyronine[c] + iodide[c] + NADP+[c]	1.97.1.10	25430;65162	-1000	1000	0	c	Aromatic amino acid metabolism
	RCR11464	type I iodothyronine deiodinase	3,5-diiodo-L-thyronine[r] + NADPH[r] <=> 3-monoiodo-L-thyronine[r] + iodide[r] + NADP+[r]	1.97.1.10	25430;65162	-1000	1000	0	r	Aromatic amino acid metabolism
	RCR11465	RCR11465[c]	3-monoiodo-L-thyronine[c] + PAPS[c] => 3-monoiodo-L-thyronine-4-O-sulfate[c] + PAP[c]	2.8.2.-	64305;171072;100910526	0	1000	0	c	Aromatic amino acid metabolism
	RCR11466	dehydroepiandrosterone sulfate sulfatase	3-monoiodo-L-thyronine-4-O-sulfate[c] + H2O[c] => 3-monoiodo-L-thyronine[c] + sulfate[c]	3.1.6.2	24800	0	1000	0	c	Aromatic amino acid metabolism
	RCR11467	L-Thyroxine iodohydrolase (reducing)	triiodothyronine[c] + iodide[c] + NADP+[c] <=> thyroxine[c] + NADPH[c]	1.97.1.10	25430;65162	-1000	1000	0	c	Aromatic amino acid metabolism
	RCR11468	L-Thyroxine iodohydrolase (reducing)[r]	triiodothyronine[r] + iodide[r] + NADP+[r] <=> thyroxine[r] + NADPH[r]	1.97.1.10	25430;65162	-1000	1000	0	r	Aromatic amino acid metabolism
	RCR11469	L-Tyrosine,L-dopa:oxygen oxidoreductase	tyrosine[c] + O2[c] => L-dopaquinone[c] + H2O[c]	1.14.18.1	308800	0	1000	0	c	Aromatic amino acid metabolism
	RCR11470	RCR11470[c]	2-carboxy-2,3-dihydro-5,6-dihydroxyindole[c] <=> L-dopaquinone[c]	spontaneous		-1000	1000	0	c	Aromatic amino acid metabolism
	RCR11471	RCR11471[c]	2-carboxy-2,3-dihydro-5,6-dihydroxyindole[c] + L-dopaquinone[c] <=> L-dopachrome[c] + L-dopa[c]	spontaneous		-1000	1000	0	c	Aromatic amino acid metabolism
	RCR11472	RCR11472[c]	5-S-cysteinyldopa[c] <=> L-dopaquinone[c] + cysteine[c]			-1000	1000	0	c	Aromatic amino acid metabolism
	RCR11473	RCR11473[c]	5-(S-L-cysteinyl)-dopaquinone[c] + L-dopa[c] <=> 5-S-cysteinyldopa[c] + L-dopaquinone[c]			-1000	1000	0	c	Aromatic amino acid metabolism
	RCR11474	RCR11474[c]	1,4-benzothiazine-O-quinonimine[c] + H2O[c] <=> 5-(S-L-cysteinyl)-dopaquinone[c]			-1000	1000	0	c	Aromatic amino acid metabolism
	RCR11475	RCR11475[c]	1,4-benzothiazine-O-quinonimine[c] + 5-S-cysteinyldopa[c] <=> 3,4-dihydro-1,4-benzothiazine-3-carboxylate[c] + 5-(S-L-cysteinyl)-dopaquinone[c]			-1000	1000	0	c	Aromatic amino acid metabolism
	RCR11476	RCR11476[c]	3,4-dihydro-1,4-benzothiazine-3-carboxylate[c] => benzothiazine[c] + CO2[c] + 2 H+[c]			0	1000	0	c	Aromatic amino acid metabolism
	RCR11477	RCR11477[c]	3,5-dihydroxy-3,4-dihydro-1,4-benzothiazine[c] <=> benzothiazine[c] + H2O[c]			-1000	1000	0	c	Aromatic amino acid metabolism
	RCR11478	NADPH:quinone reductase[c]	L-dopachrome[c] + NADPH[c] <=> dopachrome-O-semiquinone[c] + NADP+[c]	1.6.5.5	362061	-1000	1000	0	c	Aromatic amino acid metabolism
	RCR11479	tyrosinase[c]	5,6-dihydroxyindole-2-carboxylate[c] + O2[c] => 5,6-indolequinone-2-carboxylate[c] + H2O2[c]	1.1.3.-;1.14.18.1	308800;298182	0	1000	0	c	Aromatic amino acid metabolism
	RCR11480	L-Phenylalanine:oxygen 2-oxidoreductase (decarboxylating)	phenylalanine[c] + O2[c] => 2-phenylacetamide[c] + CO2[c] + H2O[c]	1.11.1.7	94167;287610;303414;554172	0	1000	0	c	Aromatic amino acid metabolism
	RCR11481	2-phenylacetamide amidohydrolase	2-phenylacetamide[c] + H2O[c] => phenylacetate[c] + NH3[c]	3.5.1.4		0	0	0	c	Aromatic amino acid metabolism
	RCR11482	L-phenylalanine,tetrahydrobiopterin:oxygen oxidoreductase(4-hydroxylating)	tetrahydrobiopterin[c] + phenylalanine[c] + O2[c] => 4alpha-hydroxytetrahydrobiopterin[c] + tyrosine[c]	1.14.16.1	24616	0	1000	0	c	Aromatic amino acid metabolism
	RCR11483	Phenylacetate:CoA ligase	phenylacetate[c] + ATP[c] + CoA[c] => phenylacetyl-CoA[c] + AMP[c] + PPi[c]			0	1000	0	c	Aromatic amino acid metabolism
	RCR11484	Phenylacetyl-CoA:L-glutamine alpha-N-phenylacetyltransferase	phenylacetyl-CoA[c] + glutamine[c] => phenylacetylglutamine[c] + CoA[c]			0	1000	0	c	Aromatic amino acid metabolism
	RCR11485	phenylacetyl-CoA:glycine N-phenylacetyltransferase	phenylacetyl-CoA[c] + glycine[c] => phenylacetylglycine[c] + CoA[c]	2.3.1.13	293779	0	1000	0	c	Aromatic amino acid metabolism
	RCR11486	L-cystathionine cysteine-lyase (deaminating,2-oxobutanoate-forming)	L-cystathionine[c] + H2O[c] => 2-oxobutyrate[c] + cysteine[c] + NH3[c]	4.4.1.1	24962	0	1000	0	c	Cysteine and methionine metabolism
	RCR11487	thioredoxin-disulfide reductase	cystine[c] + NADPH[c] + H+[c] <=> 2 cysteine[c] + NADP+[c]	1.8.1.9	50551;58819;499973;297437	-1000	1000	0	c	Cysteine and methionine metabolism
	RCR11488	Sulfite:oxygen oxidoreductase	sulfite[m] + O2[m] + H2O[m] => sulfate[m] + H2O2[m]	1.8.3.1	81805	0	1000	0	m	Cysteine and methionine metabolism
	RCR11489	L-Cysteine hydrogen-sulfide-lyase (deaminating,pyruvate-forming)	cysteine[c] + H2O[c] => H2S[c] + pyruvate[c] + NH3[c]	4.4.1.1;4.4.1.8	24962	0	1000	0	c	Cysteine and methionine metabolism
	RCR11490	L-serine hydro-lyase (adding hydrogen sulfide, L-cysteine-forming)	H2S[c] + serine[c] => cysteine[c] + H2O[c]	4.2.1.22	24250	0	1000	0	c	Cysteine and methionine metabolism
	RCR11491	S-methyl-5-thio-D-ribulose-1-phosphate hydro-lyase	S-methyl-5-thio-D-ribulose-1-phosphate[c] => 2,3-diketo-5-methylthiopentyl-1-phosphate[c] + H2O[c]	4.2.1.109	295961	0	1000	0	c	Cysteine and methionine metabolism
	RCR11492	5-(methylthio)-2,3-dioxopentyl-phosphate phosphohydrolase (isomerizing)	2,3-diketo-5-methylthiopentyl-1-phosphate[c] + H2O[c] => 1,2-dihydroxy-5-(methylthio)pent-1-en-3-one[c] + Pi[c]	3.1.3.77	305177	0	1000	0	c	Cysteine and methionine metabolism
	RCR11493	1,2-dihydroxy-5-(methylthio)pent-1-en-3-one:oxygen oxidoreductase (formate- and CO-forming)	1,2-dihydroxy-5-(methylthio)pent-1-en-3-one[c] + O2[c] => 3-(methylthio)propionic acid[c] + CO[c] + formate[c]	1.13.11.53	298934	0	1000	0	c	Cysteine and methionine metabolism
	RCR11494	1,2-dihydroxy-5-(methylthio)pent-1-en-3-one:oxygen oxidoreductase (formate-forming)	1,2-dihydroxy-5-(methylthio)pent-1-en-3-one[c] + O2[c] => 4-methylthio-2-oxobutanoic acid[c] + formate[c]	1.13.11.54	298934	0	1000	0	c	Cysteine and methionine metabolism
	RCR11495	thiosulfate:cyanide sulfurtranserase	hydrogen-cyanide[m] + thiosulfate[m] <=> thiocyanate[m] + sulfite[m]	2.8.1.1	192172;25274	-1000	1000	0	m	Cysteine and methionine metabolism
	RCR11497	2-Aminoacrylate sulfotransferase	dehydroalanine[c] + PAPS[c] + NADPH[c] + H+[c] => L-cysteate[c] + PAP[c] + NADP+[c]			0	1000	0	c	Cysteine and methionine metabolism
	RCR11498	L-cysteate:2-oxoglutarate aminotransferase	3-sulfopyruvate[c] + glutamate[c] <=> L-cysteate[c] + AKG[c]	2.6.1.1;2.6.1.3	24401;25721	-1000	1000	0	c	Cysteine and methionine metabolism
	RCR11499	L-cysteate:2-oxoglutarate aminotransferase[m]	3-sulfopyruvate[m] + glutamate[m] <=> L-cysteate[m] + AKG[m]	2.6.1.1;2.6.1.3	25721	-1000	1000	0	m	Cysteine and methionine metabolism
	RCR11500	(R)-2-hydroxyacid:NAD+ oxidoreductase	(S)-3-sulfolactate[c] + NAD+[c] <=> 3-sulfopyruvate[c] + NADH[c] + H+[c]	1.1.1.37	24551;316444	-1000	1000	0	c	Cysteine and methionine metabolism
	RCR11501	(R)-2-hydroxyacid:NAD+ oxidoreductase[m]	(S)-3-sulfolactate[m] + NAD+[m] <=> 3-sulfopyruvate[m] + NADH[m] + H+[m]	1.1.1.37	81829	-1000	1000	0	m	Cysteine and methionine metabolism
	RCR11502	L-Cysteine:2-oxoglutarate aminotransferase	AKG[m] + cysteine[m] <=> mercaptopyruvate[m] + glutamate[m]	2.6.1.1	25721	-1000	1000	0	m	Cysteine and methionine metabolism
	RCR11503	3-mercaptolactate:cysteine reductase	3-mercaptolactate[c] + cysteine[c] + NAD+[c] => 3-mercaptolactate-cysteine-disulfide[c] + NADH[c] + H+[c]			0	1000	0	c	Cysteine and methionine metabolism
	RCR11504	glutathione:NAD+ oxidoreductase[m]	GSSG[m] + NADH[m] + H+[m] => 2 GSH[m] + NAD+[m]	1.8.1.7	116686	0	1000	0	m	Glutathione metabolism
	RCR11505	glutathione:hydrogen-peroxide oxidoreductase[m]	2 GSH[m] + H2O2[m] => GSSG[m] + 2 H2O[m]	1.11.1.9;1.11.1.15	113919;24404;259233;29326;298376;64317	0	1000	0	m	Glutathione metabolism
	RCR11506	aldehyde dehydrogenase (NAD+)	3-amino-propanal[c] + NADP+[c] + H2O[c] => beta-alanine[c] + NADPH[c] + H+[c]	1.2.1.3	291450;29539;64040;65183;298079	0	1000	0	c	beta-Alanine metabolism
	RCR11507	beta-alanine:2-oxoglutarate aminotransferase	3-oxopropanoate[m] + glutamate[m] <=> beta-alanine[m] + AKG[m]	2.6.1.55;2.6.1.19	81632	-1000	1000	0	m	beta-Alanine metabolism
	RCR11508	N-Carbamoyl-beta-alanine amidohydrolase	3-ureidopropionate[c] + H2O[c] => beta-alanine[c] + NH3[c] + CO2[c]	3.5.1.6	116593	0	1000	0	c	beta-Alanine metabolism
	RCR11509	ATP:selenate adenylyltransferase	selenate[c] + ATP[c] => adenylylselenate[c] + PPi[c]	2.7.7.4	294103;295443	0	1000	0	c	Cysteine and methionine metabolism
	RCR11510	ATP:adenylylsulfate 3'-phosphotransferase[c]	adenylylselenate[c] + ATP[c] => 3-phosphoadenylylselenate[c] + ADP[c]	2.7.1.25	294103;295443	0	1000	0	c	Cysteine and methionine metabolism
	RCR11511	adenylylsulfate kinase	3-phosphoadenylylselenate[c] + NADPH[c] => selenite[c] + PAP[c] + NADP+[c] + H+[c]			0	1000	0	c	Cysteine and methionine metabolism
	RCR11512	Hydrogen selenide:NADP+ oxidoreductase	selenite[c] + 3 NADPH[c] + 5 H+[c] <=> selenide[c] + 3 NADP+[c] + 3 H2O[c]	1.8.1.9	50551;58819;297437	-1000	1000	0	c	Cysteine and methionine metabolism
	RCR11513	ATP:selenide, water phosphotransferase	selenide[c] + ATP[c] + H2O[c] => selenophosphate[c] + AMP[c] + Pi[c]	2.7.9.3	291314;308993	0	1000	0	c	Cysteine and methionine metabolism
	RCR11514	L-selenocysteine selenide-lyase (L-alanine-forming)	selenide[c] + pyridoxal-phosphate[c] + alanine[c] <=> pyridoxine-phosphate[c] + selenocysteine[c]	4.4.1.16	363285	-1000	1000	0	c	Cysteine and methionine metabolism
	RCR11515	Se-Adenosylselenohomocysteine hydrolase	se-adenosyl-L-selenohomocysteine[c] + H2O[c] <=> selenohomocysteine[c] + adenosine[c]	3.3.1.1	29443;362013;312192	-1000	1000	0	c	Cysteine and methionine metabolism
	RCR11516	Selenomethionine methanethiol-lyase (deaminating)	selenomethionine[c] + H2O[c] <=> methaneselenol[c] + 2-oxobutyrate[c] + NH3[c]	4.4.1.1	24962	-1000	1000	0	c	Cysteine and methionine metabolism
	RCR11517	ATP:L-selenomethione S-adenosyltransferase	selenomethionine[c] + ATP[c] + H+[c] + H2O[c] <=> se-adenosylselenomethionine[c] + PPi[c] + Pi[c]	2.5.1.6	171347;683630;25331	-1000	1000	0	c	Cysteine and methionine metabolism
	RCR11518	(S)-3-Hydroxyisobutyryl-CoA hydro-lyase	methacrylyl-CoA[m] + H2O[m] => 3-hydroxyisobutyryl-CoA[m]	4.2.1.17	171142:140547:170670	0	1000	0	m	Valine leucine and isoleucine metabolism
	RCR11519	3-Hydroxy-2-methylpropanoyl-CoA hydrolase	3-hydroxyisobutyryl-CoA[m] + H2O[m] => 3-hydroxyisobutyrate[m] + CoA[m]	3.1.2.4	301384	0	1000	0	m	Valine leucine and isoleucine metabolism
	RCR11520	3-Methylcrotonoyl-CoA:carbon-dioxide ligase (ADP-forming)	3-methylcrotonyl-CoA[m] + HCO3-[m] + ATP[m] + H+[m] => 3-methylglutaconyl-CoA[m] + Pi[m] + ADP[m]	6.4.1.4	294972:361884	0	1000	0	m	Valine leucine and isoleucine metabolism
	RCR11521	(S)-3-Hydroxy-3-methylglutaryl-CoA hydro-lyase (trans-3-methylglutaconyl-CoA-forming)	3-methylglutaconyl-CoA[m] + H2O[m] <=> HMG-CoA[m]	4.2.1.18	361215	-1000	1000	0	m	Valine leucine and isoleucine metabolism
	RCR11522	(2S,3S)-3-Hydroxy-2-methylbutanoyl-CoA hydro-liase	tiglyl-CoA[m] + H2O[m] => (S)-3-hydroxy-2-methylbutyryl-CoA[m]	4.2.1.17	171142:140547:170670	0	1000	0	m	Valine leucine and isoleucine metabolism
	RCR11523	(S)-3-amino-2-methylpropionate transaminase	2-methyl-3-oxopropanoate[m] + glutamate[m] <=> D-3-amino-isobutanoate[m] + AKG[m]	2.6.1.22;2.6.1.40	81632;83784	-1000	1000	0	m	Valine leucine and isoleucine metabolism
	RCR11524	(2S,3S)-3-hydroxy-2-methylbutanoyl-CoA:NAD+ oxidoreductase	(S)-3-hydroxy-2-methylbutyryl-CoA[m] + NAD+[m] <=> 2-methylacetoacetyl-CoA[m] + NADH[m] + H+[m]	1.1.1.178;1.1.1.35	63864;113965	-1000	1000	0	m	Valine leucine and isoleucine metabolism
	RCR11525	2-oxoisocaproate dehydrogenase	3-methyl-2-oxobutyrate[m] + lipoamide[m] => S-(2-methylpropanoyl)-dihydrolipoamide[m] + CO2[m]	1.2.4.4	25244:29711:100359879	0	1000	0	m	Valine leucine and isoleucine metabolism
	RCR11526	chitobiose N-acetylglucosaminohydrolase	chitobiose[l] + H2O[l] => 2 N-acetylglucosamine[l]	3.2.1.52	294673;300757;100216475	0	1000	0	l	Carbohydrate metabolism
	RCR11527	UDP-D-glucuronate carboxy-lyase (UDP-D-xylose-forming)	UDP-glucuronate[r] => UDP-xylose[r] + CO2[r]	4.1.1.35	246232	0	1000	0	r	Carbohydrate metabolism
	RCR11528	UDP-N-acetylglucosamine diphosphorylase	N-acetylglucosamine-1-phosphate[c] + UTP[c] => UDP-N-acetylglucosamine[c] + PPi[c]	2.7.7.23	498272;296560	0	1000	0	c	Carbohydrate metabolism
	RCR11529	ATP:D-glucosamine 6-phosphotransferase	glucosamine[c] + ATP[c] => glucosamine-6-phosphate[c] + ADP[c]	2.7.1.1	24385;25059;25060;25058;100364027	0	1000	0	c	Carbohydrate metabolism
	RCR11530	UDP-N-acetyl-D-glucosamine 2-epimerase	UDP-N-acetylglucosamine[r] + H2O[r] => N-acetyl-D-mannosamine[r] + UDP[r]	5.1.3.14	114711	0	1000	0	r	Carbohydrate metabolism
	RCR11531	UDP-N-acetyl-D-glucosamine 2-epimerase[c]	UDP-N-acetylglucosamine[c] + H2O[c] => N-acetyl-D-mannosamine[c] + UDP[c]	5.1.3.14	114711	0	1000	0	c	Carbohydrate metabolism
	RCR11532	N-acetyl-D-glucosamine 2-epimerase	N-acetyl-D-mannosamine[c] <=> N-acetylglucosamine[c]	5.1.3.8	81759	-1000	1000	0	c	Carbohydrate metabolism
	RCR11533	CMP-N-acetylneuraminate monooxygenase	CMP-Neu5Gc[c] + NADP+[c] + H2O[c] => CMP-Neu5Ac[c] + NADPH[c] + O2[c] + H+[c]	1.14.18.2	361245	0	1000	0	c	Carbohydrate metabolism
	RCR11534	CTP:N-acetylneuraminate cytidylyltransferase	CMP-Neu5Ac[n] + PPi[n] <=> Neu5Ac[n] + CTP[n]	2.7.7.43	312826	-1000	1000	0	n	Carbohydrate metabolism
	RCR11535	dTDPglucose 4,6-hydro-lyase	dTDP-glucose[c] => 4,6-dideoxy-4-oxo-dTDP-D-glucose[c] + H2O[c]	4.2.1.46	306164	0	1000	0	c	Carbohydrate metabolism
	RCR11536	N-acetylgalactosamine kinase	N-acetylgalactosamine[c] + ATP[c] => N-acetylgalactosamine-1-phosphate[c] + ADP[c]			0	1000	0	c	Carbohydrate metabolism
	RCR11537	UTP:N-acetyl-alpha-D-galactosamine-1-phosphate uridylyltransferase	N-acetylgalactosamine-1-phosphate[c] + UTP[c] => UDP-N-acetyl-D-galactosamine[c] + PPi[c]			0	1000	0	c	Carbohydrate metabolism
	RCR11538	N-Acetylneuraminate 9-phosphate pyruvate-lyase (pyruvate-phosphorylating)	mannose-6-phosphate[c] + PEP[c] + H2O[c] => 3-deoxy-D-glycero-D-galacto-2-nonulosonic acid-9-phosphate[c] + Pi[c]		298071	0	1000	0	c	Carbohydrate metabolism
	RCR11539	2-keto-3deoxy-D-glycero-D-galactononic acid phosphohydrolase	3-deoxy-D-glycero-D-galacto-2-nonulosonic acid-9-phosphate[c] + H2O[c] => 3-deoxy-D-glycero-D-galacto-2-nonulosonic acid[c] + Pi[c]			0	1000	0	c	Carbohydrate metabolism
	RCR11540	N-Acetylneuraminate pyruvate-lyase (N-acetyl-D-mannosamine-forming)	N-acetyl-D-mannosamine[c] + pyruvate[c] <=> Neu5Ac[c]		304860	-1000	1000	0	c	Carbohydrate metabolism
	RCR11541	chitobiose N-acetylglucosaminohydrolase[c]	chitin-component[c] + H2O[c] => N-acetylglucosamine[c]	3.2.1.14	89824;113901;289032;690606	0	1000	0	c	Carbohydrate metabolism
	RCR11542	CTP:N-acetylneuraminate cytidylyltransferase[c]	Neu5Ac[c] + CTP[c] => CMP-Neu5Ac[c] + PPi[c]	2.7.7.43	312826	0	1000	0	c	Carbohydrate metabolism
	RCR11543	UDP-D-glucuronate carboxy-lyase (UDP-D-xylose-forming)[g]	UDP-glucuronate[g] => UDP-xylose[g] + CO2[g]	4.1.1.35	246232	0	1000	0	g	Carbohydrate metabolism
	RCR11544	dTDP-4-dehydro-6-deoxy-alpha-D-glucose 3,5-epimerase	4,6-dideoxy-4-oxo-dTDP-D-glucose[c] => dTDP-4-dehydro-6-deoxy-L-mannose[c]			0	1000	0	c	Carbohydrate metabolism
	RCR11545	L-Cysteine:tRNA(Cys) ligase (AMP-forming)	tRNA(cys)[c] + cysteine[c] + ATP[c] => L-cysteinyl-tRNA(cys)[c] + AMP[c] + PPi[c]	6.1.1.16	293638;361184	0	1000	0	c	Protein metabolism
	RCR11546	L-Histidine:tRNA(His) ligase (AMP-forming)	tRNA(his)[c] + histidine[c] + ATP[c] => L-histidyl-tRNA(his)[c] + AMP[c] + PPi[c]	6.1.1.21	307492;307491	0	1000	0	c	Protein metabolism
	RCR11547	L-Phenylalanine:tRNA(Ala) ligase (AMP-forming)	tRNA(phe)[c] + phenylalanine[c] + ATP[c] => L-phenylalanyl-tRNA(phe)[c] + AMP[c] + PPi[c]	6.1.1.20	288917;306879;301544	0	1000	0	c	Protein metabolism
	RCR11548	beta-galactoside alpha-2,3-sialyltransferase (T antigen)	T-antigen[g] + CMP-Neu5Ac[g] => sialyl-T antigen[g] + CMP[g]	2.4.99.4	64442;363040;362924	0	1000	0	g	Glycan metabolism
	RCR11549	alpha-N-acetylgalactosaminide alpha-2,6-sialyltransferase	sialyl-T antigen[g] + CMP-Neu5Ac[g] => disialyl-T antigen[g] + CMP[g]	2.4.99.3	287920	0	1000	0	g	Glycan metabolism
	RCR11550	Core 3 beta-GlcNAc-transferase, Golgi apparatus	Tn-antigen[g] + UDP-N-acetylglucosamine[g] => core 3[g] + UDP[g]	2.4.1.147	292325	0	1000	0	g	Glycan metabolism
	RCR11551	Core 4 beta6-GalNAc-transferase, Golgi apparatus	core 3[g] + UDP-N-acetylglucosamine[g] => core 4[g] + UDP[g]	2.4.1.148	286976;292325	0	1000	0	g	Glycan metabolism
	RCR11552	beta-1,3-galactosyl-O-glycosyl-glycoprotein beta-1,6-N-acetylglucosaminyltransferase	Tn-antigen[g] + UDP-N-acetylglucosamine[g] => G00031[g] + UDP[g]	2.4.1.102	286976;64043;310011	0	1000	0	g	Glycan metabolism
	RCR11553	RCR11553[g]	G00031[g] + UDP-galactose[g] => G00032[g] + UDP[g]	2.4.1.-	362275	0	1000	0	g	Glycan metabolism
	RCR11554	alpha-N-acetylgalactosaminide alpha-2,6-sialyltransferase[g]	Tn-antigen[g] + CMP-Neu5Ac[g] => sialyl-Tn antigen[g] + CMP[g]	2.4.99.3	287920	0	1000	0	g	Glycan metabolism
	RCR11555	GalNAc transferase, Golgi apparatus	[protein]-L-serine[g] + UDP-N-acetyl-D-galactosamine[g] => Tn-antigen[g] + UDP[g]	2.4.1.41		0	1000	0	g	Glycan metabolism
	RCR11556	N-acetylgalactosamine 3-beta-galactosyltransferase, Golgi apparatus	Tn-antigen[g] + UDP-galactose[g] => T-antigen[g] + UDP[g]	2.4.1.122	65044;302499	0	1000	0	g	Glycan metabolism
	RCR11557	Core 2 acetylglucosaminyltransferase, Golgi apparatus	T-antigen[g] + UDP-N-acetylglucosamine[g] => core 2[g] + UDP[g]	2.4.1.102	286976;64043;310011	0	1000	0	g	Glycan metabolism
	RCR11558	alpha 1,4-N-acetylglucosaminyltransferase, Golgi apparatus	T-antigen[g] + UDP-N-acetylglucosamine[g] => glcnac-alpha-1,4-core 1[g] + UDP[g]	2.4.1.-	685758	0	1000	0	g	Glycan metabolism
	RCR11559	alpha 1,4-N-acetylglucosaminyltransferase, Golgi apparatus[g]	core 2[g] + UDP-N-acetylglucosamine[g] => glcnac-alpha-1,4-core 2[g] + UDP[g]	2.4.1.-	685758	0	1000	0	g	Glycan metabolism
	RCR11560	Core 6 beta-GlcNAc-transferase A, Golgi apparatus	Tn-antigen[g] + UDP-N-acetyl-D-galactosamine[g] => core 5[g] + UDP[g]			0	1000	0	g	Glycan metabolism
	RCR11561	Core 7 alpha-GalNAc-transferase, Golgi apparatus	Tn-antigen[g] + UDP-N-acetylglucosamine[g] => core 6[g] + UDP[g]		64043	0	1000	0	g	Glycan metabolism
	RCR11562	N-acetylgalactosamine 4-beta-galactosyltransferase, Golgi apparatus	core 6[g] + UDP-galactose[g] => F1alpha[g] + UDP[g]			0	1000	0	g	Glycan metabolism
	RCR11563	N-acetylgalactosamine 3-alpha-galactosyltransferase, Golgi apparatus	Tn-antigen[g] + UDP-N-acetyl-D-galactosamine[g] => core 7[g] + UDP[g]			0	1000	0	g	Glycan metabolism
	RCR11564	CO transporter via diffusion	Tn-antigen[g] + UDP-galactose[g] => core 8[g] + UDP[g]			0	1000	0	g	Glycan metabolism
	RCR11565	RCR11565[c]	dehydrodolichol-diphosphate[c] => dolichyl-diphosphate[c]			0	1000	0	c	Glycan metabolism
	RCR11566	Dolichyl-diphosphate phosphohydrolase[c]	dolichyl-diphosphate[c] + H2O[c] => dolichyl-phosphate[c] + Pi[c]	3.6.1.43	296624	0	1000	0	c	Glycan metabolism
	RCR11567	dehydrodolichol diphosphate phosphatase (liver)	dehydrodolichol-diphosphate[c] + H2O[c] => dehydrodolichol-phosphate[c] + Pi[c]			0	1000	0	c	Glycan metabolism
	RCR11568	dehydrodolichol reductase (liver)	dehydrodolichol[c] + NADPH[c] + H+[c] => dolichol[c] + NADP+[c]			0	1000	0	c	Glycan metabolism
	RCR11569	Dolichol-phosphate phosphohydrolase, human (liver)	dolichyl-phosphate[r] + H2O[r] => dolichol[r] + Pi[r]	2.4.1.256	245960	0	1000	0	r	Glycan metabolism
	RCR11570	CTP:dolichol O-phosphotransferase	dolichol[c] + CTP[c] => dolichyl-phosphate[c] + CDP[c]	2.7.1.108	311847	0	1000	0	c	Glycan metabolism
	RCR11571	UDP-N-acetyl-D-glucosamine:dolichyl-phosphate N-acetyl-D-glucosamine phosphotransferase	dolichyl-phosphate[c] + UDP-N-acetylglucosamine[c] => N-acetyl-D-glucosaminyldiphosphodolichol[c] + UMP[c]	2.7.8.15	300668	0	1000	0	c	Glycan metabolism
	RCR11572	N-acetylglucosaminyldiphosphodolichol N-acetylglucosaminyltransferase	N-acetyl-D-glucosaminyldiphosphodolichol[c] + UDP-N-acetylglucosamine[c] => N,N-chitobiosyldiphosphodolichol[c] + UDP[c]	2.4.1.141	362031;300284	0	1000	0	c	Glycan metabolism
	RCR11573	chitobiosyldiphosphodolichol beta-mannosyltransferase	N,N-chitobiosyldiphosphodolichol[c] + GDP-mannose[c] => beta-D-mannosyldiacetylchitobiosyldiphosphodolichol[c] + GDP[c]	2.4.1.142	360475	0	1000	0	c	Glycan metabolism
	RCR11574	GDP-Man:Man1GlcNAc2-PP-dolichol alpha-1,3-mannosyltransferase	beta-D-mannosyldiacetylchitobiosyldiphosphodolichol[c] + GDP-mannose[c] => alpha-D-mannosyl-beta-D-mannosyl-diacetylchitobiosyldiphosphodolichol[c] + GDP[c]	2.4.1.132	313231	0	1000	0	c	Glycan metabolism
	RCR11575	GDP-Man:Man2GlcNAc2-PP-dolichol alpha-1,6-mannosyltransferase	alpha-D-mannosyl-beta-D-mannosyl-diacetylchitobiosyldiphosphodolichol[c] + GDP-mannose[c] => G00005[c] + GDP[c]	2.4.1.257	313231	0	1000	0	c	Glycan metabolism
	RCR11576	GDP-mannose:glycolipid 1,2-alpha-D-mannosyltransferase	G00005[c] + GDP-mannose[c] => G10526[c] + GDP[c]	2.4.1.131	361174	0	1000	0	c	Glycan metabolism
	RCR11577	GDP-mannose:glycolipid 1,2-alpha-D-mannosyltransferase[c]	G10526[c] + GDP-mannose[c] => G00006[c] + GDP[c]	2.4.1.131	361174	0	1000	0	c	Glycan metabolism
	RCR11578	UDPglucose:dolichyl-phosphate beta-D-glucosyltransferase	UDP-glucose[r] + dolichyl-phosphate[r] => dolichyl-D-glucosyl-phosphate[r] + UDP[r]	2.4.1.117	295051	0	1000	0	r	Glycan metabolism
	RCR11579	dolichyl-P-Glc:Man9GlcNAc2-PP-dolichol alpha-1,3-glucosyltransferase	G00007[r] + dolichyl-D-glucosyl-phosphate[r] => (Glc)1 (GlcNAc)2 (Man)9 (PP-Dol)1[r] + dolichyl-phosphate[r]	2.4.1.267	362547	0	1000	0	r	Glycan metabolism
	RCR11580	dolichyl-P-Glc:Glc1Man9GlcNAc2-PP-dolichol alpha-1,3-glucosyltransferase	(Glc)1 (GlcNAc)2 (Man)9 (PP-Dol)1[r] + dolichyl-D-glucosyl-phosphate[r] => G10599[r] + dolichyl-phosphate[r]	2.4.1.265	293129	0	1000	0	r	Glycan metabolism
	RCR11581	dolichyl-P-Glc:Glc2Man9GlcNAc2-PP-dolichol alpha-1,2-glucosyltransferase	G10599[r] + dolichyl-D-glucosyl-phosphate[r] => (Glc)3 (GlcNAc)2 (Man)9 (PP-Dol)1[r] + dolichyl-phosphate[r]	2.4.1.256	245960	0	1000	0	r	Glycan metabolism
	RCR11582	Dolichyl-diphosphooligosaccharide:protein-L-asparagine oligopolysaccharidotransferase (liver)[r]	(Glc)3 (GlcNAc)2 (Man)9 (PP-Dol)1[r] + [protein]-L-asparagine[r] => (alpha-D-Glucosyl)3-(alpha-D-mannosyl)8-beta-D-mannosyl-diacetylchitobiosyl-L-asparagine (protein)[r] + dolichyl-diphosphate[r]	2.4.99.18	64701:25596:192275:313648	0	1000	0	r	Glycan metabolism
	RCR11583	mannosidase I, endoplasmic reticulum (g1m7masnB-producing)	(alpha-D-Glucosyl)-(alpha-D-mannosyl)8-beta-D-mannosyl-diacetylchitobiosyl-L-asparagine (protein)[r] + H2O[r] => glucosyl-(alpha-D-mannosyl)7-beta-D-mannosyl-diacetylchitobiosyl-L-asparagine, isoform B (protein)[r] + mannose[r]	3.2.1.113	499751;294410;362625;295319	0	1000	0	r	Glycan metabolism
	RCR11584	mannosidase I, endoplasmic reticulum (g1m6masnB1-producing)	glucosyl-(alpha-D-mannosyl)7-beta-D-mannosyl-diacetylchitobiosyl-L-asparagine, isoform C (protein)[r] + H2O[r] => glucosyl-(alpha-D-mannosyl)6-beta-D-mannosyl-diacetylchitobiosyl-L-asparagine (protein)[r] + mannose[r]	3.2.1.113	499751;294410;362625;295319	0	1000	0	r	Glycan metabolism
	RCR11585	mannosidase II, endoplasmic reticulum (g1m6masnB1-producing)	glucosyl-(alpha-D-mannosyl)7-beta-D-mannosyl-diacetylchitobiosyl-L-asparagine, isoform B (protein)[r] + H2O[r] => glucosyl-(alpha-D-mannosyl)6-beta-D-mannosyl-diacetylchitobiosyl-L-asparagine (protein)[r] + mannose[r]			0	1000	0	r	Glycan metabolism
	RCR11586	mannosyl-oligosaccharide 1,2-alpha-mannosidase, endoplasmic reticulum	(alpha-D-mannosyl)8-beta-D-mannosyl-diacetylchitobiosyl-L-asparagine (protein)[r] + H2O[r] => (alpha-D-mannosyl)7-beta-D-mannosyl-diacetylchitobiosyl-L-asparagine, isoform B (protein)[r] + mannose[r]	3.2.1.113	499751;294410;362625;295319	0	1000	0	r	Glycan metabolism
	RCR11587	Endomannosidase (glc3man-producing), Golgi apparatus	(alpha-D-Glucosyl)3-(alpha-D-mannosyl)8-beta-D-mannosyl-diacetylchitobiosyl-L-asparagine (protein)[g] + 4 H2O[g] => (alpha-D-mannosyl)7-beta-D-mannosyl-diacetylchitobiosyl-L-asparagine, isoform A (protein)[g] + mannose[g] + 3 glucose[g]			0	1000	0	g	Glycan metabolism
	RCR11588	Endomannosidase (glc2man-producing), Golgi apparatus	(alpha-D-Glucosyl)2-(alpha-D-mannosyl)8-beta-D-mannosyl-diacetylchitobiosyl-L-asparagine (protein)[g] + 3 H2O[g] => (alpha-D-mannosyl)7-beta-D-mannosyl-diacetylchitobiosyl-L-asparagine, isoform A (protein)[g] + mannose[g] + 2 glucose[g]			0	1000	0	g	Glycan metabolism
	RCR11589	Endomannosidase (glc1man-producing), Golgi apparatus	(alpha-D-Glucosyl)-(alpha-D-mannosyl)8-beta-D-mannosyl-diacetylchitobiosyl-L-asparagine (protein)[g] + 2 H2O[g] => (alpha-D-mannosyl)7-beta-D-mannosyl-diacetylchitobiosyl-L-asparagine, isoform A (protein)[g] + mannose[g] + glucose[g]			0	1000	0	g	Glycan metabolism
	RCR11590	exo-alpha-1,2-mannanase	(alpha-D-mannosyl)8-beta-D-mannosyl-diacetylchitobiosyl-L-asparagine (protein)[g] + H2O[g] => (alpha-D-mannosyl)7-beta-D-mannosyl-diacetylchitobiosyl-L-asparagine, isoform C (protein)[g] + mannose[g]	3.2.1.113	499751;294410;362625;295319	0	1000	0	g	Glycan metabolism
	RCR11591	mannose-9 processing alpha-mannosidase	(alpha-D-mannosyl)7-beta-D-mannosyl-diacetylchitobiosyl-L-asparagine, isoform A (protein)[g] + H2O[g] => (alpha-D-mannosyl)6-beta-D-mannosyl-diacetylchitobiosyl-L-asparagine (protein) (A)[g] + mannose[g]	3.2.1.113	499751;294410;362625;295319	0	1000	0	g	Glycan metabolism
	RCR11592	glycoprotein processing mannosidase I	(alpha-D-mannosyl)7-beta-D-mannosyl-diacetylchitobiosyl-L-asparagine, isoform B (protein)[g] + H2O[g] => (alpha-D-mannosyl)6-beta-D-mannosyl-diacetylchitobiosyl-L-asparagine (protein) (B1)[g] + mannose[g]	3.2.1.113	499751;294410;362625;295319	0	1000	0	g	Glycan metabolism
	RCR11593	mannosidase I	(alpha-D-mannosyl)7-beta-D-mannosyl-diacetylchitobiosyl-L-asparagine, isoform C (protein)[g] + H2O[g] => (alpha-D-mannosyl)6-beta-D-mannosyl-diacetylchitobiosyl-L-asparagine (protein) (C)[g] + mannose[g]	3.2.1.113	499751;294410;362625;295319	0	1000	0	g	Glycan metabolism
	RCR11594	Man9-mannosidase	(alpha-D-mannosyl)6-beta-D-mannosyl-diacetylchitobiosyl-L-asparagine (protein) (A)[g] + H2O[g] => (alpha-D-mannosyl)5-beta-D-mannosyl-diacetylchitobiosyl-L-asparagine (protein) (C)[g] + mannose[g]	3.2.1.113	499751;294410;362625;295319	0	1000	0	g	Glycan metabolism
	RCR11595	ManI	(alpha-D-mannosyl)6-beta-D-mannosyl-diacetylchitobiosyl-L-asparagine (protein) (B1)[g] + H2O[g] => (alpha-D-mannosyl)5-beta-D-mannosyl-diacetylchitobiosyl-L-asparagine (protein) (B1)[g] + mannose[g]	3.2.1.113	499751;294410;362625;295319	0	1000	0	g	Glycan metabolism
	RCR11596	1,2-alpha-mannosyl-oligosaccharide alpha-D-mannohydrolase	(alpha-D-mannosyl)6-beta-D-mannosyl-diacetylchitobiosyl-L-asparagine (protein) (B2)[g] + H2O[g] => (alpha-D-mannosyl)5-beta-D-mannosyl-diacetylchitobiosyl-L-asparagine (protein) (B2)[g] + mannose[g]	3.2.1.113	499751;294410;362625;295319	0	1000	0	g	Glycan metabolism
	RCR11597	mannosidase 1A[g]	(alpha-D-mannosyl)5-beta-D-mannosyl-diacetylchitobiosyl-L-asparagine (protein) (B2)[g] + H2O[g] => (alpha-D-mannosyl)4-beta-D-mannosyl-diacetylchitobiosyl-L-asparagine (protein)[g] + mannose[g]	3.2.1.113	499751;294410;362625;295319	0	1000	0	g	Glycan metabolism
	RCR11598	alpha-1,6-mannosyl-glycoprotein 2-beta-N-acetylglucosaminyltransferase	nm2masn[g] + UDP-N-acetylglucosamine[g] => (GlcNAc)4 (Man)3 (Asn)1[g] + UDP[g]	2.4.1.143	94273	0	1000	0	g	Glycan metabolism
	RCR11599	beta-1,4-mannosyl-glycoprotein 4-beta-N-acetylglucosaminyltransferase	(GlcNAc)4 (Man)3 (Asn)1[g] + UDP-N-acetylglucosamine[g] => (GlcNAc)5 (Man)3 (Asn)1[g] + UDP[g]	2.4.1.144	29582	0	1000	0	g	Glycan metabolism
	RCR11600	alpha-1,3-mannosyl-glycoprotein 4-beta-N-acetylglucosaminyltransferase	(GlcNAc)4 (Man)3 (Asn)1[g] + UDP-N-acetylglucosamine[g] => G00020[g] + UDP[g]	2.4.1.145	367252;303100;299756	0	1000	0	g	Glycan metabolism
	RCR11601	alpha-1,6-mannosyl-glycoprotein 6-beta-N-acetylglucosaminyltransferase	G00020[g] + UDP-N-acetylglucosamine[g] => G00021[g] + UDP[g]	2.4.1.155	65271	0	1000	0	g	Glycan metabolism
	RCR11602	alpha-1,6-mannosyl-glycoprotein 4-beta-N-acetylglucosaminyltransferase	G00021[g] + UDP-N-acetylglucosamine[g] => G00022[g] + UDP[g]	2.4.1.201	299756	0	1000	0	g	Glycan metabolism
	RCR11603	glycoprotein 6-alpha-L-fucosyltransferase	(GlcNAc)4 (Man)3 (Asn)1[g] + GDP-L-fucose[g] => fn2m2masn[g] + GDP[g]	2.4.1.68	432392	0	1000	0	g	Glycan metabolism
	RCR11604	beta-N-acetylglucosaminylglycopeptide beta-1,4-galactosyltransferase	fn2m2masn[g] + 2 UDP-galactose[g] => l2fn2m2masn[g] + 2 UDP[g]	2.4.1.38	494342;24390;313536;362275	0	1000	0	g	Glycan metabolism
	RCR11605	beta-galactoside alpha-2,6-sialyltransferase	l2fn2m2masn[g] + 2 CMP-Neu5Ac[g] => PA6[g] + 2 CMP[g]	2.4.99.1	25197;301155	0	1000	0	g	Glycan metabolism
	RCR11606	alpha-mannosidase, lysosomal	(alpha-D-mannosyl)2-beta-D-mannosyl-N-acetylglucosamine[l] + 2 H2O[l] => beta-1,4-mannose-N-acetylglucosamine[l] + 2 mannose[l]	3.2.1.24	246136;361378;360955	0	1000	0	l	Glycan metabolism
	RCR11607	beta-mannosidase, lysosomal	beta-1,4-mannose-N-acetylglucosamine[l] + H2O[l] => mannose[l] + N-acetylglucosamine[l]	3.2.1.25	310864	0	1000	0	l	Glycan metabolism
	RCR11608	endo-beta-N-acetylglucosaminidase, lysosomal	de-Fuc form of PA6 (wo peptide linkage)[l] + H2O[l] => de-Fuc, GlcNAc removed PA6 (wo peptide linkage)[l] + N-acetylglucosamine[l]	3.2.1.96	303702	0	1000	0	l	Glycan metabolism
	RCR11609	sialidase, lysosomal	de-Fuc, GlcNAc removed PA6 (wo peptide linkage)[l] + 2 H2O[l] => l2n2m2mn[l] + 2 Neu5Ac[l]	3.4.16.5;3.2.1.18;3.2.1.23	292073:24591:316033:296370	0	1000	0	l	Glycan metabolism
	RCR11610	beta-galactosidase, lysosomal	l2n2m2mn[l] + 2 H2O[l] => n2m2mn[l] + 2 galactose[l]	3.1.6.4;3.2.1.18;3.2.1.23;3.4.16.5	292073:24591:316033:296370	0	1000	0	l	Glycan metabolism
	RCR11611	beta-N-acetylhexosaminidase, lysosomal	n2m2mn[l] + 2 H2O[l] => (alpha-D-mannosyl)2-beta-D-mannosyl-N-acetylglucosamine[l] + 2 N-acetylglucosamine[l]	3.2.1.52	294673;300757;100216475	0	1000	0	l	Glycan metabolism
	RCR11612	glycosylasparaginase, lysosomal[l]	(GlcNAc)5 (Man)3 (Asn)1[l] + H2O[l] => n2m2nm[l] + [protein]-L-asparagine[l]	3.5.1.26	290923	0	1000	0	l	Glycan metabolism
	RCR11613	endo-beta-N-acetylglucosaminidase, lysosomal[l]	n2m2nm[l] + H2O[l] => n2m2nmn[l] + N-acetylglucosamine[l]		303702	0	1000	0	l	Glycan metabolism
	RCR11614	beta-N-acetylhexosaminidase, lysosomal[l]	n2m2nmn[l] + 3 H2O[l] => (alpha-D-mannosyl)2-beta-D-mannosyl-N-acetylglucosamine[l] + 3 N-acetylglucosamine[l]	3.2.1.52	294673;300757;100216475	0	1000	0	l	Glycan metabolism
	RCR11615	dolichol diffusion, human (liver)	dolichyl-D-glucosyl-phosphate[r] + H2O[r] => dolichyl-phosphate[r] + glucose[r]			0	1000	0	r	Glycan metabolism
	RCR11616	alpha-1,6-mannosyl-glycoprotein 4-beta-N-acetylglucosaminyltransferase[g]	n4m2masn[g] + UDP-N-acetylglucosamine[g] => n5m2masn[g] + UDP[g]			0	1000	0	g	Glycan metabolism
	RCR11617	RCR11617[c]	asparagine[c] => [protein]-L-asparagine[c] + H2O[c]			0	1000	0	c	Protein metabolism
	RCR11618	ATP:[protein]-L-tyrosine O-phosphotransferase	[protein]-L-tyrosine[c] + ATP[c] => [protein]-tyrosine-phosphate[c] + ADP[c]	2.7.10.1;2.7.10.2;2.7.12.1;2.7.12.2		0	1000	0	c	Protein metabolism
	RCR11619	Protein-tyrosine-phosphate phosphohydrolase	[protein]-tyrosine-phosphate[c] + H2O[c] => [protein]-L-tyrosine[c] + Pi[c]	3.1.3.48		0	1000	0	c	Protein metabolism
	RCR11620	RCR11620[c]	[protein]-L-citrulline[c] + H2O[c] => citrulline[c]			0	1000	0	c	Protein metabolism
	RCR11621	Protein arginine iminohydrolase	[protein]-L-arginine[c] + H2O[c] => [protein]-L-citrulline[c] + NH3[c]	3.5.3.15	29512;29511;29520;54282;298595	0	1000	0	c	Protein metabolism
	RCR11622	protein-omega-N-(ADP-D-ribosyl)-L-arginine ADP-ribosylhydrolase	[protein]-omega-N-(ADP-D-ribosyl)-L-arginine[c] + H2O[c] => [protein]-L-arginine[c] + ADP-ribose[c]	3.2.2.19	25371	0	1000	0	c	Protein metabolism
	RCR11623	Nomega-(ADP-D-ribosyl)-L-arginine ADP-ribosylhydrolase	N(omega)-(ADP-D-ribosyl)-L-arginine[c] + H2O[c] => ADP-ribose[c] + arginine[c]	3.2.2.19	25371	0	1000	0	c	Protein metabolism
	RCR11625	RCR11625[l]	antichymotrypsin[l] + 211 ATP[l] + 211 H2O[l] => 25 aspartate[l] + 9 histidine[l] + 16 arginine[l] + 26 lysine[l] + 3 tryptophan[l] + 20 isoleucine[l] + 24 valine[l] + 29 threonine[l] + 19 asparagine[l] + 59 leucine[l] + 25 phenylalanine[l] + 14 methionine[l] + 9 tyrosine[l] + 16 proline[l] + 3 cysteine[l] + 17 glutamine[l] + 30 serine[l] + 34 alanine[l] + 16 glycine[l] + 29 glutamate[l] + 211 Pi…			0	1000	0	l	Biomass
	RCR11626	RCR11626[l]	antitrypsin[l] + 209 ATP[l] + 209 H2O[l] => 24 aspartate[l] + 13 histidine[l] + 7 arginine[l] + 34 lysine[l] + 3 tryptophan[l] + 20 isoleucine[l] + 27 valine[l] + 30 threonine[l] + 19 asparagine[l] + 51 leucine[l] + 27 phenylalanine[l] + 10 methionine[l] + 6 tyrosine[l] + 19 proline[l] + 3 cysteine[l] + 18 glutamine[l] + 25 serine[l] + 26 alanine[l] + 24 glycine[l] + 32 glutamate[l] + 209 Pi[l] +…			0	0	0	l	Biomass
	RCR11627	RCR11627[l]	apoB100[l] + 2280 ATP[l] + 2280 H2O[l] => 233 aspartate[l] + 115 histidine[l] + 150 arginine[l] + 357 lysine[l] + 37 tryptophan[l] + 285 isoleucine[l] + 252 valine[l] + 300 threonine[l] + 247 asparagine[l] + 533 leucine[l] + 224 phenylalanine[l] + 79 methionine[l] + 151 tyrosine[l] + 171 proline[l] + 25 cysteine[l] + 230 glutamine[l] + 392 serine[l] + 275 alanine[l] + 207 glycine[l] + 298 glutama…			0	0	0	l	Biomass
	RCR11628	RCR11628[m]	mitoApo-[ACP][m] + 43 ATP[m] + 43 H2O[m] => 13 aspartate[m] + histidine[m] + arginine[m] + 7 lysine[m] + 8 isoleucine[m] + 6 valine[m] + threonine[m] + asparagine[m] + 10 leucine[m] + 3 phenylalanine[m] + 5 methionine[m] + 4 tyrosine[m] + 5 proline[m] + cysteine[m] + 3 glutamine[m] + 3 serine[m] + 3 alanine[m] + 3 glycine[m] + 9 glutamate[m] + 43 Pi[m] + 43 ADP[m]			0	1000	0	m	Biomass
	RCR11629	RCR11629[c]	fibrinogen[c] + 1337 ATP[c] + 1337 H2O[c] => 176 aspartate[c] + 62 histidine[c] + 134 arginine[c] + 154 lysine[c] + 60 tryptophan[c] + 104 isoleucine[c] + 122 valine[c] + 182 threonine[c] + 138 asparagine[c] + 166 leucine[c] + 98 phenylalanine[c] + 48 methionine[c] + 98 tyrosine[c] + 114 proline[c] + 48 cysteine[c] + 110 glutamine[c] + 278 serine[c] + 134 alanine[c] + 262 glycine[c] + 186 glutama…			0	1000	0	c	Biomass
	RCR11630	RCR11630[l]	fibrinogen[l] + 1337 ATP[l] + 1337 H2O[l] => 176 aspartate[l] + 62 histidine[l] + 134 arginine[l] + 154 lysine[l] + 60 tryptophan[l] + 104 isoleucine[l] + 122 valine[l] + 182 threonine[l] + 138 asparagine[l] + 166 leucine[l] + 98 phenylalanine[l] + 48 methionine[l] + 98 tyrosine[l] + 114 proline[l] + 48 cysteine[l] + 110 glutamine[l] + 278 serine[l] + 134 alanine[l] + 262 glycine[l] + 186 glutama…			0	1000	0	l	Biomass
	RCR11631	RCR11631[c]	haptoglobin[c] + 203 ATP[c] + 203 H2O[c] => 25 aspartate[c] + 13 histidine[c] + 9 arginine[c] + 35 lysine[c] + 8 tryptophan[c] + 18 isoleucine[c] + 36 valine[c] + 22 threonine[c] + 21 asparagine[c] + 31 leucine[c] + 8 phenylalanine[c] + 5 methionine[c] + 21 proline[c] + 21 tyrosine[c] + 12 cysteine[c] + 17 glutamine[c] + 18 serine[c] + 30 alanine[c] + 31 glycine[c] + 25 glutamate[c] + 203 Pi[c] +…			0	1000	0	c	Biomass
	RCR11632	RCR11632[l]	haptoglobin[l] + 203 ATP[l] + 203 H2O[l] => 25 aspartate[l] + 13 histidine[l] + 9 arginine[l] + 35 lysine[l] + 8 tryptophan[l] + 18 isoleucine[l] + 36 valine[l] + 22 threonine[l] + 21 asparagine[l] + 31 leucine[l] + 8 phenylalanine[l] + 5 methionine[l] + 21 proline[l] + 21 tyrosine[l] + 12 cysteine[l] + 17 glutamine[l] + 18 serine[l] + 30 alanine[l] + 31 glycine[l] + 25 glutamate[l] + 203 Pi[l] +…			0	1000	0	l	Biomass
	RCR11633	RCR11633[c]	plasminogen[c] + 405 ATP[c] + 405 H2O[c] => 36 aspartate[c] + 24 histidine[c] + 42 arginine[c] + 49 lysine[c] + 19 tryptophan[c] + 22 isoleucine[c] + 48 valine[c] + 61 threonine[c] + 40 asparagine[c] + 48 leucine[c] + 21 phenylalanine[c] + 11 methionine[c] + 30 tyrosine[c] + 69 proline[c] + 48 cysteine[c] + 31 glutamine[c] + 56 serine[c] + 37 alanine[c] + 62 glycine[c] + 56 glutamate[c] + 405 Pi[…			0	1000	0	c	Biomass
	RCR11634	RCR11634[l]	plasminogen[l] + 405 ATP[l] + 405 H2O[l] => 36 aspartate[l] + 24 histidine[l] + 42 arginine[l] + 49 lysine[l] + 19 tryptophan[l] + 22 isoleucine[l] + 48 valine[l] + 61 threonine[l] + 40 asparagine[l] + 48 leucine[l] + 21 phenylalanine[l] + 11 methionine[l] + 30 tyrosine[l] + 69 proline[l] + 48 cysteine[l] + 31 glutamine[l] + 56 serine[l] + 37 alanine[l] + 62 glycine[l] + 56 glutamate[l] + 405 Pi[…			0	1000	0	l	Biomass
	RCR11635	RCR11635[c]	prothrombin[c] + 311 ATP[c] + 311 H2O[c] => 35 aspartate[c] + 13 histidine[c] + 44 arginine[c] + 29 lysine[c] + 14 tryptophan[c] + 22 isoleucine[c] + 37 valine[c] + 36 threonine[c] + 25 asparagine[c] + 51 leucine[c] + 21 phenylalanine[c] + 9 methionine[c] + 21 tyrosine[c] + 33 proline[c] + 26 cysteine[c] + 26 glutamine[c] + 38 serine[c] + 42 alanine[c] + 49 glycine[c] + 51 glutamate[c] + 311 Pi[c…			0	1000	0	c	Biomass
	RCR11636	RCR11636[l]	prothrombin[l] + 311 ATP[l] + 311 H2O[l] => 35 aspartate[l] + 13 histidine[l] + 44 arginine[l] + 29 lysine[l] + 14 tryptophan[l] + 22 isoleucine[l] + 37 valine[l] + 36 threonine[l] + 25 asparagine[l] + 51 leucine[l] + 21 phenylalanine[l] + 9 methionine[l] + 21 tyrosine[l] + 33 proline[l] + 26 cysteine[l] + 26 glutamine[l] + 38 serine[l] + 42 alanine[l] + 49 glycine[l] + 51 glutamate[l] + 311 Pi[l…			0	1000	0	l	Biomass
	RCR11637	RCR11637[l]	[apotransferin][l] + 349 ATP[l] + 349 H2O[l] => 45 aspartate[l] + 19 histidine[l] + 27 arginine[l] + 58 lysine[l] + 8 tryptophan[l] + 15 isoleucine[l] + 48 valine[l] + 30 threonine[l] + 34 asparagine[l] + 65 leucine[l] + 28 phenylalanine[l] + 10 methionine[l] + 26 tyrosine[l] + 32 proline[l] + 40 cysteine[l] + 17 glutamine[l] + 41 serine[l] + 61 alanine[l] + 52 glycine[l] + 42 glutamate[l] + 349 …			0	1000	0	l	Biomass
	RCR11638	RCR11638[l]	apoE[l] + 158 ATP[l] + 158 H2O[l] => 11 aspartate[l] + 2 histidine[l] + 34 arginine[l] + 13 lysine[l] + 2 isoleucine[l] + 8 tryptophan[l] + 24 valine[l] + 12 threonine[l] + asparagine[l] + 41 leucine[l] + 4 phenylalanine[l] + 8 methionine[l] + 4 tyrosine[l] + 8 proline[l] + 2 cysteine[l] + 32 glutamine[l] + 14 serine[l] + 39 alanine[l] + 18 glycine[l] + 40 glutamate[l] + 158 Pi[l] + 158 ADP[l]			0	0	0	l	Biomass
	RCR11639	RCR11639[l]	apoA1[l] + 133 ATP[l] + 133 H2O[l] => 16 aspartate[l] + 6 histidine[l] + 17 arginine[l] + 22 lysine[l] + 5 tryptophan[l] + 15 valine[l] + 12 threonine[l] + 5 asparagine[l] + 41 leucine[l] + 8 phenylalanine[l] + 4 methionine[l] + 7 tyrosine[l] + 10 proline[l] + 19 glutamine[l] + 16 serine[l] + 23 alanine[l] + 11 glycine[l] + 30 glutamate[l] + 133 Pi[l] + 133 ADP[l]			0	0	0	l	Biomass
	RCR11640	RCR11640[l]	STAR[l] + 142 ATP[l] + 142 H2O[l] => 10 aspartate[l] + 6 histidine[l] + 20 arginine[l] + 19 lysine[l] + 5 tryptophan[l] + 10 isoleucine[l] + 21 valine[l] + 12 threonine[l] + 11 asparagine[l] + 31 leucine[l] + 6 phenylalanine[l] + 12 methionine[l] + 4 tyrosine[l] + 12 proline[l] + 5 cysteine[l] + 17 glutamine[l] + 20 serine[l] + 21 alanine[l] + 21 glycine[l] + 22 glutamate[l] + 142 Pi[l] + 142 ADP…			0	1000	0	l	Biomass
	RCR11641	RCR11641[l]	GM2A[l] + 96 ATP[l] + 96 H2O[l] => 9 aspartate[l] + 3 histidine[l] + 4 arginine[l] + 11 lysine[l] + 3 tryptophan[l] + 12 isoleucine[l] + 12 valine[l] + 10 threonine[l] + 3 asparagine[l] + 28 leucine[l] + 5 phenylalanine[l] + 4 methionine[l] + 4 tyrosine[l] + 19 proline[l] + 8 cysteine[l] + 4 glutamine[l] + 20 serine[l] + 10 alanine[l] + 13 glycine[l] + 11 glutamate[l] + 96 Pi[l] + 96 ADP[l]			0	1000	0	l	Biomass
	RCR11642	RCR11642[l]	apocytochrome-C[l] + 162 ATP[l] + 162 H2O[l] => 14 aspartate[l] + 10 histidine[l] + 23 arginine[l] + 14 lysine[l] + 3 tryptophan[l] + 6 isoleucine[l] + 20 valine[l] + 10 threonine[l] + 5 asparagine[l] + 37 leucine[l] + 10 phenylalanine[l] + 14 methionine[l] + 14 tyrosine[l] + 26 proline[l] + 6 cysteine[l] + 7 glutamine[l] + 25 serine[l] + 38 alanine[l] + 28 glycine[l] + 15 glutamate[l] + 162 Pi[l…			0	1000	0	l	Biomass
	RCR11643	RCR11643[l]	apoB48[l] + 2281 ATP[l] + 2281 H2O[l] => 234 aspartate[l] + 114 histidine[l] + 150 arginine[l] + 356 lysine[l] + 37 tryptophan[l] + 287 isoleucine[l] + 250 valine[l] + 299 threonine[l] + 245 asparagine[l] + 536 leucine[l] + 224 phenylalanine[l] + 79 methionine[l] + 153 tyrosine[l] + 171 proline[l] + 24 cysteine[l] + 231 glutamine[l] + 393 serine[l] + 276 alanine[l] + 207 glycine[l] + 297 glutamat…			0	1000	0	l	Biomass
	RCR11644	RCR11644[l]	LPL[l] + 237 ATP[l] + 237 H2O[l] => 22 aspartate[l] + 16 histidine[l] + 22 arginine[l] + 35 lysine[l] + 9 tryptophan[l] + 25 isoleucine[l] + 35 valine[l] + 25 threonine[l] + 20 asparagine[l] + 38 leucine[l] + 21 phenylalanine[l] + 7 methionine[l] + 17 tyrosine[l] + 20 proline[l] + 10 cysteine[l] + 13 glutamine[l] + 43 serine[l] + 34 alanine[l] + 32 glycine[l] + 31 glutamate[l] + 237 Pi[l] + 237 A…			0	1000	0	l	Biomass
	RCR11645	SPYR	3-sulfinylpyruvic acid[c] + H2O[c] => sulfite[c] + pyruvate[c]			0	1000	0	c	Cysteine and methionine metabolism
	RCR11646	3-sulfino-L-alanine:2-oxoglutarate aminotransferase[c]	3-sulfinoalanine[c] + AKG[c] => 3-sulfinylpyruvic acid[c] + glutamate[c]	2.6.1.1	24401	0	1000	0	c	Cysteine and methionine metabolism
	RCR11647	SPYRm	3-sulfinylpyruvic acid[m] + H2O[m] => sulfite[m] + pyruvate[m]			0	1000	0	m	Cysteine and methionine metabolism
	RCR11648	histamine N-methyltransferase	THF[c] + SAM[c] => 5-methyl-THF[c] + SAH[c]	2.1.1.8	81676	0	1000	0	c	Cysteine and methionine metabolism
	RCR11649	S-adenosyl-L-methionine:sarcosine N-methyltransferase	dimethylglycine[c] + SAH[c] => sarcosine[c] + SAM[c]	1.5.8.4	114123;245961	0	1000	0	c	Cysteine and methionine metabolism
	RCR11650	3alpha-hydroxysteroid 3-dehydrogenase (Si-specific)	H2S2O3[c] + H2O[c] => H2S[c] + sulfate[c]	1.1.1.50		0	1000	0	c	Cysteine and methionine metabolism
	RCR11651	Itaconate:CoA ligase (GDP-forming)	itaconate[m] + GTP[m] + CoA[m] <=> itaconyl-CoA[m] + GDP[m] + Pi[m]	6.2.1.5	114597:361071;114597:362404	-1000	1000	0	m	Central carbon metabolism
	RCR11652	Itaconate:CoA ligase (ADP-forming)	itaconyl-CoA[m] + Pi[m] + ADP[m] <=> itaconate[m] + ATP[m] + CoA[m]	6.2.1.5	114597:361071;114597:362404	-1000	1000	0	m	Central carbon metabolism
	RCR11653	methylglutaconase, mitochondrial	(3S)-citramalyl-CoA[m] <=> mesaconyl-CoA[m] + H2O[m]	4.2.1.56		-1000	1000	0	m	Central carbon metabolism
	RCR11654	mesaconate--CoA ligase (ADP-forming), mitochondrial	mesaconyl-CoA[m] + Pi[m] + ADP[m] <=> mesaconate[m] + ATP[m] + CoA[m]	6.2.1.5	114597:361071;114597:362404	-1000	1000	0	m	Central carbon metabolism
	RCR11655	mesaconate--CoA ligase (GDP-forming)	mesaconate[m] + GTP[m] + CoA[m] <=> mesaconyl-CoA[m] + GDP[m] + Pi[m]	6.2.1.5	114597:361071;114597:362404	-1000	1000	0	m	Central carbon metabolism
	RCR11656	Mesaconyl-CoA pyruvate-lyase	mesaconyl-CoA[m] + H2O[m] => pyruvate[m] + acetyl-CoA[m]			0	1000	0	m	Central carbon metabolism
	RCR11657	Isocitrate:NADP+ oxidoreductase (decarboxylating)[c]	isocitrate[c] + NADP+[c] => AKG[c] + CO2[c] + NADPH[c] + H+[c]	1.1.1.42	24479;361596	0	1000	0	c	Central carbon metabolism
	RCR11658	succinyl-CoA:acetoacetate CoA-transferase	succinyl-CoA[m] + acetoacetate[m] => acetoacetyl-CoA[m] + succinate[m]	2.8.3.5	690163;366463	0	1000	0	m	Central carbon metabolism
	RCR11659	oxalosuccinate carboxy-lyase (2-oxoglutarate-forming)[m]	oxalosuccinate[m] => AKG[m] + CO2[m]	1.1.1.42	24479;361596	0	1000	0	m	Central carbon metabolism
	RCR11660	(S)-malate:NAD+ oxidoreductase[m]	OAA[m] + NADH[m] + H+[m] <=> malate[m] + NAD+[m]	1.1.1.37	81829	-1000	1000	0	m	Central carbon metabolism
	RCR11661	acetyl-CoA:oxaloacetate C-acetyltransferase (thioester-hydrolysing)	citrate[m] + CoA[m] <=> OAA[m] + acetyl-CoA[m] + H2O[m]	2.3.3.1;2.3.3.3	170587	-1000	1000	0	m	Central carbon metabolism
	RCR11662	Succinate:CoA ligase (GDP-forming)	succinate[m] + GTP[m] + CoA[m] <=> succinyl-CoA[m] + GDP[m] + Pi[m]	6.2.1.4	114597:361071;114597:362404	-1000	1000	0	m	Central carbon metabolism
	RCR11663	Succinate:CoA ligase (ADP-forming)	succinyl-CoA[m] + Pi[m] + ADP[m] <=> succinate[m] + ATP[m] + CoA[m]	6.2.1.5	114597:361071;114597:362404	-1000	1000	0	m	Central carbon metabolism
	RCR11664	oxoglutarate dehydrogenase (succinyl-transferring)	thiamin-PP[m] + AKG[m] => 3-carboxy-1-hydroxypropyl-ThPP[m] + CO2[m]	1.2.4.2	298942:299201:290566;298942:299201:360975	0	1000	0	m	Central carbon metabolism
	RCR11665	(S)-malate hydro-lyase (fumarate-forming)[m]	fumarate[m] + H2O[m] <=> malate[m]	4.2.1.2	24368	-1000	1000	0	m	Central carbon metabolism
	RCR11666	D-Glycerate:NADP+ 2-oxidoreductase	hydroxypyruvate[c] + NADPH[c] + H+[c] => glycerate[c] + NADP+[c]	1.1.1.79;1.1.1.81	680021	0	1000	0	c	Central carbon metabolism
	RCR11667	Isocitrate:NADP+ oxidoreductase[c]	oxalosuccinate[c] + NADPH[c] + H+[c] <=> isocitrate[c] + NADP+[c]	1.1.1.42	24479;361596	-1000	1000	0	c	Central carbon metabolism
	RCR11668	Isocitrate:NADP+ oxidoreductase[m]	oxalosuccinate[m] + NADPH[m] + H+[m] <=> isocitrate[m] + NADP+[m]	1.1.1.42	24479;361596	-1000	1000	0	m	Central carbon metabolism
	RCR11669	isocitrate dehydrogenase (NADP+)	oxalosuccinate[m] + NADH[m] + H+[m] <=> isocitrate[m] + NAD+[m]	1.1.1.42	24479;361596	-1000	1000	0	m	Central carbon metabolism
	RCR11670	citrate oxaloacetate-lyase (forming acetate from the pro-S carboxymethyl group of citrate)	citrate[m] => OAA[m] + acetate[m]	4.1.-.-	306198	0	1000	0	m	Central carbon metabolism
	RCR11671	2-Oxoglutarate dehydrogenase complex	AKG[m] + NAD+[m] + CoA[m] => succinyl-CoA[m] + CO2[m] + NADH[m] + H+[m]	1.2.4.2	298942:299201:290566;298942:299201:360975	0	1000	0	m	Central carbon metabolism
	RCR11672	oxoglutarate dehydrogenase (succinyl-transferring)[m]	3-carboxy-1-hydroxypropyl-ThPP[m] + lipoamide[m] => S-succinyldihydrolipoamide[m] + thiamin-PP[m]	1.2.4.2	298942:299201:290566;298942:299201:360975	0	1000	0	m	Central carbon metabolism
	RCR11673	Glycolate:oxygen 2-oxidoreductase[p]	glycolate[p] + O2[p] => glyoxalate[p] + H2O2[p]	1.1.3.15	84029;311446	0	1000	0	p	Central carbon metabolism
	RCR11674	succinate dehydrogenase	fumarate[m] + FADH2[m] <=> succinate[m] + FAD[m]	1.3.5.1	157074:298596:363061:289217	-1000	1000	0	m	Central carbon metabolism
	RCR11675	ketohexokinase (D-xylulose)	D-xylulose[c] + ATP[c] => D-xylulose-1-phosphate[c] + ADP[c]	2.7.1.3	25659	0	1000	0	c	Central carbon metabolism
	RCR11676	hydroxypyruvate carboxy-lyase (glycolaldehyde-forming)	hydroxypyruvate[c] => glycolaldehyde[c] + CO2[c]			0	1000	0	c	Central carbon metabolism
	RCR11677	glycolaldehyde:NAD+ oxidoreductase	glycolaldehyde[c] + NAD+[c] + H2O[c] => glycolate[c] + NADH[c] + H+[c]	1.2.1.4;1.2.1.5	25375;291450;64040;65183;266603;309147;688778	0	1000	0	c	Central carbon metabolism
	RCR11678	hydroxypyruvate carboxy-lyase (glycolaldehyde-forming)[m]	hydroxypyruvate[m] => glycolaldehyde[m] + CO2[m]			0	1000	0	m	Central carbon metabolism
	RCR11679	glycolaldehyde:NAD+ oxidoreductase[m]	glycolaldehyde[m] + NAD+[m] + H2O[m] => glycolate[m] + NADH[m] + H+[m]	1.2.1.3	291450;29539;64040;65183;298079	0	1000	0	m	Central carbon metabolism
	RCR11680	glycolate:NADP+ oxidoreductase[m]	glyoxalate[m] + NADPH[m] + H+[m] => glycolate[m] + NADP+[m]		680021	0	1000	0	m	Central carbon metabolism
	RCR11681	ATP:(R)-glycerate 2-phosphotransferase	glycerate[c] + ATP[c] => 2-phospho-D-glycerate[c] + ADP[c]			0	1000	0	c	Central carbon metabolism
	RCR11682	D-Glycerate:NAD+ 2-oxidoreductase	hydroxypyruvate[c] + NADH[c] + H+[c] => glycerate[c] + NAD+[c]	1.1.1.79;1.1.1.81	680021	0	1000	0	c	Central carbon metabolism
	RCR11683	diphosphate phosphohydrolase[r]	PPi[r] + H2O[r] => 2 Pi[r]	3.6.1.1	310664;361663;294504;310856	0	1000	0	r	Electron transport chain
	RCR11684	superoxide:superoxide oxidoreductase[c]	2 O2-[c] + 2 H+[c] => H2O2[c] + O2[c]	1.15.1.1	24786;24787;25352	0	1000	0	c	Electron transport chain
	RCR11685	bilirubin-glucuronoside:bilirubin-glucuronoside D-glucuronosyltransferase	bilirubin-bisglucuronoside[r] + bilirubin[r] => 2 bilirubin-monoglucuronoside[r]	2.4.1.95		0	1000	0	r	Electron transport chain
	RCR11686	RCR11686[c]	hydroxide[c] <=> hydroxyl radical[c]			-1000	1000	0	c	Electron transport chain
	RCR11687	superoxide:superoxide oxidoreductase[n]	2 O2-[n] + 2 H+[n] => H2O2[n] + O2[n]	1.15.1.1	24786	0	1000	0	n	Electron transport chain
	RCR11688	FAA1	lauroyl-CoA[c] + AMP[c] + PPi[c] <=> lauric acid[c] + ATP[c] + CoA[c]	6.2.1.3	113976;171410;25288;94340;117243;301120;114024;65192	-1000	1000	0	c	Fatty acid metabolism
	RCR11689	acyl-CoA synthetase[c]	tridecanoyl-CoA[c] + AMP[c] + PPi[c] <=> tridecylic acid[c] + ATP[c] + CoA[c]	6.2.1.3	113976;171410;25288;94340;117243;301120;114024;65192	-1000	1000	0	c	Fatty acid metabolism
	RCR11690	fatty acid thiokinase (long chain)[c]	myristoyl-CoA[c] + AMP[c] + PPi[c] <=> myristic acid[c] + ATP[c] + CoA[c]	6.2.1.3	113976;171410;25288;94340;117243;301120;114024;65192	-1000	1000	0	c	Fatty acid metabolism
	RCR11691	acyl-activating enzyme[c]	5-tetradecenoyl-CoA[c] + AMP[c] + PPi[c] <=> physeteric acid[c] + ATP[c] + CoA[c]	6.2.1.3	113976;171410;25288;94340;117243;301120;114024;65192	-1000	1000	0	c	Fatty acid metabolism
	RCR11692	fatty-acid--CoA ligase	pentadecanoyl-CoA[c] + AMP[c] + PPi[c] <=> pentadecylic acid[c] + ATP[c] + CoA[c]	6.2.1.3	113976;171410;25288;94340;117243;301120;114024;65192	-1000	1000	0	c	Fatty acid metabolism
	RCR11693	Palmitate:CoA ligase (AMP-forming)	palmitoyl-CoA[c] + AMP[c] + PPi[c] <=> palmitate[c] + ATP[c] + CoA[c]	6.2.1.3	113976;171410;25288;94340;117243;301120;114024;65192	-1000	1000	0	c	Fatty acid metabolism
	RCR11694	palmitoyl-CoA synthase[c]	palmitoleoyl-CoA[c] + AMP[c] + PPi[c] <=> palmitolate[c] + ATP[c] + CoA[c]	6.2.1.3	113976;171410;25288;94340;117243;301120;114024;65192	-1000	1000	0	c	Fatty acid metabolism
	RCR11695	lignoceroyl-CoA synthase[c]	heptadecanoyl-CoA[c] + AMP[c] + PPi[c] <=> margaric acid[c] + ATP[c] + CoA[c]	6.2.1.3	113976;171410;25288;94340;117243;301120;114024;65192	-1000	1000	0	c	Fatty acid metabolism
	RCR11696	arachidonyl-CoA synthetase[c]	stearoyl-CoA[c] + AMP[c] + PPi[c] <=> stearate[c] + ATP[c] + CoA[c]	6.2.1.3	113976;171410;25288;94340;117243;301120;114024;192272;65192;681337;50559	-1000	1000	0	c	Fatty acid metabolism
	RCR11697	acyl coenzyme A synthetase[c]	oleate[c] + ATP[c] + CoA[c] => oleoyl-CoA[c] + AMP[c] + PPi[c]	6.2.1.3	113976;171410;25288;94340;117243;301120;114024;65192	0	1000	0	c	Fatty acid metabolism
	RCR11698	acyl-CoA ligase[c]	(9E)-octadecenoyl-CoA[c] + AMP[c] + PPi[c] <=> elaidate[c] + ATP[c] + CoA[c]	6.2.1.3	113976;171410;25288;94340;117243;301120;114024;65192	-1000	1000	0	c	Fatty acid metabolism
	RCR11699	palmitoyl coenzyme A synthetase[c]	nonadecanoyl-CoA[c] + AMP[c] + PPi[c] <=> nonadecylic acid[c] + ATP[c] + CoA[c]	6.2.1.3	113976;171410;25288;94340;117243;301120;114024;65192	-1000	1000	0	c	Fatty acid metabolism
	RCR11700	fatty-acid--CoA ligase[c]	eicosanoyl-CoA[c] + AMP[c] + PPi[c] <=> eicosanoate[c] + ATP[c] + CoA[c]	6.2.1.3	113976;171410;25288;94340;117243;301120;114024;65192	-1000	1000	0	c	Fatty acid metabolism
	RCR11701	thiokinase[c]	(5Z,8Z,11Z)-eicosatrienoyl-CoA[c] + AMP[c] + PPi[c] <=> mead acid[c] + ATP[c] + CoA[c]	6.2.1.3	113976;171410;25288;94340;117243;301120;114024;65192	-1000	1000	0	c	Fatty acid metabolism
	RCR11702	palmitoyl-CoA ligase[c]	heneicosanoyl-CoA[c] + AMP[c] + PPi[c] <=> henicosanoic acid[c] + ATP[c] + CoA[c]	6.2.1.3	113976;171410;25288;94340;117243;301120;114024;65192	-1000	1000	0	c	Fatty acid metabolism
	RCR11703	acyl-coenzyme A ligase[c]	docosanoyl-CoA[c] + AMP[c] + PPi[c] <=> behenic acid[c] + ATP[c] + CoA[c]	6.2.1.3	113976;171410;25288;94340;117243;301120;114024;65192	-1000	1000	0	c	Fatty acid metabolism
	RCR11704	fatty acid CoA ligase[c]	tricosanoyl-CoA[c] + AMP[c] + PPi[c] <=> tricosanoic acid[c] + ATP[c] + CoA[c]	6.2.1.3	113976;171410;25288;94340;117243;301120;114024;65192	-1000	1000	0	c	Fatty acid metabolism
	RCR11705	long-chain fatty acyl coenzyme A synthetase[c]	tetracosanoyl-CoA[c] + AMP[c] + PPi[c] <=> lignocerate[c] + ATP[c] + CoA[c]	6.2.1.3	113976;171410;25288;94340;117243;301120;114024;65192	-1000	1000	0	c	Fatty acid metabolism
	RCR11706	oleoyl-CoA synthetase[c]	(15Z)-tetracosenoyl-CoA[c] + AMP[c] + PPi[c] <=> nervonic acid[c] + ATP[c] + CoA[c]	6.2.1.3	113976;171410;25288;94340;117243;301120;114024;65192	-1000	1000	0	c	Fatty acid metabolism
	RCR11707	stearoyl-CoA synthetase[c]	hexacosanoyl-CoA[c] + AMP[c] + PPi[c] <=> cerotic acid[c] + ATP[c] + CoA[c]	6.2.1.3	113976;171410;25288;94340;117243;301120;114024;65192	-1000	1000	0	c	Fatty acid metabolism
	RCR11708	long chain fatty acyl-CoA synthetase[c]	hexacosenoyl-CoA[c] + AMP[c] + PPi[c] <=> ximenic acid[c] + ATP[c] + CoA[c]	6.2.1.3	113976;171410;25288;94340;117243;301120;114024;65192	-1000	1000	0	c	Fatty acid metabolism
	RCR11709	long-chain acyl CoA synthetase[c]	linolenoyl-CoA[c] + AMP[c] + PPi[c] <=> linolenate[c] + ATP[c] + CoA[c]	6.2.1.3	113976;171410;25288;94340;117243;301120;114024;65192	-1000	1000	0	c	Fatty acid metabolism
	RCR11710	fatty acid elongase[c]	(6Z,9Z,12Z,15Z)-octadecatetraenoyl-CoA[c] + AMP[c] + PPi[c] <=> stearidonic acid[c] + ATP[c] + CoA[c]	6.2.1.3	113976;171410;25288;94340;117243;301120;114024;65192	-1000	1000	0	c	Fatty acid metabolism
	RCR11711	LCFA synthetase[c]	(8Z,11Z,14Z,17Z)-eicosatetraenoyl-CoA[c] + AMP[c] + PPi[c] <=> omega-3-arachidonic acid[c] + ATP[c] + CoA[c]	6.2.1.3	113976;171410;25288;94340;117243;301120;114024;65192	-1000	1000	0	c	Fatty acid metabolism
	RCR11712	pristanoyl-CoA synthetase[c]	(5Z,8Z,11Z,14Z,17Z)-eicosapentaenoyl-CoA[c] + AMP[c] + PPi[c] <=> EPA[c] + ATP[c] + CoA[c]	6.2.1.3	113976;171410;25288;94340;117243;301120;114024;65192	-1000	1000	0	c	Fatty acid metabolism
	RCR11713	ACS3[c]	(7Z,10Z,13Z,16Z,19Z)-docosapentaenoyl-CoA[c] + AMP[c] + PPi[c] <=> DPA[c] + ATP[c] + CoA[c]	6.2.1.3	113976;171410;25288;94340;117243;301120;114024;65192	-1000	1000	0	c	Fatty acid metabolism
	RCR11714	long-chain acyl-CoA synthetase I[c]	(4Z,7Z,10Z,13Z,16Z,19Z)-docosahexaenoyl-CoA[c] + AMP[c] + PPi[c] <=> DHA[c] + ATP[c] + CoA[c]	6.2.1.3	113976;171410;25288;94340;117243;301120;114024;65192	-1000	1000	0	c	Fatty acid metabolism
	RCR11715	long-chain acyl-CoA synthetase II[c]	linoleoyl-CoA[c] + AMP[c] + PPi[c] <=> linoleate[c] + ATP[c] + CoA[c]	6.2.1.3	113976;171410;25288;94340;117243;301120;114024;65192	-1000	1000	0	c	Fatty acid metabolism
	RCR11716	fatty acyl-coenzyme A synthetase[c]	gamma-linolenoyl-CoA[c] + AMP[c] + PPi[c] <=> gamma-linolenate[c] + ATP[c] + CoA[c]	6.2.1.3	113976;171410;25288;94340;117243;301120;114024;65192	-1000	1000	0	c	Fatty acid metabolism
	RCR11717	long-chain acyl-coenzyme A synthetase[c]	dihomo-gamma-linolenoyl-CoA[c] + AMP[c] + PPi[c] <=> dihomo-gamma-linolenate[c] + ATP[c] + CoA[c]	6.2.1.3	113976;171410;25288;94340;117243;301120;114024;65192	-1000	1000	0	c	Fatty acid metabolism
	RCR11718	long-chain-fatty-acid-CoA ligase[r]	lauroyl-CoA[r] + AMP[r] + PPi[r] <=> lauric acid[r] + ATP[r] + CoA[r]	6.2.1.3	113976;171410;25288;94340;117243;301120;114024;65192	-1000	1000	0	r	Fatty acid metabolism
	RCR11719	long-chain-fatty-acid---CoA ligase[r]	tridecanoyl-CoA[r] + AMP[r] + PPi[r] <=> tridecylic acid[r] + ATP[r] + CoA[r]	6.2.1.3	113976;171410;25288;94340;117243;301120;114024;65192	-1000	1000	0	r	Fatty acid metabolism
	RCR11720	acyl-CoA synthetase[r]	myristoyl-CoA[r] + AMP[r] + PPi[r] <=> myristic acid[r] + ATP[r] + CoA[r]	6.2.1.3	113976;171410;25288;94340;117243;301120;114024;65192	-1000	1000	0	r	Fatty acid metabolism
	RCR11721	fatty acid thiokinase (long chain)[r]	5-tetradecenoyl-CoA[r] + AMP[r] + PPi[r] <=> physeteric acid[r] + ATP[r] + CoA[r]	6.2.1.3	113976;171410;25288;94340;117243;301120;114024;65192	-1000	1000	0	r	Fatty acid metabolism
	RCR11722	acyl-activating enzyme[r]	(9E)-tetradecenoic acid[r] + ATP[r] + CoA[r] <=> (9E)-tetradecenoyl-CoA[r] + AMP[r] + PPi[r]	6.2.1.3	113976;171410;25288;94340;117243;301120;114024;65192	-1000	1000	0	r	Fatty acid metabolism
	RCR11723	palmitoyl-CoA synthase[r]	(7Z)-tetradecenoic acid[r] + ATP[r] + CoA[r] <=> (7Z)-tetradecenoyl-CoA[r] + AMP[r] + PPi[r]	6.2.1.3	113976;171410;25288;94340;117243;301120;114024;65192	-1000	1000	0	r	Fatty acid metabolism
	RCR11724	lignoceroyl-CoA synthase[r]	pentadecanoyl-CoA[r] + AMP[r] + PPi[r] <=> pentadecylic acid[r] + ATP[r] + CoA[r]	6.2.1.3	113976;171410;25288;94340;117243;301120;114024;65192	-1000	1000	0	r	Fatty acid metabolism
	RCR11725	Palmitate:CoA ligase (AMP-forming)[r]	palmitoyl-CoA[r] + AMP[r] + PPi[r] <=> palmitate[r] + ATP[r] + CoA[r]	6.2.1.3	113976;171410;25288;94340;117243;301120;114024;65192	-1000	1000	0	r	Fatty acid metabolism
	RCR11726	arachidonyl-CoA synthetase[r]	7-hexadecenoyl-CoA[r] + AMP[r] + PPi[r] <=> 7-palmitoleic acid[r] + ATP[r] + CoA[r]	6.2.1.3	113976;171410;25288;94340;117243;301120;114024;65192	-1000	1000	0	r	Fatty acid metabolism
	RCR11727	acyl coenzyme A synthetase[r]	palmitoleoyl-CoA[r] + AMP[r] + PPi[r] <=> palmitolate[r] + ATP[r] + CoA[r]	6.2.1.3	113976;171410;25288;94340;117243;301120;114024;65192	-1000	1000	0	r	Fatty acid metabolism
	RCR11728	acyl-CoA ligase[r]	heptadecanoyl-CoA[r] + AMP[r] + PPi[r] <=> margaric acid[r] + ATP[r] + CoA[r]	6.2.1.3	113976;171410;25288;94340;117243;301120;114024;65192	-1000	1000	0	r	Fatty acid metabolism
	RCR11729	palmitoyl coenzyme A synthetase[r]	(10Z)-heptadecenoic acid[r] + ATP[r] + CoA[r] <=> (10Z)-heptadecenoyl-CoA[r] + AMP[r] + PPi[r]	6.2.1.3	113976;171410;25288;94340;117243;301120;114024;65192	-1000	1000	0	r	Fatty acid metabolism
	RCR11730	thiokinase[r]	9-heptadecenoyl-CoA[r] + AMP[r] + PPi[r] <=> 9-heptadecylenic acid[r] + ATP[r] + CoA[r]	6.2.1.3	113976;171410;25288;94340;117243;301120;114024;65192	-1000	1000	0	r	Fatty acid metabolism
	RCR11731	palmitoyl-CoA ligase[r]	stearoyl-CoA[r] + AMP[r] + PPi[r] <=> stearate[r] + ATP[r] + CoA[r]	6.2.1.3	113976;171410;25288;94340;117243;301120;114024;192272;65192;681337;50559	-1000	1000	0	r	Fatty acid metabolism
	RCR11732	acyl-coenzyme A ligase[r]	oleate[r] + ATP[r] + CoA[r] => oleoyl-CoA[r] + AMP[r] + PPi[r]	6.2.1.3	113976;171410;25288;94340;117243;301120;114024;65192	0	1000	0	r	Fatty acid metabolism
	RCR11733	fatty acid CoA ligase[r]	(9E)-octadecenoyl-CoA[r] + AMP[r] + PPi[r] <=> elaidate[r] + ATP[r] + CoA[r]	6.2.1.3	113976;171410;25288;94340;117243;301120;114024;65192	-1000	1000	0	r	Fatty acid metabolism
	RCR11734	long-chain fatty acyl coenzyme A synthetase[r]	(13Z)-octadecenoic acid[r] + ATP[r] + CoA[r] <=> (13Z)-octadecenoyl-CoA[r] + AMP[r] + PPi[r]	6.2.1.3	113976;171410;25288;94340;117243;301120;114024;65192	-1000	1000	0	r	Fatty acid metabolism
	RCR11735	oleoyl-CoA synthetase[r]	cis-vaccenoyl-CoA[r] + AMP[r] + PPi[r] <=> cis-vaccenic acid[r] + ATP[r] + CoA[r]	6.2.1.3	113976;171410;25288;94340;117243;301120;114024;65192	-1000	1000	0	r	Fatty acid metabolism
	RCR11736	stearoyl-CoA synthetase[r]	(6Z,9Z)-octadecadienoic acid[r] + ATP[r] + CoA[r] <=> (6Z,9Z)-octadecadienoyl-CoA[r] + AMP[r] + PPi[r]	6.2.1.3	113976;171410;25288;94340;117243;301120;114024;65192	-1000	1000	0	r	Fatty acid metabolism
	RCR11737	long chain fatty acyl-CoA synthetase[r]	nonadecanoyl-CoA[r] + AMP[r] + PPi[r] <=> nonadecylic acid[r] + ATP[r] + CoA[r]	6.2.1.3	113976;171410;25288;94340;117243;301120;114024;65192	-1000	1000	0	r	Fatty acid metabolism
	RCR11738	long-chain acyl CoA synthetase[r]	eicosanoyl-CoA[r] + AMP[r] + PPi[r] <=> eicosanoate[r] + ATP[r] + CoA[r]	6.2.1.3	113976;171410;25288;94340;117243;301120;114024;65192	-1000	1000	0	r	Fatty acid metabolism
	RCR11739	fatty acid elongase[r]	(11Z)-eicosenoyl-CoA[r] + AMP[r] + PPi[r] <=> cis-gondoic acid[r] + ATP[r] + CoA[r]	6.2.1.3	113976;171410;25288;94340;117243;301120;114024;65192	-1000	1000	0	r	Fatty acid metabolism
	RCR11740	LCFA synthetase[r]	(13Z)-eicosenoic acid[r] + ATP[r] + CoA[r] <=> (13Z)-eicosenoyl-CoA[r] + AMP[r] + PPi[r]	6.2.1.3	113976;171410;25288;94340;117243;301120;114024;65192	-1000	1000	0	r	Fatty acid metabolism
	RCR11741	pristanoyl-CoA synthetase[r]	9-eicosenoic acid[r] + ATP[r] + CoA[r] <=> 9-eicosenoyl-CoA[r] + AMP[r] + PPi[r]	6.2.1.3	113976;171410;25288;94340;117243;301120;114024;65192	-1000	1000	0	r	Fatty acid metabolism
	RCR11742	ACS3[r]	(8Z,11Z)-eicosadienoyl-CoA[r] + AMP[r] + PPi[r] <=> 8,11-eicosadienoic acid[r] + ATP[r] + CoA[r]	6.2.1.3	113976;171410;25288;94340;117243;301120;114024;65192	-1000	1000	0	r	Fatty acid metabolism
	RCR11743	long-chain acyl-CoA synthetase I[r]	(5Z,8Z,11Z)-eicosatrienoyl-CoA[r] + AMP[r] + PPi[r] <=> mead acid[r] + ATP[r] + CoA[r]	6.2.1.3	113976;171410;25288;94340;117243;301120;114024;65192	-1000	1000	0	r	Fatty acid metabolism
	RCR11744	long-chain acyl-CoA synthetase II[r]	heneicosanoyl-CoA[r] + AMP[r] + PPi[r] <=> henicosanoic acid[r] + ATP[r] + CoA[r]	6.2.1.3	113976;171410;25288;94340;117243;301120;114024;65192	-1000	1000	0	r	Fatty acid metabolism
	RCR11745	fatty acyl-coenzyme A synthetase[r]	docosanoyl-CoA[r] + AMP[r] + PPi[r] <=> behenic acid[r] + ATP[r] + CoA[r]	6.2.1.3	113976;171410;25288;94340;117243;301120;114024;65192	-1000	1000	0	r	Fatty acid metabolism
	RCR11746	long-chain acyl-coenzyme A synthetase[r]	(13Z)-docosenoyl-CoA[r] + AMP[r] + PPi[r] <=> cis-erucic acid[r] + ATP[r] + CoA[r]	6.2.1.3	113976;171410;25288;94340;117243;301120;114024;65192	-1000	1000	0	r	Fatty acid metabolism
	RCR11747	FAA1[r]	(11Z)-docosenoyl-CoA[r] + AMP[r] + PPi[r] <=> cis-cetoleic acid[r] + ATP[r] + CoA[r]	6.2.1.3	113976;171410;25288;94340;117243;301120;114024;65192	-1000	1000	0	r	Fatty acid metabolism
	RCR11748	RCR11748[r]	tricosanoyl-CoA[r] + AMP[r] + PPi[r] <=> tricosanoic acid[r] + ATP[r] + CoA[r]	6.2.1.3	113976;171410;25288;94340;117243;301120;114024;65192	-1000	1000	0	r	Fatty acid metabolism
	RCR11749	RCR11749[r]	tetracosanoyl-CoA[r] + AMP[r] + PPi[r] <=> lignocerate[r] + ATP[r] + CoA[r]	6.2.1.3	113976;171410;25288;94340;117243;301120;114024;65192	-1000	1000	0	r	Fatty acid metabolism
	RCR11750	RCR11750[r]	(15Z)-tetracosenoyl-CoA[r] + AMP[r] + PPi[r] <=> nervonic acid[r] + ATP[r] + CoA[r]	6.2.1.3	113976;171410;25288;94340;117243;301120;114024;65192	-1000	1000	0	r	Fatty acid metabolism
	RCR11751	RCR11751[r]	hexacosanoyl-CoA[r] + AMP[r] + PPi[r] <=> cerotic acid[r] + ATP[r] + CoA[r]	6.2.1.3	113976;171410;25288;94340;117243;301120;114024;65192	-1000	1000	0	r	Fatty acid metabolism
	RCR11752	RCR11752[r]	hexacosenoyl-CoA[r] + AMP[r] + PPi[r] <=> ximenic acid[r] + ATP[r] + CoA[r]	6.2.1.3	113976;171410;25288;94340;117243;301120;114024;65192	-1000	1000	0	r	Fatty acid metabolism
	RCR11753	RCR11753[r]	linolenoyl-CoA[r] + AMP[r] + PPi[r] <=> linolenate[r] + ATP[r] + CoA[r]	6.2.1.3	113976;171410;25288;94340;117243;301120;114024;65192	-1000	1000	0	r	Fatty acid metabolism
	RCR11754	RCR11754[r]	(6Z,9Z,12Z,15Z)-octadecatetraenoyl-CoA[r] + AMP[r] + PPi[r] <=> stearidonic acid[r] + ATP[r] + CoA[r]	6.2.1.3	113976;171410;25288;94340;117243;301120;114024;65192	-1000	1000	0	r	Fatty acid metabolism
	RCR11755	RCR11755[r]	(8Z,11Z,14Z,17Z)-eicosatetraenoyl-CoA[r] + AMP[r] + PPi[r] <=> omega-3-arachidonic acid[r] + ATP[r] + CoA[r]	6.2.1.3	113976;171410;25288;94340;117243;301120;114024;65192	-1000	1000	0	r	Fatty acid metabolism
	RCR11756	RCR11756[r]	(5Z,8Z,11Z,14Z,17Z)-eicosapentaenoyl-CoA[r] + AMP[r] + PPi[r] <=> EPA[r] + ATP[r] + CoA[r]	6.2.1.3	113976;171410;25288;94340;117243;301120;114024;65192	-1000	1000	0	r	Fatty acid metabolism
	RCR11757	RCR11757[r]	(7Z,10Z,13Z,16Z,19Z)-docosapentaenoyl-CoA[r] + AMP[r] + PPi[r] <=> DPA[r] + ATP[r] + CoA[r]	6.2.1.3	113976;171410;25288;94340;117243;301120;114024;65192	-1000	1000	0	r	Fatty acid metabolism
	RCR11758	RCR11758[r]	(9Z,12Z,15Z,18Z,21Z)-TPA[r] + ATP[r] + CoA[r] <=> (9Z,12Z,15Z,18Z,21Z)-tetracosapentaenoyl-CoA[r] + AMP[r] + PPi[r]	6.2.1.3	113976;171410;25288;94340;117243;301120;114024;65192	-1000	1000	0	r	Fatty acid metabolism
	RCR11759	RCR11759[r]	(6Z,9Z,12Z,15Z,18Z,21Z)-THA[r] + ATP[r] + CoA[r] <=> (6Z,9Z,12Z,15Z,18Z,21Z)-tetracosahexaenoyl-CoA[r] + AMP[r] + PPi[r]	6.2.1.3	113976;171410;25288;94340;117243;301120;114024;65192	-1000	1000	0	r	Fatty acid metabolism
	RCR11760	RCR11760[r]	(4Z,7Z,10Z,13Z,16Z,19Z)-docosahexaenoyl-CoA[r] + AMP[r] + PPi[r] <=> DHA[r] + ATP[r] + CoA[r]	6.2.1.3	113976;171410;25288;94340;117243;301120;114024;65192	-1000	1000	0	r	Fatty acid metabolism
	RCR11761	RCR11761[r]	(11Z,14Z,17Z)-eicosatrienoic acid[r] + ATP[r] + CoA[r] <=> (11Z,14Z,17Z)-eicosatrienoyl-CoA[r] + AMP[r] + PPi[r]	6.2.1.3	113976;171410;25288;94340;117243;301120;114024;65192	-1000	1000	0	r	Fatty acid metabolism
	RCR11762	RCR11762[r]	13,16,19-docosatrienoic acid[r] + ATP[r] + CoA[r] <=> 13,16,19-docosatrienoyl-CoA[r] + AMP[r] + PPi[r]	6.2.1.3	113976;171410;25288;94340;117243;301120;114024;65192	-1000	1000	0	r	Fatty acid metabolism
	RCR11763	RCR11763[r]	linoleoyl-CoA[r] + AMP[r] + PPi[r] <=> linoleate[r] + ATP[r] + CoA[r]	6.2.1.3	113976;171410;25288;94340;117243;301120;114024;65192	-1000	1000	0	r	Fatty acid metabolism
	RCR11764	RCR11764[r]	gamma-linolenoyl-CoA[r] + AMP[r] + PPi[r] <=> gamma-linolenate[r] + ATP[r] + CoA[r]	6.2.1.3	113976;171410;25288;94340;117243;301120;114024;65192	-1000	1000	0	r	Fatty acid metabolism
	RCR11765	RCR11765[r]	dihomo-gamma-linolenoyl-CoA[r] + AMP[r] + PPi[r] <=> dihomo-gamma-linolenate[r] + ATP[r] + CoA[r]	6.2.1.3	113976;171410;25288;94340;117243;301120;114024;65192	-1000	1000	0	r	Fatty acid metabolism
	RCR11766	Arachidonate:CoA ligase (AMP-forming)[r]	arachidonyl-CoA[r] + AMP[r] + PPi[r] <=> arachidonate[r] + ATP[r] + CoA[r]	6.2.1.3	113976;171410;25288;94340;117243;301120;114024;65192	-1000	1000	0	r	Fatty acid metabolism
	RCR11767	RCR11767[r]	(7Z,10Z,13Z,16Z)-docosatetraenoyl-CoA[r] + AMP[r] + PPi[r] <=> adrenic acid[r] + ATP[r] + CoA[r]	6.2.1.3	113976;171410;25288;94340;117243;301120;114024;65192	-1000	1000	0	r	Fatty acid metabolism
	RCR11768	RCR11768[r]	(9Z,12Z,15Z,18Z)-TTA[r] + ATP[r] + CoA[r] <=> (9Z,12Z,15Z,18Z)-tetracosatetraenoyl-CoA[r] + AMP[r] + PPi[r]	6.2.1.3	113976;171410;25288;94340;117243;301120;114024;65192	-1000	1000	0	r	Fatty acid metabolism
	RCR11769	RCR11769[r]	(6Z,9Z,12Z,15Z,18Z)-TPA[r] + ATP[r] + CoA[r] <=> (6Z,9Z,12Z,15Z,18Z)-tetracosapentaenoyl-CoA[r] + AMP[r] + PPi[r]	6.2.1.3	113976;171410;25288;94340;117243;301120;114024;65192	-1000	1000	0	r	Fatty acid metabolism
	RCR11770	RCR11770[r]	(4Z,7Z,10Z,13Z,16Z)-DPA[r] + ATP[r] + CoA[r] <=> (4Z,7Z,10Z,13Z,16Z)-docosapentaenoyl-CoA[r] + AMP[r] + PPi[r]	6.2.1.3	113976;171410;25288;94340;117243;301120;114024;65192	-1000	1000	0	r	Fatty acid metabolism
	RCR11771	RCR11771[r]	(11Z,14Z)-eicosadienoic acid[r] + ATP[r] + CoA[r] <=> (11Z,14Z)-eicosadienoyl-CoA[r] + AMP[r] + PPi[r]	6.2.1.3	113976;171410;25288;94340;117243;301120;114024;65192	-1000	1000	0	r	Fatty acid metabolism
	RCR11772	RCR11772[r]	(13Z,16Z)-docosadienoic acid[r] + ATP[r] + CoA[r] <=> (13Z,16Z)-docosadienoyl-CoA[r] + AMP[r] + PPi[r]	6.2.1.3	113976;171410;25288;94340;117243;301120;114024;65192	-1000	1000	0	r	Fatty acid metabolism
	RCR11773	Acyl-[acyl-carrier-protein]:malonyl-[acyl-carrier-protein] C-acyltransferase (decarboxylating)	acetyl-[ACP][c] + malonyl-[ACP][c] => acetoacetyl-[ACP][c] + [ACP][c] + CO2[c]	2.3.1.85;2.3.1.179	50671;289934	0	1000	0	c	Fatty acid metabolism
	RCR11774	(3R)-3-Hydroxybutanoyl-[acyl-carrier protein]:NADP+ oxidoreductase	acetoacetyl-[ACP][c] + NADPH[c] + H+[c] => (R)-3-hydroxybutanoyl-[ACP][c] + NADP+[c]	2.3.1.85;2.3.1.86;1.1.1.100	50671	0	1000	0	c	Fatty acid metabolism
	RCR11775	(3R)-3-Hydroxybutanoyl-[acyl-carrier-protein] hydro-lyase	(R)-3-hydroxybutanoyl-[ACP][c] => but-2-enoyl-[ACP][c] + H2O[c]	2.3.1.85;4.2.1.59	50671	0	1000	0	c	Fatty acid metabolism
	RCR11776	butyryl-[acp]:NADP+ trans-2-oxidoreductase	but-2-enoyl-[ACP][c] + NADPH[c] + H+[c] => butyryl-[ACP][c] + NADP+[c]	2.1.3.85;1.3.1.39	29470;50671;113956	0	1000	0	c	Fatty acid metabolism
	RCR11777	butyryl-[acyl-carrier protein]:malonyl-[acyl-carrier-protein] C-acyltransferase (decarboxylating)	butyryl-[ACP][c] + malonyl-[ACP][c] => 3-oxohexanoyl-[ACP][c] + [ACP][c] + CO2[c]	2.3.1.85;2.3.1.41;2.3.1.179	50671;289934	0	1000	0	c	Fatty acid metabolism
	RCR11778	(3R)-3-Hydroxyhexanoyl-[acyl-carrier-protein]:NADP+ oxidoreductase	3-oxohexanoyl-[ACP][c] + NADPH[c] + H+[c] => D-3-hydroxyhexanoyl-[ACP][c] + NADP+[c]	2.3.1.85;2.3.1.86;1.1.1.100	50671	0	1000	0	c	Fatty acid metabolism
	RCR11779	(3R)-3-Hydroxybutanoyl-[acyl-carrier-protein] hydro-lyase[c]	D-3-hydroxyhexanoyl-[ACP][c] => (2E)-hexenoyl-[ACP][c] + H2O[c]	2.3.1.85;4.2.1.59	50671	0	1000	0	c	Fatty acid metabolism
	RCR11780	hexanoyl-[acp]:NADP+ trans-2-oxidoreductase	(2E)-hexenoyl-[ACP][c] + NADPH[c] + H+[c] => hexanoyl-[ACP][c] + NADP+[c]	2.3.1.85;1.3.1.39	50671	0	1000	0	c	Fatty acid metabolism
	RCR11781	hexanoyl-[acyl-carrier protein]:malonyl-[acyl-carrier-protein] C-acyltransferase (decarboxylating)	hexanoyl-[ACP][c] + malonyl-[ACP][c] => 3-oxooctanoyl-[ACP][c] + [ACP][c] + CO2[c]	2.3.1.85;2.3.1.41;2.3.1.179	50671;289934	0	1000	0	c	Fatty acid metabolism
	RCR11782	(3R)-3-Hydroxyoctanoyl-[acyl-carrier-protein]:NADP+ oxidoreductase	3-oxooctanoyl-[ACP][c] + NADPH[c] + H+[c] => (R)-3-hydroxyoctanoyl-[ACP][c] + NADP+[c]	2.3.1.85;2.3.1.86;1.1.1.100	50671	0	1000	0	c	Fatty acid metabolism
	RCR11783	fatty-acyl-CoA synthase	(R)-3-hydroxyoctanoyl-[ACP][c] => (2E)-octenoyl-[ACP][c] + H2O[c]	2.3.1.85;4.2.1.59	50671	0	1000	0	c	Fatty acid metabolism
	RCR11784	octanoyl-[acp]:NADP+ trans-2-oxidoreductase	(2E)-octenoyl-[ACP][c] + NADPH[c] + H+[c] => octanoyl-[ACP][c] + NADP+[c]	2.3.1.85;1.3.1.39	50671	0	1000	0	c	Fatty acid metabolism
	RCR11785	Octanoyl-[acyl-carrier protein]:malonyl-[acyl-carrier-protein] C-acyltransferase (decarboxylating)	octanoyl-[ACP][c] + malonyl-[ACP][c] => 3-oxodecanoyl-[ACP][c] + [ACP][c] + CO2[c]	2.3.1.85;2.3.1.41;2.3.1.179	50671;289934	0	1000	0	c	Fatty acid metabolism
	RCR11786	(3R)-3-Hydroxydecanoyl-[acyl-carrier-protein]:NADP+ oxidoreductase	3-oxodecanoyl-[ACP][c] + NADPH[c] + H+[c] => (R)-3-hydroxydecanoyl-[ACP][c] + NADP+[c]	2.3.1.85;2.3.1.86;1.1.1.100	50671	0	1000	0	c	Fatty acid metabolism
	RCR11787	3-hydroxyacyl-[acyl-carrier-protein] dehydratase	(R)-3-hydroxydecanoyl-[ACP][c] => (2E)-decenoyl-[ACP][c] + H2O[c]	2.3.1.85;4.2.1.59	50671	0	1000	0	c	Fatty acid metabolism
	RCR11788	decanoyl-[acp]:NADP+ trans-2-oxidoreductase	(2E)-decenoyl-[ACP][c] + NADPH[c] + H+[c] => decanoyl-[ACP][c] + NADP+[c]	2.3.1.85;1.3.1.39	50671	0	1000	0	c	Fatty acid metabolism
	RCR11789	Decanoyl-[acyl-carrier protein]:malonyl-[acyl-carrier-protein] C-acyltransferase (decarboxylating)	decanoyl-[ACP][c] + malonyl-[ACP][c] => 3-oxododecanoyl-[ACP][c] + [ACP][c] + CO2[c]	2.3.1.85;2.3.1.41;2.3.1.179	50671;289934	0	1000	0	c	Fatty acid metabolism
	RCR11790	(3R)-3-Hydroxydodecanoyl-[acyl-carrier-protein]:NADP+ oxidoreductase	3-oxododecanoyl-[ACP][c] + NADPH[c] + H+[c] => D-3-hydroxydodecanoyl-[ACP][c] + NADP+[c]	2.3.1.85;2.3.1.86;1.1.1.100	50671	0	1000	0	c	Fatty acid metabolism
	RCR11791	fatty-acyl-CoA synthase[c]	D-3-hydroxydodecanoyl-[ACP][c] => (2E)-dodecenoyl-[ACP][c] + H2O[c]	2.3.1.85;4.2.1.59	50671	0	1000	0	c	Fatty acid metabolism
	RCR11792	dodecanoyl-[acp]:NADP+ trans-2-oxidoreductase	(2E)-dodecenoyl-[ACP][c] + NADPH[c] + H+[c] => dodecanoyl-[ACP][c] + NADP+[c]	2.3.1.85;1.3.1.39	50671	0	1000	0	c	Fatty acid metabolism
	RCR11793	beta-ketoacyl-[acyl-carrier-protein] synthase I	dodecanoyl-[ACP][c] + malonyl-[ACP][c] => 3-oxotetradecanoyl-[ACP][c] + [ACP][c] + CO2[c]	2.3.1.85;2.3.1.41;2.3.1.179	50671;289934	0	1000	0	c	Fatty acid metabolism
	RCR11794	(3R)-3-Hydroxytetradecanoyl-[acyl-carrier-protein]:NADP+ oxidoreductase	3-oxotetradecanoyl-[ACP][c] + NADPH[c] + H+[c] => HMA[c] + NADP+[c]	2.3.1.85;2.3.1.86;1.1.1.100	50671	0	1000	0	c	Fatty acid metabolism
	RCR11795	(3R)-3-Hydroxypalmitoyl-[acyl-carrier-protein] hydro-lyase	HMA[c] => (2E)-tetradecenoyl-[ACP][c] + H2O[c]	2.3.1.85;4.2.1.59	50671	0	1000	0	c	Fatty acid metabolism
	RCR11796	tetradecanoyl-[acp]:NADP+ trans-2-oxidoreductase	(2E)-tetradecenoyl-[ACP][c] + NADPH[c] + H+[c] => tetradecanoyl-[ACP][c] + NADP+[c]	2.3.1.85;1.3.1.39	50671	0	1000	0	c	Fatty acid metabolism
	RCR11797	beta-ketoacyl-[acyl-carrier-protein] synthase II	tetradecanoyl-[ACP][c] + malonyl-[ACP][c] => 3-oxohexadecanoyl-[ACP][c] + [ACP][c] + CO2[c]	2.3.1.85;2.3.1.41;2.3.1.179	50671;289934	0	1000	0	c	Fatty acid metabolism
	RCR11798	(3R)-3-Hydroxypalmitoyl-[acyl-carrier-protein]:NADP+ oxidoreductase	3-oxohexadecanoyl-[ACP][c] + NADPH[c] + H+[c] => (R)-3-hydroxypalmitoyl-[ACP][c] + NADP+[c]	2.3.1.85;2.3.1.86;1.1.1.100	50671	0	1000	0	c	Fatty acid metabolism
	RCR11799	(3R)-3-hydroxypalmitoyl-[acyl-carrier-protein] hydro-lyase	(R)-3-hydroxypalmitoyl-[ACP][c] => (2E)-hexadecenoyl-[ACP][c] + H2O[c]	2.3.1.85;4.2.1.59	50671	0	1000	0	c	Fatty acid metabolism
	RCR11800	hexadecanoyl-[acp]:NADP+ trans-2-oxidoreductase	(2E)-hexadecenoyl-[ACP][c] + NADPH[c] + H+[c] => hexadecanoyl-[ACP][c] + NADP+[c]	2.3.1.85;1.3.1.39	50671	0	1000	0	c	Fatty acid metabolism
	RCR11801	Acetyl-CoA:carbon-dioxide ligase (ADP-forming)[m]	acetyl-CoA[m] + HCO3-[m] + ATP[m] + H+[m] => malonyl-CoA[m] + Pi[m] + ADP[m]	6.4.1.2	116719	0	1000	0	m	Fatty acid metabolism
	RCR11802	fatty-acid synthase[c]	propanoyl-[ACP][c] + malonyl-[ACP][c] => 3-oxopentanoyl-[ACP][c] + [ACP][c] + CO2[c]	2.3.1.85	50671	0	1000	0	c	Fatty acid metabolism
	RCR11803	FASN (gene name)	3-oxopentanoyl-[ACP][c] + NADPH[c] + H+[c] => 3-hydroxypentanoyl-[ACP][c] + NADP+[c]	2.3.1.85	50671	0	1000	0	c	Fatty acid metabolism
	RCR11804	FASN (gene name)[c]	3-hydroxypentanoyl-[ACP][c] => (2E)-pentenoyl-[ACP][c] + H2O[c]	2.3.1.85	50671	0	1000	0	c	Fatty acid metabolism
	RCR11805	RCR11805[c]	(2E)-pentenoyl-[ACP][c] + NADPH[c] + H+[c] => pentanoyl-[ACP][c] + NADP+[c]	2.3.1.85	50671	0	1000	0	c	Fatty acid metabolism
	RCR11806	RCR11806[c]	pentanoyl-[ACP][c] + malonyl-[ACP][c] => 3-oxoheptanoyl-[ACP][c] + [ACP][c] + CO2[c]	2.3.1.85	50671	0	1000	0	c	Fatty acid metabolism
	RCR11807	RCR11807[c]	3-oxoheptanoyl-[ACP][c] + NADPH[c] + H+[c] => 3-hydroxyheptanoyl-[ACP][c] + NADP+[c]	2.3.1.85	50671	0	1000	0	c	Fatty acid metabolism
	RCR11808	RCR11808[c]	3-hydroxyheptanoyl-[ACP][c] => (2E)-heptenoyl-[ACP][c] + H2O[c]	2.3.1.85	50671	0	1000	0	c	Fatty acid metabolism
	RCR11809	RCR11809[c]	(2E)-heptenoyl-[ACP][c] + NADPH[c] + H+[c] => heptanoyl-[ACP][c] + NADP+[c]	2.3.1.85	50671	0	1000	0	c	Fatty acid metabolism
	RCR11810	RCR11810[c]	heptanoyl-[ACP][c] + malonyl-[ACP][c] => 3-oxononanoyl-[ACP][c] + [ACP][c] + CO2[c]	2.3.1.85	50671	0	1000	0	c	Fatty acid metabolism
	RCR11811	RCR11811[c]	3-oxononanoyl-[ACP][c] + NADPH[c] + H+[c] => 3-hydroxynonanoyl-[ACP][c] + NADP+[c]	2.3.1.85	50671	0	1000	0	c	Fatty acid metabolism
	RCR11812	RCR11812[c]	3-hydroxynonanoyl-[ACP][c] => (2E)-nonenoyl-[ACP][c] + H2O[c]	2.3.1.85	50671	0	1000	0	c	Fatty acid metabolism
	RCR11813	RCR11813[c]	(2E)-nonenoyl-[ACP][c] + NADPH[c] + H+[c] => nonanoyl-[ACP][c] + NADP+[c]	2.3.1.85	50671	0	1000	0	c	Fatty acid metabolism
	RCR11814	RCR11814[c]	nonanoyl-[ACP][c] + malonyl-[ACP][c] => 3-oxoundecanoyl-[ACP][c] + [ACP][c] + CO2[c]	2.3.1.85	50671	0	1000	0	c	Fatty acid metabolism
	RCR11815	RCR11815[c]	3-oxoundecanoyl-[ACP][c] + NADPH[c] + H+[c] => 3-hydroxyundecanoyl-[ACP][c] + NADP+[c]	2.3.1.85	50671	0	1000	0	c	Fatty acid metabolism
	RCR11816	RCR11816[c]	3-hydroxyundecanoyl-[ACP][c] => (2E)-undecenoyl-[ACP][c] + H2O[c]	2.3.1.85	50671	0	1000	0	c	Fatty acid metabolism
	RCR11817	RCR11817[c]	(2E)-undecenoyl-[ACP][c] + NADPH[c] + H+[c] => undecanoyl-[ACP][c] + NADP+[c]	2.3.1.85	50671	0	1000	0	c	Fatty acid metabolism
	RCR11818	RCR11818[c]	undecanoyl-[ACP][c] + malonyl-[ACP][c] => 3-oxotridecanoyl-[ACP][c] + [ACP][c] + CO2[c]	2.3.1.85	50671	0	1000	0	c	Fatty acid metabolism
	RCR11819	RCR11819[c]	3-oxotridecanoyl-[ACP][c] + NADPH[c] + H+[c] => 3-hydroxytridecanoyl-[ACP][c] + NADP+[c]	2.3.1.85	50671	0	1000	0	c	Fatty acid metabolism
	RCR11820	RCR11820[c]	3-hydroxytridecanoyl-[ACP][c] => (2E)-tridecenoyl-[ACP][c] + H2O[c]	2.3.1.85	50671	0	1000	0	c	Fatty acid metabolism
	RCR11821	RCR11821[c]	(2E)-tridecenoyl-[ACP][c] + NADPH[c] + H+[c] => tridecanoyl-[ACP][c] + NADP+[c]	2.3.1.85	50671	0	1000	0	c	Fatty acid metabolism
	RCR11822	RCR11822[c]	tridecanoyl-[ACP][c] + malonyl-[ACP][c] => 3-oxopentadecanoyl-[ACP][c] + [ACP][c] + CO2[c]	2.3.1.85	50671	0	1000	0	c	Fatty acid metabolism
	RCR11823	RCR11823[c]	3-oxopentadecanoyl-[ACP][c] + NADPH[c] + H+[c] => 3-hydroxypentadecanoyl-[ACP][c] + NADP+[c]	2.3.1.85	50671	0	1000	0	c	Fatty acid metabolism
	RCR11824	RCR11824[c]	3-hydroxypentadecanoyl-[ACP][c] => (2E)-pentadecenoyl-[ACP][c] + H2O[c]	2.3.1.85	50671	0	1000	0	c	Fatty acid metabolism
	RCR11825	RCR11825[c]	(2E)-pentadecenoyl-[ACP][c] + NADPH[c] + H+[c] => pentadecanoyl-[ACP][c] + NADP+[c]	2.3.1.85	50671	0	1000	0	c	Fatty acid metabolism
	RCR11826	RCR11826[c]	pentadecanoyl-[ACP][c] + malonyl-[ACP][c] => 3-oxoheptadecanoyl-[ACP][c] + [ACP][c] + CO2[c]	2.3.1.85	50671	0	1000	0	c	Fatty acid metabolism
	RCR11827	RCR11827[c]	3-oxoheptadecanoyl-[ACP][c] + NADPH[c] + H+[c] => 3-hydroxyheptadecanoyl-[ACP][c] + NADP+[c]	2.3.1.85	50671	0	1000	0	c	Fatty acid metabolism
	RCR11828	RCR11828[c]	3-hydroxyheptadecanoyl-[ACP][c] => (2E)-heptadecenoyl-[ACP][c] + H2O[c]	2.3.1.85	50671	0	1000	0	c	Fatty acid metabolism
	RCR11829	RCR11829[c]	(2E)-heptadecenoyl-[ACP][c] + NADPH[c] + H+[c] => heptadecanoyl-[ACP][c] + NADP+[c]	2.3.1.85	50671	0	1000	0	c	Fatty acid metabolism
	RCR11830	very-long-chain 3-oxoacyl-CoA synthase[c]	oleoyl-CoA[c] + malonyl-CoA[c] => 3-oxo-11-cis-eicosenoyl-CoA[c] + CO2[c] + CoA[c]	2.3.1.199	171400;171402;498728;361895;102549542;679532;309449;315851	0	1000	0	c	Fatty acid metabolism
	RCR11831	very-long-chain 3-oxoacyl-CoA reductase	3-oxo-11-cis-eicosenoyl-CoA[c] + NADPH[c] + H+[c] => 3(S)-hydroxy-11-cis-eicosenoyl-CoA[c] + NADP+[c]	1.1.1.330	84013	0	1000	0	c	Fatty acid metabolism
	RCR11832	very-long-chain (3R)-3-hydroxyacyl-CoA dehydratase[c]	3(S)-hydroxy-11-cis-eicosenoyl-CoA[c] => trans,cis-2,11-eicosadienoyl-CoA[c] + H2O[c]	4.2.1.134	288058;680115;290999;300783;362540;688606	0	1000	0	c	Fatty acid metabolism
	RCR11833	very-long-chain enoyl-CoA reductase	trans,cis-2,11-eicosadienoyl-CoA[c] + NADPH[c] + H+[c] => (11Z)-eicosenoyl-CoA[c] + NADP+[c]	1.3.1.93	191576;364134	0	1000	0	c	Fatty acid metabolism
	RCR11834	very-long-chain 3-ketoacyl-CoA synthase	(11Z)-eicosenoyl-CoA[c] + malonyl-CoA[c] => 3-oxo-13cis-docosenoyl-CoA[c] + CO2[c] + CoA[c]	2.3.1.199	171400;171402;498728;361895;102549542;679532;309449;315851	0	1000	0	c	Fatty acid metabolism
	RCR11835	very-long-chain 3-oxoacyl-CoA reductase[c]	3-oxo-13cis-docosenoyl-CoA[c] + NADPH[c] + H+[c] => 3(S)-hydroxy-13-cis-docosenoyl-CoA[c] + NADP+[c]	1.1.1.330	84013	0	1000	0	c	Fatty acid metabolism
	RCR11836	PHS1 (gene name)	3(S)-hydroxy-13-cis-docosenoyl-CoA[c] => trans,cis-2,13-docosadienoyl-CoA[c] + H2O[c]	4.2.1.134	288058;680115;290999;300783;362540;688606	0	1000	0	c	Fatty acid metabolism
	RCR11837	very-long-chain enoyl-CoA reductase[c]	trans,cis-2,13-docosadienoyl-CoA[c] + NADPH[c] + H+[c] => (13Z)-docosenoyl-CoA[c] + NADP+[c]	1.3.1.93	191576;364134	0	1000	0	c	Fatty acid metabolism
	RCR11838	very-long-chain beta-ketoacyl-CoA synthase	(13Z)-docosenoyl-CoA[c] + malonyl-CoA[c] => 3-oxo-cis-15-tetracosaenoyl-CoA[c] + CO2[c] + CoA[c]	2.3.1.199	171400;171402;498728;361895;102549542;679532;309449;315851	0	1000	0	c	Fatty acid metabolism
	RCR11839	very-long-chain 3-ketoacyl-CoA reductase	3-oxo-cis-15-tetracosaenoyl-CoA[c] + NADPH[c] + H+[c] => 3(S)-hydroxy-cis-15-tetracosaenoyl-CoA[c] + NADP+[c]	1.1.1.330	84013	0	1000	0	c	Fatty acid metabolism
	RCR11840	PAS2 (gene name)	3(S)-hydroxy-cis-15-tetracosaenoyl-CoA[c] => trans,cis-2,15-tetracosadienoyl-CoA[c] + H2O[c]	4.2.1.134	288058;680115;290999;300783;362540;688606	0	1000	0	c	Fatty acid metabolism
	RCR11841	TSC13 (gene name)	trans,cis-2,15-tetracosadienoyl-CoA[c] + NADPH[c] + H+[c] => (15Z)-tetracosenoyl-CoA[c] + NADP+[c]	1.3.1.93	191576;364134	0	1000	0	c	Fatty acid metabolism
	RCR11842	condensing enzyme	(15Z)-tetracosenoyl-CoA[c] + malonyl-CoA[c] => 3-oxo-hexacosenoyl-CoA[c] + CO2[c] + CoA[c]	2.3.1.199	171400;171402;498728;361895;102549542;679532;309449;315851	0	1000	0	c	Fatty acid metabolism
	RCR11843	very-long-chain beta-ketoacyl-CoA reductase	3-oxo-hexacosenoyl-CoA[c] + NADPH[c] + H+[c] => 3(S)-hydroxy-hexacosenoyl-CoA[c] + NADP+[c]	1.1.1.330	84013	0	1000	0	c	Fatty acid metabolism
	RCR11844	PHS1 (gene name)[c]	3(S)-hydroxy-hexacosenoyl-CoA[c] => trans,cis-2,17-hexacosadienoyl-CoA[c] + H2O[c]	4.2.1.134	288058;680115;290999;300783;362540;688606	0	1000	0	c	Fatty acid metabolism
	RCR11845	CER10 (gene name)	trans,cis-2,17-hexacosadienoyl-CoA[c] + NADPH[c] + H+[c] => hexacosenoyl-CoA[c] + NADP+[c]	1.3.1.93	191576;364134	0	1000	0	c	Fatty acid metabolism
	RCR11846	CUT1 (gene name)	cis-vaccenoyl-CoA[c] + malonyl-CoA[c] => 3-oxo-13-cis-eicosenoyl-CoA[c] + CO2[c] + CoA[c]	2.3.1.199	171400;171402;498728;361895;102549542;679532;309449;315851	0	1000	0	c	Fatty acid metabolism
	RCR11847	KCR (gene name)	3-oxo-13-cis-eicosenoyl-CoA[c] + NADPH[c] + H+[c] => 3(S)-hydroxy-13-cis-eicosenoyl-CoA[c] + NADP+[c]	1.1.1.330	84013	0	1000	0	c	Fatty acid metabolism
	RCR11848	PAS2 (gene name)[c]	3(S)-hydroxy-13-cis-eicosenoyl-CoA[c] => trans,cis-2,13-eicosadienoyl-CoA[c] + H2O[c]	4.2.1.134	288058;680115;290999;300783;362540;688606	0	1000	0	c	Fatty acid metabolism
	RCR11849	TSC13 (gene name)[c]	trans,cis-2,13-eicosadienoyl-CoA[c] + NADPH[c] + H+[c] => (13Z)-eicosenoyl-CoA[c] + NADP+[c]	1.3.1.93	191576;364134	0	1000	0	c	Fatty acid metabolism
	RCR11850	CER6 (gene name)	(7Z)-octadecenoyl-CoA[c] + malonyl-CoA[c] => 3-oxo-9-cis-eicosenoyl-CoA[c] + CO2[c] + CoA[c]	2.3.1.199	171400;171402;498728;361895;102549542;679532;309449;315851	0	1000	0	c	Fatty acid metabolism
	RCR11851	IFA38 (gene name)	3-oxo-9-cis-eicosenoyl-CoA[c] + NADPH[c] + H+[c] => 3(S)-hydroxy-9-cis-eicosenoyl-CoA[c] + NADP+[c]	1.1.1.330	84013	0	1000	0	c	Fatty acid metabolism
	RCR11852	RCR11852[c]	3(S)-hydroxy-9-cis-eicosenoyl-CoA[c] => trans,cis-2,9-eicosadienoyl-CoA[c] + H2O[c]	4.2.1.134	288058;680115;290999;300783;362540;688606	0	1000	0	c	Fatty acid metabolism
	RCR11853	CER10 (gene name)[c]	trans,cis-2,9-eicosadienoyl-CoA[c] + NADPH[c] + H+[c] => 9-eicosenoyl-CoA[c] + NADP+[c]	1.3.1.93	191576;364134	0	1000	0	c	Fatty acid metabolism
	RCR11854	FAE1 (gene name)	9-eicosenoyl-CoA[c] + malonyl-CoA[c] => 3-oxo-11cis-docosenoyl-CoA[c] + CO2[c] + CoA[c]	2.3.1.199	171400;171402;498728;361895;102549542;679532;309449;315851	0	1000	0	c	Fatty acid metabolism
	RCR11855	very-long-chain 3-ketoacyl-CoA reductase[c]	3-oxo-11cis-docosenoyl-CoA[c] + NADPH[c] + H+[c] => 3(S)-hydroxy-11-cis-docosenoyl-CoA[c] + NADP+[c]	1.1.1.330	84013	0	1000	0	c	Fatty acid metabolism
	RCR11856	RCR11856[c]	3(S)-hydroxy-11-cis-docosenoyl-CoA[c] => trans,cis-2,11-docosadienoyl-CoA[c] + H2O[c]	4.2.1.134	288058;680115;290999;300783;362540;688606	0	1000	0	c	Fatty acid metabolism
	RCR11857	RCR11857[c]	trans,cis-2,11-docosadienoyl-CoA[c] + NADPH[c] + H+[c] => (11Z)-docosenoyl-CoA[c] + NADP+[c]	1.3.1.93	191576;364134	0	1000	0	c	Fatty acid metabolism
	RCR11858	KCS (gene name)	(6Z,9Z)-octadecadienoyl-CoA[c] + malonyl-CoA[c] => 3-oxo-eicosadienoyl-CoA[c] + CO2[c] + CoA[c]	2.3.1.199	171400;171402;498728;361895;102549542;679532;309449;315851	0	1000	0	c	Fatty acid metabolism
	RCR11859	very-long-chain beta-ketoacyl-CoA reductase[c]	3-oxo-eicosadienoyl-CoA[c] + NADPH[c] + H+[c] => 3(S)-hydroxy-3-oxo-eicosadienoyl-CoA[c] + NADP+[c]	1.1.1.330	84013	0	1000	0	c	Fatty acid metabolism
	RCR11860	RCR11860[c]	3(S)-hydroxy-3-oxo-eicosadienoyl-CoA[c] => trans,cis-2,8,11-eicosatrienoyl-CoA[c] + H2O[c]	4.2.1.134	288058;680115;290999;300783;362540;688606	0	1000	0	c	Fatty acid metabolism
	RCR11861	RCR11861[c]	trans,cis-2,8,11-eicosatrienoyl-CoA[c] + NADPH[c] + H+[c] => (8Z,11Z)-eicosadienoyl-CoA[c] + NADP+[c]	1.3.1.93	191576;364134	0	1000	0	c	Fatty acid metabolism
	RCR11862	ELO (gene name)	palmitoyl-CoA[c] + malonyl-CoA[c] => 3-oxooctadecanoyl-CoA[c] + CO2[c] + CoA[c]	2.3.1.199	171400;171402;498728;361895;102549542;679532;309449;315851	0	1000	0	c	Fatty acid metabolism
	RCR11863	KCR (gene name)[c]	3-oxooctadecanoyl-CoA[c] + NADPH[c] + H+[c] => 3-hydroxyoctadecanoyl-CoA[c] + NADP+[c]	1.1.1.330	84013	0	1000	0	c	Fatty acid metabolism
	RCR11864	RCR11864[c]	3-hydroxyoctadecanoyl-CoA[c] => (2E)-octadecenoyl-CoA[c] + H2O[c]	4.2.1.134	288058;680115;290999;300783;362540;688606	0	1000	0	c	Fatty acid metabolism
	RCR11865	octadecanoyl-CoA:NADP+ trans-2-oxidoreductase	(2E)-octadecenoyl-CoA[c] + NADPH[c] + H+[c] => stearoyl-CoA[c] + NADP+[c]	1.3.1.93	191576;364134	0	1000	0	c	Fatty acid metabolism
	RCR11866	very-long-chain 3-ketoacyl-CoA synthase[c]	stearoyl-CoA[c] + malonyl-CoA[c] => 3-oxoeicosanoyl-CoA[c] + CO2[c] + CoA[c]	2.3.1.199	171400;171402;498728;361895;102549542;679532;309449;315851	0	1000	0	c	Fatty acid metabolism
	RCR11867	IFA38 (gene name)[c]	3-oxoeicosanoyl-CoA[c] + NADPH[c] + H+[c] => 3-hydroxyeicosanoyl-CoA[c] + NADP+[c]	1.1.1.330	84013	0	1000	0	c	Fatty acid metabolism
	RCR11868	RCR11868[c]	3-hydroxyeicosanoyl-CoA[c] => (2E)-eicosenoyl-CoA[c] + H2O[c]	4.2.1.134	288058;680115;290999;300783;362540;688606	0	1000	0	c	Fatty acid metabolism
	RCR11869	RCR11869[c]	(2E)-eicosenoyl-CoA[c] + NADPH[c] + H+[c] => eicosanoyl-CoA[c] + NADP+[c]	1.3.1.93	191576;364134	0	1000	0	c	Fatty acid metabolism
	RCR11870	very-long-chain beta-ketoacyl-CoA synthase[c]	eicosanoyl-CoA[c] + malonyl-CoA[c] => 3-oxodocosanoyl-CoA[c] + CO2[c] + CoA[c]	2.3.1.199	171400;171402;498728;361895;102549542;679532;309449;315851	0	1000	0	c	Fatty acid metabolism
	RCR11871	3-oxoacyl-[acyl-carrier-protein] reductase	3-oxodocosanoyl-CoA[c] + NADPH[c] + H+[c] => 3-hydroxydocosanoyl-CoA[c] + NADP+[c]	1.1.1.330	84013	0	1000	0	c	Fatty acid metabolism
	RCR11872	RCR11872[c]	3-hydroxydocosanoyl-CoA[c] => (2E)-docosenoyl-CoA[c] + H2O[c]	4.2.1.134	288058;680115;290999;300783;362540;688606	0	1000	0	c	Fatty acid metabolism
	RCR11873	RCR11873[c]	(2E)-docosenoyl-CoA[c] + NADPH[c] + H+[c] => docosanoyl-CoA[c] + NADP+[c]	1.3.1.93	191576;364134	0	1000	0	c	Fatty acid metabolism
	RCR11874	condensing enzyme[c]	docosanoyl-CoA[c] + malonyl-CoA[c] => 3-oxotetracosanoyl-CoA[c] + CO2[c] + CoA[c]	2.3.1.199	171400;171402;498728;361895;102549542;679532;309449;315851	0	1000	0	c	Fatty acid metabolism
	RCR11875	3-oxoacyl-[acyl-carrier-protein] reductase[c]	3-oxotetracosanoyl-CoA[c] + NADPH[c] + H+[c] => 3-hydroxytetracosanoyl-CoA[c] + NADP+[c]	1.1.1.330	84013	0	1000	0	c	Fatty acid metabolism
	RCR11876	RCR11876[c]	3-hydroxytetracosanoyl-CoA[c] => (2E)-tetracosenoyl-CoA[c] + H2O[c]	4.2.1.134	288058;680115;290999;300783;362540;688606	0	1000	0	c	Fatty acid metabolism
	RCR11877	RCR11877[c]	(2E)-tetracosenoyl-CoA[c] + NADPH[c] + H+[c] => tetracosanoyl-CoA[c] + NADP+[c]	1.3.1.93	191576;364134	0	1000	0	c	Fatty acid metabolism
	RCR11878	CUT1 (gene name)[c]	tetracosanoyl-CoA[c] + malonyl-CoA[c] => 3-oxohexacosanoyl-CoA[c] + CO2[c] + CoA[c]	2.3.1.199	171400;171402;498728;361895;102549542;679532;309449;315851	0	1000	0	c	Fatty acid metabolism
	RCR11879	17beta-estradiol 17-dehydrogenase[c]	3-oxohexacosanoyl-CoA[c] + NADPH[c] + H+[c] => 3-hydroxyhexacosanoyl-CoA[c] + NADP+[c]	1.1.1.330	84013	0	1000	0	c	Fatty acid metabolism
	RCR11880	RCR11880[c]	3-hydroxyhexacosanoyl-CoA[c] => (2E)-hexacosenoyl-CoA[c] + H2O[c]	4.2.1.134	288058;680115;290999;300783;362540;688606	0	1000	0	c	Fatty acid metabolism
	RCR11881	RCR11881[c]	(2E)-hexacosenoyl-CoA[c] + NADPH[c] + H+[c] => hexacosanoyl-CoA[c] + NADP+[c]	1.3.1.93	191576;364134	0	1000	0	c	Fatty acid metabolism
	RCR11882	CER6 (gene name)[c]	heptadecanoyl-CoA[c] + malonyl-CoA[c] => 3-oxononadecanoyl-CoA[c] + CO2[c] + CoA[c]	2.3.1.199	171400;171402;498728;361895;102549542;679532;309449;315851	0	1000	0	c	Fatty acid metabolism
	RCR11883	beta-ketoacyl-[acyl-carrier protein](ACP) reductase	3-oxononadecanoyl-CoA[c] + NADPH[c] + H+[c] => 3-hydroxynonadecanoyl-CoA[c] + NADP+[c]	1.1.1.330	84013	0	1000	0	c	Fatty acid metabolism
	RCR11884	RCR11884[c]	3-hydroxynonadecanoyl-CoA[c] => (2E)-nonadecenoyl-CoA[c] + H2O[c]	4.2.1.134	288058;680115;290999;300783;362540;688606	0	1000	0	c	Fatty acid metabolism
	RCR11885	RCR11885[c]	(2E)-nonadecenoyl-CoA[c] + NADPH[c] + H+[c] => nonadecanoyl-CoA[c] + NADP+[c]	1.3.1.93	191576;364134	0	1000	0	c	Fatty acid metabolism
	RCR11886	FAE1 (gene name)[c]	nonadecanoyl-CoA[c] + malonyl-CoA[c] => 3-oxoheneicosanoyl-CoA[c] + CO2[c] + CoA[c]	2.3.1.199	171400;171402;498728;361895;102549542;679532;309449;315851	0	1000	0	c	Fatty acid metabolism
	RCR11887	beta-ketoacyl acyl carrier protein (ACP) reductase	3-oxoheneicosanoyl-CoA[c] + NADPH[c] + H+[c] => 3-hydroxyheneicosanoyl-CoA[c] + NADP+[c]	1.1.1.330	84013	0	1000	0	c	Fatty acid metabolism
	RCR11888	RCR11888[c]	3-hydroxyheneicosanoyl-CoA[c] => (2E)-heneicosenoyl-CoA[c] + H2O[c]	4.2.1.134	288058;680115;290999;300783;362540;688606	0	1000	0	c	Fatty acid metabolism
	RCR11889	RCR11889[c]	(2E)-heneicosenoyl-CoA[c] + NADPH[c] + H+[c] => heneicosanoyl-CoA[c] + NADP+[c]	1.3.1.93	191576;364134	0	1000	0	c	Fatty acid metabolism
	RCR11890	KCS (gene name)[c]	heneicosanoyl-CoA[c] + malonyl-CoA[c] => 3-oxotricosanoyl-CoA[c] + CO2[c] + CoA[c]	2.3.1.199	171400;171402;498728;361895;102549542;679532;309449;315851	0	1000	0	c	Fatty acid metabolism
	RCR11891	beta-ketoacyl reductase	3-oxotricosanoyl-CoA[c] + NADPH[c] + H+[c] => 3-hydroxytricosanoyl-CoA[c] + NADP+[c]	1.1.1.330	84013	0	1000	0	c	Fatty acid metabolism
	RCR11892	RCR11892[c]	3-hydroxytricosanoyl-CoA[c] => (2E)-tricosenoyl-CoA[c] + H2O[c]	4.2.1.134	288058;680115;290999;300783;362540;688606	0	1000	0	c	Fatty acid metabolism
	RCR11893	RCR11893[c]	(2E)-tricosenoyl-CoA[c] + NADPH[c] + H+[c] => tricosanoyl-CoA[c] + NADP+[c]	1.3.1.93	191576	0	1000	0	c	Fatty acid metabolism
	RCR11894	stearoyl-CoA 9-desaturase	myristoyl-CoA[c] + NADPH[c] + O2[c] + H+[c] => (9E)-tetradecenoyl-CoA[c] + NADP+[c] + 2 H2O[c]	1.14.19.1	246074;83792	0	1000	0	c	Fatty acid metabolism
	RCR11895	stearoyl-CoA 9-desaturase[c]	myristoyl-CoA[c] + NADPH[c] + O2[c] + H+[c] => (7Z)-tetradecenoyl-CoA[c] + NADP+[c] + 2 H2O[c]	1.14.19.1	246074;83792	0	1000	0	c	Fatty acid metabolism
	RCR11896	Delta9-desaturase	myristoyl-CoA[c] + NADPH[c] + O2[c] + H+[c] => 5-tetradecenoyl-CoA[c] + NADP+[c] + 2 H2O[c]	1.14.19.1	246074;83792	0	1000	0	c	Fatty acid metabolism
	RCR11897	acyl-CoA desaturase	palmitoyl-CoA[c] + NADPH[c] + O2[c] + H+[c] => palmitoleoyl-CoA[c] + NADP+[c] + 2 H2O[c]	1.14.19.1	246074;83792	0	1000	0	c	Fatty acid metabolism
	RCR11898	fatty acid desaturase	palmitoyl-CoA[c] + NADPH[c] + O2[c] + H+[c] => 7-hexadecenoyl-CoA[c] + NADP+[c] + 2 H2O[c]	1.14.19.1	246074;83792	0	1000	0	c	Fatty acid metabolism
	RCR11899	stearoyl-CoA, hydrogen-donor:oxygen oxidoreductase	stearoyl-CoA[c] + NADPH[c] + O2[c] + H+[c] => (13Z)-octadecenoyl-CoA[c] + NADP+[c] + 2 H2O[c]	1.14.19.1	246074;83792	0	1000	0	c	Fatty acid metabolism
	RCR11900	Delta9-desaturase[c]	stearoyl-CoA[c] + NADPH[c] + O2[c] + H+[c] => cis-vaccenoyl-CoA[c] + NADP+[c] + 2 H2O[c]	1.14.19.1	246074;83792	0	1000	0	c	Fatty acid metabolism
	RCR11901	acyl-CoA desaturase[c]	stearoyl-CoA[c] + NADPH[c] + O2[c] + H+[c] => oleoyl-CoA[c] + NADP+[c] + 2 H2O[c]	1.14.19.1	246074;303671;83792	0	1000	0	c	Fatty acid metabolism
	RCR11902	fatty acid desaturase[c]	stearoyl-CoA[c] + NADPH[c] + O2[c] + H+[c] => (9E)-octadecenoyl-CoA[c] + NADP+[c] + 2 H2O[c]	1.14.19.1	246074;83792	0	1000	0	c	Fatty acid metabolism
	RCR11903	stearoyl-CoA, hydrogen-donor:oxygen oxidoreductase[c]	stearoyl-CoA[c] + NADPH[c] + O2[c] + H+[c] => (7Z)-octadecenoyl-CoA[c] + NADP+[c] + 2 H2O[c]	1.14.19.1	246074;83792	0	1000	0	c	Fatty acid metabolism
	RCR11904	RCR11904[c]	oleoyl-CoA[c] + NADPH[c] + O2[c] + H+[c] => (6Z,9Z)-octadecadienoyl-CoA[c] + NADP+[c] + 2 H2O[c]	1.14.19.-	84575;83512;286922	0	1000	0	c	Fatty acid metabolism
	RCR11905	RCR11905[c]	(8Z,11Z)-eicosadienoyl-CoA[c] + NADPH[c] + O2[c] + H+[c] => (5Z,8Z,11Z)-eicosatrienoyl-CoA[c] + NADP+[c] + 2 H2O[c]	1.14.19.-	84575;83512;286922	0	1000	0	c	Fatty acid metabolism
	RCR11906	RCR11906[c]	heptadecanoyl-CoA[c] + NADPH[c] + O2[c] + H+[c] => (10Z)-heptadecenoyl-CoA[c] + NADP+[c] + 2 H2O[c]	1.14.19.1	246074;83792	0	1000	0	c	Fatty acid metabolism
	RCR11907	DESAT171n8	heptadecanoyl-CoA[c] + NADPH[c] + O2[c] + H+[c] => 9-heptadecenoyl-CoA[c] + NADP+[c] + 2 H2O[c]	1.14.19.1	246074;83792	0	1000	0	c	Fatty acid metabolism
	RCR11908	acetyl-CoA:[acyl-carrier-protein] S-acetyltransferase	[ACP][c] + acetyl-CoA[c] => acetyl-[ACP][c] + CoA[c]	2.3.1.85	50671	0	1000	0	c	Fatty acid metabolism
	RCR11909	dodecanoyl-[acyl-carrier-protein] hydrolase	dodecanoyl-[ACP][c] + H2O[c] => lauric acid[c] + [ACP][c]	3.1.2.14;3.1.2.21	50671;64669	0	1000	0	c	Fatty acid metabolism
	RCR11910	tetradecanoyl-[acyl-carrier protein] hydrolase	tetradecanoyl-[ACP][c] + H2O[c] => myristic acid[c] + [ACP][c]	3.1.2.14;2.3.1.85	50671;64669	0	1000	0	c	Fatty acid metabolism
	RCR11911	hexadecanoyl-[acyl-carrier protein] hydrolase	hexadecanoyl-[ACP][c] + H2O[c] => [ACP][c] + palmitate[c]	3.1.2.14;2.3.1.85	50671;64669	0	1000	0	c	Fatty acid metabolism
	RCR11912	oleoyl-[acyl-carrier-protein] hydrolase	tridecanoyl-[ACP][c] + H2O[c] => tridecylic acid[c] + [ACP][c]	3.1.2.14;2.3.1.85	50671;64669	0	1000	0	c	Fatty acid metabolism
	RCR11913	oleoyl-[acyl-carrier-protein] hydrolase[c]	pentadecanoyl-[ACP][c] + H2O[c] => pentadecylic acid[c] + [ACP][c]	3.1.2.14;2.3.1.85	50671;64669	0	1000	0	c	Fatty acid metabolism
	RCR11914	acyl-[acyl-carrier-protein] hydrolase	heptadecanoyl-[ACP][c] + H2O[c] => margaric acid[c] + [ACP][c]	3.1.2.14;2.3.1.85	50671;64669	0	1000	0	c	Fatty acid metabolism
	RCR11915	linoleate:oxygen 9-oxidoreductase	linoleate[c] + O2[c] => 9(S)-HPODE[c]			0	1000	0	c	Omega-6 fatty acid metabolism
	RCR11916	linoleate:oxygen 11S-oxidoreductase	linoleate[c] + O2[c] => 11-HpODE[c]	1.13.11.45		0	1000	0	c	Omega-6 fatty acid metabolism
	RCR11917	Linoleate:oxygen 13-oxidoreductase	linoleate[c] + O2[c] => 13(S)-HPODE[c]	1.13.11.12;1.13.11.33	266604;81639	0	1000	0	c	Omega-6 fatty acid metabolism
	RCR11918	glutathione peroxidase	13(S)-HPODE[c] + NADPH[c] + H+[c] => 13(S)-HODE[c] + NADP+[c] + H2O[c]	1.11.1.9	24404;94167;259233;29328;298376;294744;113919;64317;29326	0	1000	0	c	Omega-6 fatty acid metabolism
	RCR11919	RCR11919[c]	13(S)-HPODE[c] + H2O[c] <=> 4-hydroperoxy-2-nonenal[c] + nonanoic acid[c]			-1000	1000	0	c	Omega-6 fatty acid metabolism
	RCR11920	RCR11920[c]	12,13-epoxylinoleic acid-radical[c] <=> 13-oxy-radical-octadecadienoate[c]			-1000	1000	0	c	Omega-6 fatty acid metabolism
	RCR11921	RCR11921[c]	12,13-epoxy-9-hydroperoxy-(10E)-octadecenoate[c] + monodehydroascorbate[c] <=> 12,13-epoxylinoleic acid-radical[c] + ascorbate[c] + O2[c]			-1000	1000	0	c	Omega-6 fatty acid metabolism
	RCR11922	RCR11922[c]	12,13-epoxy-9-alkoxy-(10E)-octadecenoate[c] + ferricytochrome C[c] + H+[c] <=> 12,13-epoxy-9-hydroperoxy-(10E)-octadecenoate[c] + ferrocytochrome C[c]			-1000	1000	0	c	Omega-6 fatty acid metabolism
	RCR11923	RCR11923[c]	12,13-epoxy-9-alkoxy-(10E)-octadecenoate[c] <=> octanoate radical[c] + trans-4,5-epoxy-(2E)-decenal[c]			-1000	1000	0	c	Omega-6 fatty acid metabolism
	RCR11924	RCR11924[c]	12,13-epoxy-9-alkoxy-(10E)-octadecenoate[c] + H2O[c] => 9,10-12,13-diepoxy-octadecanoate[c] + hydroxide[c]			0	1000	0	c	Omega-6 fatty acid metabolism
	RCR11925	RCR11925[c]	9,10-12,13-diepoxy-octadecanoate[c] + O2[c] => 1-hydroperoxy-8-carboxyoctyl-3,4-epoxynon-(2E)-enyl-ether[c]			0	1000	0	c	Omega-6 fatty acid metabolism
	RCR11926	RCR11926[c]	1-hydroperoxy-8-carboxyoctyl-3,4-epoxynon-(2E)-enyl-ether[c] <=> 4-oxo-2-nonenal[c] + azelaic acid[c] + 2 H+[c]			-1000	1000	0	c	Omega-6 fatty acid metabolism
	RCR11927	RCR11927[c]	1-hydroperoxy-8-carboxyoctyl-3,4-epoxynon-(2E)-enyl-ether[c] <=> 3,4-epoxynonanal[c] + azelaic acid[c]			-1000	1000	0	c	Omega-6 fatty acid metabolism
	RCR11928	RCR11928[c]	4-hydroperoxy-2-nonenal[c] <=> 4-oxo-2-nonenal[c] + H2O[c]			-1000	1000	0	c	Omega-6 fatty acid metabolism
	RCR11929	RCR11929[c]	3,4-epoxynonanal[c] <=> 4-hydroxy-2-nonenal[c]			-1000	1000	0	c	Omega-6 fatty acid metabolism
	RCR11930	flavoprotein-linked monooxygenase	linoleate[c] + NADPH[c] + O2[c] + H+[c] => 9(10)-EpOME[c] + NADP+[c] + H2O[c]	1.14.14.1	313375;293989;29277;65210	0	1000	0	c	Omega-6 fatty acid metabolism
	RCR11931	unspecific monooxygenase[r]	linoleate[r] + NADPH[r] + O2[r] + H+[r] => 9(10)-EpOME[r] + NADP+[r] + H2O[r]	1.14.14.1	313375;293989;29277;65210	0	1000	0	r	Omega-6 fatty acid metabolism
	RCR11932	flavoprotein monooxygenase	linoleate[c] + NADPH[c] + O2[c] + H+[c] => 12(13)-EpOME[c] + NADP+[c] + H2O[c]	1.14.14.1	313375;293989;29277;65210	0	1000	0	c	Omega-6 fatty acid metabolism
	RCR11933	microsomal monooxygenase[r]	linoleate[r] + NADPH[r] + O2[r] + H+[r] => 12(13)-EpOME[r] + NADP+[r] + H2O[r]	1.14.14.1	313375;293989;29277;65210	0	1000	0	r	Omega-6 fatty acid metabolism
	RCR11934	9(10)-EpOME hydrolase	9(10)-EpOME[c] + H2O[c] <=> 9,10-hydroxyoctadec-12(Z)-enoate[c]	3.3.2.9;3.3.2.10	25315;65030	-1000	1000	0	c	Omega-6 fatty acid metabolism
	RCR11935	9(10)-EpOME hydrolase[r]	9(10)-EpOME[r] + H2O[r] <=> 9,10-hydroxyoctadec-12(Z)-enoate[r]	3.3.2.9;3.3.2.10	25315;65030	-1000	1000	0	r	Omega-6 fatty acid metabolism
	RCR11936	4-hydroxybiphenyl UDP-glucuronosyltransferase	10-hydroxy-octadec-(12Z)-enoate-9-beta-D-glucuronide[c] + UDP[c] <=> 9,10-hydroxyoctadec-12(Z)-enoate[c] + UDP-glucuronate[c]	2.4.1.17		-1000	1000	0	c	Omega-6 fatty acid metabolism
	RCR11937	4-methylumbelliferone UDP-glucuronosyltransferase	9,10-hydroxyoctadec-12(Z)-enoate[r] + UDP-glucuronate[r] => 10-hydroxy-octadec-(12Z)-enoate-9-beta-D-glucuronide[r] + UDP[r]	2.4.1.17		0	1000	0	r	Omega-6 fatty acid metabolism
	RCR11938	microsomal epoxide hydrolase	12(13)-EpOME[c] + H2O[c] <=> 12,13-hydroxyoctadec-9(z)-enoate[c]	3.3.2.9;3.3.2.10	25315;65030	-1000	1000	0	c	Omega-6 fatty acid metabolism
	RCR11939	soluble epoxide hydrolase	12(13)-EpOME[r] + H2O[r] <=> 12,13-hydroxyoctadec-9(z)-enoate[r]	3.3.2.9;3.3.2.10	25315;65030	-1000	1000	0	r	Omega-6 fatty acid metabolism
	RCR11940	4-nitrophenol UDP-glucuronyltransferase	12,13-hydroxyoctadec-9(z)-enoate[c] + UDP-glucuronate[c] <=> 12-hydroxy-13-O-D-glucuronoside-octadec-(9Z)-enoate[c] + UDP[c]	2.4.1.17		-1000	1000	0	c	Omega-6 fatty acid metabolism
	RCR11941	4-nitrophenol UDPGT	12,13-hydroxyoctadec-9(z)-enoate[r] + UDP-glucuronate[r] => 12-hydroxy-13-O-D-glucuronoside-octadec-(9Z)-enoate[r] + UDP[r]	2.4.1.17		0	1000	0	r	Omega-6 fatty acid metabolism
	RCR11942	17-OH steroid UDPGT	12,13-hydroxyoctadec-9(z)-enoate[c] + UDP-glucuronate[c] <=> 12-O-D-glucuronoside-13-hydroxyoctadec-(9Z)-enoate[c] + UDP[c]	2.4.1.17		-1000	1000	0	c	Omega-6 fatty acid metabolism
	RCR11943	3-OH androgenic UDPGT	12,13-hydroxyoctadec-9(z)-enoate[r] + UDP-glucuronate[r] => 12-O-D-glucuronoside-13-hydroxyoctadec-(9Z)-enoate[r] + UDP[r]	2.4.1.17		0	1000	0	r	Omega-6 fatty acid metabolism
	RCR11944	lipoyl synthase	octanoyl-[ACP][c] + 2 PAPS[c] + 2 SAM[c] + 2 H+[c] => lipoyl-[ACP][c] + 2 5-deoxyadenosine[c] + 2 PAP[c] + 2 methionine[c]	2.8.1.8;2.3.1.181	305348;365314	0	1000	0	c	Fatty acid metabolism
	RCR11945	lipoyl-[acp]:protein N6-lipoyltransferase	lipoyl-[ACP][c] + apoA1[c] => [protein]-N6-(lipoyl)lysine[c] + [ACP][c]	2.3.1.181	365314	0	1000	0	c	Fatty acid metabolism
	RCR11946	octanoyl-[acp]:protein N6-octanoyltransferase	octanoyl-[ACP][c] + apoA1[c] => [protein]-N6-(octanoyl)lysine[c] + [ACP][c]	2.3.1.181	365314	0	1000	0	c	Fatty acid metabolism
	RCR11947	lipoyl synthase[c]	[protein]-N6-(octanoyl)lysine[c] + 2 PAPS[c] + 2 SAM[c] + 2 H+[c] => 2 5-deoxyadenosine[c] + [protein]-N6-(lipoyl)lysine[c] + 2 PAP[c] + 2 methionine[c]	2.8.1.8	305348	0	1000	0	c	Fatty acid metabolism
	RCR11948	DESAT184n3	linolenoyl-CoA[c] + NADPH[c] + O2[c] + H+[c] => (6Z,9Z,12Z,15Z)-octadecatetraenoyl-CoA[c] + NADP+[c] + 2 H2O[c]	1.14.19.-	84575;83512;286922	0	1000	0	c	Omega-3 fatty acid metabolism
	RCR11949	ELO (gene name)[c]	(6Z,9Z,12Z,15Z)-octadecatetraenoyl-CoA[c] + malonyl-CoA[c] => 3-keto-eicosa-8,11,14,17-all-cis-tetraenoyl-CoA[c] + CO2[c] + CoA[c]	2.3.1.199	171400;171402;498728;361895;102549542;679532;309449;315851	0	1000	0	c	Omega-3 fatty acid metabolism
	RCR11950	beta-ketoacyl thioester reductase	3-keto-eicosa-8,11,14,17-all-cis-tetraenoyl-CoA[c] + NADPH[c] + H+[c] => 3(S)-hydroxy-all-cis-8,11,14,17-eicosatetraenoyl-CoA[c] + NADP+[c]	1.1.1.330	84013	0	1000	0	c	Omega-3 fatty acid metabolism
	RCR11951	RCR11951[c]	3(S)-hydroxy-all-cis-8,11,14,17-eicosatetraenoyl-CoA[c] => eicosa-(2E,8Z,11Z,14Z,17Z)-pentaenoyl-CoA[c] + H2O[c]	4.2.1.134	288058;680115;290999;300783;362540;688606	0	1000	0	c	Omega-3 fatty acid metabolism
	RCR11952	RCR11952[c]	eicosa-(2E,8Z,11Z,14Z,17Z)-pentaenoyl-CoA[c] + NADPH[c] + H+[c] => (8Z,11Z,14Z,17Z)-eicosatetraenoyl-CoA[c] + NADP+[c]	1.3.1.93	191576;364134	0	1000	0	c	Omega-3 fatty acid metabolism
	RCR11953	DESAT205n3	(8Z,11Z,14Z,17Z)-eicosatetraenoyl-CoA[c] + NADPH[c] + O2[c] + H+[c] => (5Z,8Z,11Z,14Z,17Z)-eicosapentaenoyl-CoA[c] + NADP+[c] + 2 H2O[c]	1.14.19.-	84575;83512;286922	0	1000	0	c	Omega-3 fatty acid metabolism
	RCR11954	FAEL225n3	(5Z,8Z,11Z,14Z,17Z)-eicosapentaenoyl-CoA[c] + malonyl-CoA[c] => 3-oxo-docosa-7,10,13,16,19-all-cis-pentaenoyl-CoA[c] + CO2[c] + CoA[c]	2.3.1.199	171400;171402;498728;361895;102549542;679532;309449;315851	0	1000	0	c	Omega-3 fatty acid metabolism
	RCR11955	beta-ketoacyl-ACP reductase	3-oxo-docosa-7,10,13,16,19-all-cis-pentaenoyl-CoA[c] + NADPH[c] + H+[c] => 3(S)-hydroxy-docosa-7,10,13,16,19-all-cis-pentaenoyl-CoA[c] + NADP+[c]	1.1.1.330	84013	0	1000	0	c	Omega-3 fatty acid metabolism
	RCR11956	RCR11956[c]	3(S)-hydroxy-docosa-7,10,13,16,19-all-cis-pentaenoyl-CoA[c] => 2-trans-7,10,13,16,19-all-cis-docosahexaenoyl-CoA[c] + H2O[c]	4.2.1.134	288058;680115;290999;300783;362540;688606	0	1000	0	c	Omega-3 fatty acid metabolism
	RCR11957	RCR11957[c]	2-trans-7,10,13,16,19-all-cis-docosahexaenoyl-CoA[c] + NADPH[c] + H+[c] => (7Z,10Z,13Z,16Z,19Z)-docosapentaenoyl-CoA[c] + NADP+[c]	1.3.1.93	191576;364134	0	1000	0	c	Omega-3 fatty acid metabolism
	RCR11958	DESAT226n3	(7Z,10Z,13Z,16Z,19Z)-docosapentaenoyl-CoA[c] + NADPH[c] + O2[c] + H+[c] => (4Z,7Z,10Z,13Z,16Z,19Z)-docosahexaenoyl-CoA[c] + NADP+[c] + 2 H2O[c]			0	1000	0	c	Omega-3 fatty acid metabolism
	RCR11959	RCR11959[c]	(7Z,10Z,13Z,16Z,19Z)-docosapentaenoyl-CoA[c] + malonyl-CoA[c] => 3-oxo-tetracosa-9,12,15,18,21-all-cis-pentaenoyl-CoA[c] + CO2[c] + CoA[c]	2.3.1.199	171400;171402;498728;361895;102549542;679532;309449;315851	0	1000	0	c	Omega-3 fatty acid metabolism
	RCR11960	beta-ketoacyl-acyl carrier protein reductase	3-oxo-tetracosa-9,12,15,18,21-all-cis-pentaenoyl-CoA[c] + NADPH[c] + H+[c] => 3(S)-hydroxy-tetracosa-9,12,15,18,21-all-cis-pentaenoyl-CoA[c] + NADP+[c]	1.1.1.330	84013	0	1000	0	c	Omega-3 fatty acid metabolism
	RCR11961	RCR11961[c]	3(S)-hydroxy-tetracosa-9,12,15,18,21-all-cis-pentaenoyl-CoA[c] => 2-trans-9,12,15,18,21-all-cis-tetracosahexaenoyl-CoA[c] + H2O[c]	4.2.1.134	288058;680115;290999;300783;362540;688606	0	1000	0	c	Omega-3 fatty acid metabolism
	RCR11962	RCR11962[c]	2-trans-9,12,15,18,21-all-cis-tetracosahexaenoyl-CoA[c] + NADPH[c] + H+[c] => (9Z,12Z,15Z,18Z,21Z)-tetracosapentaenoyl-CoA[c] + NADP+[c]	1.3.1.93	191576;364134	0	1000	0	c	Omega-3 fatty acid metabolism
	RCR11963	fatty acyl-coenzyme A oxidase	(6Z,9Z,12Z,15Z,18Z,21Z)-tetracosahexaenoyl-CoA[p] + O2[p] => delta2-THA-CoA[p] + H2O2[p]	1.3.3.6	50681;83522	0	1000	0	p	Omega-3 fatty acid metabolism
	RCR11964	enoyl-CoA hydratase	delta2-THA-CoA[p] + H2O[p] => 3-hydroxy-THA-CoA[p]	4.2.1.17	170670:171142:291075:29740	0	1000	0	p	Omega-3 fatty acid metabolism
	RCR11965	long-chain-3-hydroxyacyl-CoA dehydrogenase	3-hydroxy-THA-CoA[p] + NAD+[p] => 3-keto-THA-CoA[p] + NADH[p] + H+[p]	1.1.1.35;1.1.1.211	171142:79244:24157	0	1000	0	p	Omega-3 fatty acid metabolism
	RCR11966	acetyl-CoA C-acyltransferase	3-keto-THA-CoA[p] + CoA[p] => (4Z,7Z,10Z,13Z,16Z,19Z)-docosahexaenoyl-CoA[p] + acetyl-CoA[p]	2.3.1.16	25132:501072;25132:24157	0	1000	0	p	Omega-3 fatty acid metabolism
	RCR11967	RCR11967[c]	(8Z,11Z,14Z,17Z)-eicosatetraenoyl-CoA[c] + malonyl-CoA[c] => 3-oxo-docosa-10,13,16,19-all-cis-tetraenoyl-CoA[c] + CO2[c] + CoA[c]	2.3.1.199	171400;171402;498728;361895;102549542;679532;309449;315851	0	1000	0	c	Omega-3 fatty acid metabolism
	RCR11968	3-ketoacyl acyl carrier protein reductase	3-oxo-docosa-10,13,16,19-all-cis-tetraenoyl-CoA[c] + NADPH[c] + H+[c] => 3(S)-hydroxy-docosa-10,13,16,19-all-cis-tetraenoyl-CoA[c] + NADP+[c]	1.1.1.330	84013	0	1000	0	c	Omega-3 fatty acid metabolism
	RCR11969	RCR11969[c]	3(S)-hydroxy-docosa-10,13,16,19-all-cis-tetraenoyl-CoA[c] => trans,cis,cis,cis,cis-2,10,13,16,19-docosapentaenoyl-CoA[c] + H2O[c]	4.2.1.134	288058;680115;290999;300783;362540;688606	0	1000	0	c	Omega-3 fatty acid metabolism
	RCR11970	RCR11970[c]	trans,cis,cis,cis,cis-2,10,13,16,19-docosapentaenoyl-CoA[c] + NADPH[c] + H+[c] => 10,13,16,19-docosatetraenoyl-CoA[c] + NADP+[c]	1.3.1.93	191576;364134	0	1000	0	c	Omega-3 fatty acid metabolism
	RCR11971	RCR11971[c]	10,13,16,19-docosatetraenoyl-CoA[c] + malonyl-CoA[c] => 3-oxo-tetracosa-12,15,18,21-all-cis-tetraenoyl-CoA[c] + CO2[c] + CoA[c]	2.3.1.199	171400;171402;498728;361895;102549542;679532;309449;315851	0	1000	0	c	Omega-3 fatty acid metabolism
	RCR11972	NADPH-specific 3-oxoacyl-[acylcarrier protein]reductase	3-oxo-tetracosa-12,15,18,21-all-cis-tetraenoyl-CoA[c] + NADPH[c] + H+[c] => 3(S)-hydroxy-tetracosa-12,15,18,21-all-cis-tetraenoyl-CoA[c] + NADP+[c]	1.1.1.330	84013	0	1000	0	c	Omega-3 fatty acid metabolism
	RCR11973	RCR11973[c]	3(S)-hydroxy-tetracosa-12,15,18,21-all-cis-tetraenoyl-CoA[c] => trans,cis,cis,cis,cis-2,12,15,18,21-tetracosapentaenoyl-CoA[c] + H2O[c]	4.2.1.134	288058;680115;290999;300783;362540;688606	0	1000	0	c	Omega-3 fatty acid metabolism
	RCR11974	RCR11974[c]	trans,cis,cis,cis,cis-2,12,15,18,21-tetracosapentaenoyl-CoA[c] + NADPH[c] + H+[c] => 12,15,18,21-tetracosatetraenoyl-CoA[c] + NADP+[c]	1.3.1.93	191576;364134	0	1000	0	c	Omega-3 fatty acid metabolism
	RCR11975	RCR11975[c]	linolenoyl-CoA[c] + malonyl-CoA[c] => 3-oxoeicosa-cis,cis,cis-11,14,17-trienoyl-CoA[c] + CO2[c] + CoA[c]	2.3.1.199	171400;171402;498728;361895;102549542;679532;309449;315851	0	1000	0	c	Omega-3 fatty acid metabolism
	RCR11976	3-oxoacyl-[ACP]reductase	3-oxoeicosa-cis,cis,cis-11,14,17-trienoyl-CoA[c] + NADPH[c] + H+[c] => (3S)-hydroxy-eicosa-cis,cis,cis-11,14,17-trienoyl-CoA[c] + NADP+[c]	1.1.1.330	84013	0	1000	0	c	Omega-3 fatty acid metabolism
	RCR11977	RCR11977[c]	(3S)-hydroxy-eicosa-cis,cis,cis-11,14,17-trienoyl-CoA[c] => trans,cis,cis,cis-2,11,14,17-eicosatetraenoyl-CoA[c] + H2O[c]	4.2.1.134	288058;680115;290999;300783;362540;688606	0	1000	0	c	Omega-3 fatty acid metabolism
	RCR11978	RCR11978[c]	trans,cis,cis,cis-2,11,14,17-eicosatetraenoyl-CoA[c] + NADPH[c] + H+[c] => (11Z,14Z,17Z)-eicosatrienoyl-CoA[c] + NADP+[c]	1.3.1.93	191576;364134	0	1000	0	c	Omega-3 fatty acid metabolism
	RCR11979	RCR11979[c]	(11Z,14Z,17Z)-eicosatrienoyl-CoA[c] + malonyl-CoA[c] => 3-oxo-docosa-13,16,19-all-cis-trienoyl-CoA[c] + CO2[c] + CoA[c]	2.3.1.199	171400;171402;498728;361895;102549542;679532;309449;315851	0	1000	0	c	Omega-3 fatty acid metabolism
	RCR11980	(3R)-3-hydroxyacyl-[acyl-carrier-protein]:NADP+ oxidoreductase	3-oxo-docosa-13,16,19-all-cis-trienoyl-CoA[c] + NADPH[c] + H+[c] => 3(S)-hydroxy-docosa-13,16,19-all-cis-trienoyl-CoA[c] + NADP+[c]	1.1.1.330	84013	0	1000	0	c	Omega-3 fatty acid metabolism
	RCR11981	RCR11981[c]	3(S)-hydroxy-docosa-13,16,19-all-cis-trienoyl-CoA[c] => trans,cis,cis,cis-2,13,16,19-docosatetraenoyl-CoA[c] + H2O[c]	4.2.1.134	288058;680115;290999;300783;362540;688606	0	1000	0	c	Omega-3 fatty acid metabolism
	RCR11982	RCR11982[c]	trans,cis,cis,cis-2,13,16,19-docosatetraenoyl-CoA[c] + NADPH[c] + H+[c] => 13,16,19-docosatrienoyl-CoA[c] + NADP+[c]	1.3.1.93	191576;364134	0	1000	0	c	Omega-3 fatty acid metabolism
	RCR11983	leukotriene-A4 synthase	EPA[c] + O2[c] => 5(S)-HpEPE[c]	1.13.11.34	25290	0	1000	0	c	Omega-3 fatty acid metabolism
	RCR11984	RCR11984[c]	5(S)-HEPE[c] + H2O[c] <=> 5(S)-HpEPE[c] + 2 H+[c]			-1000	1000	0	c	Omega-3 fatty acid metabolism
	RCR11985	carbonyl reductase (NADPH)[c]	5(S)-HEPE[c] + NADP+[c] <=> 5-oxo-EPE[c] + NADPH[c] + H+[c]	1.1.1.184	266686;29224;304078;100360507	-1000	1000	0	c	Omega-3 fatty acid metabolism
	RCR11986	xenobiotic ketone reductase	5(S)-HEPE[p] + NADP+[p] <=> 5-oxo-EPE[p] + NADPH[p] + H+[p]	1.1.1.184	266686;29224;304078;100360507	-1000	1000	0	p	Omega-3 fatty acid metabolism
	RCR11987	RCR11987[c]	leukotriene A5[c] + H2O[c] => 5,12-dihydroxy-(6E)-LTB5[c]			0	1000	0	c	Omega-3 fatty acid metabolism
	RCR11988	leukotriene-A4 hydrolase	leukotriene A5[c] + H2O[c] <=> leukotriene B5[c]	3.3.2.6	299732	-1000	1000	0	c	Omega-3 fatty acid metabolism
	RCR11989	leukotriene-C4 synthase	leukotriene A5[c] + GSH[c] <=> leukotriene C5[c]	4.4.1.20	114097	-1000	1000	0	c	Omega-3 fatty acid metabolism
	RCR11990	leukotriene-B4 20-monooxygenase	leukotriene B5[c] + NADPH[c] + O2[c] => 20-hydroxy-LTB5[c] + NADP+[c] + H2O[c]	1.14.13.30	290623;503122;299566;266689;56266	0	1000	0	c	Omega-3 fatty acid metabolism
	RCR11991	leukotriene-B4 20-monooxygenase[r]	leukotriene B5[r] + NADPH[r] + O2[r] => 20-hydroxy-LTB5[r] + NADP+[r] + H2O[r]	1.14.13.30	290623;503122;299566;266689;56266	0	1000	0	r	Omega-3 fatty acid metabolism
	RCR11992	gamma-glutamyltransferase	leukotriene C5[c] + H2O[c] <=> leukotriene D5[c] + glutamate[c]	2.3.2.2	156275;408206;116568;29566	-1000	1000	0	c	Omega-3 fatty acid metabolism
	RCR11993	prostaglandin-endoperoxide synthase[c]	EPA[c] + O2[c] => 15(R)-HpEPE[c]	1.14.99.1	29527;24693	0	1000	0	c	Omega-3 fatty acid metabolism
	RCR11994	RCR11994[c]	15(R)-HpEPE[c] => 15(S)-HpEPE[c]			0	1000	0	c	Omega-3 fatty acid metabolism
	RCR11995	RCR11995[c]	15(S)-HEPE[c] + H2O[c] <=> 15(S)-HpEPE[c] + 2 H+[c]			-1000	1000	0	c	Omega-3 fatty acid metabolism
	RCR11996	RCR11996[c]	15(R)-HEPE[c] + H2O[c] <=> 15(R)-HpEPE[c] + 2 H+[c]			-1000	1000	0	c	Omega-3 fatty acid metabolism
	RCR11997	Delta5-lipoxygenase	15(R)-HEPE[c] + O2[c] => 5(S),6(S)-epoxy-15(R)-HEPE[c] + H2O[c]	1.13.11.34	25290	0	1000	0	c	Omega-3 fatty acid metabolism
	RCR11998	soluble epoxide hydrolase[c]	5(S),6(S)-epoxy-15(R)-HEPE[c] + H2O[c] => 15-epi-lipoxin B5[c]	3.3.2.9;3.3.2.10	25315;65030	0	1000	0	c	Omega-3 fatty acid metabolism
	RCR11999	epoxide hydratase (ambiguous)	5(S),6(S)-epoxy-15(R)-HEPE[c] + H2O[c] => 15-epi-lipoxin A5[c] + H+[c]	3.3.2.9;3.3.2.10	25315;65030	0	1000	0	c	Omega-3 fatty acid metabolism
	RCR12000	arachidonate 5-lipoxygenase[n]	EPA[n] + O2[n] => 5(S)-HpEPE[n]	1.13.11.34	25290	0	1000	0	n	Omega-3 fatty acid metabolism
	RCR12001	prostaglandin-endoperoxide synthase[n]	EPA[n] + O2[n] => 15(R)-HpEPE[n]	1.14.99.1	29527;24693	0	1000	0	n	Omega-3 fatty acid metabolism
	RCR12002	RCR12002[n]	15(R)-HEPE[n] + H2O[n] <=> 15(R)-HpEPE[n] + 2 H+[n]			-1000	1000	0	n	Omega-3 fatty acid metabolism
	RCR12003	5Delta-lipoxygenase	15(R)-HEPE[n] + O2[n] => 5(S),6(S)-epoxy-15(R)-HEPE[n] + H2O[n]	1.13.11.34	25290	0	1000	0	n	Omega-3 fatty acid metabolism
[truncated: 6,322 more rows]

## Sheet: METS
#	METID	METNAME	UNCONSTRAINED	COMPOSITION	COMPARTMENT	REPLACEMENT ID
	(-)-trans-carveol[c]	(-)-trans-carveol	FALSE	C10H16O	c	m00001c
	(-)-trans-carveol[s]	(-)-trans-carveol	FALSE	C10H16O	s	m00001s
	(-)-trans-carveol[x]	(-)-trans-carveol	TRUE	C10H16O	x	m00001x
	(+)-alpha-pinene[c]	(+)-alpha-pinene	FALSE	C10H16	c	m00002c
	(+)-alpha-pinene[s]	(+)-alpha-pinene	FALSE	C10H16	s	m00002s
	(+)-alpha-pinene[x]	(+)-alpha-pinene	TRUE	C10H16	x	m00002x
	(10Z)-heptadecenoic acid[c]	(10Z)-heptadecenoic acid	FALSE	C17H32O2	c	m00003c
	(10Z)-heptadecenoic acid[l]	(10Z)-heptadecenoic acid	FALSE	C17H32O2	l	m00003l
	(10Z)-heptadecenoic acid[r]	(10Z)-heptadecenoic acid	FALSE	C17H32O2	r	m00003r
	(10Z)-heptadecenoic acid[s]	(10Z)-heptadecenoic acid	FALSE	C17H32O2	s	m00003s
	(10Z)-heptadecenoyl-CoA[c]	(10Z)-heptadecenoyl-CoA	FALSE	C38H66N7O17P3S	c	m00004c
	(10Z)-heptadecenoyl-CoA[m]	(10Z)-heptadecenoyl-CoA	FALSE	C38H66N7O17P3S	m	m00004m
	(10Z)-heptadecenoyl-CoA[r]	(10Z)-heptadecenoyl-CoA	FALSE	C38H66N7O17P3S	r	m00004r
	(11R)-HPETE[c]	(11R)-HPETE	FALSE	C20H32O4	c	m00005c
	(11Z)-docosenoyl-CoA[c]	(11Z)-docosenoyl-CoA	FALSE	C43H76N7O17P3S	c	m00006c
	(11Z)-docosenoyl-CoA[m]	(11Z)-docosenoyl-CoA	FALSE	C43H76N7O17P3S	m	m00006m
	(11Z)-docosenoyl-CoA[r]	(11Z)-docosenoyl-CoA	FALSE	C43H76N7O17P3S	r	m00006r
	(11Z)-eicosenoyl-CoA[c]	(11Z)-eicosenoyl-CoA	FALSE	C41H72N7O17P3S	c	m00007c
	(11Z)-eicosenoyl-CoA[m]	(11Z)-eicosenoyl-CoA	FALSE	C41H72N7O17P3S	m	m00007m
	(11Z)-eicosenoyl-CoA[p]	(11Z)-eicosenoyl-CoA	FALSE	C41H72N7O17P3S	p	m00007p
	(11Z)-eicosenoyl-CoA[r]	(11Z)-eicosenoyl-CoA	FALSE	C41H72N7O17P3S	r	m00007r
	(11Z,14Z)-eicosadienoic acid[c]	(11Z,14Z)-eicosadienoic acid	FALSE	C20H36O2	c	m00008c
	(11Z,14Z)-eicosadienoic acid[l]	(11Z,14Z)-eicosadienoic acid	FALSE	C20H36O2	l	m00008l
	(11Z,14Z)-eicosadienoic acid[r]	(11Z,14Z)-eicosadienoic acid	FALSE	C20H36O2	r	m00008r
	(11Z,14Z)-eicosadienoic acid[s]	(11Z,14Z)-eicosadienoic acid	FALSE	C20H36O2	s	m00008s
	(11Z,14Z)-eicosadienoyl-CoA[c]	(11Z,14Z)-eicosadienoyl-CoA	FALSE	C41H70N7O17P3S	c	m00009c
	(11Z,14Z)-eicosadienoyl-CoA[m]	(11Z,14Z)-eicosadienoyl-CoA	FALSE	C41H70N7O17P3S	m	m00009m
	(11Z,14Z)-eicosadienoyl-CoA[r]	(11Z,14Z)-eicosadienoyl-CoA	FALSE	C41H70N7O17P3S	r	m00009r
	(11Z,14Z,17Z)-eicosatrienoic acid[c]	(11Z,14Z,17Z)-eicosatrienoic acid	FALSE	C20H34O2	c	m00010c
	(11Z,14Z,17Z)-eicosatrienoic acid[l]	(11Z,14Z,17Z)-eicosatrienoic acid	FALSE	C20H34O2	l	m00010l
	(11Z,14Z,17Z)-eicosatrienoic acid[r]	(11Z,14Z,17Z)-eicosatrienoic acid	FALSE	C20H34O2	r	m00010r
	(11Z,14Z,17Z)-eicosatrienoic acid[s]	(11Z,14Z,17Z)-eicosatrienoic acid	FALSE	C20H34O2	s	m00010s
	(11Z,14Z,17Z)-eicosatrienoylcarnitine[c]	(11Z,14Z,17Z)-eicosatrienoylcarnitine	FALSE	C27H47NO4	c	m00011c
	(11Z,14Z,17Z)-eicosatrienoylcarnitine[m]	(11Z,14Z,17Z)-eicosatrienoylcarnitine	FALSE	C27H47NO4	m	m00011m
	(11Z,14Z,17Z)-eicosatrienoylcarnitine[r]	(11Z,14Z,17Z)-eicosatrienoylcarnitine	FALSE	C27H47NO4	r	m00011r
	(11Z,14Z,17Z)-eicosatrienoyl-CoA[c]	(11Z,14Z,17Z)-eicosatrienoyl-CoA	FALSE	C41H68N7O17P3S	c	m00012c
	(11Z,14Z,17Z)-eicosatrienoyl-CoA[m]	(11Z,14Z,17Z)-eicosatrienoyl-CoA	FALSE	C41H68N7O17P3S	m	m00012m
	(11Z,14Z,17Z)-eicosatrienoyl-CoA[r]	(11Z,14Z,17Z)-eicosatrienoyl-CoA	FALSE	C41H68N7O17P3S	r	m00012r
	(13E)-11alpha-hydroxy-9,15-dioxoprost-13-enoate[c]	(13E)-11alpha-hydroxy-9,15-dioxoprost-13-enoate	FALSE	C20H32O5	c	m00013c
	(13E)-tetranor-16-carboxy-LTE4[p]	(13E)-tetranor-16-carboxy-LTE4	FALSE	C19H27NO7S	p	m00014p
	(13E)-tetranor-16-oxo-16-CoA-LTE4[p]	(13E)-tetranor-16-oxo-16-CoA-LTE4	FALSE	C40H61N8O22P3S2	p	m00015p
	(13Z)-docosenoyl-CoA[c]	(13Z)-docosenoyl-CoA	FALSE	C43H76N7O17P3S	c	m00016c
	(13Z)-docosenoyl-CoA[m]	(13Z)-docosenoyl-CoA	FALSE	C43H76N7O17P3S	m	m00016m
	(13Z)-docosenoyl-CoA[p]	(13Z)-docosenoyl-CoA	FALSE	C43H76N7O17P3S	p	m00016p
	(13Z)-docosenoyl-CoA[r]	(13Z)-docosenoyl-CoA	FALSE	C43H76N7O17P3S	r	m00016r
	(13Z)-eicosenoic acid[c]	(13Z)-eicosenoic acid	FALSE	C20H38O2	c	m00017c
	(13Z)-eicosenoic acid[l]	(13Z)-eicosenoic acid	FALSE	C20H38O2	l	m00017l
	(13Z)-eicosenoic acid[r]	(13Z)-eicosenoic acid	FALSE	C20H38O2	r	m00017r
	(13Z)-eicosenoic acid[s]	(13Z)-eicosenoic acid	FALSE	C20H38O2	s	m00017s
	(13Z)-eicosenoyl-CoA[c]	(13Z)-eicosenoyl-CoA	FALSE	C41H72N7O17P3S	c	m00018c
	(13Z)-eicosenoyl-CoA[m]	(13Z)-eicosenoyl-CoA	FALSE	C41H72N7O17P3S	m	m00018m
	(13Z)-eicosenoyl-CoA[p]	(13Z)-eicosenoyl-CoA	FALSE	C41H72N7O17P3S	p	m00018p
	(13Z)-eicosenoyl-CoA[r]	(13Z)-eicosenoyl-CoA	FALSE	C41H72N7O17P3S	r	m00018r
	(13Z)-octadecenoic acid[c]	(13Z)-octadecenoic acid	FALSE	C18H34O2	c	m00019c
	(13Z)-octadecenoic acid[l]	(13Z)-octadecenoic acid	FALSE	C18H34O2	l	m00019l
	(13Z)-octadecenoic acid[r]	(13Z)-octadecenoic acid	FALSE	C18H34O2	r	m00019r
	(13Z)-octadecenoic acid[s]	(13Z)-octadecenoic acid	FALSE	C18H34O2	s	m00019s
	(13Z)-octadecenoyl-CoA[c]	(13Z)-octadecenoyl-CoA	FALSE	C39H68N7O17P3S	c	m00020c
	(13Z)-octadecenoyl-CoA[m]	(13Z)-octadecenoyl-CoA	FALSE	C39H68N7O17P3S	m	m00020m
	(13Z)-octadecenoyl-CoA[r]	(13Z)-octadecenoyl-CoA	FALSE	C39H68N7O17P3S	r	m00020r
	(13Z,16Z)-docosadienoic acid[c]	(13Z,16Z)-docosadienoic acid	FALSE	C22H40O2	c	m00021c
	(13Z,16Z)-docosadienoic acid[l]	(13Z,16Z)-docosadienoic acid	FALSE	C22H40O2	l	m00021l
	(13Z,16Z)-docosadienoic acid[r]	(13Z,16Z)-docosadienoic acid	FALSE	C22H40O2	r	m00021r
	(13Z,16Z)-docosadienoic acid[s]	(13Z,16Z)-docosadienoic acid	FALSE	C22H40O2	s	m00021s
	(13Z,16Z)-docosadienoylcarnitine[c]	(13Z,16Z)-docosadienoylcarnitine	FALSE	C29H53NO4	c	m00022c
	(13Z,16Z)-docosadienoylcarnitine[m]	(13Z,16Z)-docosadienoylcarnitine	FALSE	C29H53NO4	m	m00022m
	(13Z,16Z)-docosadienoylcarnitine[r]	(13Z,16Z)-docosadienoylcarnitine	FALSE	C29H53NO4	r	m00022r
	(13Z,16Z)-docosadienoyl-CoA[c]	(13Z,16Z)-docosadienoyl-CoA	FALSE	C43H74N7O17P3S	c	m00023c
	(13Z,16Z)-docosadienoyl-CoA[m]	(13Z,16Z)-docosadienoyl-CoA	FALSE	C43H74N7O17P3S	m	m00023m
	(13Z,16Z)-docosadienoyl-CoA[r]	(13Z,16Z)-docosadienoyl-CoA	FALSE	C43H74N7O17P3S	r	m00023r
	(15Z)-tetracosenoylcarnitine[c]	(15Z)-tetracosenoylcarnitine	FALSE	C31H59NO4	c	m00024c
	(15Z)-tetracosenoylcarnitine[r]	(15Z)-tetracosenoylcarnitine	FALSE	C31H59NO4	r	m00024r
	(15Z)-tetracosenoyl-CoA[c]	(15Z)-tetracosenoyl-CoA	FALSE	C45H80N7O17P3S	c	m00025c
	(15Z)-tetracosenoyl-CoA[p]	(15Z)-tetracosenoyl-CoA	FALSE	C45H80N7O17P3S	p	m00025p
	(15Z)-tetracosenoyl-CoA[r]	(15Z)-tetracosenoyl-CoA	FALSE	C45H80N7O17P3S	r	m00025r
	(18E)-20-oxo-20-CoA-LTB4[m]	(18E)-20-oxo-20-CoA-LTB4	FALSE	C41H62N7O21P3S	m	m00026m
	(18E)-20-oxo-20-CoA-LTB4[p]	(18E)-20-oxo-20-CoA-LTB4	FALSE	C41H62N7O21P3S	p	m00026p
	(18E)-20-oxo-20-CoA-LTE4[p]	(18E)-20-oxo-20-CoA-LTE4	FALSE	C44H67N8O22P3S2	p	m00027p
	(18R)-HEPE[c]	(18R)-HEPE	FALSE	C20H30O3	c	m00028c
	(18R)-hydroxy-(5Z,8Z,11Z,14Z,16E)-eicosapentaenoic acid[c]	(18R)-hydroxy-(5Z,8Z,11Z,14Z,16E)-eicosapentaenoic acid	FALSE	C20H30O3	c	m00029c
	(1aalpha,2beta,3alpha,11calpha)-1a,2,3,11c-tetrahydro-6,11-dimethylbenzo[6,7]phenanthro[3,4-b]oxirene-2,3-diol[c]	(1aalpha,2beta,3alpha,11calpha)-1a,2,3,11c-tetrahydro-6,11-dimethylbenzo[6,7]phenanthro[3,4-b]oxirene-2,3-diol	FALSE	C20H18O3	c	m00030c
	(1R)-hydroxy-(2R)-glutathionyl-1,2-dihydronaphthalene[c]	(1R)-hydroxy-(2R)-glutathionyl-1,2-dihydronaphthalene	FALSE	C20H25N3O7S	c	m00031c
	(1R,2S)-naphthalene 1,2-oxide[c]	(1R,2S)-naphthalene 1,2-oxide	FALSE	C10H8O	c	m00032c
	(1R,2S)-naphthalene 1,2-oxide[s]	(1R,2S)-naphthalene 1,2-oxide	FALSE	C10H8O	s	m00032s
	(1R,2S)-naphthalene 1,2-oxide[x]	(1R,2S)-naphthalene 1,2-oxide	TRUE	C10H8O	x	m00032x
[truncated: 6,051 more rows]

## Sheet: COMPS
#	COMPABBREV	COMPNAME	INSIDE	GO TERM
	s	Extracellular	x	GO:0005576
[truncated: 8 more rows]

## Sheet: MODEL
#	MODELID	MODELNAME	DEFAULT LOWER	DEFAULT UPPER	CONTACT GIVEN NAME	CONTACT FAMILY NAME	CONTACT EMAIL	ORGANIZATION	TAXONOMY	NOTES
[truncated: 1 more rows]

[truncated: 1 more sheets: GENES]
